# Supplementary material for: Quantitative analysis of protein interaction network dynamics in yeast
Source: Mol Syst Biol. 2017 Jul 13;13(7):934. doi: 10.15252/msb.20177532 (PMC5527849; doi:10.15252/msb.20177532)
Supplement: Supplementary file 2 — Dataset EV1 [file MSB-13-934-s002.xlsx]

## Sheet: Content Summary
Dataset EV1. Validation and pool construction data. Contains (1) A description of all environmental conditions tested, (2) AUC and raw read data on regrowth of all 2394 strains, (3) Information about DNA tags used, including UP-tag and DOWN-tag sequences, (4) small-scale dynamic interaction validation results, including (5) dose-dependent interaction changes.

## Sheet: Description
Environmental Conditions
Environmental conditions used in this study
Condition	Name of condition
Concentration	Concentration of compound added
Comment	Comment on condition
Regrowth
2394 protein-complementation assay (PCA) strains from a previously published dataset [Tarassov et al., 2008] created for this study.
PPI	Name of PCA protein pair
AUC	Area under curve of growth curve of PCA strain after 75 hours of growth in the presence of methotrexate
Read (1 - 300)	Baseline-corrected OD600 values of PCA strain measured every 15 min over the course of 75 hours
Tag Info
1432 barcoded protein-complementation assay (PCA) strains used in this study
TagModule	Name of TagModule used to barcoded PCA strain
uptag_oligo	UP-tag of the barcode
downtag_oligo	DOWN-tag of the barcode
PPI.long	Long name of PCA protein pair
PPI.short	Short name of PCA protein pair
Gene.1	Gene name of first protein in PCA protein pair
Gene.2	Gene name of second protein in PCA protein pair
ORF.1	ORF name of first protein in PCA protein pair
ORF.2	ORF name of second protein in PCA protein pair
AUC	Area under curve of growth curve of PCA strain after 75 hours of growth in the presence of methotrexate
BC-PCA Validation
Data for validation experiments (Relative growth values);
PPI
Condition	Name of condition the strain was grown in
CLASS	1 = control; 2 = depleted binary protein complex; 3 = accumulated binary protein complex
Relative growth	Relative growth of strain grown in the condition
Ratio	Ratio measured in the pool experiment
Concentration-Dependent PPIs
Data for dose-dependent interaction experiments (EV2B)
PPI	Name of PCA protein pair
Condition	Name of condition the strain was grown in (in this case, each condition is an added compound)
Concentration	Concentration of the compound added
Relative Growth	Relative growth of the strain under the condition

## Sheet: Environmental Conditions
Condition	Concentration	Comment
FK506	50 μM
CuSO4	500 μM
doxorubicin	25 μM
1181-0519	100 μM
atorvastatin	6.7 μM
hydrogen peroxide	3e-05
low concentration of ammonium sulfate	300 μM	all other samples had 38 mM ammonium sulfate
NaCl	500 mM
Sorbitol	800 mM
Menadione	100 μM
High Temperature	35 deg C
EtOH	0.02
Amino Acid	1x	Adenine (10 mg/l), L-Arginine (50 mg/l), L-Aspartic Acid (80 mg/l), L-Histidine (20 mg/l), L-Isoleucine (50 mg/l), L-Leucine (100 mg/l), L-Lysine (50 mg/l), L-Methionine (20 mg/l), L-Phenylalenine (50 mg/l), L-Threonine (100 mg/l), L-Tryptophan (50 mg/l), L-Tyrosine (50 mg/l), Uracil (20 mg/l), L-Valine (140 mg/l)
Methionine	100 mg/l

## Sheet: Regrowth
PPI	AUC	Read.1	Read.2	Read.3	Read.4	Read.5	Read.6	Read.7	Read.8	Read.9	Read.10	Read.11	Read.12	Read.13	Read.14	Read.15	Read.16	Read.17	Read.18	Read.19	Read.20	Read.21	Read.22	Read.23	Read.24	Read.25	Read.26	Read.27	Read.28	Read.29	Read.30	Read.31	Read.32	Read.33	Read.34	Read.35	Read.36	Read.37	Read.38	Read.39	Read.40	Read.41	Read.42	Read.43	Read.44	Read.45	Read.46	Read.47	Read.48
MUP1_F1::HXT1_F3	116.034	0.0005	-0.0015	-0.0005	0.0025	-0.0005	0.0015	0.0015	-0.0005	-0.0015	-0.0015	0.0005	0.0015	0.0005	0.0045	0.0015	0.0015	-0.0015	0.0005	0.0015	-0.0005	0.0065	0.0065	0.0025	0.0045	0.0045	0.0025	0.0015	0.0085	0.0085	0.0075	0.0065	0.0085	0.0075	0.0095	0.0115	0.0135	0.0125	0.0145	0.0165	0.0165	0.0205	0.0195	0.0225	0.0235	0.0255	0.0255	0.0315	0.0325
TPM2_F1::TPM2_F3	112.753	0.0012	0.0012	0.0002	0.0002	0.0012	-0.0028	-0.0028	0.0002	0.0012	0.0002	0.0032	0.0032	0.0022	0.0012	0.0022	-0.0018	0.0052	0.0032	0.0032	0.0052	0.0062	0.0062	0.0062	0.0072	0.0032	0.0082	0.0042	0.0092	0.0082	0.0112	0.0132	0.0142	0.0172	0.0172	0.0202	0.0222	0.0222	0.0242	0.0282	0.0292	0.0322	0.0352	0.0352	0.0402	0.0412	0.0462	0.0512	0.0552
OLE1_F1::OLE1_F3	112.204	0.0013	0.0013	0.0013	-0.0017	-0.0007	-0.0007	-0.0007	0.0013	-0.0017	0.0003	0.0003	0.0003	0.0013	0.0033	0.0023	0.0003	0.0023	0.0023	0.0023	0.0023	0.0043	0.0033	0.0033	0.0043	0.0033	0.0043	0.0053	0.0083	0.0063	0.0063	0.0093	0.0103	0.0093	0.0113	0.0133	0.0123	0.0133	0.0173	0.0183	0.0213	0.0203	0.0233	0.0243	0.0283	0.0293	0.0313	0.0343	0.0373
ARC35_F1::ARC40_F3	111.883	-0.0005	0.0035	0.0035	-0.0015	-0.0015	-0.0025	-0.0015	-0.0005	0.0005	0.0005	0.0015	0.0025	0.0015	0.0015	0.0005	-0.0005	0.0045	0.0015	-0.0005	-0.0005	0.0025	0.0015	0.0035	0.0035	0.0045	0.0075	0.0085	0.0095	0.0095	0.0115	0.0125	0.0125	0.0135	0.0145	0.0165	0.0195	0.0175	0.0195	0.0225	0.0245	0.0285	0.0275	0.0295	0.0325	0.0365	0.0385	0.0395	0.0435
IMD3_F1::IMD4_F3	110.864	-0.0049	-0.0039	0.0041	-0.0039	0.0051	-0.0039	0.0041	-0.0029	0.0051	0.0011	-0.0019	-0.0029	0.0011	-0.0019	-0.0029	-0.0009	0.0021	-0.0009	0.0001	0.0021	-0.0019	0.0011	-0.0019	-0.0019	0.0001	0.0001	0.0041	0.0021	0.0031	0.0031	0.0031	0.0071	0.0101	0.0081	0.0091	0.0091	0.0131	0.0131	0.0151	0.0161	0.0211	0.0221	0.0211	0.0221	0.0251	0.0271	0.0291	0.0301
IMD3_F1::IMD3_F3	109.745	-0.0025	0.0005	0.0025	0.0005	-0.0005	-0.0005	-0.0005	0.0005	-0.0005	0.0005	0.0005	0.0005	0.0015	0.0025	0.0005	0.0015	0.0005	0.0005	0.0005	-0.0005	0.0015	0.0035	0.0015	0.0025	0.0025	0.0045	0.0055	0.0055	0.0035	0.0055	0.0055	0.0085	0.0085	0.0085	0.0095	0.0095	0.0135	0.0125	0.0145	0.0165	0.0145	0.0155	0.0195	0.0225	0.0225	0.0235	0.0255	0.0265
ADE17_F1::ADE17_F3	109.327	-0.0028	-0.0018	0.0002	0.0002	-0.0008	0.0012	0.0012	0.0002	0.0012	0.0012	0.0012	0.0012	0.0002	0.0022	0.0012	0.0022	0.0032	0.0052	0.0042	0.0032	0.0052	0.0062	0.0052	0.0052	0.0052	0.0052	0.0062	0.0062	0.0072	0.0082	0.0102	0.0082	0.0102	0.0102	0.0102	0.0122	0.0152	0.0142	0.0152	0.0172	0.0182	0.0202	0.0202	0.0222	0.0222	0.0282	0.0272	0.0332
ADE4_F1::ADE4_F3	109.309	-0.0005	-0.0005	-0.0005	0.0005	0.0005	-0.0005	-0.0005	0.0005	0.0005	0.0005	0.0005	0.0005	-0.0005	0.0005	0.0005	-0.0005	0.0015	0.0005	0.0015	0.0015	0.0025	0.0015	0.0025	0.0025	0.0025	0.0035	0.0035	0.0045	0.0055	0.0065	0.0075	0.0095	0.0095	0.0095	0.0115	0.0135	0.0135	0.0145	0.0165	0.0185	0.0195	0.0215	0.0235	0.0265	0.0275	0.0315	0.0335	0.0365
DBP2_F1::DBP2_F3	107.905	-0.0001	0.0009	-0.0001	-0.0001	-0.0001	-0.0001	-0.0001	-0.0011	-0.0001	0.0009	0.0009	0.0009	0.0019	0.0009	0.0009	0.0009	0.0009	0.0009	0.0029	0.0019	0.0019	0.0019	0.0029	0.0039	0.0039	0.0039	0.0039	0.0049	0.0039	0.0059	0.0059	0.0059	0.0069	0.0079	0.0079	0.0099	0.0099	0.0099	0.0129	0.0129	0.0149	0.0149	0.0159	0.0179	0.0199	0.0219	0.0239	0.0249
MUP1_F1::MUP1_F3	107.518	-0.0009	0.0011	0.0011	0.0001	0.0001	-0.0009	-0.0019	-0.0019	0.0031	0.0001	0.0001	0.0021	0.0021	0.0001	-0.0009	-0.0009	-0.0009	0.0031	-0.0009	0.0011	0.0011	0.0031	0.0011	0.0011	0.0001	0.0001	0.0031	0.0001	0.0001	0.0021	0.0011	0.0051	0.0031	0.0061	0.0041	0.0051	0.0061	0.0091	0.0091	0.0121	0.0121	0.0111	0.0111	0.0131	0.0181	0.0161	0.0201	0.0191
VPS21_F1::GDI1_F3	107.271	-0.0012	-0.0032	0.0008	-0.0012	-0.0032	0.0028	0.0008	0.0018	0.0008	0.0018	-0.0002	-0.0022	0.0058	0.0008	0.0018	0.0028	0.0018	0.0078	0.0098	0.0058	0.0008	0.0008	0.0068	0.0008	0.0108	0.0108	0.0108	0.0118	0.0148	0.0128	0.0108	0.0128	0.0138	0.0138	0.0148	0.0178	0.0188	0.0188	0.0188	0.0208	0.0228	0.0268	0.0268	0.0278	0.0338	0.0358	0.0398	0.0388
YPT1_F1::GDI1_F3	107.04	0.0061	0.0051	0.0001	-0.0029	-0.0059	-0.0039	0.0031	-0.0009	0.0021	-0.0029	0.0011	-0.0019	0.0011	0.0051	-0.0019	0.0001	-0.0029	0.0011	0.0031	0.0001	0.0081	0.0071	0.0011	-0.0049	0.0091	0.0051	0.0061	0.0131	0.0071	0.0101	0.0071	0.0111	0.0131	0.0111	0.0121	0.0161	0.0141	0.0141	0.0141	0.0171	0.0221	0.0231	0.0211	0.0221	0.0231	0.0251	0.0301	0.0291
IMD4_F1::IMD4_F3	106.812	0.0002	-0.0008	0.0012	0.0002	0.0002	0.0002	-0.0008	0.0002	-0.0008	0.0002	-0.0008	0.0002	0.0012	0.0022	0.0022	0.0012	0.0022	0.0032	0.0032	0.0042	0.0032	0.0032	0.0052	0.0052	0.0062	0.0052	0.0062	0.0072	0.0082	0.0082	0.0082	0.0092	0.0102	0.0122	0.0122	0.0142	0.0162	0.0162	0.0172	0.0182	0.0192	0.0202	0.0222	0.0242	0.0262	0.0292	0.0332	0.0332
ERV25_F1::ERV25_F3	103.531	-0.0014	0.0026	-0.0014	-0.0014	-0.0034	0.0026	0.0026	0.0006	-0.0004	-0.0004	-0.0014	-0.0004	-0.0004	-0.0004	-0.0014	-0.0004	-0.0004	-0.0004	-0.0004	-0.0004	0.0006	0.0006	-0.0004	0.0006	-0.0004	0.0006	0.0006	0.0016	0.0026	0.0006	0.0026	0.0026	0.0026	0.0026	0.0036	0.0036	0.0056	0.0056	0.0066	0.0066	0.0076	0.0086	0.0106	0.0106	0.0116	0.0136	0.0136	0.0156
ERP1_F1::ERV25_F3	103.467	0.0016	-0.0014	0.0006	-0.0004	0.0006	-0.0004	-0.0014	-0.0004	0.0016	-0.0004	-0.0014	0.0016	0.0016	-0.0004	0.0006	0.0006	0.0006	-0.0004	0.0006	0.0016	0.0016	0.0006	0.0016	0.0016	0.0026	0.0036	0.0016	0.0026	0.0026	0.0046	0.0026	0.0046	0.0046	0.0046	0.0056	0.0056	0.0086	0.0076	0.0076	0.0096	0.0106	0.0096	0.0116	0.0126	0.0126	0.0146	0.0166	0.0176
SHR3_F1::SHR3_F3	103.422	0	-0.001	0	0	0	0	0	0	0.001	0	0	0.001	0.001	0.001	0.001	0.001	0.002	0.002	0.002	0.003	0.003	0.003	0.004	0.004	0.005	0.004	0.005	0.006	0.006	0.007	0.007	0.008	0.008	0.008	0.01	0.011	0.012	0.013	0.014	0.015	0.016	0.017	0.018	0.02	0.022	0.024	0.025	0.027
PRS3_F1::PRS3_F3	103.073	-0.0012	-0.0022	-0.0002	-0.0002	0.0018	-0.0012	0.0028	-0.0012	0.0008	0.0008	-0.0002	-0.0002	0.0018	0.0008	-0.0002	0.0008	0.0018	0.0008	0.0008	0.0018	0.0018	0.0028	0.0018	0.0018	0.0028	0.0038	0.0038	0.0038	0.0048	0.0048	0.0058	0.0098	0.0078	0.0078	0.0088	0.0088	0.0118	0.0118	0.0138	0.0128	0.0158	0.0188	0.0178	0.0188	0.0208	0.0218	0.0238	0.0238
ITR1_F1::MUP1_F3	102.79	0.0003	-0.0007	0.0003	0.0003	0.0003	-0.0007	-0.0007	0.0003	0.0003	0.0003	0.0003	0.0003	0.0003	0.0013	0.0003	-0.0007	0.0013	0.0013	0.0013	0.0013	0.0023	0.0013	0.0023	0.0023	0.0013	0.0013	0.0013	0.0023	0.0013	0.0033	0.0023	0.0033	0.0023	0.0033	0.0033	0.0043	0.0043	0.0053	0.0053	0.0053	0.0063	0.0063	0.0073	0.0073	0.0083	0.0083	0.0103	0.0103
GIS2_F1::YGR054W_F3	102.609	0.0045	-0.0005	0.0005	-0.0065	0.0095	-0.0035	0.0005	-0.0075	0.0035	-0.0005	-0.0015	-0.0075	-0.0075	-0.0065	-0.0045	0.0085	0.0065	-0.0035	-0.0015	0.0075	0.0035	-0.0025	-0.0025	0.0015	0.0005	0.0025	0.0065	0.0085	0.0145	0.0075	0.0055	0.0065	0.0105	0.0105	0.0125	0.0115	0.0135	0.0095	0.0105	0.0145	0.0165	0.0185	0.0165	0.0215	0.0195	0.0245	0.0255	0.0255
YNK1_F1::YNK1_F3	102.553	-0.0036	0.0014	0.0004	-0.0006	0.0014	0.0014	0.0014	-0.0016	0.0014	-0.0016	0.0044	0.0024	0.0004	-0.0006	-0.0006	0.0024	0.0014	0.0024	0.0004	0.0014	0.0014	0.0034	0.0054	0.0034	0.0064	0.0084	0.0074	0.0034	0.0074	0.0104	0.0054	0.0054	0.0084	0.0104	0.0074	0.0114	0.0144	0.0104	0.0114	0.0174	0.0194	0.0204	0.0194	0.0204	0.0184	0.0184	0.0254	0.0274
GAR1_F1::NOP10_F3	102.093	-0.0044	-0.0034	-0.0014	-0.0034	0.0056	-0.0034	-0.0034	0.0056	-0.0004	0.0086	0.0136	-0.0054	-0.0024	-0.0034	-0.0034	0.0006	0.0066	0.0066	-0.0014	0.0026	0.0006	-0.0004	0.0006	0.0006	0.0116	0.0116	0.0136	0.0116	0.0176	0.0156	0.0176	0.0166	0.0166	0.0206	0.0216	0.0226	0.0276	0.0276	0.0236	0.0256	0.0286	0.0316	0.0366	0.0376	0.0446	0.0506	0.0476	0.0526
PRO2_F1::PRO2_F3	101.947	0.0015	-0.0005	0.0005	0.0015	-0.0005	-0.0005	-0.0015	-0.0005	0.0005	-0.0005	-0.0005	-0.0005	0.0005	0.0015	0.0015	0.0005	0.0015	0.0015	0.0025	0.0035	0.0025	0.0025	0.0035	0.0035	0.0045	0.0045	0.0055	0.0055	0.0065	0.0065	0.0065	0.0085	0.0075	0.0095	0.0105	0.0115	0.0125	0.0135	0.0145	0.0155	0.0175	0.0175	0.0195	0.0205	0.0225	0.0245	0.0255	0.0275
YPT7_F1::GDI1_F3	101.906	0.0003	-0.0007	-0.0027	-0.0007	0.0003	0.0013	-0.0017	0.0003	0.0023	0.0013	-0.0007	-0.0007	0.0023	-0.0007	-0.0007	0.0003	0.0013	0.0013	0.0023	0.0023	0.0023	0.0033	0.0043	0.0053	0.0003	0.0023	0.0023	0.0043	0.0063	0.0043	0.0053	0.0063	0.0053	0.0063	0.0053	0.0043	0.0083	0.0053	0.0043	0.0063	0.0093	0.0103	0.0093	0.0113	0.0123	0.0133	0.0163	0.0163
SIS1_F1::SIS1_F3	101.725	-0.0008	-0.0008	-0.0008	0.0002	0.0002	0.0002	0.0002	0.0002	0.0012	0.0002	0.0002	0.0002	0.0012	0.0012	0.0012	0.0022	0.0022	0.0032	0.0022	0.0022	0.0032	0.0042	0.0042	0.0042	0.0042	0.0052	0.0062	0.0072	0.0082	0.0092	0.0092	0.0112	0.0112	0.0122	0.0142	0.0152	0.0162	0.0182	0.0192	0.0222	0.0232	0.0262	0.0282	0.0302	0.0302	0.0372	0.0372	0.0412
RPT5_F1::RPT6_F3	101.1	-0.0029	-0.0039	-0.0019	-0.0019	0.0061	-0.0019	-0.0029	0.0041	0.0001	0.0051	0.0061	-0.0049	-0.0019	-0.0039	-0.0049	-0.0019	0.0051	0.0051	0.0001	0.0011	-0.0019	-0.0029	-0.0009	0.0001	0.0071	0.0061	0.0111	0.0071	0.0111	0.0111	0.0121	0.0101	0.0101	0.0131	0.0141	0.0151	0.0181	0.0181	0.0161	0.0171	0.0191	0.0201	0.0231	0.0231	0.0251	0.0291	0.0281	0.0281
GIR2_F1::GCN1_F3	100.743	0.0048	0.0002	0.0028	0.0013	0.0014	-0.0005	-0.0029	-0.0006	-0.0061	-0.0007	0.0074	0.0025	-0.0042	-0.0006	0.0108	-0.0022	-0.0002	0.0085	0.0027	0.006	-0.0037	0.0087	0.005	-0.0034	0.0037	0.0069	0.0117	-0.0016	0.0125	0.0067	0.0036	0.0094	0.0079	0.0077	0.0091	0.0029	0.0084	0.0041	0.0096	0.0097	0.0062	0.0191	0.0143	0.0168	0.017	0.027	0.0236	0.0134
YPT6_F1::GDI1_F3	99.579	-0.0028	-0.0028	0.0012	0.0002	-0.0028	0.0022	0.0012	0.0022	-0.0008	0.0022	0.0032	-0.0018	0.0052	0.0032	0.0032	0.0022	0.0032	0.0092	0.0082	0.0042	0.0022	0.0022	0.0082	0.0012	0.0112	0.0102	0.0092	0.0112	0.0122	0.0112	0.0102	0.0122	0.0112	0.0132	0.0132	0.0152	0.0182	0.0172	0.0162	0.0182	0.0212	0.0242	0.0232	0.0242	0.0302	0.0312	0.0342	0.0352
ALO1_F1::ALO1_F3	99.349	-0.0039	-0.0009	-0.0009	0.0021	-0.0019	0.0041	0.0051	-0.0019	-0.0009	-0.0009	0.0011	0.0031	-0.0009	0.0061	0.0081	0.0041	0.0091	0.0001	-0.0019	0.0061	0.0031	0.0051	0.0061	0.0031	0.0021	0.0031	0.0041	0.0091	0.0091	0.0051	0.0071	0.0071	0.0061	0.0101	0.0081	0.0121	0.0161	0.0161	0.0111	0.0171	0.0141	0.0151	0.0201	0.0181	0.0171	0.0181	0.0211	0.0221
HNM1_F1::MUP1_F3	98.861	0.0017	0.0017	0.0007	-0.0013	-0.0003	-0.0013	-0.0003	0.0007	-0.0003	-0.0013	0.0007	0.0007	0.0007	0.0037	0.0017	0.0007	0.0007	0.0017	0.0007	0.0017	-0.0003	0.0007	0.0017	0.0017	0.0007	0.0017	0.0027	0.0027	0.0017	0.0007	0.0017	0.0027	0.0017	0.0027	0.0027	0.0037	0.0017	0.0037	0.0027	0.0037	0.0027	0.0037	0.0057	0.0057	0.0057	0.0067	0.0057	0.0067
ADE17_F1::VMA8_F3	98.278	-0.001	-0.001	0	0.001	0	-0.001	0.001	0	0	0.001	0	0	0	0	0.001	0.001	0.001	0.002	0.002	0.002	0.002	0.002	0.003	0.001	0.002	0.006	0.005	0.007	0.006	0.007	0.009	0.008	0.009	0.01	0.012	0.011	0.012	0.012	0.015	0.015	0.015	0.017	0.017	0.017	0.017	0.019	0.02	0.021
SEC4_F1::GDI1_F3	98.269	0.0011	-0.0009	0.0071	-0.0059	-0.0009	0.0031	0.0021	-0.0009	-0.0009	-0.0039	-0.0049	0.0011	-0.0029	0.0021	-0.0029	0.0041	-0.0029	-0.0019	-0.0029	0.0011	0.0001	0.0011	-0.0029	-0.0019	0.0001	-0.0009	0.0001	0.0021	0.0011	0.0041	0.0011	0.0031	0.0041	0.0021	0.0031	0.0031	0.0051	0.0031	0.0041	0.0051	0.0051	0.0071	0.0101	0.0091	0.0101	0.0111	0.0111	0.0101
PIS1_F1::PIS1_F3	97.507	0.0051	0.0021	0.0011	0.0011	-0.0019	-0.0009	-0.0029	-0.0029	-0.0009	0.0001	-0.0029	-0.0029	-0.0019	0.0011	-0.0009	0.0001	-0.0019	0.0001	-0.0019	-0.0019	0.0001	0.0001	0.0021	0.0011	0.0001	0.0021	0.0011	0.0021	-0.0009	0.0021	0.0021	0.0041	0.0021	0.0031	0.0031	0.0031	0.0061	0.0041	0.0071	0.0071	0.0071	0.0061	0.0071	0.0091	0.0111	0.0101	0.0091	0.0101
MYO5_F1::ARC40_F3	96.923	-0.0005	-0.0005	0.0015	-0.0005	0.0015	-0.0005	-0.0005	-0.0005	-0.0005	0.0005	0.0025	-0.0055	-0.0005	-0.0035	0.0015	-0.0015	0.0015	0.0035	0.0035	-0.0005	-0.0015	-0.0015	0.0005	-0.0035	0.0085	0.0045	0.0095	0.0105	0.0085	0.0055	0.0055	0.0085	0.0095	0.0075	0.0055	0.0075	0.0075	0.0095	0.0065	0.0085	0.0105	0.0095	0.0095	0.0095	0.0095	0.0105	0.0115	0.0115
THO1_F1::THO1_F3	96.759	-0.003	-0.002	-0.004	0.003	0.003	0.002	0	0.001	0	0	0.001	0.001	0.001	0	0	0.001	0.002	0.005	0.005	0.002	0.001	0	0	0.004	0.005	0.002	0.002	0.003	0.003	0.004	0.004	0.002	0.002	0.003	0.004	0.004	0.004	0.006	0.003	0.005	0.007	0.009	0.007	0.008	0.006	0.007	0.008	0.009
ARF1_F1::HXT1_F3	95.749	-0.0003	-0.0003	-0.0003	0.0007	0.0007	-0.0003	-0.0003	-0.0003	-0.0003	0.0007	0.0007	0.0017	0.0007	0.0017	0.0017	0.0017	0.0017	0.0017	0.0017	0.0017	0.0027	0.0027	0.0027	0.0027	0.0027	0.0027	0.0037	0.0047	0.0037	0.0037	0.0047	0.0057	0.0067	0.0057	0.0057	0.0067	0.0067	0.0087	0.0097	0.0087	0.0107	0.0097	0.0107	0.0117	0.0127	0.0147	0.0157	0.0167
RBD2_F1::RBD2_F3	95.643	-0.0016	-0.0016	-0.0016	0.0004	0.0004	-0.0006	0.0024	0.0004	0.0024	-0.0006	0.0014	0.0024	0.0004	0.0014	0.0004	0.0004	0.0004	0.0004	-0.0006	0.0054	0.0014	0.0014	0.0044	-0.0006	0.0054	0.0044	0.0024	0.0074	0.0044	0.0024	0.0064	0.0044	0.0044	0.0054	0.0044	0.0054	0.0064	0.0064	0.0074	0.0054	0.0064	0.0074	0.0064	0.0074	0.0084	0.0094	0.0104	0.0104
PEX11_F1::PEX11_F3	95.535	-0.0016	0.0014	-0.0006	0.0014	-0.0006	0.0004	-0.0006	-0.0016	0.0014	0.0004	0.0014	-0.0006	-0.0006	0.0014	-0.0006	0.0014	0.0004	0.0024	0.0014	0.0024	0.0014	0.0024	0.0024	0.0044	0.0004	0.0024	0.0014	0.0044	0.0014	0.0034	0.0014	0.0044	0.0024	0.0074	0.0024	0.0064	0.0054	0.0064	0.0064	0.0084	0.0084	0.0084	0.0074	0.0074	0.0084	0.0114	0.0114	0.0114
ARP2_F1::YDR063W_F3	95.4377	0.01	-0.0001	-0.0051	-0.0017	0.0001	-0.0016	-0.0037	0.0054	-0.003	-0.0007	-0.0054	-0.0028	0.0007	0.0034	0.001	-0.004	-0.0012	0.0025	0.0052	-0.0003	-0.0006	0.006	0.0024	-0.0012	0.0034	0.0113	0.001	-0.0011	0.0102	0.004	0.0044	0.0052	0.007	0.0132	0.0155	0.0019	0.0053	0.008	0.0036	0.0097	0.0041	0.0075	0.0112	0.0101	0.0149	0.0171	0.0102	0.0186
PHO88_F1::FCY2_F3	95.432	0.0003	-0.0007	0.0003	-0.0007	-0.0007	-0.0007	0.0003	0.0003	0.0013	0.0003	0.0003	0.0013	0.0013	0.0013	0.0013	0.0023	0.0023	0.0023	0.0033	0.0033	0.0033	0.0043	0.0053	0.0053	0.0063	0.0073	0.0073	0.0083	0.0083	0.0093	0.0113	0.0113	0.0113	0.0123	0.0133	0.0153	0.0163	0.0173	0.0183	0.0193	0.0223	0.0223	0.0253	0.0263	0.0293	0.0323	0.0333	0.0373
PRS1_F1::PRS1_F3	95.303	-0.0006	0.0004	-0.0006	0.0004	-0.0006	0.0004	-0.0006	0.0004	0.0004	0.0004	0.0004	0.0004	0.0004	0.0004	0.0014	0.0004	0.0014	0.0014	0.0014	0.0014	0.0014	0.0024	0.0024	0.0024	0.0024	0.0024	0.0024	0.0024	0.0034	0.0034	0.0034	0.0034	0.0044	0.0044	0.0044	0.0044	0.0054	0.0054	0.0064	0.0074	0.0074	0.0084	0.0084	0.0084	0.0094	0.0104	0.0114	0.0124
HOG1_F1::RCK2_F3	95.033	-0.0012	-0.0002	-0.0002	-0.0002	-0.0002	-0.0002	-0.0002	0.0008	0.0008	0.0008	-0.0002	0.0008	0.0008	0.0008	0.0018	0.0008	0.0018	0.0008	0.0018	0.0018	0.0028	0.0028	0.0038	0.0028	0.0078	0.0068	0.0078	0.0088	0.0078	0.0088	0.0098	0.0088	0.0088	0.0108	0.0128	0.0138	0.0138	0.0158	0.0158	0.0158	0.0178	0.0188	0.0198	0.0208	0.0218	0.0238	0.0238	0.0248
ITR1_F1::PDR12_F3	94.8038	-0.0003	-0.0008	0.0001	0.0003	-0.0003	0	0.0007	0.0007	-0.0004	-0.0003	0.0003	-0.0011	0.0006	0.0003	-0.0006	-0.0001	0.0005	-0.0005	0.0004	0.0009	-0.0003	0.0001	0.0011	0.0003	0.001	-0.0004	0.001	0.0007	0.001	0.001	0.0012	0.0009	0.0009	0.0004	0.0014	0.0004	0.0024	0.0023	0.0017	0.0028	0.0018	0.0019	0.0017	0.0029	0.0032	0.0026	0.0038	0.0041
HXT1_F1::HXT1_F3	94.621	-0.0003	-0.0003	-0.0003	-0.0003	-0.0003	-0.0003	-0.0003	0.0007	0.0007	0.0007	0.0007	0.0007	0.0007	0.0007	0.0007	0.0007	0.0017	0.0007	0.0017	0.0017	0.0017	0.0017	0.0017	0.0017	0.0017	0.0017	0.0017	0.0027	0.0027	0.0027	0.0027	0.0027	0.0027	0.0037	0.0037	0.0037	0.0037	0.0047	0.0047	0.0047	0.0047	0.0047	0.0057	0.0057	0.0057	0.0067	0.0067	0.0067
YGL242C_F1::MYO5_F3	94.564	-0.0017	-0.0017	-0.0007	0.0003	0.0013	0.0003	0.0013	0.0003	0.0003	0.0003	0.0003	0.0003	0.0003	0.0003	0.0003	0.0003	0.0013	0.0013	0.0013	0.0013	0.0013	0.0013	0.0023	0.0023	0.0053	0.0053	0.0063	0.0063	0.0063	0.0073	0.0073	0.0073	0.0073	0.0093	0.0083	0.0093	0.0103	0.0103	0.0103	0.0123	0.0133	0.0143	0.0133	0.0153	0.0163	0.0173	0.0173	0.0183
DPH5_F1::DPH5_F3	94.489	-0.001	-0.001	-0.001	0	0	0	0.001	0.001	0.001	0	0.001	0.001	0.001	0.001	0.001	0.002	0.001	0.002	0.003	0.004	0.002	0.003	0.004	0.003	0.003	0.004	0.004	0.003	0.005	0.004	0.004	0.004	0.006	0.005	0.006	0.007	0.006	0.007	0.007	0.007	0.008	0.008	0.008	0.009	0.01	0.013	0.013	0.011
ERG25_F1::PHO88_F3	94.448	-0.0028	0.0032	0.0052	-0.0008	-0.0008	-0.0028	-0.0008	-0.0008	-0.0008	0.0012	0.0012	0.0032	0.0002	0.0012	0.0002	-0.0008	0.0082	0.0022	-0.0008	0.0002	0.0062	0.0012	0.0072	0.0042	0.0072	0.0062	0.0082	0.0072	0.0092	0.0142	0.0122	0.0102	0.0122	0.0162	0.0172	0.0192	0.0162	0.0182	0.0202	0.0202	0.0252	0.0252	0.0242	0.0282	0.0302	0.0322	0.0332	0.0382
HHF1_F1::HHF2_F3	94.4462	-0.0006	-0.0006	-0.0003	0.0001	-0.0004	-0.0004	0	-0.0002	0.001	0.0011	0.0022	0.0005	0.0011	0.0012	0.0007	0.0007	0.0001	0.0012	0.0006	0.0017	0.0021	0.0005	0.0024	0.0021	0.0016	0.0025	0.0029	0.0024	0.0042	0.0035	0.0009	0.001	0.0018	0.0023	0.0032	0.0035	0.0035	0.0028	0.0035	0.0053	0.0045	0.0024	0.0047	0.0048	0.0054	0.0055	0.0062	0.0051
VMA7_F1::VMA13_F3	94.358	-0.0023	0.0007	0.0017	-0.0003	-0.0013	0.0017	-0.0013	-0.0013	0.0027	-0.0003	-0.0003	0.0007	0.0007	0.0007	0.0017	0.0017	0.0027	0.0027	0.0027	0.0027	0.0027	0.0027	0.0027	0.0027	0.0037	0.0037	0.0037	0.0037	0.0037	0.0037	0.0037	0.0047	0.0037	0.0047	0.0047	0.0057	0.0047	0.0057	0.0057	0.0057	0.0067	0.0057	0.0067	0.0077	0.0067	0.0087	0.0087	0.0097
SEC7_F1::SEC7_F3	94.308	-0.0029	-0.0019	0.0021	-0.0009	-0.0009	-0.0019	0.0031	0.0001	0.0021	0.0011	-0.0019	-0.0009	-0.0039	0.0001	0.0031	0.0011	0.0001	0.0001	-0.0009	0.0011	-0.0009	0.0011	0.0051	0.0041	0.0101	0.0021	0.0001	0.0021	0.0041	0.0051	0.0061	0.0051	0.0031	0.0031	0.0061	0.0091	0.0051	0.0061	0.0071	0.0051	0.0081	0.0061	0.0091	0.0101	0.0091	0.0111	0.0111	0.0141
GAR1_F1::DBP2_F3	94.263	0.0012	0.0002	0.0002	-0.0008	0.0022	-0.0008	-0.0008	-0.0008	-0.0008	0.0002	-0.0008	-0.0008	0.0012	-0.0008	0.0002	0.0002	0.0012	0.0002	0.0012	0.0022	0.0032	0.0032	0.0042	0.0042	0.0042	0.0022	0.0032	0.0032	0.0032	0.0042	0.0052	0.0052	0.0042	0.0042	0.0042	0.0042	0.0062	0.0082	0.0062	0.0082	0.0072	0.0082	0.0072	0.0092	0.0082	0.0092	0.0092	0.0102
PRO3_F1::PRO3_F3	94.178	-0.0006	-0.0006	-0.0006	0.0004	0.0004	-0.0006	0.0004	0.0004	-0.0006	0.0014	0.0004	-0.0006	0.0004	0.0014	0.0004	0.0014	0.0004	0.0014	0.0004	0.0014	0.0014	0.0004	0.0014	0.0024	0.0004	0.0004	0.0014	0.0014	0.0014	0.0014	0.0014	0.0024	0.0024	0.0024	0.0024	0.0024	0.0024	0.0034	0.0024	0.0024	0.0034	0.0044	0.0054	0.0044	0.0044	0.0054	0.0054	0.0054
MTD1_F1::MTD1_F3	94.02	-0.0002	0.0008	-0.0032	0.0018	0.0038	0.0018	-0.0002	-0.0002	-0.0042	-0.0002	-0.0002	0.0038	0.0008	-0.0002	0.0018	-0.0012	0.0008	0.0058	0.0028	0.0008	-0.0012	-0.0012	-0.0002	0.0008	0.0088	0.0038	0.0028	0.0028	0.0028	0.0038	0.0038	0.0028	0.0018	0.0008	0.0018	0.0008	0.0028	0.0048	0.0018	0.0038	0.0058	0.0078	0.0058	0.0058	0.0038	0.0058	0.0068	0.0078
HNM1_F1::PDR12_F3	93.949	-0.0011	-0.0001	0.0009	0.0009	-0.0001	-0.0001	0.0009	-0.0001	-0.0011	-0.0001	-0.0001	-0.0001	-0.0001	-0.0011	0.0009	0.0009	-0.0021	0.0009	-0.0001	-0.0021	0.0009	-0.0001	0.0009	0.0009	0.0009	0.0009	0.0029	0.0019	0.0029	0.0039	0.0039	0.0029	0.0019	0.0039	0.0049	0.0029	0.0059	0.0049	0.0039	0.0059	0.0069	0.0069	0.0059	0.0079	0.0079	0.0089	0.0089	0.0089
ERG25_F1::PHO86_F3	93.9095	-0.0001	-0.0003	-0.0001	0.0003	0.0003	-0.0003	-0.0003	0.0002	0.0001	-0.0002	-0.0005	0.0003	0.0007	0.0004	-0.0005	0.0007	0.0006	-0.0004	0.0006	0.0006	0.0007	0.0012	0.0015	0.0008	0.0009	0.0017	0.0022	0.002	0.0013	-0.0001	0.0022	0.001	0.0027	0.0023	0.0028	0.0031	0.0033	0.0033	0.0038	0.0039	0.0046	0.0048	0.0052	0.0067	0.0068	0.007	0.0064	0.0082
SRV2_F1::SRV2_F3	93.776	-0.0003	-0.0003	0.0017	-0.0003	-0.0003	-0.0003	-0.0013	0.0007	-0.0003	0.0007	-0.0003	0.0007	0.0017	0.0027	0.0027	0.0007	0.0017	0.0027	0.0027	0.0027	0.0027	0.0017	0.0037	0.0047	0.0047	0.0027	0.0047	0.0057	0.0067	0.0067	0.0067	0.0067	0.0067	0.0087	0.0087	0.0097	0.0117	0.0107	0.0117	0.0117	0.0117	0.0117	0.0127	0.0137	0.0147	0.0167	0.0207	0.0187
HNT1_F1::HNT1_F3	93.774	-0.0012	0.0048	-0.0012	-0.0002	-0.0012	-0.0002	-0.0012	0.0008	-0.0012	0.0008	-0.0002	-0.0012	-0.0012	0.0028	0.0018	0.0018	0.0028	0.0008	0.0028	0.0008	0.0018	0.0008	0.0018	0.0028	0.0008	0.0028	0.0008	0.0018	0.0028	0.0028	0.0038	0.0018	0.0028	0.0028	0.0038	0.0048	0.0048	0.0038	0.0038	0.0068	0.0058	0.0068	0.0078	0.0088	0.0088	0.0118	0.0098	0.0098
VMA7_F1::VPH1_F3	93.757	-0.0014	-0.0004	0.0006	-0.0014	0.0026	0.0016	-0.0024	0.0006	0.0006	-0.0004	-0.0014	0.0046	-0.0014	0.0016	-0.0014	0.0026	0.0026	0.0026	0.0016	0.0036	0.0026	0.0006	0.0016	0.0006	0.0006	0.0036	0.0046	0.0016	0.0026	0.0016	0.0016	0.0036	0.0056	0.0036	0.0036	0.0046	0.0046	0.0036	0.0056	0.0056	0.0056	0.0076	0.0066	0.0066	0.0086	0.0096	0.0086	0.0106
YGR106C_F1::VPH1_F3	93.485	-0.0009	0.0011	0.0001	0.0011	-0.0009	-0.0019	-0.0009	0.0011	0.0011	0.0001	0.0011	0.0011	0.0021	0.0011	0.0021	0.0001	0.0001	0.0011	0.0021	0.0011	0.0011	0.0021	0.0021	0.0011	0.0011	0.0031	0.0011	0.0021	0.0011	0.0031	0.0031	0.0031	0.0041	0.0051	0.0051	0.0041	0.0061	0.0061	0.0061	0.0071	0.0081	0.0081	0.0081	0.0101	0.0111	0.0111	0.0121	0.0131
SOP4_F1::PDR12_F3	93.2133	0	-0.0009	0	0.0005	-0.0001	0.0002	0	0.0001	0.0004	0	0.0003	0.0001	0.0003	0.0001	0.0007	0.0004	0.0008	0.0011	0.0015	0.0012	0.0011	0.0013	0.0016	0.0015	0.0021	0.002	0.0025	0.0022	0.0025	0.0022	0.0026	0.0029	0.0035	0.0033	0.0032	0.0036	0.0039	0.0057	0.0062	0.0054	0.0057	0.0066	0.0069	0.0066	0.0076	0.0086	0.0089	0.0095
VMA7_F1::VMA8_F3	93.122	-0.0002	-0.0002	-0.0022	-0.0012	-0.0002	0.0008	0.0008	0.0008	0.0018	-0.0002	-0.0002	-0.0012	0.0008	-0.0002	-0.0002	0.0008	0.0008	-0.0002	0.0018	0.0018	0.0018	0.0028	0.0008	0.0018	0.0018	0.0018	0.0038	0.0038	0.0058	0.0038	0.0048	0.0048	0.0048	0.0048	0.0028	0.0058	0.0038	0.0038	0.0058	0.0048	0.0068	0.0078	0.0078	0.0078	0.0078	0.0088	0.0098	0.0078
ERV29_F1::ERV25_F3	92.809	0.0003	-0.0007	0.0003	0.0003	-0.0007	0.0003	-0.0007	0.0003	0.0023	-0.0017	0.0003	0.0003	-0.0007	-0.0007	-0.0017	0.0003	0.0013	0.0013	-0.0017	-0.0007	-0.0017	-0.0007	-0.0007	-0.0007	0.0033	0.0013	-0.0007	-0.0007	-0.0007	0.0013	-0.0017	-0.0007	-0.0017	-0.0017	0.0013	0.0003	0.0003	0.0003	0.0013	0.0003	0.0013	0.0003	0.0013	0.0003	0.0013	0.0013	0.0023	0.0023
PST2_F1::THI7_F3	92.7319	-0.0006	0.0015	0.0009	0.0001	-0.0008	-0.0001	-0.0009	0.0004	-0.0001	0	-0.0003	0.0045	-0.0001	0.0004	0.0005	0.005	0.0016	-0.0007	0.0031	0.0004	0.0016	0.0009	0.0017	0.0009	0.0024	0.0016	0.0008	-0.0004	0.0022	0.0022	0.0019	0.0019	0.0019	0.0046	0.0019	0.0026	0.0021	0.0033	0.0038	0.0042	0.0035	0.0033	0.0051	0.0058	0.0066	0.0063	0.0069	0.0062
PST2_F1::PST2_F3	92.724	-0.001	0	0	0	0	-0.001	0	0	0.001	0.001	0	0.001	0.001	0	0	0.001	0.001	0	0.001	0	0.002	0.002	0.001	0.001	0.001	0.001	0.003	0.001	0.003	0.002	0.003	0.003	0.003	0.003	0.003	0.003	0.004	0.004	0.004	0.006	0.004	0.004	0.006	0.006	0.007	0.006	0.006	0.007
SRV2_F1::ARC40_F3	92.047	-0.0009	0.0031	0.0041	0.0031	-0.0059	-0.0039	0.0001	0.0001	-0.0009	0.0011	-0.0029	-0.0039	-0.0049	0.0041	-0.0039	-0.0029	-0.0029	-0.0029	-0.0029	-0.0019	-0.0059	-0.0029	-0.0019	-0.0029	0.0031	0.0041	0.0011	0.0021	-0.0009	-0.0009	-0.0009	0.0021	0.0021	0.0031	0.0051	0.0041	0.0071	0.0031	0.0041	0.0051	0.0061	0.0061	0.0071	0.0061	0.0081	0.0081	0.0101	0.0091
MUP1_F1::PDR12_F3	91.933	0.0003	0.0143	-0.0047	0.0153	0.0003	-0.0057	-0.0017	-0.0087	-0.0107	0.0013	0.0063	-0.0087	-0.0047	-0.0027	-0.0037	-0.0077	-0.0027	-0.0107	0.0003	0.0083	0.0093	-0.0077	-0.0107	-0.0067	0.0083	-0.0057	-0.0057	-0.0017	-0.0037	0.0023	-0.0077	0.0003	-0.0077	-0.0057	-0.0047	0.0013	0.0053	0.0013	-0.0047	-0.0037	0.0003	-0.0027	-0.0027	-0.0067	0.0063	0.0003	0.0003	0.0023
PHO88_F1::SSH1_F3	91.17	0.001	0	0.001	-0.001	0	-0.003	-0.002	0.002	0.001	0.001	0	0.002	0.002	0	0.002	0.001	0.001	0	0.002	0.002	0.002	0.002	0.001	0.003	-0.001	0.004	0	0.004	0	0.005	0.005	0.006	0.004	0.005	0.005	0.007	0.007	0.007	0.006	0.008	0.008	0.007	0.009	0.011	0.012	0.012	0.013	0.013
VMA21_F1::VMA6_F3	91.073	-0.002	0	0.002	0.001	0.001	0	-0.001	-0.001	0.001	-0.001	0	0.001	0	0.001	0.002	0.002	0.001	0.002	0.001	0.003	0	0.004	0.003	0.002	0.002	0.006	0.003	0.004	0.004	0.005	0.005	0.003	0.004	0.004	0.006	0.004	0.007	0.007	0.008	0.008	0.008	0.009	0.01	0.01	0.011	0.012	0.013	0.014
ARC18_F1::ARC35_F3	90.941	-0.0001	-0.0011	-0.0021	-0.0011	-0.0011	0.0029	0.0019	-0.0001	0.0009	-0.0001	0.0009	0.0009	0.0009	0.0009	-0.0001	0.0039	0.0019	0.0019	0.0019	0.0029	0.0039	0.0049	0.0039	0.0029	0.0039	0.0059	0.0049	0.0049	0.0049	0.0059	0.0059	0.0069	0.0079	0.0079	0.0079	0.0079	0.0079	0.0089	0.0089	0.0099	0.0119	0.0129	0.0129	0.0149	0.0159	0.0149	0.0169	0.0189
TVP15_F1::TVP15_F3	90.905	-0.0008	0.0002	0.0002	0.0002	0.0002	0.0002	-0.0008	0.0002	0.0002	0.0002	0.0002	0.0002	0.0002	0.0012	0.0022	0.0012	0.0012	0.0012	0.0022	0.0022	0.0022	0.0022	0.0022	0.0032	0.0032	0.0042	0.0052	0.0052	0.0052	0.0042	0.0052	0.0052	0.0062	0.0062	0.0062	0.0072	0.0082	0.0082	0.0092	0.0082	0.0082	0.0082	0.0092	0.0092	0.0112	0.0122	0.0132	0.0132
GIS2_F1::ADE17_F3	89.353	0.0105	0.0045	-0.0005	-0.0015	-0.0055	-0.0025	0.0005	-0.0015	-0.0005	-0.0035	0.0035	-0.0015	0.0015	0.0035	0.0005	0.0005	-0.0035	0.0015	0.0025	-0.0015	0.0055	0.0065	0.0005	-0.0035	0.0065	0.0035	0.0015	0.0055	0.0015	0.0045	-0.0005	0.0025	0.0075	0.0045	0.0045	0.0085	0.0045	0.0055	0.0075	0.0065	0.0125	0.0125	0.0085	0.0095	0.0095	0.0095	0.0145	0.0125
ACB1_F1::ADE17_F3	89.05	-0.0004	-0.0014	0.0006	0.0006	-0.0014	-0.0004	-0.0004	0.0026	0.0006	-0.0004	0.0016	-0.0004	0.0016	0.0016	0.0006	0.0026	0.0006	0.0006	0.0016	0.0006	0.0026	0.0026	0.0016	0.0026	0.0026	0.0026	0.0016	0.0026	0.0036	0.0026	0.0046	0.0016	0.0056	0.0046	0.0046	0.0036	0.0036	0.0036	0.0026	0.0066	0.0036	0.0056	0.0066	0.0086	0.0066	0.0086	0.0076	0.0066
YBL039W-A_F1::ALO1_F3	89.0245	0.0008	0.001	-0.0004	0.0002	-0.0004	-0.0002	0.0005	-0.0022	-0.0003	0.0006	0.0007	0.0008	0.0002	0.0002	0.0007	0.0005	0	0.0003	0.0016	0.0011	0.0017	0.0014	0.0017	0.0012	0.001	0.0017	0.0004	0.0023	0.0021	0.0016	0.0028	0.0026	0.0019	0.0037	0.004	0.0041	0.0038	0.0021	0.0035	0.004	0.0048	0.005	0.0045	0.0071	0.007	0.0057	0.007	0.007
FMP45_F1::FMP45_F3	88.968	0.0008	-0.0012	0.0028	0.0008	-0.0012	-0.0002	-0.0012	0.0008	-0.0002	-0.0012	0.0008	0.0038	-0.0012	0.0018	0.0008	0.0018	0.0008	0.0028	0.0028	0.0028	0.0048	0.0068	0.0048	0.0058	0.0058	0.0058	0.0058	0.0078	0.0098	0.0078	0.0078	0.0098	0.0088	0.0098	0.0108	0.0128	0.0108	0.0118	0.0138	0.0128	0.0158	0.0148	0.0168	0.0148	0.0158	0.0168	0.0178	0.0178
CAP2_F1::ARC40_F3	88.865	-0.003	-0.003	-0.001	-0.001	0.006	-0.002	-0.003	0.003	0	0.004	0.004	-0.006	-0.003	-0.005	-0.005	-0.002	0.004	0.004	-0.001	0	-0.002	-0.004	-0.001	-0.001	0.004	0.002	0.007	0.002	0.005	0.004	0.005	0.003	0.003	0.004	0.004	0.006	0.008	0.007	0.005	0.006	0.007	0.008	0.01	0.009	0.01	0.011	0.011	0.011
RBD2_F1::RET2_F3	88.483	-0.0009	-0.0009	-0.0009	0.0001	0.0011	0.0001	0.0011	-0.0009	0.0001	0.0011	-0.0009	0.0001	0.0001	0.0001	0.0011	0.0011	0.0001	0.0011	0.0011	0.0021	0.0011	0.0011	0.0021	0.0011	0.0011	0.0051	0.0041	0.0061	0.0051	0.0061	0.0071	0.0071	0.0081	0.0071	0.0091	0.0081	0.0081	0.0101	0.0101	0.0111	0.0101	0.0121	0.0111	0.0111	0.0111	0.0141	0.0131	0.0151
SNA3_F1::SNA3_F3	88.356	-0.0011	-0.0001	-0.0001	0.0009	-0.0001	0.0019	0.0009	-0.0011	-0.0011	-0.0001	0.0009	0.0019	-0.0001	0.0029	0.0029	0.0029	0.0029	0.0009	0.0009	0.0029	0.0019	0.0019	0.0019	0.0019	0.0009	0.0019	0.0019	0.0039	0.0039	0.0019	0.0029	0.0029	0.0029	0.0039	0.0029	0.0049	0.0069	0.0069	0.0029	0.0059	0.0059	0.0049	0.0079	0.0059	0.0059	0.0059	0.0069	0.0069
VPH1_F1::VMA13_F3	88.139	-0.0008	0.0012	0.0002	0.0012	-0.0008	0.0002	-0.0008	-0.0008	0.0002	0.0002	0.0002	0.0012	0.0002	0.0012	0.0012	0.0002	0.0002	0.0012	0.0012	0.0012	0.0022	0.0012	0.0012	0.0012	0.0022	0.0022	0.0022	0.0022	0.0032	0.0022	0.0012	0.0012	0.0022	0.0032	0.0032	0.0032	0.0032	0.0022	0.0042	0.0032	0.0042	0.0042	0.0042	0.0052	0.0062	0.0062	0.0062	0.0072
ADE17_F1::EFT1_F3	88.053	-0.001	0	0	0	0	-0.001	0	0.001	0	0.001	0.001	0.001	0	0.001	0	0.001	0.001	0.002	0.001	0.002	0.001	0.002	0.001	0.001	0.003	0.001	0.002	0.004	0.004	0.002	0.003	0.004	0.004	0.002	0.004	0.004	0.004	0.003	0.007	0.007	0.005	0.006	0.008	0.007	0.008	0.009	0.01	0.01
ERG25_F1::ERV25_F3	87.972	0.0024	-0.0006	0.0004	-0.0016	0.0004	-0.0006	0.0004	-0.0006	0.0004	-0.0006	0.0004	0.0004	0.0004	0.0004	0.0014	0.0014	0.0014	0.0014	0.0004	0.0004	0.0024	0.0024	0.0024	0.0024	0.0024	0.0024	0.0034	0.0034	0.0044	0.0034	0.0024	0.0034	0.0054	0.0054	0.0054	0.0034	0.0044	0.0054	0.0064	0.0074	0.0074	0.0084	0.0074	0.0074	0.0094	0.0094	0.0094	0.0104
YPT31_F1::GDI1_F3	87.97	-0.0002	-0.0002	-0.0002	-0.0002	-0.0002	-0.0002	-0.0002	-0.0002	0.0008	0.0008	-0.0002	0.0008	0.0008	0.0008	0.0008	0.0008	0.0008	0.0008	0.0008	0.0008	0.0008	0.0008	0.0018	0.0018	0.0038	0.0048	0.0048	0.0058	0.0058	0.0058	0.0058	0.0068	0.0078	0.0078	0.0078	0.0088	0.0088	0.0098	0.0108	0.0108	0.0118	0.0118	0.0118	0.0138	0.0138	0.0158	0.0158	0.0168
GDH2_F1::GDH2_F3	87.951	-0.0012	-0.0002	-0.0022	-0.0012	-0.0002	0.0018	0.0008	0.0008	-0.0002	0.0018	0.0018	0.0018	0.0018	0.0008	0.0018	0.0038	0.0028	0.0048	0.0048	0.0038	0.0058	0.0098	0.0068	0.0068	0.0068	0.0108	0.0098	0.0098	0.0108	0.0128	0.0128	0.0158	0.0158	0.0148	0.0158	0.0168	0.0178	0.0188	0.0208	0.0198	0.0218	0.0238	0.0248	0.0268	0.0268	0.0268	0.0278	0.0338
YNL247W_F1::YNL247W_F3	87.924	-0.0021	-0.0001	0.0009	-0.0001	-0.0001	-0.0001	-0.0001	0.0009	-0.0011	0.0019	-0.0001	0.0009	0.0009	0.0019	0.0019	0.0019	0.0009	0.0039	0.0019	0.0029	0.0019	0.0009	0.0029	0.0029	0.0029	0.0019	0.0049	0.0049	0.0069	0.0069	0.0039	0.0049	0.0049	0.0069	0.0079	0.0069	0.0079	0.0079	0.0079	0.0099	0.0089	0.0089	0.0099	0.0099	0.0109	0.0129	0.0149	0.0149
SAC6_F1::ARC40_F3	87.633	0.0016	-0.0004	-0.0004	0.0006	-0.0004	0.0006	-0.0004	-0.0004	-0.0004	-0.0004	0.0016	0.0006	-0.0004	0.0016	-0.0004	0.0016	0.0026	0.0016	0.0016	-0.0004	0.0016	0.0006	0.0036	0.0016	0.0016	0.0036	0.0046	0.0036	0.0046	0.0046	0.0056	0.0046	0.0056	0.0056	0.0066	0.0066	0.0076	0.0076	0.0076	0.0086	0.0086	0.0086	0.0096	0.0076	0.0096	0.0106	0.0096	0.0106
LSB3_F1::LSB3_F3	87.462	-0.0001	-0.0001	-0.0001	-0.0001	0.0009	-0.0001	-0.0001	-0.0001	-0.0001	-0.0001	0.0009	0.0009	0.0009	0.0009	0.0009	0.0009	0.0019	0.0019	0.0009	0.0019	0.0019	0.0019	0.0019	0.0029	0.0019	0.0029	0.0029	0.0039	0.0039	0.0039	0.0049	0.0049	0.0049	0.0059	0.0049	0.0069	0.0049	0.0069	0.0069	0.0079	0.0089	0.0089	0.0079	0.0089	0.0089	0.0099	0.0099	0.0119
YBR077C_F1::MEH1_F3	87.36	0.0008	0.0018	0.0008	-0.0042	0.0028	-0.0012	-0.0002	0.0018	-0.0022	-0.0002	0.0018	-0.0032	-0.0012	-0.0002	-0.0042	-0.0002	0.0018	0.0008	-0.0002	-0.0002	-0.0002	-0.0012	-0.0042	-0.0002	0.0008	0.0008	-0.0012	-0.0002	-0.0022	0.0008	0.0018	-0.0012	-0.0002	-0.0002	0.0018	-0.0002	0.0008	0.0008	0.0008	0.0028	0.0018	0.0018	0.0048	0.0028	0.0038	0.0038	0.0048	0.0028
ARC18_F1::ARC40_F3	87.311	-0.0017	-0.0017	0.0053	0.0013	-0.0017	-0.0007	-0.0007	-0.0017	-0.0007	0.0023	-0.0007	-0.0007	-0.0027	-0.0007	-0.0007	-0.0017	0.0013	0.0013	0.0003	-0.0017	0.0023	0.0003	0.0013	-0.0007	0.0013	0.0023	0.0023	0.0023	0.0043	0.0023	0.0043	0.0043	0.0043	0.0043	0.0053	0.0043	0.0043	0.0063	0.0053	0.0053	0.0073	0.0063	0.0063	0.0053	0.0063	0.0083	0.0073	0.0093
ITR1_F1::ITR1_F3	87.233	0.0007	-0.0013	0.0017	0.0007	-0.0003	-0.0013	-0.0013	-0.0003	0.0017	-0.0003	-0.0003	-0.0003	0.0017	0.0017	0.0017	-0.0003	0.0007	0.0007	0.0017	0.0027	0.0017	0.0007	0.0017	0.0027	0.0037	0.0027	0.0037	0.0027	0.0037	0.0037	0.0037	0.0047	0.0027	0.0057	0.0057	0.0067	0.0057	0.0067	0.0067	0.0057	0.0077	0.0057	0.0067	0.0067	0.0077	0.0087	0.0067	0.0077
DHH1_F1::SCD6_F3	87.014	0.0033	0.0033	-0.0017	0.0033	-0.0027	-0.0027	-0.0017	0.0013	-0.0027	0.0003	0.0013	0.0023	-0.0027	0.0013	0.0003	0.0023	-0.0017	0.0013	0.0013	0.0013	0.0013	0.0023	0.0053	0.0033	0.0023	0.0013	0.0043	0.0023	0.0033	0.0053	0.0073	0.0043	0.0063	0.0033	0.0033	0.0103	0.0033	0.0033	0.0073	0.0073	0.0063	0.0063	0.0093	0.0063	0.0093	0.0093	0.0073	0.0073
DOS2_F1::DOS2_F3	86.976	-0.0033	0.0007	-0.0003	-0.0003	-0.0013	0.0007	0.0007	-0.0003	0.0027	0.0007	-0.0013	0.0007	0.0007	-0.0013	-0.0003	0.0017	0.0007	0.0017	0.0007	0.0027	-0.0003	-0.0003	-0.0003	0.0037	0.0007	0.0037	0.0017	0.0007	0.0047	0.0027	0.0037	0.0047	0.0047	0.0027	0.0027	0.0027	0.0057	0.0027	0.0037	0.0027	0.0057	0.0057	0.0057	0.0067	0.0047	0.0067	0.0077	0.0077
HNM1_F1::HNM1_F3	86.702	-0.0021	-0.0021	-0.0041	-0.0021	0.0009	0.0039	-0.0011	0.0029	0.0049	-0.0011	0.0069	0.0029	-0.0011	-0.0011	-0.0001	-0.0001	-0.0011	0.0049	0.0039	0.0059	0.0009	0.0009	-0.0001	0.0009	0.0019	0.0019	0.0029	0.0009	0.0039	0.0009	0.0009	0.0069	0.0059	0.0039	0.0069	0.0069	0.0019	0.0059	0.0029	0.0009	0.0059	0.0059	0.0049	0.0049	0.0019	0.0039	0.0049	0.0059
PRS3_F1::PRS5_F3	86.695	0.0007	-0.0003	0.0017	-0.0013	0.0007	-0.0023	0.0007	0.0007	-0.0003	-0.0003	-0.0013	0.0017	0.0007	0.0007	0.0007	0.0007	0.0007	0.0007	0.0017	0.0007	0.0027	0.0017	0.0017	0.0027	0.0017	0.0027	0.0027	0.0027	0.0027	0.0017	0.0027	0.0027	0.0027	0.0027	0.0027	0.0027	0.0047	0.0037	0.0037	0.0047	0.0047	0.0047	0.0067	0.0057	0.0077	0.0047	0.0057	0.0077
ARC19_F1::ARC35_F3	86.296	-0.0005	-0.0005	-0.0005	0.0005	0.0005	0.0005	-0.0005	0.0005	0.0005	-0.0005	-0.0005	0.0015	0.0005	0.0015	0.0015	0.0015	0.0015	0.0025	0.0015	0.0025	0.0025	0.0025	0.0025	0.0035	0.0035	0.0035	0.0045	0.0045	0.0055	0.0065	0.0065	0.0065	0.0075	0.0075	0.0095	0.0085	0.0095	0.0105	0.0105	0.0115	0.0115	0.0115	0.0125	0.0135	0.0145	0.0165	0.0175	0.0165
APL6_F1::APL5_F3	86.222	-0.0015	0.0005	0.0005	0.0015	-0.0005	0.0015	0.0015	-0.0015	-0.0005	-0.0015	-0.0025	0.0005	-0.0015	-0.0015	-0.0005	0.0005	-0.0005	-0.0005	-0.0015	-0.0015	-0.0005	-0.0005	0.0005	0.0005	0.0025	0.0025	0.0035	0.0045	0.0045	0.0065	0.0055	0.0045	0.0045	0.0055	0.0085	0.0065	0.0095	0.0075	0.0085	0.0095	0.0115	0.0125	0.0105	0.0115	0.0125	0.0125	0.0125	0.0115
VMA7_F1::VMA6_F3	86.016	0.0034	-0.0026	0.0074	-0.0116	-0.0006	-0.0036	0.0084	-0.0106	0.0074	0.0024	-0.0066	-0.0086	0.0004	-0.0076	-0.0076	-0.0046	-0.0006	-0.0036	0.0024	-0.0036	-0.0076	-0.0056	-0.0076	-0.0086	-0.0096	-0.0066	0.0034	-0.0056	-0.0046	-0.0076	-0.0066	-0.0026	0.0044	-0.0066	-0.0056	-0.0056	0.0014	0.0014	-0.0046	0.0034	0.0114	0.0004	-0.0066	-0.0056	-0.0046	-0.0036	-0.0046	-0.0026
FTH1_F1::FET5_F3	85.7192	-0.0006	0.0005	-0.0008	0.0002	0.0004	-0.0005	0.001	-0.0016	0.0004	0.0014	0.0008	0.0023	-0.0007	0.0015	0.0013	0.002	0.0008	0.0004	0.002	0.0016	0.0016	0.0008	0.0009	0.0027	0.0029	0.0023	0.0036	0.0014	0.0047	0.0021	0.0031	0.0037	0.0039	0.0034	0.0027	0.0041	0.005	0.0048	0.0053	0.0063	0.0061	0.0059	0.0078	0.0073	0.0104	0.0078	0.0079	0.0108
HEM2_F1::HEM2_F3	85.255	0.0008	-0.0012	-0.0012	-0.0002	0.0018	-0.0022	-0.0002	0.0028	-0.0002	-0.0002	0.0058	0.0038	-0.0012	0.0048	-0.0002	-0.0002	0.0008	0.0018	0.0008	0.0018	0.0028	0.0028	0.0028	0.0008	0.0028	-0.0002	0.0018	0.0048	0.0018	0.0048	0.0028	0.0048	0.0038	0.0048	0.0068	0.0048	0.0018	0.0058	0.0038	0.0028	0.0058	0.0038	0.0058	0.0078	0.0068	0.0068	0.0088	0.0098
ERG25_F1::ERP1_F3	85.161	0.0004	-0.0016	-0.0026	-0.0006	-0.0006	-0.0006	-0.0016	0.0014	0.0014	0.0044	-0.0006	0.0004	0.0004	0.0014	-0.0016	0.0004	0.0004	0.0044	0.0054	0.0024	0.0014	0.0034	0.0084	0.0064	0.0014	0.0024	0.0034	0.0044	0.0044	0.0044	0.0074	0.0054	0.0054	0.0074	0.0044	0.0034	0.0084	0.0064	0.0034	0.0064	0.0094	0.0104	0.0074	0.0104	0.0104	0.0114	0.0144	0.0144
SEC61_F1::SEC62_F3	85.0481	0.0004	-0.0005	0.0008	-0.0005	0.0005	-0.0003	0.0001	-0.0005	-0.0004	0.0003	0.0005	0.0004	0	-0.0003	0.0005	0.0006	0.0006	0.0007	0.0005	-0.0002	0.0008	0.0009	0.0006	0.0018	0.0011	0.0009	0.001	0.0013	0.0007	0.001	0.0004	0.0011	0.0013	0.0018	0.0014	0.0019	0.0021	0.0018	0.0025	0.0025	0.0025	0.0025	0.0029	0.003	0.0039	0.0031	0.0034	0.0035
CBF1_F1::CBF1_F3	85.003	-0.0001	-0.0001	-0.0001	-0.0001	-0.0001	-0.0001	-0.0001	-0.0001	-0.0001	0.0009	-0.0001	0.0009	0.0009	0.0009	0.0009	0.0009	0.0009	-0.0001	0.0019	0.0019	0.0019	0.0019	0.0019	0.0019	0.0019	0.0029	0.0019	0.0029	0.0019	0.0029	0.0029	0.0039	0.0039	0.0039	0.0039	0.0049	0.0049	0.0059	0.0059	0.0059	0.0059	0.0069	0.0069	0.0079	0.0089	0.0089	0.0099	0.0099
CUE5_F1::CUE5_F3	84.99	0.0002	-0.0008	0.0002	0.0002	0.0002	-0.0008	-0.0008	0.0002	0.0012	0.0002	0.0002	0.0002	0.0002	0.0012	0.0012	0.0002	0.0012	0.0012	0.0002	0.0012	0.0012	0.0012	0.0022	0.0012	0.0002	0.0012	0.0012	0.0022	0.0012	0.0022	0.0022	0.0032	0.0022	0.0032	0.0042	0.0032	0.0042	0.0042	0.0042	0.0042	0.0052	0.0052	0.0062	0.0062	0.0072	0.0072	0.0072	0.0092
MET8_F1::MET8_F3	84.649	0.0061	-0.0009	-0.0019	-0.0009	-0.0019	0.0011	0.0001	0.0001	-0.0009	-0.0009	-0.0019	-0.0029	-0.0019	-0.0019	0.0001	-0.0009	-0.0029	-0.0029	0.0001	-0.0019	0.0001	-0.0009	0.0001	-0.0009	0.0011	-0.0009	0.0021	0.0001	0.0001	-0.0009	-0.0009	-0.0009	0.0011	0.0021	0.0001	0.0021	0.0021	0.0021	0.0011	0.0061	0.0051	0.0061	0.0021	0.0021	0.0041	0.0031	0.0031	0.0041
VMA21_F1::YGR106C_F3	84.597	0.0015	-0.0005	-0.0015	0.0005	-0.0015	0.0005	0.0005	-0.0005	0.0005	0.0005	0.0005	0.0015	0.0015	0.0015	0.0015	0.0015	0.0025	0.0005	0.0035	0.0015	0.0045	0.0015	0.0015	0.0025	0.0025	0.0025	0.0025	0.0045	0.0035	0.0055	0.0045	0.0035	0.0045	0.0055	0.0075	0.0055	0.0065	0.0065	0.0055	0.0065	0.0075	0.0105	0.0075	0.0075	0.0095	0.0105	0.0095	0.0095
ERG25_F1::SSH1_F3	84.579	0.0036	-0.0004	-0.0004	-0.0014	0.0006	0.0006	-0.0004	-0.0004	-0.0004	-0.0014	0.0006	0.0006	0.0006	-0.0004	0.0016	0.0006	-0.0004	-0.0004	0.0006	0.0016	0.0006	0.0026	0.0006	0.0026	0.0016	0.0046	0.0046	0.0046	0.0056	0.0066	0.0056	0.0076	0.0076	0.0076	0.0086	0.0096	0.0096	0.0086	0.0106	0.0126	0.0126	0.0116	0.0126	0.0126	0.0146	0.0156	0.0166	0.0166
DRE2_F1::GRX3_F3	84.537	0.0017	-0.0003	0.0067	-0.0063	-0.0003	0.0017	0.0027	-0.0023	0.0007	-0.0043	-0.0043	0.0007	-0.0033	0.0017	-0.0043	0.0037	-0.0033	-0.0023	-0.0033	0.0007	0.0007	0.0017	-0.0043	-0.0023	-0.0013	-0.0023	-0.0013	0.0007	-0.0003	0.0037	-0.0003	0.0017	0.0037	-0.0003	0.0017	0.0017	0.0027	0.0007	0.0027	0.0027	0.0037	0.0047	0.0087	0.0067	0.0067	0.0087	0.0087	0.0057
SNA4_F1::VAC8_F3	84.377	-0.0007	-0.0007	0.0003	0.0003	0.0003	-0.0007	0.0003	0.0003	0.0003	0.0003	0.0003	0.0003	0.0003	0.0013	0.0013	0.0013	0.0013	0.0003	0.0013	0.0013	0.0023	0.0013	0.0013	0.0023	0.0043	0.0063	0.0063	0.0053	0.0063	0.0063	0.0073	0.0073	0.0083	0.0083	0.0083	0.0083	0.0093	0.0093	0.0093	0.0103	0.0113	0.0103	0.0113	0.0123	0.0123	0.0143	0.0153	0.0143
GAR1_F1::GAR1_F3	84.332	-0.0024	0.0056	-0.0014	-0.0014	-0.0024	0.0046	-0.0004	0.0006	0.0006	-0.0034	-0.0004	0.0006	-0.0014	0.0046	0.0006	0.0026	0.0046	0.0026	0.0006	0.0016	0.0046	0.0006	-0.0014	0.0006	-0.0004	-0.0004	0.0016	0.0016	0.0006	-0.0004	0.0046	0.0036	0.0016	0.0036	0.0066	0.0036	0.0036	0.0086	0.0086	0.0046	0.0056	0.0056	0.0066	0.0086	0.0136	0.0136	0.0106	0.0116
RPN5_F1::RPN9_F3	84.278	-0.0007	-0.0017	0.0013	0.0003	-0.0007	-0.0007	-0.0017	0.0013	0.0023	0.0003	0.0003	0.0013	0.0023	0.0033	0.0033	0.0003	0.0023	0.0023	0.0033	0.0033	0.0033	0.0023	0.0043	0.0043	0.0043	0.0043	0.0053	0.0043	0.0053	0.0053	0.0043	0.0053	0.0043	0.0073	0.0073	0.0083	0.0083	0.0093	0.0093	0.0093	0.0103	0.0093	0.0093	0.0103	0.0113	0.0143	0.0153	0.0143
RPT1_F1::RPT6_F3	84.047	0.0025	-0.0015	0.0045	-0.0015	-0.0015	-0.0015	-0.0025	0.0015	-0.0015	0.0015	-0.0005	0.0025	0.0055	-0.0015	-0.0005	0.0025	-0.0005	0.0025	0.0025	0.0015	0.0005	0.0065	0.0005	0.0015	0.0035	0.0005	0.0025	0.0015	0.0015	0.0045	0.0035	0.0055	0.0035	0.0045	0.0025	0.0035	0.0055	0.0045	0.0035	0.0055	0.0095	0.0095	0.0055	0.0055	0.0055	0.0095	0.0105	0.0125
CHS5_F1::CHS5_F3	83.98	0	0.001	0	0	0	-0.001	0	0	0	0	0.001	0	0	0.001	0.001	0	0.001	0.001	0.001	0.001	0.001	0.001	0.001	0.002	0.001	0.002	0.001	0.002	0.001	0.002	0.003	0.002	0.004	0.004	0.003	0.003	0.004	0.005	0.005	0.006	0.006	0.007	0.006	0.007	0.008	0.009	0.009	0.009
ERV25_F1::ERP4_F3	83.9242	-0.0016	0	0.0002	-0.001	0.0003	0.0002	0.0005	-0.0003	0.0002	0.0011	-0.0008	0.0013	0.0003	0.0005	0.0018	0.0017	-0.0001	-0.0001	0.0006	0.0007	0.0006	0.0009	0.002	0.0009	0.0032	0.0025	0.002	0.0013	0.004	0.0027	0.003	0.0025	0.0043	0.003	0.0032	0.0045	0.0057	0.0037	0.0059	0.0055	0.0058	0.0072	0.0079	0.0068	0.0091	0.0094	0.0084	0.0109
ADE17_F1::YNL247W_F3	83.493	0.0042	0.0012	0.0032	0.0022	-0.0028	-0.0008	-0.0028	0.0012	-0.0028	-0.0028	-0.0038	-0.0048	-0.0028	-0.0038	-0.0058	-0.0028	-0.0038	-0.0048	-0.0058	-0.0048	-0.0028	-0.0028	-0.0038	-0.0028	-0.0048	-0.0018	-0.0028	-0.0038	-0.0038	-0.0028	-0.0008	-0.0008	-0.0008	0.0012	0.0002	-0.0018	0.0002	-0.0008	-0.0018	-0.0008	0.0012	0.0002	-0.0008	0.0032	-0.0008	0.0042	0.0032	0.0012
NSR1_F1::DBP2_F3	83.489	-0.0025	-0.0015	0.0015	0.0005	-0.0005	-0.0025	-0.0005	0.0005	0.0035	0.0015	0.0025	-0.0005	0.0005	-0.0015	-0.0015	0.0005	0.0005	-0.0005	0.0005	-0.0005	-0.0005	-0.0005	-0.0015	0.0015	0.0025	0.0015	0.0025	0.0015	0.0025	0.0005	0.0045	0.0035	0.0015	0.0005	0.0025	0.0035	0.0035	0.0045	0.0055	0.0045	0.0035	0.0055	0.0065	0.0055	0.0055	0.0065	0.0045	0.0075
SLC1_F1::SNA3_F3	83.4446	-0.0017	-0.0032	-0.0019	-0.0003	-0.0019	0.0035	-0.0007	0.0018	0.006	-0.0014	0.0044	0.0043	0.0124	0.001	0.009	0.0023	0.0026	0.0021	0.003	0.0037	0.0002	0.0065	0.0091	-0.0006	0.0078	0.0021	0.0048	0.005	0.002	0.0118	0.0032	0.0064	0.0033	0.0077	0.008	0.0071	0.0042	0.0045	0.0073	0.0082	0.0045	0.0039	0.0038	0.0065	0.0166	0.0055	0.0075	0.0069
YBR267W_F1::NAP1_F3	83.198	-0.0008	0.0022	-0.0008	-0.0038	0.0042	0.0002	-0.0008	0.0022	0.0002	-0.0028	-0.0018	-0.0018	0.0012	-0.0018	0.0012	0.0012	-0.0018	0.0002	0.0012	-0.0008	0.0002	0.0002	0.0012	-0.0018	0.0022	0.0022	0.0042	0.0052	0.0032	0.0072	0.0052	0.0052	0.0042	0.0042	0.0022	0.0062	0.0052	0.0062	0.0092	0.0072	0.0062	0.0072	0.0072	0.0102	0.0072	0.0092	0.0092	0.0092
PRS4_F1::PRS1_F3	82.9351	0.0001	-0.0001	-0.0011	-0.0006	0.0011	0.0002	0.0005	0.0005	-0.0002	0.0001	-0.0008	0.0008	0.0006	-0.0001	0.0005	-0.0004	0.0011	0.0001	0.001	0.0007	0.0009	-0.001	0.0018	0.0002	0.0022	0.002	0.0032	0.0009	0.0019	0.0016	0.0022	0.001	0.002	0.0008	0.0023	0.0032	0.0039	0.0024	0.0031	0.0025	0.0028	0.0019	0.0036	0.0035	0.0042	0.0056	0.0039	0.0059
SNA3_F1::KES1_F3	82.9009	-0.0003	-0.0001	-0.0003	0.0003	0.0007	0.0009	0	-0.0009	-0.0008	0.0002	0.0019	0.0006	-0.0001	-0.0001	0.0005	0.0001	-0.0005	0.001	-0.0011	-0.0001	-0.0001	0.0004	-0.0007	0.0016	0.0005	0.0029	-0.0003	0.0019	0.0011	0.002	0.0007	0.0002	0.0012	0.0019	0.0027	0.0019	0.0029	0.0016	0.0018	0.0027	0.0027	0.0022	0.0025	0.0027	0.0032	0.0034	0.0038	0.0053
PRS5_F1::PRS5_F3	82.892	0.0001	-0.0009	-0.0009	-0.0009	0.0001	0.0001	0.0011	0.0001	0.0011	0.0001	0.0011	0.0011	0.0001	0.0011	0.0001	0.0021	0.0021	0.0021	0.0011	0.0021	0.0031	0.0031	0.0041	0.0031	0.0041	0.0041	0.0041	0.0041	0.0051	0.0051	0.0061	0.0061	0.0071	0.0071	0.0071	0.0071	0.0071	0.0071	0.0081	0.0081	0.0091	0.0101	0.0111	0.0111	0.0121	0.0111	0.0111	0.0131
ERG25_F1::ORM2_F3	82.7712	-0.0007	-0.0001	-0.0019	0.0005	-0.0001	0.0014	-0.0023	0.0016	0.0005	0.0009	0.0019	0.0006	0.0004	0.0002	0.0004	0.0007	-0.0013	0.0003	-0.0002	-0.0002	-0.0004	0.0004	0	0.0001	-0.0004	0.0018	0	0.002	0.0016	0.0019	0.0023	0.0004	0.0006	0.0035	0.0023	0.0012	0.0025	0.0025	0.0026	0.0031	0.0026	0.0009	0.0028	0.0025	0.0049	0.0022	0.0049	0.0061
RPT1_F1::RPT4_F3	82.5464	-0.0006	-0.0001	0.0001	-0.0003	0.0005	0.0003	0.0004	-0.0003	0.0003	0	0.0003	0.0004	0.0005	0.0007	0.0002	0.0017	0.0003	0.001	0.0008	0.0007	0.0011	0.001	0.0004	0.0014	0.0017	0.0008	0.0018	0.0028	0.0012	0.0032	0.0026	0.0017	0.0023	0.003	0.0019	0.0023	0.003	0.0035	0.0035	0.0026	0.0075	0.0023	0.0035	0.0042	0.0049	0.0041	0.0047	0.0054
ILM1_F1::ILM1_F3	82.466	0.0001	0.0011	-0.0009	0.0001	-0.0019	0.0001	0.0001	-0.0019	0.0021	0.0011	0.0051	0.0021	0.0011	0.0001	0.0021	0.0001	0.0021	0.0011	-0.0009	0.0011	0.0011	-0.0009	0.0011	0.0031	0.0001	0.0011	0.0011	0.0031	0.0011	0.0011	0.0021	0.0011	0.0041	0.0031	0.0051	0.0021	0.0061	0.0041	0.0041	0.0041	0.0041	0.0051	0.0011	0.0041	0.0021	0.0051	0.0051	0.0041
CDC39_F1::NOT3_F3	82.272	-0.0006	-0.0006	-0.0006	0.0004	-0.0006	0.0004	0.0004	0.0004	0.0004	0.0004	0.0004	0.0004	0.0004	0.0004	0.0004	0.0014	0.0004	0.0014	0.0014	0.0014	0.0014	0.0014	0.0024	0.0024	0.0034	0.0044	0.0044	0.0044	0.0054	0.0054	0.0064	0.0064	0.0064	0.0074	0.0074	0.0074	0.0074	0.0084	0.0094	0.0094	0.0094	0.0104	0.0114	0.0114	0.0114	0.0124	0.0134	0.0124
TVP15_F1::RBD2_F3	82.207	-0.002	0.002	0.001	0	-0.002	0	0	0.001	0	0	0	0	0	0	0	0	0.001	0.001	0.002	0.002	0.002	0.002	0.002	0.002	0.003	0.003	0.003	0.003	0.003	0.004	0.004	0.004	0.005	0.005	0.005	0.004	0.005	0.006	0.006	0.006	0.006	0.006	0.007	0.007	0.007	0.008	0.008	0.008
ITR1_F1::HNM1_F3	82.169	-0.0003	-0.0003	0.0007	0.0007	0.0007	-0.0003	-0.0013	-0.0003	-0.0003	0.0007	0.0007	0.0007	-0.0003	0.0017	0.0017	-0.0003	0.0007	0.0007	0.0017	0.0007	0.0007	0.0007	0.0017	0.0017	0.0017	0.0017	0.0027	0.0017	0.0017	0.0027	0.0027	0.0017	0.0017	0.0027	0.0027	0.0037	0.0047	0.0037	0.0057	0.0037	0.0037	0.0017	0.0037	0.0027	0.0037	0.0057	0.0057	0.0037
ARP2_F1::ARC35_F3	82.159	-0.0025	-0.0015	0.0025	-0.0005	-0.0015	-0.0015	0.0025	0.0005	0.0015	0.0005	-0.0015	0.0005	-0.0035	0.0005	0.0025	-0.0005	-0.0015	-0.0005	-0.0005	0.0005	-0.0015	0.0005	0.0045	0.0025	0.0085	0.0005	-0.0015	0.0015	0.0025	0.0035	0.0045	0.0045	0.0005	0.0005	0.0045	0.0065	0.0025	0.0035	0.0025	0.0025	0.0035	0.0025	0.0045	0.0045	0.0045	0.0055	0.0055	0.0065
ERG25_F1::YMR134W_F3	81.862	-0.0005	-0.0005	-0.0005	-0.0005	-0.0005	0.0005	0.0005	0.0005	0.0005	0.0005	0.0005	0.0005	0.0005	0.0015	0.0015	0.0015	0.0015	0.0015	0.0015	0.0015	0.0025	0.0025	0.0025	0.0025	0.0225	0.0135	0.0105	0.0095	0.0095	0.0095	0.0105	0.0105	0.0105	0.0115	0.0125	0.0125	0.0115	0.0135	0.0145	0.0145	0.0145	0.0135	0.0145	0.0165	0.0175	0.0195	0.0195	0.0195
SIS2_F1::PPZ1_F3	81.632	-0.0004	-0.0004	0.0006	-0.0004	0.0006	0.0006	-0.0004	-0.0014	0.0006	0.0006	0.0006	0.0006	0.0006	0.0006	-0.0004	0.0006	0.0006	0.0016	-0.0004	0.0006	0.0006	0.0006	0.0016	0.0016	0.0016	0.0026	0.0026	0.0016	0.0016	0.0016	0.0026	0.0016	0.0026	0.0026	0.0026	0.0036	0.0026	0.0036	0.0046	0.0046	0.0036	0.0046	0.0046	0.0066	0.0066	0.0076	0.0066	0.0076
WBP1_F1::ERP1_F3	81.2	0.0023	-0.0027	-0.0007	0.0003	0.0063	-0.0017	-0.0037	0.0003	-0.0007	0.0003	0.0023	-0.0057	-0.0017	-0.0047	-0.0047	-0.0037	0.0023	0.0033	0.0013	-0.0017	-0.0037	-0.0057	-0.0017	-0.0017	0.0033	0.0003	0.0073	0.0013	0.0053	0.0043	0.0053	0.0053	0.0043	0.0053	0.0053	0.0073	0.0103	0.0093	0.0073	0.0083	0.0093	0.0093	0.0103	0.0103	0.0123	0.0143	0.0133	0.0123
SWP1_F1::PHO88_F3	81.12	-0.0007	0.0033	0.0013	-0.0017	-0.0007	-0.0007	-0.0007	0.0003	0.0003	-0.0007	-0.0007	0.0013	-0.0007	-0.0007	-0.0007	-0.0017	0.0003	0.0003	0.0003	-0.0007	0.0013	0.0003	0.0023	0.0013	0.0013	0.0033	0.0043	0.0033	0.0063	0.0043	0.0053	0.0053	0.0053	0.0053	0.0083	0.0083	0.0083	0.0093	0.0093	0.0093	0.0113	0.0093	0.0103	0.0093	0.0103	0.0123	0.0123	0.0143
AKR1_F1::RBD2_F3	81.056	0	-0.003	0.003	0.004	0	0	0	-0.001	-0.002	-0.001	-0.002	0.003	0.001	0	-0.004	-0.001	-0.002	0.002	0	0.002	0.002	0.006	0.001	0.001	0	-0.001	-0.002	0.002	0.006	0.001	-0.001	0.002	-0.001	0.001	0.001	0.005	0	0.001	-0.001	-0.001	0.004	0.004	0.007	0.004	0.005	0.004	0.005	0.003
ADE16_F1::ADE17_F3	80.998	0.0009	-0.0001	-0.0001	-0.0001	-0.0001	-0.0001	-0.0011	-0.0001	-0.0001	0.0009	-0.0001	0.0009	-0.0001	0.0009	-0.0001	-0.0001	-0.0001	-0.0001	-0.0001	0.0009	0.0009	-0.0001	0.0009	0.0019	0.0019	0.0009	0.0019	-0.0001	0.0019	0.0019	0.0019	0.0019	0.0019	0.0029	0.0019	0.0019	0.0029	0.0029	0.0019	0.0029	0.0019	0.0039	0.0029	0.0029	0.0029	0.0039	0.0029	0.0039
YGR106C_F1::VMA6_F3	80.917	-0.0013	-0.0003	-0.0003	-0.0003	-0.0003	0.0007	-0.0003	0.0017	0.0007	-0.0003	0.0017	0.0017	0.0007	0.0007	0.0017	0.0017	0.0007	0.0017	0.0017	0.0017	0.0007	0.0017	0.0027	0.0027	0.0027	0.0027	0.0047	0.0027	0.0037	0.0027	0.0037	0.0027	0.0047	0.0047	0.0047	0.0037	0.0057	0.0057	0.0047	0.0067	0.0057	0.0067	0.0067	0.0077	0.0087	0.0097	0.0097	0.0097
ERP1_F1::ERP4_F3	80.686	-0.0004	-0.0004	-0.0004	-0.0004	-0.0004	0.0006	-0.0004	0.0006	0.0006	0.0006	0.0006	0.0006	0.0006	0.0006	0.0016	0.0016	0.0016	0.0016	0.0016	0.0026	0.0016	0.0026	0.0026	0.0026	0.0056	0.0066	0.0066	0.0066	0.0076	0.0076	0.0076	0.0086	0.0086	0.0086	0.0096	0.0106	0.0106	0.0116	0.0116	0.0116	0.0126	0.0126	0.0126	0.0146	0.0146	0.0166	0.0156	0.0166
FCY1_F1::FCY1_F3	80.566	-0.0001	0.0009	-0.0011	0.0009	0.0009	-0.0011	-0.0011	-0.0001	-0.0001	0.0009	0.0009	0.0009	0.0029	-0.0001	0.0019	0.0009	0.0019	0.0019	0.0019	0.0009	0.0009	0.0019	0.0029	0.0019	0.0039	0.0019	0.0029	0.0029	0.0039	0.0019	0.0029	0.0019	0.0039	0.0029	0.0029	0.0039	0.0049	0.0039	0.0049	0.0049	0.0059	0.0059	0.0069	0.0059	0.0069	0.0069	0.0069	0.0079
PST2_F1::MUP1_F3	80.537	-0.001	0	0	0	0	0	0	0.001	0	0	0	0	0.001	0	0.001	0	0	0.001	0.001	0.001	0.001	0.001	0.001	0.001	0.001	0.001	0.001	0.001	0.001	0.001	0.002	0.002	0.002	0.002	0.003	0.002	0.003	0.003	0.004	0.003	0.003	0.004	0.004	0.005	0.005	0.005	0.006	0.007
TPO2_F1::PDR12_F3	80.407	-0.0007	-0.0007	0.0013	-0.0007	0.0003	0.0003	0.0003	0.0003	0.0003	-0.0007	0.0003	0.0003	0.0003	0.0003	-0.0007	0.0003	0.0013	0.0003	0.0003	0.0013	0.0013	0.0003	0.0003	0.0013	0.0013	0.0013	0.0013	0.0003	0.0023	0.0003	0.0023	0.0023	0.0023	0.0033	0.0013	0.0033	0.0023	0.0023	0.0023	0.0013	0.0023	0.0023	0.0023	0.0033	0.0043	0.0043	0.0033	0.0023
SNZ1_F1::SNZ1_F3	80.324	0.0011	0.0021	-0.0019	0.0011	0.0001	-0.0029	-0.0009	0.0001	0.0021	-0.0009	0.0001	-0.0019	-0.0019	-0.0019	0.0001	0.0011	-0.0009	0.0021	-0.0019	-0.0029	-0.0009	-0.0009	0.0001	0.0001	-0.0029	0.0001	0.0001	0.0021	0.0021	0.0001	0.0011	0.0021	0.0021	0.0001	0.0041	0.0011	0.0041	0.0021	0.0011	0.0051	0.0051	0.0061	0.0071	0.0061	0.0061	0.0051	0.0051	0.0071
PRS2_F1::PRS2_F3	80.212	-0.0016	0.0004	0.0014	0.0014	0.0014	-0.0006	-0.0016	-0.0006	-0.0016	0.0014	0.0014	0.0004	0.0004	0.0024	0.0024	0.0004	0.0004	0.0014	0.0024	0.0004	0.0014	0.0014	0.0024	0.0024	0.0014	0.0024	0.0044	0.0024	0.0034	0.0044	0.0034	0.0024	0.0034	0.0054	0.0034	0.0044	0.0064	0.0064	0.0074	0.0064	0.0044	0.0034	0.0044	0.0044	0.0044	0.0074	0.0084	0.0054
CAP2_F1::CAP2_F3	80.113	-0.0019	-0.0009	0.0001	0.0001	-0.0019	0.0021	0.0001	0.0011	0.0021	-0.0009	0.0001	0.0001	0.0001	0.0011	-0.0009	0.0041	0.0021	0.0001	0.0011	0.0011	0.0021	0.0041	0.0061	0.0041	0.0011	0.0011	0.0021	0.0041	0.0031	0.0021	0.0041	0.0041	0.0031	0.0051	0.0051	0.0031	0.0041	0.0041	0.0031	0.0051	0.0051	0.0041	0.0061	0.0081	0.0061	0.0081	0.0081	0.0081
ITR1_F1::MID2_F3	80.003	0	-0.001	0	0	0	0.001	0	0	0	0	0.001	0.001	0	0.001	0.001	0.001	0.001	0.001	0.001	0.002	0.001	0.002	0.002	0.002	0.002	0.002	0.002	0.003	0.002	0.002	0.003	0.003	0.004	0.004	0.003	0.004	0.004	0.004	0.005	0.004	0.005	0.004	0.004	0.005	0.004	0.005	0.005	0.005
SNA4_F1::VMA7_F3	79.918	0.0004	-0.0006	-0.0006	-0.0006	0.0004	-0.0006	0.0004	0.0004	0.0004	0.0004	0.0004	0.0004	0.0004	0.0004	0.0004	0.0004	0.0004	0.0014	0.0014	0.0014	0.0004	0.0014	0.0014	0.0014	0.0014	0.0014	0.0014	0.0014	0.0014	0.0024	0.0024	0.0024	0.0024	0.0024	0.0024	0.0024	0.0034	0.0024	0.0034	0.0034	0.0034	0.0044	0.0034	0.0044	0.0044	0.0044	0.0044	0.0054
PST2_F1::MID2_F3	79.871	-0.0018	-0.0008	0.0012	0.0002	-0.0018	0.0012	0.0002	0.0012	0.0002	0.0002	-0.0008	-0.0008	0.0002	0.0012	-0.0008	0.0022	0.0022	0.0002	-0.0008	0.0002	0.0022	0.0012	0.0032	0.0032	0.0002	0.0022	0.0012	0.0032	0.0022	0.0022	0.0042	0.0042	0.0042	0.0042	0.0042	0.0032	0.0042	0.0032	0.0032	0.0042	0.0052	0.0052	0.0062	0.0072	0.0072	0.0082	0.0092	0.0062
TFG2_F1::UBC13_F3	79.739	-0.0008	-0.0008	-0.0008	0.0002	0.0002	0.0002	-0.0008	0.0012	0.0022	-0.0008	0.0012	0.0012	0.0012	0.0012	0.0002	0.0022	0.0022	0.0012	0.0012	0.0022	0.0012	0.0022	0.0022	0.0042	0.0022	0.0022	0.0022	0.0062	0.0042	0.0022	0.0042	0.0032	0.0032	0.0022	0.0032	0.0032	0.0032	0.0042	0.0052	0.0062	0.0032	0.0052	0.0042	0.0042	0.0052	0.0062	0.0062	0.0062
SCT1_F1::RER2_F3	79.6103	-0.0013	0.0003	-0.0003	0.0007	-0.0011	-0.0002	0.0002	0.0006	0.0008	-0.0001	-0.0007	0.0015	-0.0013	0.0011	-0.0001	-0.0004	0.0007	-0.0005	0.0009	0.002	0.0008	-0.0013	0.0012	0.0011	0.003	0.0014	0.0017	0.0003	0.0025	0.0019	0.0017	0.0012	0.0019	0.0014	0.0014	0.0024	0.0014	0.0029	0.0035	0.0029	0.0037	0.0026	0.0048	0.0019	0.0056	0.0046	0.0032	0.0067
PRS4_F1::PRS2_F3	79.511	0.0002	0.0002	-0.0018	0.0012	0.0012	-0.0008	0.0012	-0.0008	-0.0008	0.0002	-0.0008	0.0002	0.0002	0.0002	0.0012	-0.0008	0.0012	0.0012	0.0022	0.0012	0.0012	0.0012	0.0022	0.0002	0.0032	0.0022	0.0012	0.0022	0.0022	0.0032	0.0022	0.0032	0.0032	0.0042	0.0032	0.0022	0.0032	0.0032	0.0042	0.0042	0.0042	0.0052	0.0062	0.0052	0.0062	0.0072	0.0072	0.0072
SNA3_F1::RET2_F3	79.478	-0.0003	-0.0033	-0.0013	-0.0003	0.0067	-0.0023	-0.0033	0.0027	-0.0013	0.0027	0.0037	-0.0043	-0.0033	-0.0033	-0.0043	-0.0023	0.0037	0.0047	-0.0003	-0.0003	-0.0023	-0.0043	-0.0013	-0.0013	0.0027	-0.0003	0.0057	0.0007	0.0047	0.0027	0.0037	0.0027	0.0027	0.0037	0.0037	0.0037	0.0067	0.0047	0.0027	0.0057	0.0057	0.0057	0.0087	0.0067	0.0077	0.0087	0.0087	0.0087
DHH1_F1::DHH1_F3	79.376	-0.0011	0.0019	-0.0011	-0.0001	-0.0001	-0.0011	0.0009	0.0009	0.0009	-0.0011	-0.0001	-0.0001	-0.0001	-0.0001	-0.0001	-0.0001	-0.0011	0.0009	0.0019	0.0009	0.0019	0.0009	0.0009	0.0009	0.0009	0.0039	0.0009	0.0009	0.0019	0.0009	0.0019	0.0019	0.0019	0.0009	0.0019	0.0019	0.0019	0.0019	0.0019	0.0019	0.0019	0.0029	0.0039	0.0029	0.0049	0.0029	0.0039	0.0039
ATG27_F1::ATG27_F3	79.044	-0.0023	0.0007	-0.0003	0.0007	-0.0013	-0.0003	0.0017	0.0007	0.0007	-0.0003	0.0007	-0.0003	0.0017	0.0017	0.0017	0.0037	0.0017	0.0017	0.0017	0.0017	0.0017	0.0027	0.0037	0.0047	0.0037	0.0067	0.0027	0.0087	0.0047	0.0067	0.0067	0.0077	0.0087	0.0107	0.0087	0.0057	0.0117	0.0077	0.0087	0.0057	0.0077	0.0087	0.0077	0.0097	0.0067	0.0087	0.0117	0.0117
PHO86_F1::YMR134W_F3	78.9581	-0.0002	-0.0012	0.0009	-0.0008	0.0002	-0.0005	0.0001	0.0001	0.0003	0.0013	0.0005	0.0007	0.0003	0.0004	0.0009	0.0013	0.0007	0.0017	0.0012	0.0018	0.0008	0.0019	0.0013	0.0017	0.002	0.0024	0.0022	0.0019	0.0026	0.002	0.0031	0.003	0.002	0.0037	0.0026	0.0033	0.0036	0.0037	0.0037	0.0041	0.0044	0.0047	0.0052	0.0048	0.0052	0.0051	0.0056	0.0058
PHO88_F1::ERV25_F3	78.894	0.0019	-0.0001	-0.0001	-0.0001	-0.0001	-0.0001	-0.0001	-0.0001	-0.0001	-0.0011	-0.0001	0.0009	0.0009	0.0009	0.0009	0.0009	0.0009	-0.0001	0.0009	-0.0001	0.0009	0.0009	0.0009	0.0009	0.0019	0.0009	0.0009	0.0019	0.0009	0.0029	0.0019	0.0019	0.0019	0.0029	0.0029	0.0019	0.0029	0.0019	0.0029	0.0029	0.0029	0.0029	0.0039	0.0029	0.0039	0.0049	0.0049	0.0049
ALO1_F1::TOM20_F3	78.772	-0.0001	-0.0011	-0.0031	-0.0031	0.0029	0.0019	0.0009	0.0009	0.0029	-0.0021	-0.0021	-0.0001	-0.0011	-0.0011	-0.0021	-0.0031	-0.0011	-0.0021	-0.0031	-0.0001	0.0009	0.0019	0.0009	0.0029	0.0019	-0.0001	0.0009	0.0019	0.0049	0.0039	0.0059	0.0029	0.0059	-0.0011	0.0009	0.0009	0.0029	0.0029	0.0039	0.0049	0.0079	0.0069	0.0069	0.0039	0.0039	0.0059	0.0089	0.0049
HNM1_F1::HXT1_F3	78.578	-0.0009	0.0001	0.0001	0.0001	0.0001	0.0001	0.0001	0.0001	0.0001	0.0001	0.0001	0.0011	0.0011	0.0001	0.0001	0.0011	0.0011	0.0011	0.0011	0.0011	0.0011	0.0001	0.0011	0.0011	0.0011	0.0011	0.0001	0.0011	0.0011	0.0011	0.0011	0.0011	0.0011	0.0011	0.0011	0.0011	0.0021	0.0021	0.0021	0.0021	0.0021	0.0021	0.0021	0.0021	0.0031	0.0021	0.0031	0.0031
WBP1_F1::ERV25_F3	78.091	-0.0009	-0.0009	-0.0009	0.0011	-0.0009	0.0011	0.0001	0.0001	0.0001	0.0011	0.0011	0.0011	0.0001	0.0011	0.0011	0.0011	0.0001	0.0001	0.0011	0.0021	0.0021	0.0031	0.0021	0.0021	0.0051	0.0051	0.0041	0.0061	0.0031	0.0071	0.0051	0.0061	0.0071	0.0071	0.0071	0.0091	0.0101	0.0091	0.0121	0.0081	0.0091	0.0091	0.0131	0.0131	0.0111	0.0141	0.0141	0.0141
ERG25_F1::KRE27_F3	78.079	0.0012	-0.0018	-0.0008	0.0002	0.0002	-0.0018	0.0022	-0.0008	0.0012	0.0002	0.0002	0.0002	0.0012	0.0032	0.0012	0.0002	0.0022	0.0002	0.0022	0.0002	0.0022	0.0002	0.0032	0.0062	0.0032	0.0072	-0.0008	0.0042	0.0012	0.0042	0.0032	0.0082	0.0042	0.0052	0.0022	0.0052	0.0032	0.0042	0.0012	0.0042	0.0052	0.0062	0.0032	0.0072	0.0072	0.0052	0.0062	0.0062
SCL1_F1::PRE10_F3	78.064	0.0026	-0.0014	-0.0004	-0.0004	0.0006	0.0006	-0.0004	-0.0014	-0.0004	0.0006	0.0006	0.0006	0.0006	-0.0014	0.0006	-0.0004	-0.0004	0.0016	0.0016	0.0006	0.0016	0.0006	0.0006	0.0006	0.0036	0.0016	0.0006	0.0026	0.0006	0.0036	0.0026	0.0026	0.0036	0.0036	0.0036	0.0016	0.0046	0.0036	0.0036	0.0036	0.0036	0.0046	0.0046	0.0066	0.0056	0.0066	0.0066	0.0076
YMR010W_F1::RBD2_F3	78.037	-0.0016	-0.0016	0.0004	0.0004	-0.0006	0.0004	0.0014	0.0004	0.0004	0.0004	0.0014	0.0014	0.0024	0.0004	0.0004	0.0014	0.0014	0.0024	0.0034	0.0034	0.0024	0.0034	0.0024	0.0034	0.0034	0.0034	0.0044	0.0024	0.0044	0.0044	0.0054	0.0044	0.0044	0.0044	0.0034	0.0044	0.0044	0.0054	0.0054	0.0054	0.0054	0.0054	0.0044	0.0054	0.0054	0.0084	0.0074	0.0064
PEX25_F1::PEX25_F3	77.827	-0.0009	-0.0009	-0.0049	0.0021	0.0031	0.0031	-0.0009	0.0021	-0.0019	-0.0009	0.0011	0.0001	0.0021	-0.0009	0.0021	0.0001	0.0021	0.0051	0.0051	0.0021	0.0021	0.0001	-0.0009	0.0021	0.0041	0.0011	0.0011	0.0011	0.0041	0.0031	0.0051	0.0011	0.0021	0.0021	0.0051	0.0021	0.0021	0.0051	0.0021	0.0031	0.0061	0.0071	0.0061	0.0051	0.0041	0.0051	0.0071	0.0081
ERP1_F1::ERP1_F3	77.801	0.0004	-0.0006	-0.0006	-0.0006	0.0004	0.0004	-0.0006	0.0004	0.0004	0.0004	-0.0006	0.0004	0.0034	0.0014	0.0004	0.0024	0.0024	0.0034	0.0044	0.0004	0.0034	0.0034	0.0054	0.0024	0.0054	0.0044	0.0044	0.0054	0.0034	0.0084	0.0044	0.0064	0.0044	0.0064	0.0064	0.0074	0.0064	0.0074	0.0064	0.0084	0.0084	0.0084	0.0074	0.0074	0.0104	0.0084	0.0114	0.0094
CAX4_F1::CAX4_F3	77.7	-0.0009	0.0001	0.0001	0.0001	0.0001	0.0001	-0.0009	0.0001	0.0001	0.0011	0.0001	0.0001	0.0001	0.0011	0.0011	0.0001	0.0011	0.0011	0.0011	0.0021	0.0021	0.0021	0.0031	0.0031	0.0031	0.0031	0.0031	0.0051	0.0051	0.0041	0.0041	0.0041	0.0051	0.0061	0.0051	0.0061	0.0061	0.0061	0.0071	0.0081	0.0061	0.0061	0.0071	0.0071	0.0081	0.0081	0.0091	0.0091
SEY1_F1::SEY1_F3	77.537	-0.0004	-0.0004	-0.0004	-0.0004	-0.0004	0.0006	-0.0004	0.0006	0.0006	0.0006	0.0016	-0.0004	-0.0004	-0.0004	0.0006	0.0006	0.0006	0.0016	0.0006	0.0006	0.0016	0.0016	0.0016	0.0006	0.0006	0.0026	0.0016	0.0016	0.0016	0.0006	0.0016	0.0016	0.0016	0.0016	0.0016	0.0036	0.0026	0.0026	0.0026	0.0026	0.0036	0.0036	0.0026	0.0046	0.0046	0.0046	0.0066	0.0056
VMA21_F1::VPH1_F3	77.492	-0.0003	0.0007	-0.0003	0.0007	-0.0003	-0.0013	-0.0013	0.0007	0.0007	0.0007	0.0017	0.0007	0.0017	0.0017	0.0017	-0.0003	0.0007	0.0007	0.0017	0.0017	0.0017	0.0017	0.0017	0.0017	0.0007	0.0037	0.0017	0.0017	0.0007	0.0027	0.0037	0.0027	0.0037	0.0037	0.0037	0.0037	0.0037	0.0037	0.0047	0.0037	0.0047	0.0047	0.0037	0.0057	0.0057	0.0057	0.0057	0.0057
RPT5_F1::RPT4_F3	77.16	0.0007	-0.0003	0.0007	-0.0003	-0.0013	0.0007	0.0007	-0.0003	0.0007	-0.0013	0.0007	0.0007	-0.0003	0.0007	0.0027	0.0007	0.0017	0.0007	0.0007	0.0007	0.0037	0.0017	0.0017	0.0027	0.0007	0.0027	0.0037	0.0027	0.0027	0.0047	0.0017	0.0027	0.0037	0.0047	0.0047	0.0027	0.0047	0.0037	0.0057	0.0067	0.0067	0.0097	0.0057	0.0067	0.0087	0.0067	0.0077	0.0067
ARF1_F1::ARF1_F3	77.104	-0.0007	0.0003	0.0003	-0.0007	-0.0007	-0.0007	0.0003	0.0003	0.0013	0.0003	0.0003	-0.0007	0.0003	-0.0007	0.0013	0.0003	0.0003	0.0003	0.0003	0.0003	0.0003	0.0003	0.0003	0.0003	0.0003	0.0003	0.0003	0.0003	0.0003	0.0013	0.0013	0.0003	0.0013	0.0003	0.0023	0.0013	0.0003	0.0023	0.0033	0.0013	0.0023	0.0013	0.0013	0.0023	0.0013	0.0033	0.0023	0.0023
YGR277C_F1::KES1_F3	77.0502	-0.0004	0.0007	-0.0006	-0.0009	0.0001	0.0007	0.0004	-0.0003	0.0008	-0.0001	-0.0002	-0.0005	0.0004	0.0001	0.0001	0.0003	-0.0002	0.0005	0.0021	0.0013	0.0009	0.0014	0.0017	0.0014	0.0017	0.0026	0.003	0.0022	0.0023	0.0017	0.0015	0.0022	0.0029	0.0026	0.0031	0.0034	0.0027	0.0036	0.0035	0.0035	0.0046	0.004	0.0039	0.0045	0.0054	0.0041	0.0044	0.0057
TCB3_F1::PDR12_F3	77.0092	-0.0011	0.0001	-0.0001	0.0003	-0.0002	0.0003	0.0004	0.0022	-0.0018	-0.0004	0.0002	0.004	0.0035	0.0008	0.0057	0.0005	0.001	0.0002	0.0011	0.0004	0.0014	0.0002	-0.0001	0.0001	0.0007	0.0025	0.0023	0.001	0.0026	0.0022	0.0012	0.0014	0.0008	0.0046	-0.0004	0.0021	0.0031	0.0042	0.0028	0.0043	0.0042	0.0023	0.0025	0.0017	0.0048	0.0057	0.0018	0.005
SLA2_F1::END3_F3	76.907	-0.001	0.002	-0.001	-0.001	-0.001	0.001	0	-0.001	0	0.002	-0.001	-0.002	-0.001	-0.002	-0.001	0.001	0.002	0	-0.001	0.002	0.004	0.001	-0.001	0.002	0.001	0.002	0.002	0.001	0.002	0.005	0.002	0.003	0.002	0.003	0.003	0.003	0.003	0.003	0.002	0.003	0.003	0.005	0.005	0.004	0.006	0.009	0.008	0.008
NAP1_F1::NAP1_F3	76.886	-0.0012	-0.0002	0.0008	0.0008	-0.0012	0.0008	-0.0012	0.0018	-0.0012	0.0008	-0.0002	0.0028	0.0048	0.0038	0.0028	0.0028	0.0018	0.0038	0.0038	0.0038	0.0048	0.0028	0.0028	0.0038	0.0068	0.0078	0.0068	0.0038	0.0098	0.0048	0.0078	0.0058	0.0058	0.0058	0.0048	0.0068	0.0058	0.0058	0.0058	0.0058	0.0068	0.0058	0.0078	0.0068	0.0068	0.0078	0.0058	0.0078
PRS2_F1::PRS1_F3	76.771	0.0018	-0.0022	-0.0032	0.0028	0.0018	-0.0022	-0.0012	0.0008	0.0018	-0.0002	0.0018	-0.0002	0.0008	0.0038	0.0018	0.0048	-0.0002	0.0008	-0.0002	0.0028	0.0008	0.0008	0.0048	-0.0002	0.0018	0.0048	0.0018	0.0098	0.0028	0.0028	0.0048	0.0058	0.0058	0.0058	0.0038	0.0028	0.0068	0.0058	0.0078	0.0038	0.0068	0.0068	0.0048	0.0048	0.0058	0.0078	0.0078	0.0078
SNA4_F1::MEH1_F3	76.6415	-0.0011	0.0013	-0.0001	0.0009	-0.0005	-0.0004	0.0001	0.0009	0.0006	-0.0015	-0.0011	0	0.0004	0.0003	-0.0008	0.0004	0.001	-0.002	-0.0002	0.0012	0.0005	-0.0004	0	0.0009	0.0021	0.0009	-0.0007	0.0004	0.0023	0.002	0.0012	0.0018	0.0006	0.0014	0.0002	0.0021	0.0024	0.0032	0.0025	0.003	0.0031	0.0018	0.0042	0.0023	0.0032	0.0051	0.0034	0.0063
LAS17_F1::ARC40_F3	76.596	0.0029	-0.0001	-0.0001	-0.0011	-0.0001	0.0009	-0.0011	-0.0001	-0.0001	-0.0011	0.0009	0.0009	-0.0001	-0.0001	0.0009	0.0009	-0.0001	-0.0011	-0.0001	-0.0001	0.0009	0.0019	-0.0001	0.0019	0.0009	0.0029	0.0029	0.0029	0.0039	0.0039	0.0039	0.0049	0.0049	0.0049	0.0059	0.0059	0.0059	0.0049	0.0059	0.0089	0.0079	0.0059	0.0079	0.0079	0.0079	0.0089	0.0099	0.0099
KEX1_F1::SEC26_F3	76.542	0.0048	0.0008	0.0008	-0.0012	-0.0002	-0.0012	-0.0002	-0.0012	-0.0012	-0.0012	-0.0012	-0.0062	-0.0052	-0.0042	-0.0032	-0.0012	-0.0002	0.0018	-0.0002	-0.0022	-0.0012	-0.0032	-0.0012	-0.0052	-0.0002	-0.0032	0.0018	0.0018	0.0018	0.0008	0.0018	0.0028	0.0028	0.0018	0.0008	0.0028	0.0028	0.0038	0.0018	0.0038	0.0058	0.0068	0.0048	0.0048	0.0058	0.0058	0.0068	0.0058
LSB3_F1::CUE5_F3	76.496	0.0011	-0.0009	0.0001	0.0001	0.0001	0.0001	0.0001	-0.0009	0.0001	0.0001	0.0001	0.0011	0.0011	0.0001	0.0001	0.0001	0.0001	0.0001	0.0001	0.0011	0.0011	0.0011	0.0001	0.0011	0.0021	0.0011	0.0021	0.0001	0.0031	0.0021	0.0021	0.0021	0.0011	0.0031	0.0021	0.0031	0.0031	0.0031	0.0031	0.0031	0.0021	0.0051	0.0031	0.0031	0.0041	0.0041	0.0041	0.0051
GIS2_F1::BRE5_F3	76.4924	0.0006	-0.001	-0.0007	-0.0001	0.0001	0.0007	-0.0003	0.0003	0.0003	-0.0003	0.0002	0.002	0.0004	0.001	0.0006	0.0002	0.0007	-0.0009	0.0016	0.0011	0.0011	0.0003	0.0007	0.0012	0.0031	0.0015	0.0017	0.0009	0.0028	0.0012	0.0017	0.0023	0.0019	0.0029	0.002	0.0029	0.0028	0.0024	0.0041	0.0034	0.0028	0.0031	0.0037	0.0029	0.0072	0.0052	0.0033	0.0051
SNA4_F1::KES1_F3	76.3239	0.0005	-0.0004	-0.0006	0.0005	0.0001	0.0002	0.0002	0	-0.0004	0.0001	0.0001	-0.0001	-0.0006	0.0002	0.0003	-0.0003	-0.0003	0.0001	0.0004	0.001	0.0004	0.0006	0.0005	0.0009	0.0012	0.001	0.0012	0.0009	0.0005	0.001	0.0009	0.001	0.0016	0.0012	0.0017	0.001	0.0017	0.0026	0.0015	0.0021	0.0017	0.0012	0.0025	0.0019	0.0024	0.0031	0.0036	0.0034
PST2_F1::HNM1_F3	76.134	-0.0012	-0.0012	-0.0002	-0.0002	-0.0002	0.0008	0.0008	-0.0002	0.0008	0.0008	-0.0002	0.0008	0.0018	0.0008	0.0008	0.0008	0.0008	0.0008	0.0008	0.0018	0.0018	0.0008	0.0018	0.0018	0.0028	0.0018	0.0018	0.0018	0.0018	0.0028	0.0028	0.0018	0.0028	0.0038	0.0028	0.0028	0.0028	0.0028	0.0038	0.0038	0.0038	0.0038	0.0038	0.0038	0.0048	0.0048	0.0048	0.0058
YCR043C_F1::LPP1_F3	76.075	-0.0007	-0.0007	-0.0007	0.0013	-0.0007	-0.0017	0.0013	-0.0007	0.0003	0.0023	0.0023	0.0003	0.0023	0.0003	0.0003	0.0003	-0.0007	0.0003	0.0013	0.0003	0.0003	0.0013	0.0033	0.0033	0.0033	0.0013	0.0013	0.0013	0.0013	0.0033	0.0043	0.0023	0.0013	0.0023	0.0033	0.0023	0.0053	0.0043	0.0043	0.0043	0.0053	0.0033	0.0043	0.0063	0.0053	0.0053	0.0043	0.0053
SFT2_F1::RBD2_F3	75.835	-0.0009	0.0001	0.0001	0.0001	-0.0009	0.0001	0.0001	0.0001	0.0011	0.0001	0.0001	0.0011	0.0011	0.0011	0.0011	0.0011	0.0011	0.0021	0.0011	0.0011	0.0021	0.0021	0.0021	0.0021	0.0021	0.0031	0.0021	0.0021	0.0021	0.0021	0.0021	0.0021	0.0021	0.0031	0.0031	0.0031	0.0041	0.0031	0.0041	0.0031	0.0041	0.0041	0.0041	0.0041	0.0051	0.0051	0.0051	0.0051
NUP49_F1::NUP57_F3	75.82	-0.001	0	0	0	0	0	0	0	0	0.001	0.001	0.001	0.001	0.001	0.001	0.002	0.002	0.002	0.002	0.003	0.003	0.003	0.004	0.004	0.014	0.012	0.011	0.01	0.011	0.011	0.011	0.011	0.011	0.011	0.012	0.012	0.013	0.013	0.014	0.013	0.014	0.013	0.015	0.017	0.017	0.018	0.018	0.019
YPI1_F1::SDS22_F3	75.7978	-0.0015	0.001	-0.0009	0.0008	-0.0001	0.0003	0	0.0008	0.0002	-0.0007	-0.0005	0.0015	0.0008	0.0013	0.0013	0.0009	0	0.0002	0.0017	0.0003	0.0007	0.0013	0.0011	0	0.0024	0.002	0.0033	0.0009	0.0033	0.0032	0.002	0.0027	0.002	0.0013	0.0015	0.0036	0.0032	0.0022	0.0039	0.002	0.0026	0.0035	0.0053	0.0035	0.005	0.0042	0.0039	0.0056
VMA6_F1::VPH1_F3	75.785	-0.0006	-0.0006	0.0004	-0.0006	0.0004	0.0004	-0.0006	0.0004	0.0004	0.0004	-0.0006	0.0024	-0.0006	0.0014	0.0004	0.0014	0.0004	0.0014	0.0014	0.0024	0.0014	0.0004	0.0014	0.0014	0.0014	0.0024	0.0024	0.0014	0.0024	0.0014	0.0014	0.0024	0.0024	0.0024	0.0034	0.0034	0.0034	0.0034	0.0034	0.0034	0.0034	0.0054	0.0044	0.0044	0.0054	0.0054	0.0054	0.0064
LSM3_F1::NOT5_F3	75.676	-0.0002	-0.0002	-0.0002	-0.0002	-0.0002	-0.0002	-0.0002	-0.0002	0.0008	0.0008	0.0008	0.0008	0.0008	0.0018	0.0008	0.0018	0.0018	0.0018	0.0018	0.0018	0.0028	0.0028	0.0028	0.0028	0.0068	0.0068	0.0078	0.0078	0.0078	0.0088	0.0078	0.0088	0.0088	0.0088	0.0098	0.0098	0.0108	0.0108	0.0108	0.0108	0.0128	0.0108	0.0118	0.0138	0.0138	0.0158	0.0168	0.0158
OSH7_F1::OSH6_F3	75.6655	0.0013	-0.0011	0.0006	-0.0005	0.0004	0.0003	-0.0008	0.0003	0	-0.0005	0.0011	-0.0008	0.0003	0.0004	0.0008	-0.0013	0.0006	0.0007	0.0015	0.0013	0.0013	0.0012	0.0017	-0.0001	0.0028	0.001	0.002	0.0017	0.0017	0.0016	0.0026	0.0022	0.002	0.0037	0.0019	0.003	0.0029	0.0023	0.0021	0.0032	0.0038	0.0043	0.0032	0.0046	0.0052	0.0052	0.0042	0.0047
PHO88_F1::TPO3_F3	75.5964	0.0002	0.0001	0	0.0001	-0.0009	0	0.0008	-0.0004	0.0008	-0.0005	0.0013	0.0004	0.0004	0	-0.0002	0.0006	0.0004	0.0004	0.0007	0.0015	0.0003	0.0013	0.0012	0.0019	0.0012	0.0008	0.0021	0.0016	0.0017	0.0022	0.0016	0.0023	0.002	0.0038	0.0033	0.003	0.003	0.0034	0.0026	0.0033	0.0045	0.0048	0.004	0.0052	0.0043	0.0057	0.0067	0.0057
HNM1_F1::MID2_F3	75.418	0.0012	0.0002	-0.0008	-0.0008	-0.0008	0.0002	-0.0008	-0.0008	-0.0008	0.0032	-0.0008	0.0002	-0.0008	-0.0008	0.0002	-0.0008	0.0032	0.0002	0.0022	0.0022	0.0022	0.0012	0.0022	0.0012	0.0022	0.0012	0.0012	0.0012	0.0022	0.0012	0.0012	0.0032	0.0012	0.0012	0.0012	0.0032	0.0032	0.0022	0.0022	0.0012	0.0032	0.0022	0.0032	0.0032	0.0062	0.0022	0.0042	0.0052
RAD51_F1::RAD51_F3	75.366	-0.0006	-0.0006	-0.0006	-0.0006	-0.0006	0.0004	0.0004	0.0004	0.0014	0.0004	0.0004	0.0004	0.0004	0.0004	0.0004	0.0014	0.0014	0.0014	0.0014	0.0014	0.0014	0.0034	0.0024	0.0024	0.0024	0.0034	0.0034	0.0034	0.0034	0.0034	0.0034	0.0054	0.0054	0.0054	0.0054	0.0064	0.0064	0.0054	0.0054	0.0064	0.0084	0.0084	0.0094	0.0094	0.0104	0.0104	0.0104	0.0124
YBL029C-A_F1::TCB3_F3	75.34	-0.0009	-0.0009	0.0001	0.0001	-0.0009	0.0001	0.0001	0.0011	0.0011	0.0001	0.0001	0.0021	0.0011	0.0011	0.0011	0.0001	0.0011	0.0011	0.0011	0.0011	0.0021	0.0021	0.0021	0.0011	0.0041	0.0031	0.0041	0.0051	0.0041	0.0041	0.0031	0.0041	0.0041	0.0041	0.0051	0.0051	0.0061	0.0061	0.0061	0.0071	0.0081	0.0081	0.0081	0.0091	0.0091	0.0081	0.0091	0.0081
DHH1_F1::LSM4_F3	75.255	-0.0006	-0.0006	-0.0006	0.0004	0.0004	-0.0006	0.0004	0.0004	0.0004	0.0004	0.0004	0.0004	0.0004	0.0004	0.0004	0.0014	0.0014	0.0014	0.0014	0.0014	0.0014	0.0024	0.0024	0.0024	0.0024	0.0034	0.0034	0.0034	0.0034	0.0034	0.0034	0.0044	0.0044	0.0044	0.0044	0.0044	0.0044	0.0054	0.0044	0.0054	0.0064	0.0064	0.0064	0.0064	0.0064	0.0074	0.0064	0.0084
CKB1_F1::CKA1_F3	75.1957	0.0003	0.0002	0.0001	0.0008	-0.0008	-0.0005	-0.0009	0.0005	0	0.0003	0.0005	0.0022	0	0.002	0.0014	0.0025	0.0018	0.0011	0.0006	0.0025	0.0016	-0.0012	0.0012	-0.0001	0.0015	0.0016	0.0013	0.0008	0.0028	0.0013	0.0012	0.0031	0.003	0.0022	0.0029	0.0054	0.0025	0.004	0.005	0.0044	0.0042	0.0035	0.0052	0.0039	0.0066	0.0067	0.006	0.0079
UBC13_F1::MMS2_F3	75.186	0.0002	0.0002	0.0012	0.0012	-0.0008	-0.0018	-0.0018	0.0012	0.0002	0.0002	0.0002	0.0002	0.0002	0.0012	0.0012	-0.0008	0.0002	0.0012	0.0022	0.0012	0.0012	0.0012	0.0022	0.0012	0.0002	0.0022	0.0002	0.0032	0.0002	0.0032	0.0022	0.0032	0.0032	0.0042	0.0042	0.0032	0.0052	0.0032	0.0032	0.0042	0.0052	0.0042	0.0052	0.0062	0.0072	0.0062	0.0072	0.0082
KTI11_F1::ELP2_F3	75.126	-0.0031	-0.0011	0.0019	0.0009	-0.0021	-0.0041	-0.0001	0.0009	0.0049	0.0019	-0.0001	0.0009	0.0009	-0.0021	-0.0011	0.0009	-0.0011	-0.0021	0.0009	0.0009	-0.0011	-0.0011	-0.0031	-0.0001	-0.0001	0.0019	0.0009	-0.0001	0.0009	-0.0021	0.0039	0.0029	-0.0001	-0.0021	-0.0011	0.0019	0.0009	0.0029	0.0019	0.0009	0.0009	-0.0001	0.0039	0.0019	0.0019	0.0019	-0.0001	0.0029
RIB1_F1::RIB1_F3	75.078	-0.0018	-0.0008	-0.0008	0.0002	0.0002	0.0002	-0.0018	0.0022	0.0022	0.0002	0.0012	0.0042	0.0012	0.0022	0.0042	0.0072	0.0042	0.0062	0.0072	0.0072	0.0062	0.0102	0.0092	0.0092	0.0092	0.0122	0.0102	0.0102	0.0052	0.0112	0.0092	0.0082	0.0122	0.0082	0.0132	0.0112	0.0102	0.0082	0.0092	0.0112	0.0112	0.0112	0.0102	0.0102	0.0092	0.0032	0.0072	0.0102
YHR003C_F1::ALO1_F3	75.075	-0.0019	-0.0019	-0.0019	0.0001	0.0001	0.0001	0.0021	0.0001	0.0021	0.0011	0.0021	0.0011	0.0011	0.0021	0.0011	0.0011	0.0011	0.0021	0.0001	0.0061	0.0041	0.0021	0.0041	0.0001	0.0061	0.0061	0.0021	0.0061	0.0041	0.0031	0.0061	0.0041	0.0041	0.0061	0.0041	0.0051	0.0051	0.0061	0.0071	0.0071	0.0051	0.0081	0.0031	0.0041	0.0081	0.0071	0.0081	0.0071
CKB1_F1::CKB2_F3	75.0258	-0.0004	0.0009	0.0001	0.0008	0	0.0003	-0.0006	0	-0.0006	-0.0008	-0.0009	-0.0003	0.0005	0.0005	-0.0002	-0.0009	0.0004	-0.0003	0.0008	0.0008	-0.0003	0	0.0008	0.0001	0.0004	0.0008	0.0021	0.0019	-0.0002	0.0018	0.0008	0.0013	0.0013	0.0023	0.001	0.0013	0.0016	0.0011	0.0015	0.0034	0.0029	0.0026	0.0032	0.0027	0.0034	0.0035	0.0027	0.0042
ACB1_F1::ARC40_F3	74.917	0.003	0.002	0.002	0	-0.003	-0.003	0	0	0	-0.001	-0.001	-0.003	0	0	-0.001	0	-0.001	-0.002	0	0	-0.002	0	0	0	0.003	0.004	0.002	0.001	0.001	0.001	0.001	0.002	0.002	0.003	0.004	0.002	0.005	0.001	0.003	0.004	0.003	0.004	0.005	0.004	0.004	0.003	0.004	0.004
MAK21_F1::NOC2_F3	74.884	-0.0025	-0.0005	0.0005	0.0005	0.0015	-0.0025	0.0015	-0.0015	0.0005	0.0025	0.0035	-0.0005	0.0015	0.0015	-0.0005	0.0025	0.0005	0.0015	0.0035	0.0015	0.0035	0.0045	0.0035	0.0045	0.0065	0.0065	0.0065	0.0055	0.0055	0.0025	0.0075	0.0075	0.0035	0.0085	0.0065	0.0065	0.0065	0.0105	0.0065	0.0095	0.0125	0.0095	0.0085	0.0105	0.0105	0.0135	0.0105	0.0095
TPO1_F1::PDR12_F3	74.5104	0.0002	-0.0005	-0.0003	-0.0001	0.0003	0.0005	0.0002	-0.0005	0.0001	0.0005	0.0004	0.0003	0.001	0.0007	0.0003	0.0011	0.0005	0.001	0.0009	0.0013	0.0013	0.0016	0.0018	0.0017	0.0018	0.0004	0.0014	0.0025	0.0018	0.0015	0.0022	0.0035	0.0017	0.002	0.0024	0.0018	0.0023	0.0018	0.0028	0.0035	0.0026	0.0032	0.0027	0.0031	0.0042	0.0051	0.0034	0.0039
FTH1_F1::YBT1_F3	74.4337	-0.0026	-0.0018	0.0002	-0.0002	0.0011	0.0009	-0.0012	0.0003	0.0014	0.0023	0.0007	0.0031	0.0046	0.0022	0.0035	0.0074	0.0063	0.0032	0.0043	0.006	0.0038	0.0028	0.008	0.0088	0.0034	0.0108	0.006	0.0043	0.0072	0.0029	0.0062	0.0051	0.0029	0.0075	0.0014	0.0063	0.0064	0.0011	0.014	0.006	0.0108	0.0078	0.0051	0.0051	0.0102	0.0163	0.0098	0.0047
MSP1_F1::MSP1_F3	74.29	-0.0007	-0.0027	-0.0007	-0.0007	-0.0017	0.0013	0.0003	0.0023	0.0023	0.0003	0.0023	0.0013	0.0043	0.0043	0.0043	0.0023	0.0023	0.0043	0.0063	0.0013	0.0043	0.0023	0.0013	0.0113	0.0013	0.0023	0.0053	0.0013	0.0043	0.0083	0.0063	0.0083	0.0033	0.0093	0.0053	0.0053	0.0063	0.0073	0.0033	0.0073	0.0033	0.0033	0.0053	0.0103	0.0053	0.0063	0.0083	0.0073
GTT3_F1::GTT3_F3	74.222	-0.0004	0.0006	-0.0004	-0.0004	0.0006	-0.0004	-0.0004	-0.0004	0.0006	0.0006	0.0006	0.0006	0.0006	0.0006	0.0006	-0.0004	0.0016	0.0006	0.0006	0.0016	0.0006	0.0016	0.0016	0.0016	0.0006	0.0016	0.0016	0.0016	0.0016	0.0016	0.0026	0.0026	0.0026	0.0026	0.0036	0.0026	0.0036	0.0036	0.0046	0.0036	0.0046	0.0046	0.0046	0.0056	0.0056	0.0066	0.0066	0.0076
PHO88_F1::PHO88_F3	74.205	0.0032	0.0002	-0.0008	-0.0008	-0.0008	-0.0028	0.0012	-0.0028	0.0032	0.0002	-0.0018	0.0002	-0.0018	-0.0018	-0.0028	0.0002	0.0002	0.0002	-0.0008	0.0012	-0.0018	-0.0008	-0.0008	0.0002	-0.0018	0.0052	0.0012	0.0002	0.0042	0.0012	0.0012	0.0052	0.0032	0.0022	0.0042	0.0032	0.0082	0.0042	0.0072	0.0062	0.0102	0.0082	0.0102	0.0102	0.0122	0.0122	0.0112	0.0132
GAR1_F1::SRP40_F3	74.205	0.001	0	-0.001	-0.001	-0.001	-0.001	0	0	0.002	0.001	0.001	0	0.002	0.002	0.001	0.001	0.004	0.002	0.001	0.005	0.003	0.003	0.004	0.004	0.006	0.007	0.004	0.007	0.005	0.006	0.006	0.007	0.008	0.006	0.007	0.008	0.007	0.008	0.009	0.009	0.009	0.009	0.01	0.009	0.011	0.012	0.011	0.012
PEP1_F1::PEP1_F3	74.14	-0.0011	-0.0011	0.0009	-0.0011	-0.0001	-0.0001	0.0019	-0.0001	0.0009	-0.0001	0.0009	-0.0001	0.0009	0.0019	-0.0001	0.0009	0.0029	0.0009	0.0019	0.0029	0.0019	0.0029	0.0039	0.0029	0.0029	0.0019	0.0019	0.0039	0.0039	0.0049	0.0049	0.0049	0.0049	0.0039	0.0049	0.0069	0.0059	0.0059	0.0059	0.0069	0.0069	0.0059	0.0079	0.0069	0.0079	0.0099	0.0109	0.0109
SPC2_F1::SEC62_F3	74.114	0.0001	0.0001	0.0001	0.0001	-0.0019	0.0011	0.0021	0.0001	-0.0009	-0.0009	-0.0009	0.0011	0.0001	-0.0009	-0.0009	0.0001	0.0011	0.0001	0.0001	-0.0009	0.0001	0.0001	0.0031	0.0001	0.0031	0.0031	0.0041	0.0041	0.0041	0.0051	0.0051	0.0031	0.0051	0.0031	0.0061	0.0061	0.0071	0.0051	0.0071	0.0081	0.0081	0.0091	0.0081	0.0071	0.0101	0.0071	0.0091	0.0101
RPA34_F1::RPA34_F3	74.009	0.0018	-0.0012	-0.0002	0.0008	0.0008	-0.0012	-0.0012	-0.0012	0.0008	0.0008	-0.0002	0.0008	-0.0002	-0.0002	0.0008	0.0018	0.0008	0.0018	0.0018	0.0018	0.0018	0.0028	0.0018	0.0028	0.0028	0.0028	0.0018	0.0028	0.0028	0.0028	0.0028	0.0028	0.0038	0.0038	0.0038	0.0038	0.0038	0.0038	0.0048	0.0038	0.0038	0.0048	0.0048	0.0048	0.0048	0.0048	0.0048	0.0048
DPH5_F1::EFT1_F3	73.838	-0.0004	0.0006	-0.0004	-0.0004	-0.0004	-0.0004	0.0006	-0.0004	0.0006	0.0006	0.0006	0.0016	0.0006	0.0006	0.0016	0.0016	0.0016	0.0016	0.0016	0.0016	0.0016	0.0016	0.0016	0.0016	0.0016	0.0016	0.0026	0.0026	0.0016	0.0026	0.0026	0.0026	0.0026	0.0026	0.0036	0.0036	0.0036	0.0026	0.0036	0.0036	0.0046	0.0036	0.0046	0.0046	0.0046	0.0046	0.0056	0.0056
DEF1_F1::DEF1_F3	73.685	-0.0057	-0.0027	0.0073	-0.0077	0.0023	-0.0027	0.0063	-0.0067	0.0073	0.0023	-0.0037	-0.0047	0.0013	-0.0047	-0.0067	-0.0017	0.0003	-0.0017	0.0003	-0.0007	-0.0057	-0.0037	-0.0057	-0.0077	-0.0077	-0.0047	0.0013	-0.0047	-0.0027	-0.0047	-0.0057	-0.0017	0.0043	-0.0037	-0.0037	-0.0047	0.0013	0.0013	-0.0027	0.0023	0.0103	-0.0007	-0.0047	-0.0057	-0.0047	-0.0027	-0.0047	-0.0007
YGR106C_F1::VMA13_F3	73.623	0.0011	-0.0049	-0.0039	0.0021	0.0011	-0.0009	-0.0029	0.0031	0.0031	0.0021	0.0031	0.0001	0.0031	0.0031	0.0061	0.0061	0.0011	-0.0009	-0.0019	0.0001	0.0001	-0.0009	0.0001	0.0061	-0.0009	0.0021	0.0051	0.0061	0.0031	0.0051	0.0091	0.0061	0.0061	0.0081	0.0041	0.0031	0.0071	0.0041	0.0041	0.0031	0.0061	0.0011	0.0051	0.0051	0.0051	0.0071	0.0051	0.0071
DID4_F1::DID4_F3	73.537	-0.0006	0.0014	0.0024	0.0014	-0.0016	0.0004	-0.0016	0.0004	-0.0026	0.0004	0.0004	-0.0016	0.0014	0.0024	0.0004	-0.0016	0.0024	-0.0016	0.0004	0.0004	0.0024	0.0004	0.0004	0.0004	-0.0016	-0.0016	-0.0016	0.0024	0.0024	-0.0006	0.0014	0.0034	-0.0006	0.0014	0.0014	0.0004	-0.0006	0.0014	0.0034	0.0034	0.0024	0.0044	0.0024	0.0034	0.0044	0.0044	0.0064	0.0054
YCR095C_F1::YHL029C_F3	73.3384	-0.0009	-0.0007	0.0001	0.0004	-0.0002	0.0003	0.0001	0.0002	0.0015	-0.0004	0.0009	0.001	0.0007	0.0008	0.001	0.0009	0.0011	0.0015	0.0021	0.0016	0.0012	0.0019	0.0025	0.0021	0.0025	0.0024	0.0022	0.0024	0.003	0.004	0.0033	0.0029	0.0026	0.0032	0.0034	0.0026	0.0034	0.0037	0.0034	0.0042	0.0038	0.004	0.004	0.0038	0.0048	0.0043	0.0056	0.0048
SYP1_F1::SYP1_F3	73.315	-0.0024	0.0016	-0.0014	0.0006	0.0016	0.0026	-0.0034	0.0006	0.0006	-0.0004	-0.0004	-0.0024	-0.0004	-0.0004	-0.0014	-0.0004	0.0026	-0.0014	0.0006	-0.0024	-0.0004	-0.0004	-0.0004	-0.0004	-0.0004	-0.0004	0.0016	-0.0004	-0.0014	-0.0004	0.0006	-0.0004	0.0026	0.0006	0.0006	0.0006	0.0006	0.0006	0.0046	0.0036	0.0026	0.0026	0.0036	0.0046	0.0036	0.0046	0.0036	0.0036
UTP5_F1::UTP10_F3	73.239	0	0	-0.001	-0.001	0	-0.001	0	0.001	0.001	0.001	0.002	0.001	0.004	0.001	0.001	0.001	0.001	0.002	0.002	0.002	0.001	0.002	0.002	0.003	0.001	0.005	0.005	0.007	0.005	0.006	0.006	0.006	0.008	0.007	0.007	0.006	0.007	0.007	0.01	0.008	0.009	0.01	0.009	0.009	0.01	0.009	0.01	0.011
ARP2_F1::ARC40_F3	73.074	0.0036	-0.0014	0.0046	-0.0024	-0.0014	-0.0024	-0.0024	0.0026	-0.0024	0.0016	-0.0004	0.0036	0.0056	-0.0024	-0.0014	0.0036	-0.0004	0.0026	0.0016	0.0026	-0.0014	0.0066	0.0006	0.0016	0.0036	-0.0004	0.0026	0.0006	0.0006	0.0046	0.0036	0.0056	0.0026	0.0046	0.0016	0.0006	0.0046	0.0036	0.0006	0.0046	0.0086	0.0096	0.0036	0.0026	0.0036	0.0076	0.0086	0.0106
YVH1_F1::TIF6_F3	72.5415	0.0008	-0.0007	-0.0004	-0.0002	0.0007	-0.0002	-0.0003	0.0002	-0.0009	0.0008	0.0017	-0.0014	0	-0.0019	0	-0.0007	-0.001	-0.0003	-0.001	0.0007	-0.0004	0.0013	-0.0002	0.0015	0.0005	0.0025	0.0016	0.0026	-0.0003	0.003	0.0025	0.0021	0.0012	0.0029	0.0034	0.003	0.0029	0.0035	0.003	0.004	0.0032	0.003	0.0028	0.0048	0.0035	0.0035	0.0041	0.0048
RKI1_F1::RKI1_F3	72.496	-0.0003	0.0007	-0.0003	0.0007	0.0017	-0.0013	-0.0003	0.0007	-0.0013	-0.0003	0.0017	-0.0013	-0.0003	-0.0013	0.0007	0.0017	-0.0003	0.0007	0.0017	0.0007	0.0017	0.0017	-0.0003	0.0017	0.0007	0.0007	0.0017	0.0027	0.0027	0.0007	0.0027	0.0017	0.0027	0.0027	0.0037	0.0017	0.0017	0.0037	0.0047	0.0027	0.0047	0.0047	0.0037	0.0047	0.0047	0.0067	0.0047	0.0067
MUP1_F1::YLR413W_F3	72.432	0.0008	-0.0012	-0.0002	0.0008	-0.0002	-0.0022	-0.0002	0.0048	-0.0012	-0.0012	-0.0012	0.0048	-0.0032	0.0008	0.0088	-0.0012	-0.0022	0.0008	0.0008	0.0028	-0.0002	0.0028	0.0098	0.0088	0.0178	-0.0002	-0.0012	0.0058	0.0048	0.0078	0.0098	0.0058	0.0008	0.0008	0.0098	0.0118	0.0038	0.0088	0.0068	0.0068	0.0068	0.0048	0.0118	0.0118	0.0118	0.0138	0.0118	0.0168
KEX1_F1::HXT1_F3	72.3701	0.0002	-0.0009	0.0016	-0.0002	0.0004	0.0004	0.001	-0.0011	0.0006	-0.0021	-0.0025	-0.0004	-0.0005	-0.0001	-0.0007	-0.0021	-0.0012	-0.0019	-0.0007	0.0009	-0.0014	-0.0007	-0.0004	-0.0015	0.0013	-0.001	-0.0006	-0.0006	0.0011	0.0005	0.0009	0.0033	0.0011	0.0003	0.0005	0.003	0.0012	0.0022	0.0021	0.0021	0.0011	0.0011	0.0043	0.0016	0.0039	0.0019	0.0022	0.0054
YKL088W_F1::PPZ1_F3	72.209	-0.0006	-0.0006	0.0004	-0.0006	0.0004	-0.0006	0.0004	0.0004	0.0004	0.0004	0.0004	0.0004	0.0004	0.0014	0.0014	0.0014	0.0014	0.0014	0.0014	0.0014	0.0014	0.0024	0.0024	0.0024	0.0024	0.0014	0.0034	0.0024	0.0024	0.0034	0.0034	0.0034	0.0034	0.0034	0.0044	0.0044	0.0044	0.0044	0.0034	0.0044	0.0044	0.0044	0.0054	0.0054	0.0054	0.0064	0.0074	0.0064
HYR1_F1::ADE17_F3	72.2	-0.0012	-0.0002	-0.0002	0.0008	0.0008	-0.0012	-0.0012	0.0008	0.0008	0.0008	0.0008	0.0008	0.0008	0.0008	0.0018	-0.0012	0.0008	0.0008	0.0018	0.0018	0.0018	0.0018	0.0018	0.0018	-0.0002	0.0018	0.0008	0.0018	0.0008	0.0018	0.0028	0.0028	0.0028	0.0028	0.0028	0.0028	0.0028	0.0028	0.0038	0.0028	0.0038	0.0038	0.0028	0.0048	0.0038	0.0048	0.0038	0.0048
TCB3_F1::TCB3_F3	72.187	-0.0004	0.0006	-0.0004	0.0006	0.0016	-0.0004	-0.0004	0.0006	-0.0014	-0.0004	-0.0004	0.0006	-0.0004	0.0016	-0.0004	-0.0004	0.0006	0.0016	-0.0024	-0.0014	0.0006	-0.0014	-0.0024	-0.0024	-0.0004	-0.0004	-0.0014	0.0006	-0.0004	0.0006	-0.0004	0.0006	-0.0004	-0.0024	0.0006	-0.0004	-0.0004	-0.0004	-0.0024	-0.0004	-0.0004	-0.0004	-0.0014	-0.0004	-0.0004	-0.0014	-0.0004	-0.0004
MOT2_F1::NOT3_F3	72.149	-0.0009	-0.0005	0	-0.0001	-0.0004	-0.0001	-0.0004	0.0009	0.0009	0.0006	0.0006	0.0001	0.001	0.0005	0.0011	0.0014	0.0014	0.0009	0.0015	0.0014	0.0014	0.0015	0.0009	0.0015	0.001	0.0013	0.002	0.0021	0.0025	0.0018	0.0032	0.0026	0.0018	0.0024	0.003	0.0024	0.0034	0.0029	0.0034	0.0044	0.0038	0.0042	0.004	0.0044	0.0043	0.0047	0.005	0.0049
CNS1_F1::HGH1_F3	72.1304	0.001	0.0005	-0.0001	-0.0005	-0.0004	0.0005	-0.0004	-0.0009	-0.0005	0.0004	0.0004	-0.0002	-0.0007	-0.0009	-0.0004	0	-0.0015	-0.0003	0	-0.0002	0.0002	0.0003	0.0001	0.0005	0.0003	0.0012	0.0002	0.0013	0	0.0011	0.0013	0.0006	0.0009	0.0024	0.0021	0.0011	0.0013	0.0011	0.0022	0.0026	0.0024	0.0028	0.0027	0.0026	0.0023	0.0026	0.0031	0.0041
PHO88_F1::SEC62_F3	71.988	-0.0013	0.0007	0.0007	-0.0003	0.0007	0.0007	-0.0003	-0.0003	-0.0003	-0.0003	0.0017	0.0017	0.0017	0.0007	0.0007	-0.0003	0.0007	0.0017	-0.0003	-0.0003	-0.0003	0.0017	0.0017	0.0017	0.0017	0.0017	0.0007	0.0017	0.0017	0.0017	0.0017	0.0017	0.0017	0.0037	0.0037	0.0047	0.0027	0.0027	0.0027	0.0037	0.0027	0.0037	0.0037	0.0047	0.0047	0.0037	0.0057	0.0047
AUR1_F1::SEC26_F3	71.812	-0.0015	-0.0005	-0.0025	-0.0005	0.0015	0.0015	0.0015	-0.0005	0.0015	-0.0005	-0.0015	0.0025	0.0025	0.0005	0.0035	0.0015	-0.0015	0.0015	0.0055	0.0015	0.0025	0.0045	-0.0005	0.0015	0.0005	0.0065	0.0055	0.0065	0.0045	0.0055	0.0045	0.0055	0.0065	0.0065	0.0015	0.0055	0.0085	0.0065	0.0075	0.0055	0.0075	0.0095	0.0075	0.0085	0.0085	0.0105	0.0095	0.0095
YKE2_F1::GIM5_F3	71.626	0	0	0	0	0	0	0	0	0	0	0	0	0.001	0.001	0.001	0.001	0.001	0.001	0.001	0.001	0.002	0.002	0.002	0.002	0.004	0.005	0.004	0.005	0.005	0.005	0.005	0.006	0.006	0.006	0.007	0.007	0.008	0.007	0.008	0.007	0.008	0.008	0.009	0.01	0.009	0.011	0.01	0.011
PST2_F1::OSH6_F3	71.626	-0.0005	-0.0005	-0.0005	-0.0005	0.0005	-0.0005	-0.0005	-0.0005	0.0015	0.0015	0.0025	-0.0005	0.0025	0.0015	0.0025	0.0015	0.0005	0.0015	0.0025	0.0025	0.0035	0.0035	0.0025	0.0035	0.0065	0.0055	0.0055	0.0055	0.0055	0.0055	0.0065	0.0075	0.0065	0.0075	0.0065	0.0065	0.0075	0.0095	0.0075	0.0075	0.0095	0.0085	0.0095	0.0105	0.0095	0.0115	0.0105	0.0095
ERP1_F1::SSH1_F3	71.541	-0.0011	-0.0001	-0.0001	0.0009	-0.0001	-0.0001	-0.0001	0.0009	-0.0001	-0.0001	0.0009	0.0009	0.0009	0.0009	0.0009	0.0009	0.0009	0.0009	0.0009	0.0009	0.0009	0.0009	0.0019	0.0019	0.0019	0.0029	0.0019	0.0009	0.0019	0.0019	0.0019	0.0029	0.0029	0.0029	0.0029	0.0019	0.0029	0.0039	0.0029	0.0039	0.0039	0.0039	0.0039	0.0039	0.0049	0.0039	0.0049	0.0049
ERG7_F1::YLL012W_F3	71.466	-0.0003	-0.0003	-0.0003	-0.0003	-0.0003	-0.0003	0.0007	0.0007	-0.0003	0.0007	0.0007	0.0007	0.0007	0.0007	0.0007	0.0007	0.0007	0.0007	0.0007	0.0007	0.0007	0.0017	0.0017	0.0017	0.0007	0.0007	0.0017	0.0017	0.0017	0.0017	0.0017	0.0017	0.0027	0.0027	0.0017	0.0027	0.0017	0.0027	0.0027	0.0037	0.0027	0.0027	0.0037	0.0037	0.0037	0.0047	0.0047	0.0047
EHT1_F1::ALO1_F3	71.44	0.0015	-0.0015	0.0005	0.0005	-0.0025	0.0005	0.0035	-0.0005	-0.0015	-0.0005	0.0015	0.0035	0.0005	0.0055	0.0025	0.0015	-0.0015	0.0015	0.0015	0.0005	0.0075	0.0075	0.0025	0.0035	0.0055	0.0015	0.0005	0.0075	0.0095	0.0075	0.0035	0.0055	0.0025	0.0055	0.0065	0.0095	0.0075	0.0065	0.0055	0.0035	0.0085	0.0065	0.0095	0.0105	0.0085	0.0055	0.0095	0.0075
YGR250C_F1::SGN1_F3	71.316	-0.0005	-0.0005	0.0003	-0.0003	0.0004	-0.0001	0.0002	0.0001	0.0001	0.0002	0.0005	0.0004	0.001	0.0009	0.0007	0.0003	0.0007	0.0017	0.0006	0.001	0.0013	0.0006	0.0011	0.0006	0.0013	0.0018	0.0012	0.0019	0.0022	0.0021	0.0021	0.0022	0.002	0.0021	0.002	0.0018	0.002	0.002	0.0023	0.0024	0.003	0.0023	0.0028	0.0032	0.0039	0.0033	0.0036	0.0029
PHO13_F1::ADE17_F3	71.297	-0.0017	0.0043	-0.0017	0.0003	-0.0007	-0.0007	-0.0007	0.0003	-0.0007	0.0013	0.0013	-0.0007	0.0023	0.0013	0.0003	0.0053	0.0003	-0.0007	0.0013	0.0023	0.0023	0.0033	0.0003	0.0013	0.0053	0.0013	0.0013	0.0033	0.0003	0.0043	0.0043	0.0023	0.0023	0.0023	0.0033	0.0073	0.0053	0.0053	0.0033	0.0043	0.0053	0.0043	0.0053	0.0043	0.0083	0.0053	0.0073	0.0043
YCR043C_F1::RBD2_F3	71.202	-0.0003	-0.0003	-0.0003	-0.0003	0.0007	-0.0003	-0.0003	-0.0003	0.0007	0.0007	-0.0003	-0.0003	0.0007	0.0007	0.0007	0.0017	0.0007	0.0007	0.0007	0.0017	0.0007	0.0007	0.0017	0.0017	0.0017	0.0017	0.0017	0.0017	0.0017	0.0027	0.0017	0.0027	0.0027	0.0027	0.0037	0.0027	0.0037	0.0037	0.0047	0.0037	0.0037	0.0047	0.0047	0.0047	0.0047	0.0047	0.0057	0.0057
PHO88_F1::KRE27_F3	71.199	-0.0002	-0.0012	-0.0002	-0.0002	0.0008	0.0008	-0.0002	-0.0012	0.0028	-0.0012	0.0008	0.0038	0.0018	-0.0012	-0.0002	0.0018	-0.0002	0.0028	-0.0002	0.0008	0.0018	0.0028	-0.0002	-0.0002	-0.0012	0.0018	0.0018	0.0008	-0.0012	0.0038	-0.0012	0.0028	0.0028	0.0028	0.0028	0.0028	0.0038	0.0048	0.0038	0.0038	0.0038	0.0028	0.0028	0.0028	0.0068	0.0058	0.0058	0.0038
FTR1_F1::PDR12_F3	71.0797	-0.0003	-0.0002	-0.0001	0.0006	0	-0.0005	-0.0001	-0.0002	0.0003	0.0004	0.0011	0.0002	0.0005	0.0004	0.0018	0.0011	0.0001	0.0016	0.0014	0.0016	0.0012	0.0014	0.0015	0.0021	0.0022	0.002	0.0025	0.003	0.0021	0.0028	0.0033	0.0034	0.003	0.0034	0.0038	0.0037	0.0036	0.004	0.0052	0.0049	0.0042	0.0059	0.0055	0.0064	0.0068	0.0069	0.0063	0.0076
CDC39_F1::CAF40_F3	71.016	0.0023	-0.0027	0.0013	-0.0007	-0.0007	0.0003	0.0003	0.0003	0.0013	-0.0017	-0.0007	0.0023	0.0013	0.0023	0.0013	0.0023	0.0023	0.0023	0.0003	0.0013	0.0033	0.0013	-0.0007	0.0013	0.0013	0.0023	0.0043	0.0033	0.0023	0.0043	0.0013	0.0023	0.0023	0.0033	0.0053	0.0033	0.0033	0.0043	0.0013	0.0023	0.0043	0.0073	0.0043	0.0043	0.0063	0.0063	0.0043	0.0043
YJL068C_F1::YJL068C_F3	70.981	-0.0021	-0.0001	0.0049	-0.0021	-0.0041	-0.0001	-0.0021	0.0009	0.0029	0.0019	-0.0011	-0.0001	0.0029	0.0049	0.0009	0.0049	0.0009	0.0009	0.0029	0.0039	0.0029	0.0029	0.0029	-0.0001	0.0019	0.0049	0.0029	0.0069	0.0039	0.0039	0.0019	0.0039	0.0079	0.0049	0.0059	0.0059	0.0059	0.0019	0.0059	0.0059	0.0059	0.0109	0.0059	0.0059	0.0059	0.0069	0.0099	0.0099
DST1_F1::RPB9_F3	70.828	-0.0001	-0.0001	-0.0001	-0.0011	-0.0001	0.0009	-0.0001	0.0009	-0.0001	-0.0001	0.0009	-0.0001	0.0009	0.0009	0.0009	0.0009	0.0009	0.0009	0.0019	0.0009	0.0009	0.0019	0.0009	0.0019	0.0029	0.0019	0.0019	0.0019	0.0029	0.0029	0.0029	0.0029	0.0029	0.0029	0.0039	0.0039	0.0039	0.0059	0.0039	0.0049	0.0049	0.0049	0.0059	0.0059	0.0079	0.0059	0.0069	0.0069
PAN5_F1::PAN5_F3	70.802	0.0002	0.0012	0.0002	-0.0018	-0.0008	0.0002	-0.0008	-0.0008	0.0022	0.0002	0.0002	0.0032	0.0012	-0.0008	0.0002	0.0012	0.0012	0.0022	0.0002	0.0012	0.0012	0.0022	0.0022	0.0012	0.0032	0.0012	0.0012	0.0012	0.0032	0.0022	0.0022	0.0042	0.0012	0.0052	0.0042	0.0052	0.0032	0.0032	0.0042	0.0042	0.0032	0.0042	0.0032	0.0032	0.0052	0.0072	0.0042	0.0052
EBP2_F1::BRX1_F3	70.787	0.0008	-0.0002	-0.0012	-0.0002	-0.0012	-0.0002	0.0018	-0.0012	0.0018	-0.0002	0.0018	-0.0012	-0.0002	-0.0012	-0.0002	-0.0002	0.0008	0.0028	0.0048	0.0008	-0.0002	-0.0002	0.0008	0.0018	0.0008	0.0018	0.0008	0.0038	0.0018	0.0048	-0.0002	0.0018	0.0048	0.0058	0.0048	0.0008	0.0028	0.0028	0.0008	0.0018	0.0028	0.0068	0.0048	0.0018	0.0058	0.0058	0.0038	0.0058
GIS2_F1::LSM4_F3	70.637	0.0003	-0.0007	0.0003	0.0003	0.0003	-0.0007	0.0003	0.0003	-0.0007	0.0003	0.0013	0.0003	0.0003	0.0023	0.0003	0.0023	0.0023	0.0023	0.0023	0.0013	0.0023	0.0013	0.0033	0.0023	0.0033	0.0053	0.0053	0.0043	0.0053	0.0053	0.0063	0.0063	0.0063	0.0073	0.0073	0.0073	0.0073	0.0073	0.0083	0.0083	0.0083	0.0083	0.0083	0.0073	0.0073	0.0103	0.0093	0.0103
TPS3_F1::TPS3_F3	70.632	-0.0008	0.0002	-0.0008	-0.0008	-0.0018	0.0002	-0.0008	-0.0008	0.0022	0.0032	0.0002	0.0012	0.0002	-0.0008	0.0002	0.0002	0.0042	0.0032	0.0022	0.0032	0.0042	0.0012	0.0042	0.0032	0.0042	0.0032	0.0032	0.0052	0.0042	0.0022	0.0022	0.0072	0.0022	0.0032	0.0042	0.0032	0.0072	0.0042	0.0042	0.0022	0.0052	0.0042	0.0042	0.0032	0.0052	0.0042	0.0052	0.0062
PEX14_F1::PEX14_F3	70.623	0.0047	-0.0003	-0.0013	-0.0013	-0.0013	-0.0023	0.0007	-0.0023	0.0027	0.0007	-0.0013	-0.0003	-0.0013	-0.0023	-0.0033	-0.0003	-0.0003	-0.0003	-0.0013	0.0007	-0.0023	-0.0013	-0.0013	-0.0013	-0.0013	0.0037	0.0007	-0.0003	0.0027	0.0007	-0.0003	0.0037	0.0017	0.0007	0.0017	0.0007	0.0037	0.0017	0.0027	0.0027	0.0057	0.0037	0.0037	0.0037	0.0037	0.0047	0.0047	0.0057
SWP1_F1::MSC7_F3	70.601	0.0015	-0.0015	-0.0025	0.0005	0.0005	0.0015	-0.0005	-0.0005	0.0045	-0.0035	0.0005	-0.0015	0.0005	0.0005	0.0005	0.0025	0.0015	-0.0025	0.0005	0.0005	0.0015	0.0005	-0.0015	0.0005	-0.0005	0.0015	0.0025	0.0035	0.0025	0.0015	0.0005	0.0025	0.0005	0.0025	0.0005	0.0035	0.0005	-0.0005	0.0045	0.0015	0.0035	0.0035	0.0035	0.0055	0.0045	0.0035	0.0035	0.0025
VMA6_F1::VMA5_F3	70.592	0.002	0.002	0.001	0	-0.001	0.002	-0.004	-0.001	-0.002	0.001	0.002	-0.001	-0.001	0.002	-0.001	-0.005	-0.002	0	-0.002	0.001	-0.001	-0.002	0.002	0.003	0.004	0.002	0.006	-0.001	0.001	-0.001	0.004	0.003	0.002	0.003	0.003	0.001	0.004	0.003	0.002	0.005	0.003	0.003	0.005	0.006	0.008	0.008	0.005	0.009
ORM2_F1::ERV25_F3	70.333	0.002	-0.003	-0.005	0.005	0.001	-0.001	-0.004	0.003	0.003	-0.001	0.003	-0.003	0.004	0.002	0.004	0.005	-0.001	-0.001	-0.003	-0.002	-0.001	-0.002	-0.002	0.007	-0.003	0	0.006	0.005	0.001	0.007	0.009	0.008	0.005	0.007	0.004	0.002	0.009	0.004	0.003	0.004	0.004	0	0.003	0.004	0.003	0.006	0.004	0.006
SMI1_F1::KEX2_F3	70.2791	0.0001	-0.0014	0.0002	0.0009	0.0004	0.0003	-0.0003	0.0002	-0.0002	0.0002	0.0002	0.0001	0.0005	0.0001	0.0008	0	0.0009	0.0011	0.0013	0.0012	0.0013	0.0008	0.0005	0.0005	0.0014	0.0014	0.0015	0.0018	0.002	0.0015	0.0021	0.0019	0.0022	0.0013	0.0027	0.0033	0.0032	0.0032	0.0036	0.0046	0.0033	0.0046	0.0043	0.0057	0.0055	0.0047	0.0064	0.0061
YPT32_F1::GDI1_F3	70.032	-0.0011	0.0039	0.0019	-0.0011	-0.0041	-0.0031	0.0019	0.0019	-0.0031	0.0029	0.0039	-0.0011	-0.0031	0.0019	0.0019	-0.0021	-0.0001	-0.0001	-0.0001	-0.0001	0.0009	0.0019	0.0009	-0.0011	0.0039	0.0009	-0.0001	0.0019	0.0009	-0.0001	0.0019	0.0039	0.0039	0.0009	0.0039	0.0029	0.0039	0.0049	0.0049	0.0049	0.0049	0.0059	0.0059	0.0029	0.0039	0.0049	0.0069	0.0049
FTR1_F1::YLR413W_F3	69.96	-0.0024	-0.0004	-0.0004	0.0006	-0.0014	-0.0014	0.0016	0.0016	0.0006	0.0016	0.0016	0.0016	0.0016	0.0016	0.0006	0.0036	0.0036	0.0026	0.0016	0.0036	0.0016	0.0016	0.0046	0.0026	0.0036	0.0056	0.0026	0.0096	0.0026	0.0036	0.0036	0.0076	0.0066	0.0056	0.0076	0.0056	0.0086	0.0046	0.0056	0.0056	0.0056	0.0096	0.0066	0.0056	0.0056	0.0076	0.0086	0.0106
BBC1_F1::ARC40_F3	69.805	-0.0015	0.0025	0.0055	-0.0015	-0.0015	-0.0025	-0.0015	-0.0005	0.0005	0.0005	0.0015	0.0025	0.0015	0.0005	0.0015	-0.0015	0.0065	0.0015	-0.0015	-0.0005	0.0045	0.0015	0.0055	0.0035	0.0045	0.0015	0.0035	0.0025	0.0025	0.0065	0.0055	0.0035	0.0045	0.0075	0.0075	0.0095	0.0035	0.0045	0.0065	0.0045	0.0085	0.0055	0.0075	0.0065	0.0095	0.0045	0.0075	0.0055
MEH1_F1::MEH1_F3	69.612	-0.0017	0.0003	0.0003	0.0003	-0.0007	0.0003	0.0003	0.0003	0.0003	0.0003	-0.0007	-0.0007	0.0003	0.0003	0.0003	0.0003	0.0013	0.0003	0.0013	0.0013	0.0013	0.0013	0.0013	0.0013	0.0023	0.0013	0.0023	0.0023	0.0013	0.0023	0.0013	0.0023	0.0023	0.0023	0.0033	0.0023	0.0033	0.0033	0.0033	0.0033	0.0033	0.0033	0.0033	0.0033	0.0043	0.0033	0.0043	0.0043
RVS167_F1::ARC40_F3	69.352	-0.0003	0.0017	0.0027	0.0017	-0.0043	-0.0023	0.0007	-0.0003	-0.0003	0.0007	-0.0023	-0.0023	-0.0023	0.0027	-0.0023	-0.0003	-0.0023	-0.0023	-0.0013	-0.0003	-0.0023	-0.0013	-0.0003	-0.0023	0.0017	0.0037	0.0007	0.0017	0.0007	0.0007	-0.0003	0.0007	0.0017	0.0017	0.0037	0.0017	0.0037	0.0017	0.0017	0.0017	0.0037	0.0027	0.0037	0.0037	0.0047	0.0047	0.0047	0.0047
SIS2_F1::SIS2_F3	69.281	-0.0006	0.0004	-0.0006	-0.0006	-0.0006	0.0004	0.0004	0.0004	0.0004	0.0004	0.0004	0.0004	0.0004	0.0004	0.0004	0.0014	0.0014	0.0014	0.0014	0.0014	0.0014	0.0014	0.0024	0.0024	0.0014	0.0024	0.0014	0.0024	0.0024	0.0024	0.0034	0.0034	0.0034	0.0034	0.0034	0.0044	0.0034	0.0044	0.0044	0.0044	0.0054	0.0054	0.0044	0.0044	0.0054	0.0054	0.0064	0.0064
PCS60_F1::PCS60_F3	69.233	0.0033	-0.0017	0.0003	0.0033	0.0003	-0.0047	-0.0007	0.0013	-0.0037	0.0023	-0.0037	-0.0037	0.0023	-0.0007	0.0033	-0.0037	-0.0037	-0.0047	0.0023	0.0003	0.0003	-0.0007	-0.0027	0.0013	-0.0037	-0.0037	-0.0017	0.0013	-0.0017	-0.0027	0.0013	0.0003	0.0003	-0.0017	0.0023	0.0003	-0.0017	0.0013	0.0013	-0.0017	-0.0007	-0.0007	-0.0007	0.0003	0.0023	0.0043	0.0023	0.0003
TPO4_F1::PDR12_F3	69.199	0.0028	-0.0042	0.0018	0.0028	0.0008	-0.0012	-0.0002	-0.0022	-0.0022	0.0018	0.0018	0.0008	0.0028	-0.0012	0.0008	-0.0012	0.0018	0.0018	0.0008	0.0008	-0.0012	0.0008	0.0018	-0.0012	-0.0002	0.0018	-0.0012	0.0038	-0.0012	0.0038	0.0008	0.0038	0.0028	-0.0002	0.0038	-0.0002	-0.0002	-0.0002	0.0008	0.0038	-0.0012	0.0038	0.0028	-0.0002	0.0038	0.0028	0.0018	-0.0002
DHH1_F1::DCP2_F3	69.124	0.0001	-0.0009	0.0001	0.0001	0.0001	-0.0009	0.0001	0.0001	0.0011	0.0001	0.0001	0.0001	0.0011	0.0011	0.0011	0.0011	0.0021	0.0011	0.0021	0.0021	0.0021	0.0021	0.0021	0.0031	0.0041	0.0041	0.0031	0.0041	0.0041	0.0051	0.0051	0.0061	0.0041	0.0051	0.0061	0.0071	0.0061	0.0071	0.0071	0.0061	0.0081	0.0081	0.0091	0.0081	0.0091	0.0091	0.0081	0.0091
DNF1_F1::LEM3_F3	69.061	-0.0014	-0.0004	-0.0004	0.0006	0.0006	0.0006	-0.0014	0.0016	0.0006	-0.0004	0.0006	0.0016	0.0016	-0.0004	0.0026	-0.0004	0.0006	-0.0004	0.0026	0.0026	0.0026	0.0016	0.0006	0.0016	0.0056	0.0046	0.0026	0.0066	0.0036	0.0066	0.0046	0.0036	0.0066	0.0036	0.0066	0.0066	0.0096	0.0046	0.0096	0.0066	0.0056	0.0066	0.0096	0.0116	0.0086	0.0116	0.0116	0.0106
CAF40_F1::NOT3_F3	69.058	0.0137	0.0037	-0.0013	-0.0003	-0.0053	-0.0013	-0.0023	-0.0023	-0.0023	-0.0023	0.0027	-0.0023	0.0017	0.0007	-0.0003	-0.0013	-0.0043	-0.0003	0.0007	-0.0003	0.0017	0.0037	-0.0003	-0.0023	0.0047	0.0037	0.0017	0.0017	-0.0003	0.0007	-0.0023	0.0017	0.0047	0.0027	0.0027	0.0047	0.0007	0.0027	0.0037	0.0037	0.0087	0.0067	0.0027	0.0047	0.0037	0.0037	0.0067	0.0057
AMD1_F1::AMD1_F3	68.971	0	-0.001	-0.001	0	0	0	0	0.001	0	0.001	0.001	0	0	0.001	0.001	0.001	0.001	0.001	0.001	0.002	0.001	0.002	0.002	0.002	0.002	0.003	0.003	0.003	0.002	0.003	0.003	0.003	0.004	0.004	0.004	0.004	0.005	0.005	0.005	0.005	0.004	0.006	0.005	0.006	0.006	0.006	0.007	0.007
SWP1_F1::ORM2_F3	68.865	-0.0011	-0.0001	0.0049	0.0029	-0.0021	-0.0011	-0.0011	-0.0021	-0.0021	0.0019	0.0009	-0.0001	-0.0011	0.0019	-0.0001	-0.0021	0.0029	0.0019	0.0019	-0.0001	0.0059	0.0009	0.0029	-0.0001	0.0039	0.0029	0.0039	0.0029	0.0029	0.0019	0.0039	0.0039	0.0039	0.0039	0.0059	0.0049	0.0049	0.0049	0.0039	0.0039	0.0069	0.0039	0.0049	0.0049	0.0049	0.0069	0.0049	0.0069
KEX1_F1::KEX2_F3	68.851	-0.0003	-0.0003	-0.0003	0.0007	-0.0003	-0.0003	-0.0003	-0.0003	0.0007	0.0007	0.0007	-0.0003	0.0007	0.0007	0.0007	0.0007	0.0007	0.0007	0.0007	0.0007	0.0007	0.0017	0.0007	0.0017	0.0027	0.0037	0.0047	0.0037	0.0037	0.0047	0.0047	0.0047	0.0037	0.0047	0.0047	0.0047	0.0057	0.0057	0.0057	0.0067	0.0067	0.0057	0.0067	0.0077	0.0077	0.0087	0.0087	0.0097
VRP1_F1::ARC40_F3	68.79	0.0004	-0.0046	-0.0016	-0.0016	0.0024	0.0004	0.0014	0.0044	0.0024	-0.0036	-0.0026	-0.0036	-0.0026	-0.0006	-0.0026	-0.0026	-0.0006	-0.0056	-0.0026	-0.0016	0.0014	-0.0036	0.0004	-0.0016	0.0004	-0.0016	-0.0036	0.0004	0.0004	-0.0036	0.0034	-0.0036	0.0024	-0.0066	-0.0006	-0.0026	-0.0016	0.0044	0.0034	0.0044	0.0024	0.0024	0.0044	-0.0006	0.0004	-0.0006	0.0004	-0.0016
APL6_F1::APL6_F3	68.773	0	-0.003	-0.002	0.003	0	0.002	0.001	0.001	-0.002	0	0.001	0	0.001	0.002	0.003	0.003	0.003	0.002	-0.001	0.003	0.003	0.004	0.002	0.002	0.003	0.006	0.001	0.004	0.004	0.004	0.006	0.003	0	0.005	0.006	0.006	0.004	0.005	0.005	0.004	0.005	0.006	0.006	0.007	0.005	0.007	0.009	0.007
PEX3_F1::PEX25_F3	68.4088	-0.0009	0.0008	0.0001	0.0001	0.0006	-0.0004	0.0003	0.0002	-0.0004	-0.0009	-0.0003	0.0016	0.0005	0.0016	-0.0011	0.0019	0.0011	0.0001	0.0012	0.0002	0.0015	0.0014	0.0016	0.0016	0.0036	0.002	0.0009	0.0012	0.0035	0.0022	0.0024	0.0012	0.0017	0.0016	0.0022	0.0025	0.0036	0.0029	0.0037	0.0038	0.0036	0.0036	0.0049	0.0032	0.0045	0.0058	0.0043	0.0068
SPC1_F1::SEC62_F3	68.37	0.0003	0.0003	0.0003	-0.0007	-0.0007	-0.0007	0.0003	0.0003	0.0003	0.0003	0.0003	0.0003	0.0003	0.0003	0.0003	0.0003	0.0003	0.0013	0.0013	0.0013	0.0003	0.0013	0.0003	0.0013	0.0013	0.0013	0.0003	0.0013	0.0013	0.0013	0.0023	0.0013	0.0013	0.0033	0.0023	0.0023	0.0023	0.0023	0.0023	0.0023	0.0033	0.0033	0.0023	0.0043	0.0033	0.0033	0.0043	0.0043
PST2_F1::PDR12_F3	68.217	-0.001	0	0	0	0	0	0	0	0	0.001	0.001	0.001	0.001	0.001	0.001	0.001	0.001	0.001	0.001	0.001	0.002	0.001	0.002	0.002	0.006	0.006	0.006	0.005	0.006	0.005	0.006	0.005	0.006	0.006	0.006	0.006	0.006	0.007	0.006	0.007	0.007	0.006	0.008	0.008	0.008	0.01	0.009	0.009
ITR1_F1::TCB3_F3	67.953	-0.001	-0.001	0	0	0.001	0	0	0	0.001	0	0.001	0.001	0.001	0.001	0.001	0	0.002	0.001	0.001	0.002	0.002	0.002	0.002	0.002	0.001	0.002	0.002	0.002	0.002	0.002	0.003	0.003	0.003	0.003	0.003	0.003	0.003	0.003	0.004	0.003	0.003	0.003	0.004	0.004	0.004	0.004	0.004	0.004
AKR1_F1::AKR1_F3	67.897	0.0006	-0.0004	-0.0004	0.0006	0.0006	-0.0014	-0.0014	0.0006	0.0006	0.0006	-0.0004	0.0006	0.0006	0.0006	0.0016	-0.0004	0.0006	0.0016	0.0006	0.0006	0.0016	0.0026	0.0026	0.0016	0.0006	0.0026	0.0006	0.0016	0.0016	0.0026	0.0026	0.0036	0.0036	0.0036	0.0036	0.0036	0.0046	0.0036	0.0046	0.0056	0.0056	0.0046	0.0066	0.0066	0.0056	0.0056	0.0066	0.0076
LSB3_F1::YSC84_F3	67.825	-0.0003	-0.0013	-0.0013	0.0027	0.0007	-0.0013	0.0007	0.0007	0.0007	-0.0013	0.0007	0.0017	-0.0003	0.0017	0.0017	0.0017	0.0017	0.0017	0.0017	0.0027	0.0027	0.0017	0.0027	0.0027	0.0027	0.0027	0.0017	0.0027	0.0027	0.0027	0.0027	0.0027	0.0027	0.0037	0.0027	0.0037	0.0037	0.0047	0.0037	0.0047	0.0037	0.0047	0.0057	0.0057	0.0057	0.0057	0.0057	0.0067
KEX1_F1::ITR1_F3	67.768	0.0004	-0.0006	-0.0036	-0.0006	-0.0006	0.0014	0.0004	0.0014	0.0034	-0.0016	0.0004	-0.0036	0.0004	-0.0006	0.0004	0.0004	0.0014	-0.0026	0.0024	0.0024	0.0024	0.0014	-0.0006	0.0014	0.0004	-0.0006	0.0034	0.0044	0.0054	0.0014	0.0034	0.0034	0.0024	0.0024	-0.0006	0.0034	-0.0006	-0.0006	0.0034	-0.0006	0.0044	0.0054	0.0044	0.0034	0.0034	0.0054	0.0044	0.0004
PRS1_F1::PRS5_F3	67.73	-0.0009	-0.0009	-0.0009	0.0011	-0.0009	-0.0009	0.0011	0.0011	0.0011	0.0001	0.0011	0.0001	0.0011	0.0011	0.0011	0.0031	0.0011	0.0011	0.0011	0.0021	0.0021	0.0021	0.0011	0.0021	0.0021	0.0031	0.0011	0.0031	0.0011	0.0031	0.0031	0.0031	0.0051	0.0051	0.0051	0.0051	0.0061	0.0051	0.0031	0.0061	0.0051	0.0061	0.0041	0.0051	0.0041	0.0061	0.0051	0.0061
AUR1_F1::RBD2_F3	67.722	-0.0002	-0.0002	-0.0002	-0.0002	0.0008	-0.0002	-0.0002	0.0008	-0.0002	-0.0002	-0.0002	0.0008	0.0008	0.0008	-0.0002	0.0008	-0.0002	0.0008	0.0008	0.0008	0.0008	0.0008	0.0018	0.0008	0.0018	0.0028	0.0018	0.0028	0.0028	0.0028	0.0028	0.0028	0.0038	0.0048	0.0038	0.0048	0.0048	0.0048	0.0058	0.0058	0.0068	0.0058	0.0068	0.0088	0.0078	0.0078	0.0088	0.0078
KEX1_F1::PEP1_F3	67.411	0.0008	0.0038	-0.0022	-0.0022	0.0018	0.0008	0.0008	-0.0012	-0.0022	-0.0002	0.0018	0.0038	0.0008	0.0018	0.0008	-0.0002	0.0038	0.0018	-0.0012	0.0008	-0.0002	0.0038	0.0058	0.0008	0.0038	0.0028	0.0048	0.0028	0.0028	0.0038	0.0068	0.0038	0.0048	0.0038	0.0048	0.0068	0.0028	0.0048	0.0068	0.0058	0.0078	0.0058	0.0048	0.0048	0.0068	0.0068	0.0058	0.0068
DID2_F1::DID2_F3	67.409	-0.0011	-0.0001	-0.0001	-0.0001	-0.0001	-0.0001	-0.0001	-0.0001	0.0009	0.0009	0.0009	-0.0001	0.0009	0.0009	0.0009	0.0019	0.0019	0.0019	0.0019	0.0019	0.0019	0.0019	0.0019	0.0019	0.0019	0.0029	0.0029	0.0029	0.0029	0.0039	0.0029	0.0039	0.0039	0.0039	0.0049	0.0049	0.0059	0.0059	0.0059	0.0069	0.0059	0.0079	0.0069	0.0079	0.0089	0.0089	0.0099	0.0099
ERV29_F1::SEY1_F3	67.327	0.0007	-0.0013	-0.0003	-0.0003	0.0007	0.0007	-0.0003	0.0007	-0.0003	-0.0003	0.0007	0.0017	-0.0003	0.0007	0.0017	0.0007	0.0007	0.0007	0.0027	0.0007	0.0017	0.0017	0.0017	0.0027	0.0027	0.0007	0.0017	0.0027	0.0027	0.0027	0.0027	0.0047	0.0037	0.0037	0.0027	0.0027	0.0047	0.0047	0.0037	0.0037	0.0037	0.0037	0.0057	0.0047	0.0047	0.0047	0.0067	0.0087
SWP1_F1::ERP1_F3	67.213	0.0047	0.0007	0.0007	-0.0033	0.0047	-0.0033	0.0007	-0.0043	0.0007	-0.0013	-0.0013	-0.0043	-0.0043	-0.0033	-0.0033	0.0037	0.0027	-0.0023	-0.0003	0.0027	0.0017	-0.0003	-0.0013	-0.0003	-0.0013	-0.0003	0.0027	0.0047	0.0087	0.0027	0.0027	0.0017	0.0047	0.0047	0.0037	0.0057	0.0057	0.0037	0.0037	0.0057	0.0077	0.0067	0.0057	0.0077	0.0067	0.0087	0.0117	0.0077
BAP2_F1::HXT1_F3	67.1717	-0.0006	0.0015	-0.0011	-0.0018	-0.0002	-0.0001	-0.0004	0.0023	0	0.0007	0.0001	0.0026	-0.001	0.001	0.0003	0.0014	0.0003	-0.0009	0.001	0.0017	0.0019	0.0001	0.0006	0.0007	0.0039	0.0025	0.0027	0.002	0.0036	0.003	0.0059	0.0048	0.0042	0.0027	0.0051	0.0043	0.0034	0.0041	0.0049	0.0054	0.0053	0.0052	0.0069	0.0058	0.008	0.0076	0.0071	0.0094
ARF1_F1::RBD2_F3	67.078	0.0001	0.0001	0.0001	0.0001	0.0001	-0.0009	-0.0009	0.0011	0.0001	0.0001	0.0001	0.0011	0.0011	0.0011	0.0001	0.0001	0.0011	0.0011	0.0021	0.0011	0.0011	0.0011	0.0011	0.0021	0.0011	0.0021	0.0011	0.0021	0.0011	0.0021	0.0021	0.0021	0.0031	0.0031	0.0031	0.0031	0.0041	0.0041	0.0031	0.0051	0.0051	0.0051	0.0041	0.0041	0.0051	0.0061	0.0061	0.0061
NAP1_F1::RIM11_F3	66.956	-0.0012	-0.0002	0.0008	-0.0002	-0.0002	-0.0002	-0.0002	-0.0002	0.0018	-0.0002	-0.0002	0.0008	-0.0002	-0.0002	-0.0002	-0.0002	-0.0002	0.0008	0.0018	0.0018	0.0008	0.0018	0.0008	0.0028	0.0018	0.0018	0.0018	0.0048	0.0038	0.0028	0.0038	0.0038	0.0048	0.0058	0.0068	0.0048	0.0058	0.0068	0.0068	0.0068	0.0088	0.0078	0.0088	0.0088	0.0098	0.0098	0.0078	0.0098
CIT2_F1::CIT2_F3	66.858	-0.0004	-0.0004	-0.0014	-0.0004	0.0006	-0.0004	-0.0004	0.0006	0.0016	0.0006	-0.0004	0.0016	0.0026	0.0016	0.0006	0.0016	0.0036	0.0036	0.0056	0.0016	0.0046	0.0046	0.0066	0.0036	0.0066	0.0056	0.0046	0.0076	0.0056	0.0086	0.0056	0.0076	0.0086	0.0096	0.0086	0.0106	0.0096	0.0106	0.0106	0.0126	0.0126	0.0136	0.0136	0.0136	0.0156	0.0156	0.0176	0.0176
DNM1_F1::DNM1_F3	66.818	-0.0001	-0.0001	-0.0001	-0.0001	-0.0001	-0.0001	-0.0001	0.0009	-0.0001	-0.0001	-0.0001	0.0009	0.0009	0.0009	0.0009	-0.0001	0.0009	0.0009	0.0009	0.0009	0.0009	0.0009	0.0009	0.0019	0.0009	0.0019	0.0009	0.0019	0.0009	0.0019	0.0019	0.0019	0.0029	0.0019	0.0029	0.0019	0.0029	0.0029	0.0029	0.0029	0.0039	0.0039	0.0029	0.0039	0.0039	0.0049	0.0049	0.0049
LSM3_F1::DCP2_F3	66.804	0.0016	-0.0014	0.0036	-0.0034	-0.0024	0.0026	-0.0004	-0.0004	0.0026	-0.0024	-0.0044	-0.0004	0.0006	-0.0014	0.0006	-0.0004	-0.0004	-0.0014	-0.0004	0.0046	-0.0034	0.0006	0.0006	0.0026	-0.0014	0.0006	-0.0004	-0.0004	-0.0004	0.0016	-0.0004	-0.0004	0.0006	0.0006	0.0006	0.0036	0.0016	0.0016	0.0026	0.0056	0.0056	0.0016	0.0036	0.0006	0.0026	0.0026	0.0026	0.0026
GAR1_F1::YOR004W_F3	66.7238	-0.0008	-0.0005	0.0007	0.0005	0.0003	0.0002	0	-0.0003	0	0.0001	0.0003	-0.0007	0.0014	0.0001	0.0012	0.0008	0.0004	0.001	0.001	0.0013	0.0011	0.0013	0.0004	0.0013	0.0007	0.0012	0.0016	0.0007	0.0016	0.0013	0.0018	0.002	0.0019	0.0018	0.0021	0.002	0.0016	0.0024	0.0024	0.0025	0.0026	0.0023	0.0043	0.0038	0.003	0.003	0.0035	0.0037
SHR3_F1::HIP1_F3	66.722	-0.0029	-0.0009	0.0021	-0.0009	-0.0009	0.0031	0.0031	0.0001	-0.0029	0.0001	-0.0019	0.0001	-0.0009	-0.0009	0.0001	-0.0009	0.0011	0.0021	0.0021	0.0031	0.0041	0.0011	0.0011	0.0001	0.0021	0.0001	0.0001	0.0001	0.0041	-0.0009	0.0041	0.0031	0.0011	0.0021	0.0011	0.0031	0.0051	0.0051	0.0041	0.0041	0.0081	0.0041	0.0051	0.0091	0.0071	0.0061	0.0051	0.0051
HSP30_F1::HSP30_F3	66.71	-0.0001	-0.0011	-0.0011	-0.0011	-0.0001	0.0009	0.0009	-0.0001	0.0009	0.0009	0.0009	0.0019	0.0009	0.0009	0.0019	0.0029	0.0039	0.0039	0.0039	0.0049	0.0049	0.0059	0.0059	0.0059	0.0069	0.0079	0.0079	0.0079	0.0079	0.0079	0.0099	0.0099	0.0109	0.0109	0.0119	0.0109	0.0119	0.0119	0.0129	0.0149	0.0159	0.0169	0.0169	0.0179	0.0189	0.0179	0.0179	0.0199
GPA2_F1::MID2_F3	66.683	-0.0001	-0.0011	-0.0001	-0.0001	-0.0011	-0.0011	0.0029	-0.0001	-0.0001	0.0009	0.0039	0.0009	0.0019	0.0009	0.0019	0.0009	-0.0001	0.0009	-0.0001	0.0019	0.0019	0.0029	0.0019	0.0039	0.0059	0.0019	0.0009	0.0029	0.0039	0.0049	0.0039	0.0019	-0.0001	0.0039	0.0019	0.0029	0.0039	0.0049	0.0029	0.0029	0.0059	0.0039	0.0039	0.0049	0.0039	0.0039	0.0049	0.0039
OLE1_F1::PPZ1_F3	66.579	0.0029	-0.0011	-0.0011	-0.0011	-0.0001	-0.0001	-0.0011	0.0049	-0.0011	-0.0021	0.0039	0.0019	-0.0011	0.0049	0.0029	-0.0021	-0.0011	-0.0031	0.0009	-0.0021	0.0019	-0.0001	0.0019	-0.0011	0.0009	-0.0011	0.0039	0.0019	-0.0001	0.0039	-0.0001	-0.0001	0.0009	0.0079	0.0029	0.0059	0.0009	0.0029	0.0019	0.0029	0.0019	0.0039	0.0019	0.0019	0.0039	0.0029	0.0039	0.0029
ERP1_F1::MSC7_F3	66.535	-0.0013	-0.0003	0.0027	-0.0003	-0.0003	-0.0003	-0.0003	0.0007	-0.0003	-0.0003	0.0007	0.0007	0.0017	0.0017	0.0007	0.0007	0.0007	0.0017	0.0007	-0.0003	0.0017	0.0007	0.0007	0.0017	0.0007	0.0027	0.0027	0.0027	0.0007	0.0017	0.0017	0.0027	0.0017	0.0027	0.0027	0.0017	0.0037	0.0027	0.0037	0.0047	0.0027	0.0027	0.0047	0.0047	0.0057	0.0047	0.0057	0.0047
KRE27_F1::PHO86_F3	66.522	-0.0008	-0.0008	0.0002	0.0002	0.0002	0.0002	0.0002	0.0002	0.0002	0.0002	0.0012	0.0012	0.0012	0.0012	0.0012	0.0012	0.0012	0.0012	0.0022	0.0022	0.0022	0.0022	0.0022	0.0022	0.0032	0.0032	0.0032	0.0042	0.0042	0.0042	0.0052	0.0052	0.0052	0.0052	0.0062	0.0062	0.0062	0.0062	0.0072	0.0062	0.0072	0.0072	0.0072	0.0072	0.0082	0.0082	0.0082	0.0082
NOC2_F1::FPR4_F3	66.517	-0.0018	0.0002	-0.0008	0.0002	0.0012	0.0002	0.0012	-0.0008	0.0012	-0.0008	0.0002	0.0012	0.0012	0.0002	0.0012	0.0002	-0.0008	0.0032	0.0032	0.0002	0.0012	0.0022	-0.0008	0.0002	0.0002	0.0032	0.0022	0.0042	0.0032	0.0032	0.0032	0.0042	0.0052	0.0042	0.0022	0.0042	0.0052	0.0052	0.0052	0.0042	0.0062	0.0072	0.0062	0.0062	0.0072	0.0082	0.0072	0.0082
DOS2_F1::RBD2_F3	66.467	-0.0006	-0.0006	-0.0016	-0.0006	0.0034	-0.0006	-0.0016	0.0014	0.0014	-0.0006	0.0024	0.0064	0.0004	0.0004	0.0044	0.0034	0.0024	0.0004	0.0034	0.0014	0.0084	0.0024	0.0014	0.0014	0.0044	0.0054	0.0054	0.0034	0.0064	0.0044	0.0044	0.0044	0.0064	0.0074	0.0044	0.0084	0.0054	0.0084	0.0044	0.0044	0.0054	0.0064	0.0064	0.0064	0.0074	0.0064	0.0094	0.0084
SWH1_F1::SWH1_F3	66.463	-0.0023	-0.0013	-0.0003	0.0007	0.0007	0.0007	0.0007	0.0007	0.0007	-0.0003	-0.0003	0.0007	0.0027	-0.0003	0.0007	0.0007	0.0007	0.0017	0.0017	0.0017	0.0027	0.0017	0.0017	0.0007	0.0027	0.0017	0.0017	0.0027	0.0017	0.0007	0.0017	0.0017	0.0017	0.0017	0.0017	0.0027	0.0037	0.0017	0.0037	0.0017	0.0037	0.0037	0.0037	0.0037	0.0037	0.0027	0.0037	0.0027
YKL088W_F1::SIS2_F3	66.444	-0.0009	0.0001	0.0001	0.0001	0.0001	0.0001	0.0001	0.0001	0.0001	0.0001	0.0001	0.0001	0.0011	0.0001	0.0001	0.0001	0.0011	0.0011	0.0011	0.0011	0.0011	0.0001	0.0011	0.0011	0.0011	0.0021	0.0011	0.0011	0.0011	0.0011	0.0011	0.0011	0.0021	0.0021	0.0021	0.0021	0.0021	0.0021	0.0021	0.0021	0.0021	0.0031	0.0031	0.0031	0.0031	0.0031	0.0031	0.0031
OSH7_F1::MID2_F3	66.178	-0.001	0	-0.001	0.002	-0.001	-0.002	0.001	-0.001	0	0.003	0.004	0	0.003	0	0	0	-0.001	0	0.002	0.001	0	0.001	0.005	0.005	0.004	0.001	0.001	0.002	0.002	0.003	0.005	0.002	0.001	0.002	0.003	0.001	0.006	0.005	0.005	0.004	0.006	0.003	0.003	0.005	0.005	0.003	0.004	0.003
PAC10_F1::YKE2_F3	66.165	-0.0006	-0.0006	0.0004	-0.0006	0.0004	0.0004	0.0004	0.0004	0.0004	-0.0006	0.0014	0.0014	0.0014	0.0004	0.0004	0.0004	0.0004	0.0014	0.0004	0.0004	0.0004	0.0014	0.0014	0.0014	0.0024	0.0014	0.0014	0.0024	0.0024	0.0024	0.0024	0.0024	0.0024	0.0034	0.0034	0.0044	0.0034	0.0034	0.0034	0.0044	0.0034	0.0044	0.0044	0.0054	0.0054	0.0044	0.0054	0.0054
TGL1_F1::TGL1_F3	66.155	-0.0003	-0.0003	-0.0003	-0.0003	0.0007	-0.0013	-0.0003	0.0007	0.0007	0.0007	0.0007	0.0007	0.0007	0.0007	0.0007	-0.0013	0.0007	0.0017	0.0007	0.0017	0.0017	0.0017	0.0017	0.0017	0.0007	0.0017	0.0007	0.0017	0.0007	0.0027	0.0017	0.0027	0.0027	0.0027	0.0037	0.0027	0.0027	0.0037	0.0037	0.0037	0.0037	0.0047	0.0047	0.0047	0.0037	0.0047	0.0047	0.0057
SEC7_F1::CHS5_F3	66.151	0.0009	-0.0001	-0.0011	-0.0011	0.0009	-0.0011	0.0009	0.0019	-0.0001	-0.0011	0.0019	-0.0001	-0.0011	0.0009	0.0009	0.0009	0.0009	0.0009	0.0009	0.0009	0.0019	0.0009	0.0019	0.0019	0.0019	0.0019	0.0019	0.0019	0.0019	0.0019	0.0019	0.0019	0.0019	0.0019	0.0019	0.0019	0.0029	0.0039	0.0029	0.0029	0.0019	0.0029	0.0039	0.0049	0.0039	0.0049	0.0039	0.0049
SYP1_F1::MID2_F3	66.088	-0.0012	-0.0002	-0.0002	-0.0002	0.0008	-0.0002	0.0008	0.0008	-0.0002	-0.0002	-0.0002	-0.0002	-0.0002	-0.0002	-0.0002	0.0008	0.0008	0.0008	0.0008	0.0018	0.0008	0.0018	0.0018	0.0018	0.0018	0.0008	0.0018	0.0018	0.0018	0.0018	0.0018	0.0028	0.0028	0.0028	0.0028	0.0028	0.0028	0.0028	0.0028	0.0038	0.0028	0.0038	0.0038	0.0038	0.0038	0.0038	0.0048	0.0048
PUF4_F1::PUB1_F3	66.0271	0.0003	0.0006	-0.0008	0.0011	0	0.0001	-0.0004	-0.0014	0.0006	-0.0001	0.0006	0.0004	-0.0004	0.0005	0.0017	0.0009	-0.0004	0.0007	0.0003	0.0005	0.0008	0.0002	0.0003	0.0005	-0.0001	-0.0001	0.0012	0.0018	0.0005	0.0014	0.0006	0.0001	0.0008	0.0015	0.0021	0.001	0.0022	0.0016	0.0005	0.0025	0.0017	0.0013	0.0007	0.0002	0.0027	0.003	0.0031	0.0038
FMP44_F1::KRE27_F3	66.023	-0.0009	0.0001	0.0001	-0.0009	0.0001	0.0001	0.0001	0.0001	0.0001	0.0011	0.0001	0.0001	0.0011	0.0011	0.0011	0.0011	0.0011	0.0011	0.0011	0.0011	0.0011	0.0011	0.0021	0.0021	0.0051	0.0051	0.0051	0.0041	0.0051	0.0051	0.0051	0.0061	0.0061	0.0061	0.0071	0.0071	0.0071	0.0071	0.0081	0.0071	0.0081	0.0081	0.0081	0.0091	0.0091	0.0111	0.0101	0.0111
ERG25_F1::SEC61_F3	65.986	-0.0007	0.0013	-0.0027	-0.0007	0.0013	0.0023	0.0023	-0.0017	0.0003	-0.0017	-0.0027	0.0003	0.0013	-0.0017	0.0013	-0.0007	-0.0027	-0.0027	-0.0007	0.0023	-0.0007	0.0023	0.0003	0.0003	-0.0007	0.0043	0.0043	0.0043	0.0033	0.0043	0.0043	0.0053	0.0043	0.0063	0.0033	0.0033	0.0043	0.0043	0.0053	0.0053	0.0053	0.0073	0.0053	0.0063	0.0063	0.0073	0.0073	0.0083
SSH1_F1::ERV25_F3	65.95	0.0009	-0.0011	-0.0001	-0.0001	-0.0001	-0.0001	-0.0001	-0.0001	0.0019	-0.0011	-0.0011	-0.0001	0.0019	0.0009	0.0009	-0.0001	0.0009	0.0009	0.0019	0.0019	0.0009	0.0029	0.0009	0.0019	0.0039	0.0029	0.0019	0.0029	0.0029	0.0029	0.0049	0.0039	0.0039	0.0039	0.0059	0.0049	0.0049	0.0039	0.0049	0.0049	0.0069	0.0069	0.0069	0.0069	0.0069	0.0059	0.0049	0.0069
SMI1_F1::SEC7_F3	65.838	0.0031	0.0001	-0.0009	-0.0009	0.0001	0.0001	-0.0009	0.0001	0.0001	-0.0009	0.0011	0.0001	0.0001	0.0001	0.0011	0.0001	0.0011	-0.0009	0.0001	0.0001	0.0001	0.0011	0.0001	0.0021	0.0011	0.0021	0.0021	0.0021	0.0031	0.0031	0.0031	0.0041	0.0041	0.0041	0.0051	0.0061	0.0041	0.0031	0.0051	0.0071	0.0071	0.0051	0.0061	0.0061	0.0061	0.0071	0.0071	0.0081
RPT1_F1::RPN1_F3	65.82	-0.002	-0.002	-0.003	0.001	0.001	0.003	-0.002	0.005	0.003	-0.004	-0.002	-0.003	0.001	-0.002	-0.003	-0.001	0	-0.001	-0.003	0.001	0	-0.001	-0.001	0.004	0	0.001	0	0.009	0.003	0.002	0.002	0.001	0.003	-0.001	0.001	0.002	0.003	0.005	0.004	0.005	0.003	0.005	0.005	0.003	0.003	0.007	0.005	0.004
GAR1_F1::RPA190_F3	65.7464	-0.0006	0.0006	-0.0005	-0.0003	0.0002	0.0009	-0.0004	-0.0001	0	-0.0001	0.0015	0.0004	0.0009	0.0011	0.0004	0.0013	0.0009	0.0003	0.0014	0.0004	0.0018	0.0002	0.0011	0.0016	-0.0002	0.0028	0.002	0.0023	0.001	0.0026	0.0016	0.0007	0.0013	0.0028	0.0025	0.0017	0.0023	0.0014	0.0011	0.0018	0.0017	0.0015	0.0029	0.0024	0.0035	0.0034	0.0038	0.0032
DHH1_F1::PUB1_F3	65.644	0.0029	-0.0001	-0.0011	-0.0011	0.0029	-0.0031	-0.0021	-0.0031	0.0029	0.0019	0.0009	0.0029	-0.0011	0.0019	-0.0041	0.0019	-0.0031	0.0019	-0.0031	-0.0001	-0.0021	-0.0011	-0.0001	0.0009	0.0029	0.0009	0.0039	0.0039	0.0029	0.0029	0.0019	0.0019	0.0039	-0.0001	0.0029	0.0009	0.0019	0.0009	0.0019	0.0029	-0.0011	0.0059	0.0029	-0.0011	-0.0001	0.0059	0.0039	0.0029
TPK1_F1::BCY1_F3	65.605	0.0029	0.0009	0.0009	-0.0021	-0.0031	-0.0001	0.0019	-0.0011	0.0009	-0.0011	0.0019	-0.0011	0.0009	0.0039	0.0009	0.0019	-0.0011	0.0009	0.0019	0.0009	0.0039	0.0049	0.0009	-0.0011	0.0049	0.0029	0.0019	0.0049	0.0019	0.0029	0.0009	0.0029	0.0049	0.0039	0.0039	0.0059	0.0029	0.0039	0.0039	0.0039	0.0089	0.0059	0.0039	0.0049	0.0039	0.0049	0.0069	0.0039
SAC6_F1::CAP2_F3	65.519	-0.0001	-0.0001	-0.0001	-0.0001	-0.0001	0.0009	-0.0001	-0.0011	-0.0001	0.0009	0.0019	0.0019	-0.0011	-0.0001	0.0009	-0.0011	-0.0001	0.0019	-0.0001	-0.0001	-0.0001	0.0009	0.0019	0.0019	-0.0001	-0.0001	-0.0001	0.0009	0.0019	0.0019	0.0019	0.0019	0.0029	0.0029	0.0039	0.0039	0.0019	0.0039	0.0019	0.0039	0.0039	0.0029	0.0029	0.0029	0.0039	0.0029	0.0049	0.0039
CDC11_F1::CDC11_F3	65.479	0.0028	-0.0012	-0.0002	-0.0002	0.0008	-0.0012	0.0008	-0.0012	-0.0012	0.0008	0.0008	-0.0012	-0.0002	0.0008	0.0008	-0.0002	0.0028	0.0008	0.0008	-0.0002	0.0018	-0.0012	-0.0002	0.0018	-0.0002	0.0018	0.0028	0.0058	0.0008	0.0008	0.0018	0.0028	0.0028	-0.0002	0.0008	-0.0002	0.0028	0.0028	0.0018	0.0028	0.0008	0.0028	0.0028	0.0028	0.0028	0.0008	0.0028	0.0018
MOT2_F1::CAF40_F3	65.34	0	0	0	0	0	0	-0.001	0	0.001	0	0	0	0	0.001	0	0.002	0.002	0.002	0.002	0.001	0.002	0.002	0.002	0.002	0.002	0.002	0.003	0.003	0.003	0.003	0.003	0.004	0.003	0.004	0.004	0.004	0.005	0.004	0.005	0.005	0.006	0.006	0.005	0.006	0.006	0.007	0.006	0.007
ERP1_F1::ARF1_F3	65.321	0.0005	-0.0005	0.0005	-0.0005	0.0005	-0.0005	0.0005	0.0005	-0.0005	-0.0005	-0.0005	0.0005	0.0015	0.0005	0.0015	0.0005	0.0015	-0.0005	0.0015	0.0015	0.0045	0.0005	0.0015	0.0015	0.0015	0.0015	0.0025	0.0025	0.0025	0.0025	0.0025	0.0015	0.0025	0.0025	0.0035	0.0015	0.0035	0.0035	0.0035	0.0035	0.0035	0.0045	0.0055	0.0055	0.0055	0.0045	0.0055	0.0065
PHO88_F1::SOP4_F3	65.315	-0.001	-0.001	0	0	0	0	0	0.001	0	0.001	0.001	0.001	0.001	0.001	0.001	0.001	0.001	0.001	0.001	0.002	0.001	0.002	0.002	0.002	0.002	0.002	0.003	0.002	0.002	0.003	0.003	0.002	0.003	0.004	0.003	0.002	0.004	0.003	0.004	0.003	0.004	0.004	0.004	0.004	0.005	0.004	0.004	0.005
ERG25_F1::ILM1_F3	65.2959	0.0003	-0.0002	-0.0008	-0.0005	0.0004	0	-0.0001	-0.0003	0.0004	0.0004	0.0003	0.0001	0.0011	0.0001	0.0004	0.0008	0.0003	-0.0001	0.0009	0.0005	0.0003	0.0008	0.001	0.0003	0.0014	0.0008	0.0004	0.001	0.001	0.0001	0.0018	0.0015	0.0011	0.0017	0.002	0.0017	0.0024	0.0015	0.0005	0.002	0.003	0.0019	0.0018	0.0017	0.0034	0.0034	0.0032	0.0034
ERP1_F1::PHO88_F3	65.262	0.0014	-0.0016	-0.0016	-0.0016	0.0004	0.0004	0.0004	-0.0006	0.0024	0.0004	0.0004	0.0004	0.0004	-0.0016	0.0014	0.0004	-0.0006	0.0014	0.0004	0.0004	-0.0006	0.0014	0.0004	0.0014	0.0024	0.0014	0.0014	-0.0006	0.0004	0.0024	0.0014	0.0004	0.0014	0.0014	0.0014	0.0024	0.0014	0.0004	0.0014	0.0004	0.0024	0.0014	0.0024	0.0024	0.0024	0.0024	0.0034	0.0034
DHH1_F1::LSM3_F3	65.148	0.0001	0.0001	0.0001	0.0001	0.0001	-0.0009	0.0001	0.0001	0.0001	0.0001	0.0001	0.0011	0.0001	0.0001	0.0001	-0.0009	0.0011	0.0011	0.0011	0.0011	0.0021	0.0011	0.0011	0.0011	0.0011	0.0011	0.0011	0.0021	0.0011	0.0021	0.0021	0.0021	0.0021	0.0031	0.0021	0.0031	0.0031	0.0031	0.0031	0.0031	0.0031	0.0041	0.0041	0.0041	0.0041	0.0041	0.0041	0.0051
MUP1_F1::TPO2_F3	64.999	-0.0006	-0.0006	0.0004	0.0004	0.0004	-0.0006	-0.0006	0.0004	0.0004	0.0004	0.0004	0.0004	0.0004	-0.0006	0.0004	0.0004	0.0004	0.0004	0.0014	0.0004	0.0014	0.0004	0.0014	0.0004	0.0004	0.0004	0.0014	0.0014	0.0014	0.0014	0.0014	0.0014	0.0014	0.0014	0.0014	0.0024	0.0024	0.0024	0.0024	0.0024	0.0014	0.0024	0.0024	0.0024	0.0024	0.0024	0.0024	0.0024
LAS17_F1::ARC15_F3	64.961	0.0033	0.0003	0.0023	-0.0007	-0.0007	-0.0007	-0.0007	-0.0007	-0.0017	-0.0007	-0.0007	-0.0077	-0.0047	-0.0047	-0.0027	-0.0017	-0.0007	0.0023	0.0003	-0.0017	-0.0027	-0.0037	-0.0007	-0.0067	-0.0007	-0.0047	0.0023	0.0013	0.0023	-0.0017	-0.0007	0.0023	0.0013	-0.0007	-0.0007	0.0013	0.0013	0.0023	0.0003	0.0023	0.0033	0.0043	0.0023	0.0023	0.0023	0.0023	0.0043	0.0033
HNM1_F1::TCB3_F3	64.91	-0.0008	-0.0008	-0.0018	-0.0018	-0.0018	0.0022	0.0032	0.0022	0.0002	-0.0008	0.0002	0.0002	0.0002	0.0002	0.0002	0.0002	0.0002	0.0012	0.0012	0.0002	0.0012	0.0012	0.0012	0.0012	0.0012	0.0012	0.0012	0.0012	0.0012	0.0012	0.0022	0.0012	0.0012	0.0022	0.0022	0.0022	0.0022	0.0022	0.0022	0.0022	0.0022	0.0022	0.0022	0.0022	0.0022	0.0022	0.0022	0.0022
KEX1_F1::HNM1_F3	64.903	0.002	0	-0.001	0.001	0.001	0	0	0	-0.002	-0.001	0.002	0.001	0.001	0.001	0.002	0.003	0.003	0.003	0.001	0.002	0.003	0.002	0.007	0.002	0.003	0.006	0.006	0.005	0.005	0.008	0.006	0.006	0.006	0.006	0.007	0.007	0.008	0.006	0.007	0.007	0.008	0.006	0.008	0.007	0.009	0.009	0.008	0.009
SWP1_F1::ILM1_F3	64.777	0.0019	0.0009	-0.0011	-0.0011	-0.0001	-0.0001	-0.0001	-0.0001	-0.0001	-0.0001	0.0009	0.0009	0.0009	-0.0001	0.0009	-0.0001	0.0009	-0.0001	0.0009	0.0009	0.0009	0.0019	0.0009	0.0029	0.0019	0.0029	0.0039	0.0039	0.0039	0.0049	0.0039	0.0049	0.0059	0.0049	0.0059	0.0059	0.0059	0.0059	0.0069	0.0079	0.0079	0.0079	0.0079	0.0079	0.0089	0.0099	0.0099	0.0099
VRP1_F1::LAS17_F3	64.665	-0.002	0.001	0	0	0.001	0.002	-0.001	0	0	-0.001	0.002	0.007	-0.001	0.001	0.002	0.001	0.002	-0.001	0.002	0	0.01	0.002	-0.001	0.001	0.002	0.002	0.003	0.003	0.006	0.002	0.004	0.002	0.003	0.006	0.004	0.008	0.004	0.006	0.002	0.004	0.003	0.005	0.005	0.005	0.006	0.006	0.008	0.006
LSP1_F1::AAT2_F3	64.574	-0.0018	0.0002	-0.0018	-0.0008	0.0012	0.0012	0.0012	-0.0008	0.0012	0.0002	-0.0008	0.0022	0.0022	0.0002	0.0022	0.0012	-0.0008	0.0012	0.0052	0.0002	0.0022	0.0032	-0.0008	0.0012	0.0002	0.0032	0.0022	0.0042	0.0022	0.0022	0.0022	0.0032	0.0042	0.0042	-0.0008	0.0022	0.0042	0.0032	0.0032	0.0022	0.0042	0.0052	0.0032	0.0042	0.0042	0.0052	0.0042	0.0032
VMA7_F1::YGR106C_F3	64.557	-0.0024	0.0006	0.0016	0.0016	0.0026	-0.0014	-0.0014	-0.0014	0.0016	-0.0014	-0.0004	-0.0004	-0.0004	0.0016	0.0006	0.0026	0.0006	0.0016	0.0006	0.0026	0.0006	0.0036	0.0026	0.0016	0.0026	0.0056	0.0016	0.0026	0.0036	0.0056	0.0036	0.0016	0.0036	0.0036	0.0046	0.0036	0.0056	0.0066	0.0066	0.0046	0.0066	0.0056	0.0056	0.0066	0.0056	0.0066	0.0066	0.0076
SWP1_F1::KRE27_F3	64.537	0.0025	0.0005	0.0005	-0.0025	0.0055	-0.0025	0.0005	-0.0035	0.0005	-0.0015	-0.0015	-0.0035	-0.0035	-0.0025	-0.0035	0.0025	0.0025	-0.0005	-0.0015	0.0025	0.0005	-0.0005	-0.0015	-0.0005	-0.0005	-0.0005	0.0015	0.0025	0.0075	0.0035	0.0035	0.0015	0.0035	0.0045	0.0035	0.0045	0.0045	0.0035	0.0035	0.0045	0.0065	0.0065	0.0055	0.0085	0.0065	0.0085	0.0105	0.0075
SMI1_F1::CHS5_F3	64.5334	-0.0007	0.0001	-0.0007	0.0007	0.0002	0.0002	-0.0001	0.0006	-0.0003	-0.0001	-0.0009	-0.0004	-0.0001	-0.0011	0	-0.0004	-0.0003	-0.0004	0	0.0006	-0.0001	0	-0.0005	-0.0002	0.0012	0.0007	0.0009	0.001	0.0008	0.0005	0.0007	0.001	0.0008	0.0013	0.0015	0.0011	0.0016	0.0011	0.001	0.0026	0.0017	0.0011	0.0011	0.0018	0.0019	0.002	0.0017	0.002
PPZ1_F1::VHS3_F3	64.4678	-0.0012	-0.0001	0.0004	-0.0009	0.0003	-0.0005	0.0001	0.0008	0.0005	0.0007	-0.0004	0.0006	0.0021	-0.0001	0.0007	0.0018	0.0009	0.0005	0.0024	0.0017	0.0005	0.0011	0.0019	0.0012	0.002	0.0021	0.0021	0.0017	0.0021	0.0018	0.0024	0.0022	0.0022	0.0025	0.002	0.0026	0.0028	0.0038	0.0033	0.0032	0.0036	0.0034	0.0035	0.0047	0.0048	0.0045	0.0041	0.0051
MYO5_F1::MYO5_F3	64.454	0.0007	-0.0013	0.0007	-0.0003	0.0007	-0.0033	-0.0003	0.0017	0.0017	-0.0003	0.0047	0.0057	-0.0013	0.0047	-0.0013	-0.0013	0.0017	0.0017	0.0007	0.0017	0.0037	0.0017	0.0017	0.0007	0.0017	-0.0003	0.0017	0.0047	0.0017	0.0047	0.0037	0.0037	0.0027	0.0047	0.0067	0.0037	0.0007	0.0057	0.0027	0.0027	0.0037	0.0027	0.0037	0.0047	0.0037	0.0047	0.0047	0.0077
PPZ1_F1::PPZ1_F3	64.437	-0.0002	0.0008	0.0008	-0.0002	-0.0012	-0.0002	-0.0002	-0.0002	-0.0002	0.0008	0.0008	0.0008	0.0018	0.0008	0.0028	0.0038	0.0018	0.0058	0.0028	0.0028	0.0008	0.0028	0.0028	0.0028	0.0028	0.0018	0.0038	0.0048	0.0038	0.0038	0.0048	0.0038	0.0048	0.0038	0.0048	0.0058	0.0038	0.0058	0.0048	0.0048	0.0048	0.0048	0.0058	0.0058	0.0048	0.0068	0.0048	0.0058
APL4_F1::CHC1_F3	64.264	0.0013	0.0003	-0.0027	-0.0017	0.0003	0.0023	0.0003	-0.0017	-0.0007	0.0023	-0.0027	-0.0007	0.0013	-0.0007	0.0003	-0.0017	0.0013	-0.0007	0.0003	0.0023	0.0013	0.0023	-0.0017	0.0033	0.0013	-0.0007	0.0033	0.0003	0.0043	0.0033	0.0013	0.0073	0.0023	0.0043	0.0023	0.0013	0.0013	-0.0007	0.0003	0.0003	0.0003	0.0053	0.0033	0.0023	0.0033	0.0083	0.0043	0.0043
YMR010W_F1::YMR010W_F3	64.177	-0.0004	-0.0004	-0.0004	0.0006	0.0006	-0.0004	-0.0004	0.0006	-0.0004	0.0006	0.0006	0.0006	0.0026	0.0066	0.0026	0.0026	0.0016	0.0036	0.0036	0.0046	0.0046	0.0036	0.0066	0.0036	0.0066	0.0036	0.0046	0.0056	0.0066	0.0066	0.0056	0.0076	0.0056	0.0066	0.0086	0.0086	0.0076	0.0086	0.0076	0.0086	0.0096	0.0076	0.0086	0.0096	0.0086	0.0086	0.0106	0.0076
MEH1_F1::VAC8_F3	64.094	-0.0015	-0.0015	-0.0015	0.0005	0.0005	0.0015	-0.0015	0.0025	0.0025	-0.0015	-0.0005	-0.0015	0.0005	-0.0005	-0.0015	0.0005	0.0005	0.0005	-0.0005	0.0015	0.0015	0.0005	0.0005	0.0035	0.0005	0.0015	0.0015	0.0065	0.0035	0.0025	0.0035	0.0025	0.0035	0.0015	0.0025	0.0035	0.0035	0.0045	0.0045	0.0045	0.0035	0.0055	0.0055	0.0045	0.0045	0.0075	0.0065	0.0055
RVS161_F1::RVS167_F3	64.069	-0.0009	-0.0009	0.0001	0.0001	0.0001	0.0001	0.0001	0.0001	0.0011	0.0001	0.0001	0.0001	0.0001	0.0001	0.0011	0.0001	0.0001	0.0001	0.0021	0.0001	0.0011	0.0011	0.0021	0.0021	0.0021	0.0021	0.0011	0.0021	0.0011	0.0021	0.0021	0.0021	0.0031	0.0021	0.0031	0.0021	0.0031	0.0041	0.0031	0.0031	0.0051	0.0041	0.0041	0.0041	0.0041	0.0041	0.0041	0.0051
PST2_F1::YLR326W_F3	63.99	-0.0001	-0.0011	-0.0001	-0.0001	0.0019	-0.0001	-0.0011	-0.0001	-0.0001	0.0009	0.0009	0.0009	-0.0001	0.0019	0.0019	-0.0001	0.0029	0.0029	0.0009	0.0029	0.0039	0.0029	0.0039	0.0039	0.0009	0.0029	0.0039	0.0049	0.0039	0.0049	0.0049	0.0059	0.0039	0.0049	0.0059	0.0069	0.0059	0.0069	0.0079	0.0069	0.0079	0.0079	0.0079	0.0079	0.0079	0.0089	0.0089	0.0099
ARP2_F1::MYO5_F3	63.937	-0.0003	-0.0013	-0.0003	-0.0003	-0.0003	-0.0003	0.0007	0.0007	0.0017	-0.0003	-0.0003	0.0007	0.0007	0.0007	0.0007	0.0017	0.0017	0.0007	0.0017	0.0017	0.0017	0.0017	0.0017	0.0027	0.0037	0.0037	0.0027	0.0037	0.0027	0.0037	0.0047	0.0057	0.0047	0.0047	0.0057	0.0057	0.0047	0.0057	0.0057	0.0057	0.0077	0.0087	0.0087	0.0087	0.0097	0.0077	0.0067	0.0097
GPI8_F1::GAA1_F3	63.929	0.0004	0.0004	-0.0006	-0.0006	-0.0006	0.0014	-0.0006	-0.0006	-0.0006	0.0014	0.0014	0.0024	-0.0006	-0.0006	0.0014	-0.0006	0.0004	0.0024	0.0004	0.0004	0.0004	0.0024	0.0024	0.0024	0.0004	0.0014	0.0004	0.0014	0.0024	0.0034	0.0034	0.0034	0.0044	0.0044	0.0054	0.0064	0.0024	0.0054	0.0034	0.0054	0.0064	0.0044	0.0054	0.0054	0.0054	0.0054	0.0064	0.0064
PST2_F1::BOP1_F3	63.884	-0.003	-0.001	-0.001	0.001	0	0.001	0	0	0.002	0.001	0.003	0	0.001	0.002	0.001	0.001	0.004	0.002	0.004	0.004	0.004	0.002	0.004	0.005	0.004	0.005	0.005	0.004	0.002	0.007	0.005	0.006	0.005	0.006	0.005	0.005	0.006	0.006	0.006	0.006	0.007	0.006	0.008	0.008	0.008	0.008	0.008	0.01
RIM1_F1::MID2_F3	63.8537	0.0003	-0.0006	-0.0001	-0.0001	-0.0009	0.0017	0.0005	-0.0001	0.0006	-0.0011	0.001	-0.0001	0.0015	-0.001	0.002	0.0007	0	0.0007	-0.0001	-0.0006	-0.0007	0.0012	0.0005	0.0017	-0.0005	0.0005	-0.0014	0.0022	-0.0002	0.0007	0	-0.0006	0.0002	0.0019	0.0016	0.0003	0.0013	0.0016	-0.0003	0.0014	0.0012	0.0012	0.0005	0.0017	0.0012	0.0014	0.0024	0.0018
HNM1_F1::TPO3_F3	63.813	-0.0056	-0.0016	0.0014	0.0004	-0.0016	-0.0036	0.0014	0.0014	0.0054	0.0024	0.0014	-0.0006	0.0004	-0.0016	-0.0026	0.0014	-0.0006	-0.0006	0.0014	0.0004	-0.0016	-0.0016	-0.0036	-0.0006	0.0004	0.0014	0.0004	-0.0006	0.0014	-0.0026	0.0044	0.0044	-0.0016	-0.0026	-0.0016	0.0044	0.0014	0.0024	0.0044	0.0004	0.0004	0.0014	0.0034	0.0034	0.0024	0.0024	-0.0006	0.0034
CDC39_F1::MOT2_F3	63.802	-0.0008	-0.0028	0.0002	-0.0008	-0.0008	-0.0008	0.0042	0.0012	0.0002	0.0002	0.0042	0.0022	0.0022	0.0022	0.0012	0.0012	0.0002	0.0022	-0.0008	0.0032	0.0022	0.0042	0.0022	0.0042	0.0052	0.0012	0.0012	0.0022	0.0052	0.0062	0.0032	0.0022	-0.0008	0.0042	0.0002	0.0032	0.0022	0.0042	0.0012	0.0022	0.0052	0.0032	0.0042	0.0042	0.0032	0.0032	0.0042	0.0032
CDC39_F1::NOT5_F3	63.732	-0.0003	-0.0003	0.0007	-0.0003	-0.0003	-0.0003	0.0007	-0.0003	0.0007	-0.0003	0.0007	0.0007	0.0007	0.0007	0.0017	0.0017	0.0017	0.0017	0.0017	0.0007	0.0027	0.0017	0.0017	0.0017	0.0017	0.0017	0.0017	0.0027	0.0027	0.0027	0.0027	0.0027	0.0037	0.0037	0.0037	0.0027	0.0037	0.0037	0.0037	0.0037	0.0047	0.0047	0.0047	0.0047	0.0057	0.0057	0.0047	0.0057
CKB1_F1::CKA2_F3	63.726	0.0055	0.0005	-0.0005	-0.0005	0.0015	-0.0035	-0.0015	-0.0035	0.0015	0.0005	-0.0015	0.0015	0.0005	0.0015	-0.0035	-0.0005	-0.0025	0.0005	-0.0025	-0.0015	-0.0025	-0.0025	0.0005	0.0015	0.0025	0.0005	0.0025	0.0025	0.0015	0.0025	0.0005	-0.0005	0.0015	-0.0005	0.0025	0.0005	0.0015	0.0015	0.0015	0.0025	0.0005	0.0045	0.0025	-0.0005	0.0015	0.0045	0.0025	0.0025
SWP1_F1::KRE1_F3	63.721	0.0012	0.0002	0.0002	0.0002	-0.0008	0.0002	0.0002	-0.0008	0.0002	-0.0008	-0.0008	-0.0008	-0.0008	-0.0008	0.0002	-0.0008	-0.0008	-0.0008	-0.0008	0.0002	0.0012	0.0002	0.0002	-0.0008	0.0002	0.0022	0.0002	0.0002	-0.0008	-0.0008	0.0002	0.0032	0.0012	0.0002	0.0002	0.0002	0.0032	0.0012	0.0022	0.0002	0.0002	0.0002	0.0002	0.0032	0.0042	0.0052	0.0012	0.0022
PMC1_F1::YBT1_F3	63.634	0.0002	-0.0008	0.0002	0.0002	0.0002	0.0002	-0.0008	0.0002	0.0002	0.0002	-0.0008	0.0002	-0.0008	0.0002	0.0002	0.0002	0.0002	0.0012	0.0012	0.0002	0.0002	0.0012	0.0012	0.0012	0.0042	0.0032	0.0032	0.0042	0.0032	0.0042	0.0042	0.0042	0.0052	0.0042	0.0052	0.0042	0.0062	0.0062	0.0062	0.0062	0.0062	0.0062	0.0072	0.0072	0.0072	0.0082	0.0072	0.0072
ERG25_F1::ERG3_F3	63.609	-0.0005	-0.0005	-0.0005	-0.0005	-0.0005	0.0005	-0.0005	0.0005	0.0005	0.0015	0.0005	0.0005	0.0005	0.0005	0.0005	0.0005	0.0005	0.0015	0.0015	0.0015	0.0015	0.0015	0.0015	0.0015	0.0015	0.0035	0.0045	0.0035	0.0045	0.0045	0.0045	0.0045	0.0055	0.0045	0.0055	0.0065	0.0065	0.0075	0.0065	0.0065	0.0075	0.0075	0.0085	0.0085	0.0085	0.0095	0.0095	0.0105
YAL053W_F1::ITR1_F3	63.5387	-0.0013	-0.0007	0.0058	-0.0006	-0.0004	-0.0006	-0.0008	-0.0012	-0.0005	0.0007	-0.0017	-0.0007	-0.0022	-0.0001	-0.0016	0	0.0044	-0.0005	-0.0002	0.0006	0.0063	-0.0015	0.0015	-0.0009	0.0018	0.0038	0.0033	0.0009	0.0012	0.0012	0.0013	-0.0011	0.0004	0.0004	0.0009	0.0011	0.0006	-0.0002	0.0011	0.0018	0.0029	0.0008	0.0025	0.0016	0.0025	0.0021	0.0006	0.0045
SRV2_F1::ARC15_F3	63.428	0.004	0	0.002	0.001	-0.003	-0.002	-0.001	0.003	-0.004	0	0.004	-0.005	-0.001	0.01	0.002	-0.004	-0.003	0.002	-0.001	-0.003	-0.002	0.003	0.005	-0.001	0.007	0.005	0.005	0.001	0.001	0	0.002	0.005	0.005	0.004	0.003	0.005	0.005	0.002	0.003	0.006	0.005	0.006	0.005	0.004	0.008	0.009	0.007	0.008
PST2_F1::TPO4_F3	63.426	-0.0026	-0.0006	0.0004	-0.0006	0.0004	0.0004	-0.0006	0.0014	0.0004	0.0014	0.0014	0.0014	0.0014	0.0014	0.0024	0.0014	0.0014	0.0024	0.0024	0.0014	0.0024	0.0014	0.0024	0.0034	0.0024	0.0024	0.0034	0.0034	0.0034	0.0034	0.0034	0.0034	0.0034	0.0044	0.0034	0.0044	0.0054	0.0044	0.0054	0.0054	0.0044	0.0044	0.0044	0.0044	0.0044	0.0054	0.0064	0.0044
WHI3_F1::WHI3_F3	63.369	0.0019	-0.0001	-0.0001	-0.0001	-0.0011	-0.0001	-0.0001	-0.0011	-0.0001	0.0009	0.0009	-0.0011	-0.0001	-0.0011	0.0009	-0.0011	-0.0011	0.0009	-0.0001	-0.0001	0.0009	-0.0001	-0.0001	0.0009	-0.0001	0.0009	0.0009	0.0009	-0.0001	-0.0001	0.0009	0.0009	0.0019	0.0009	0.0009	0.0009	0.0019	0.0019	0.0009	0.0009	0.0009	0.0019	0.0009	0.0019	0.0019	0.0009	0.0049	0.0039
SMI1_F1::SEC26_F3	63.267	0.0054	-0.0016	0.0064	-0.0036	-0.0026	-0.0026	-0.0046	0.0044	-0.0036	0.0024	-0.0006	0.0044	0.0094	-0.0026	-0.0016	0.0054	-0.0016	0.0054	0.0034	0.0044	-0.0026	0.0114	0.0014	0.0024	0.0044	-0.0016	0.0034	0.0014	-0.0006	0.0084	0.0064	0.0084	0.0044	0.0064	0.0024	0.0004	0.0074	0.0064	0.0004	0.0074	0.0154	0.0134	0.0044	0.0024	0.0044	0.0104	0.0124	0.0144
GPI17_F1::GAA1_F3	63.258	-0.0015	0.0025	-0.0025	0.0065	0.0005	0.0015	-0.0045	0.0055	-0.0025	-0.0055	-0.0005	0.0005	-0.0055	0.0045	0.0005	-0.0025	0.0005	-0.0025	0.0025	-0.0015	0.0035	0.0015	0.0035	-0.0005	0.0005	0.0005	0.0065	-0.0005	-0.0005	0.0095	0.0065	0.0095	0.0065	0.0035	-0.0005	0.0075	-0.0005	0.0055	-0.0015	0.0025	0.0015	0.0015	0.0065	0.0035	0.0045	0.0025	0.0065	0.0025
PGM2_F1::ADE17_F3	63.228	0.0005	0.0005	-0.0005	-0.0005	-0.0005	0.0005	-0.0005	-0.0005	0.0005	0.0005	0.0005	0.0015	0.0005	-0.0005	0.0005	0.0005	0.0005	0.0015	0.0005	0.0005	0.0015	0.0015	0.0015	0.0005	0.0015	0.0005	0.0005	0.0025	0.0025	0.0015	0.0015	0.0025	0.0025	0.0035	0.0045	0.0035	0.0035	0.0025	0.0035	0.0035	0.0035	0.0035	0.0025	0.0035	0.0035	0.0045	0.0045	0.0035
APS1_F1::APL4_F3	63.0794	-0.0014	0.0001	-0.0001	-0.0001	-0.0009	0.0007	0.0002	0.0005	0.0003	0.0006	-0.0006	0.0004	0.0015	0.0005	0.0011	0.0014	0.0011	-0.0005	0.0011	0.0012	0.0016	0.0008	0.0027	0.0016	0.0017	0.0028	0.0027	0.0011	0.003	0.0023	0.0028	0.0021	0.0023	0.0009	0.0032	0.0029	0.0028	0.002	0.0024	0.0035	0.0022	0.0021	0.0037	0.0018	0.005	0.0042	0.0035	0.0056
LAC1_F1::LAC1_F3	62.905	0.0016	-0.0004	-0.0004	-0.0024	0.0016	-0.0014	0.0016	0.0026	-0.0034	0.0006	0.0036	-0.0014	-0.0004	0.0006	0.0006	0.0006	0.0016	0.0016	0.0016	0.0026	0.0026	0.0026	0.0036	0.0026	0.0026	0.0026	0.0026	0.0026	0.0026	0.0036	0.0026	0.0026	0.0026	0.0036	0.0036	0.0036	0.0036	0.0036	0.0036	0.0036	0.0036	0.0046	0.0056	0.0056	0.0056	0.0056	0.0056	0.0066
DHH1_F1::DEF1_F3	62.889	-0.0014	-0.0004	-0.0004	-0.0004	0.0006	-0.0004	0.0006	0.0006	0.0006	0.0006	0.0006	0.0006	0.0006	0.0006	0.0006	0.0016	0.0006	0.0016	0.0016	0.0006	0.0016	0.0016	0.0006	0.0016	0.0016	0.0016	0.0016	0.0006	0.0016	0.0016	0.0016	0.0016	0.0016	0.0016	0.0016	0.0016	0.0016	0.0016	0.0016	0.0026	0.0026	0.0026	0.0026	0.0026	0.0026	0.0016	0.0036	0.0036
TPO2_F1::HXT1_F3	62.759	-0.0011	-0.0001	-0.0001	-0.0001	-0.0001	-0.0001	0.0009	-0.0001	-0.0001	0.0009	-0.0001	0.0009	0.0009	0.0009	-0.0001	-0.0001	0.0009	0.0009	0.0019	0.0009	0.0019	0.0009	0.0009	0.0019	0.0019	0.0019	0.0019	0.0019	0.0029	0.0009	0.0019	0.0029	0.0019	0.0019	0.0019	0.0029	0.0019	0.0029	0.0029	0.0029	0.0029	0.0029	0.0039	0.0029	0.0029	0.0039	0.0039	0.0049
LSP1_F1::YGR130C_F3	62.755	0.0038	-0.0032	0.0008	-0.0032	-0.0042	0.0048	-0.0002	-0.0002	0.0008	0.0008	-0.0022	-0.0032	0.0048	-0.0032	0.0008	0.0028	0.0008	0.0038	0.0078	0.0048	-0.0022	-0.0012	0.0038	-0.0012	0.0038	0.0038	0.0038	0.0038	0.0078	0.0048	-0.0012	0.0028	0.0008	0.0028	0.0028	0.0028	0.0058	0.0038	0.0018	0.0028	0.0018	0.0038	0.0028	0.0028	0.0038	0.0018	0.0068	0.0048
HNM1_F1::PDR5_F3	62.721	-0.0014	-0.0004	0.0016	0.0016	-0.0024	-0.0014	0.0006	0.0016	0.0006	-0.0004	-0.0014	-0.0014	0.0016	0.0026	-0.0014	0.0036	-0.0004	0.0006	0.0006	0.0006	0.0016	0.0016	0.0056	0.0016	0.0016	0.0066	-0.0004	0.0036	0.0006	0.0026	0.0026	0.0056	0.0066	0.0066	0.0056	0.0026	0.0066	0.0056	0.0046	0.0026	0.0036	0.0056	0.0026	0.0046	0.0026	0.0036	0.0076	0.0066
ERP1_F1::SEY1_F3	62.718	0.0039	-0.0021	-0.0041	0.0019	0.0039	-0.0061	-0.0021	0.0069	-0.0001	-0.0021	0.0119	0.0089	-0.0021	0.0119	-0.0021	-0.0021	0.0009	0.0019	-0.0011	0.0019	0.0059	0.0029	0.0049	-0.0001	0.0019	-0.0041	-0.0011	0.0069	-0.0011	0.0069	0.0029	0.0039	0.0009	0.0069	0.0109	0.0049	-0.0031	0.0079	0.0019	-0.0011	0.0029	-0.0011	0.0029	0.0049	0.0029	0.0049	0.0039	0.0079
HXT1_F1::PDR12_F3	62.68	0.0056	0.0006	-0.0004	-0.0014	0.0016	-0.0034	-0.0014	-0.0034	0.0016	0.0006	-0.0004	0.0006	0.0006	0.0006	-0.0044	-0.0004	-0.0034	0.0006	-0.0034	-0.0014	-0.0034	-0.0024	-0.0004	0.0006	0.0016	-0.0004	0.0016	0.0016	0.0006	0.0016	-0.0004	-0.0004	0.0016	-0.0014	0.0026	-0.0004	0.0006	-0.0004	0.0006	0.0026	-0.0014	0.0046	0.0016	-0.0024	-0.0004	0.0026	0.0026	0.0006
SLC1_F1::KES1_F3	62.619	-0.0014	-0.0014	-0.0004	-0.0014	0.0006	-0.0014	-0.0004	0.0006	0.0026	0.0026	0.0016	-0.0004	0.0026	0.0036	0.0036	0.0006	0.0006	0.0006	0.0036	0.0036	0.0026	0.0046	0.0006	0.0036	0.0056	0.0056	0.0026	0.0046	0.0046	0.0036	0.0036	0.0076	0.0046	0.0076	0.0046	0.0056	0.0056	0.0076	0.0056	0.0056	0.0046	0.0056	0.0076	0.0086	0.0056	0.0096	0.0076	0.0076
AUR1_F1::DOS2_F3	62.543	0.0056	0.0036	0.0036	0.0006	-0.0054	-0.0044	-0.0004	-0.0004	-0.0014	-0.0014	-0.0024	-0.0044	-0.0034	0.0006	-0.0034	-0.0014	-0.0024	-0.0034	-0.0014	-0.0014	-0.0054	-0.0024	-0.0004	-0.0014	0.0036	0.0046	0.0016	0.0016	-0.0004	-0.0004	-0.0004	0.0026	0.0026	0.0036	0.0036	0.0026	0.0046	0.0006	0.0026	0.0036	0.0036	0.0036	0.0046	0.0026	0.0026	0.0026	0.0036	0.0056
PST2_F1::YGR130C_F3	62.472	-0.0003	-0.0003	-0.0003	-0.0003	-0.0013	-0.0003	-0.0003	-0.0013	0.0017	0.0027	0.0017	0.0027	0.0027	0.0007	0.0017	0.0007	0.0027	0.0017	-0.0003	0.0027	0.0007	0.0007	0.0007	0.0027	0.0017	0.0017	0.0007	0.0037	0.0017	0.0017	0.0027	0.0017	0.0057	0.0047	0.0047	0.0017	0.0067	0.0027	0.0037	0.0017	0.0057	0.0047	0.0017	0.0047	0.0017	0.0057	0.0057	0.0057
SLA2_F1::CHC1_F3	62.47	-0.0002	-0.0012	-0.0012	-0.0002	-0.0002	0.0008	-0.0002	0.0008	0.0018	-0.0002	0.0008	-0.0012	-0.0002	0.0008	-0.0002	0.0018	0.0008	-0.0002	0.0018	0.0008	0.0008	0.0008	-0.0002	0.0008	0.0008	0.0008	0.0018	0.0018	0.0028	0.0018	0.0018	0.0028	0.0028	0.0018	0.0008	0.0028	0.0008	0.0008	0.0028	0.0018	0.0028	0.0038	0.0038	0.0028	0.0038	0.0028	0.0038	0.0028
GAR1_F1::HHO1_F3	62.382	0.0001	0.0001	0.0001	-0.0009	0.0001	0.0001	0.0001	0.0001	0.0001	0.0001	0.0001	0.0001	0.0001	0.0011	0.0011	0.0011	0.0011	0.0011	0.0011	0.0011	0.0021	0.0021	0.0021	0.0021	0.0211	0.0091	0.0071	0.0061	0.0071	0.0061	0.0071	0.0061	0.0071	0.0071	0.0071	0.0071	0.0071	0.0081	0.0081	0.0081	0.0081	0.0081	0.0091	0.0101	0.0101	0.0111	0.0101	0.0111
SNA4_F1::VMA13_F3	62.3603	0.0017	-0.0002	0.0019	-0.0011	-0.0012	0.0001	-0.0014	0.0002	-0.0001	-0.0003	-0.0011	-0.0009	-0.0003	0.0024	-0.0003	-0.0009	-0.0001	-0.0006	-0.0005	-0.0008	0.0033	0.0024	-0.0001	-0.0007	0.0006	0	0.0011	0.0041	0.0001	0.001	0.0007	0.0043	0.002	0.0009	0.0013	0.0018	0.0013	0.0019	0.0012	0.0025	0.005	0.0024	0.0021	0.0026	0.004	0.0044	0.003	0.0044
UGA2_F1::UGA2_F3	62.223	0.0016	-0.0004	0.0006	0.0006	-0.0004	-0.0004	-0.0014	0.0006	0.0026	-0.0034	0.0026	0.0026	0.0026	0.0036	0.0006	0.0056	0.0066	0.0046	0.0006	0.0006	0.0016	0.0006	0.0006	-0.0004	0.0056	0.0026	0.0016	0.0026	0.0026	0.0036	0.0016	0.0016	0.0016	0.0006	0.0036	0.0026	0.0036	0.0026	0.0036	0.0016	0.0026	0.0026	0.0036	0.0016	0.0026	0.0026	0.0036	0.0026
LPP1_F1::RBD2_F3	62.218	-0.0003	-0.0003	-0.0003	0.0007	0.0007	-0.0003	-0.0003	-0.0003	0.0007	-0.0003	0.0007	0.0007	-0.0003	-0.0003	-0.0003	-0.0003	0.0007	0.0007	0.0007	0.0017	0.0017	0.0007	0.0007	0.0017	0.0007	0.0007	0.0007	0.0017	0.0007	0.0017	0.0017	0.0027	0.0027	0.0027	0.0027	0.0027	0.0027	0.0037	0.0037	0.0037	0.0047	0.0047	0.0047	0.0047	0.0047	0.0057	0.0057	0.0047
PHO88_F1::OLE1_F3	62.09	-0.0017	-0.0037	0.0003	0.0003	-0.0027	0.0023	0.0013	0.0003	0.0023	0.0013	0.0003	0.0013	0.0013	0.0003	0.0013	0.0053	0.0023	0.0013	0.0063	0.0033	0.0023	0.0073	0.0093	0.0013	0.0043	0.0033	0.0013	0.0033	0.0043	0.0013	0.0013	0.0033	0.0033	0.0033	0.0023	0.0023	0.0023	0.0033	0.0023	0.0033	0.0023	0.0043	0.0043	0.0043	0.0053	0.0043	0.0063	0.0073
YHR122W_F1::MET18_F3	62.072	0.0002	0.0002	0.0012	-0.0008	0.0032	-0.0018	0.0002	-0.0018	-0.0008	0.0002	-0.0008	-0.0018	-0.0008	0.0002	-0.0018	0.0002	0.0042	-0.0018	0.0032	0.0002	0.0012	-0.0008	-0.0018	0.0012	0.0002	0.0012	-0.0008	0.0012	-0.0008	0.0032	0.0002	0.0012	0.0002	0.0012	0.0022	0.0022	0.0012	0.0032	0.0012	0.0032	0.0032	0.0012	0.0032	0.0012	0.0042	0.0032	0.0022	0.0042
RIM1_F1::TCB3_F3	62.042	0.0056	-0.0014	-0.0004	-0.0004	-0.0014	-0.0014	-0.0004	-0.0014	0.0016	-0.0004	-0.0014	0.0006	0.0006	0.0006	0.0006	0.0036	0.0006	0.0006	0.0006	0.0016	0.0006	0.0086	0.0026	0.0016	0.0106	0.0066	0.0026	0.0036	0.0046	0.0046	0.0036	0.0066	0.0046	0.0046	0.0046	0.0106	0.0066	0.0046	0.0066	0.0076	0.0066	0.0066	0.0086	0.0066	0.0056	0.0086	0.0096	0.0086
PHO88_F1::LAC1_F3	61.968	0.0005	0.0005	-0.0005	-0.0005	-0.0005	0.0005	0.0005	-0.0015	0.0005	0.0005	0.0005	0.0015	0.0005	-0.0005	0.0005	0.0005	0.0015	0.0015	0.0005	0.0015	0.0015	0.0015	0.0025	0.0015	0.0015	0.0015	0.0015	0.0035	0.0025	0.0025	0.0025	0.0035	0.0025	0.0035	0.0045	0.0035	0.0045	0.0035	0.0045	0.0045	0.0045	0.0045	0.0045	0.0045	0.0045	0.0055	0.0055	0.0055
ERV29_F1::MSC7_F3	61.849	-0.0006	0.0004	-0.0006	0.0004	-0.0006	0.0004	-0.0006	0.0004	0.0004	0.0004	0.0004	0.0004	0.0004	0.0004	0.0004	0.0004	0.0004	0.0004	0.0014	0.0014	0.0014	0.0014	0.0014	0.0014	0.0014	0.0024	0.0014	0.0014	0.0024	0.0014	0.0024	0.0024	0.0024	0.0024	0.0024	0.0024	0.0024	0.0034	0.0034	0.0034	0.0034	0.0044	0.0044	0.0044	0.0054	0.0044	0.0054	0.0054
DCP2_F1::DCP2_F3	61.796	0.0011	0.0011	0.0011	0.0001	0.0001	0.0001	-0.0029	0.0011	-0.0009	-0.0009	0.0001	0.0001	0.0001	0.0021	0.0001	0.0001	0.0001	0.0011	0.0001	0.0011	0.0001	0.0021	0.0021	0.0011	0.0011	0.0021	0.0011	0.0011	0.0011	0.0031	0.0021	0.0011	0.0021	0.0031	0.0011	0.0011	0.0041	0.0021	0.0031	0.0011	0.0031	0.0021	0.0021	0.0031	0.0041	0.0041	0.0031	0.0031
VPS29_F1::VPS35_F3	61.774	-0.0007	-0.0007	-0.0007	0.0003	0.0003	0.0003	0.0003	0.0003	0.0003	0.0003	0.0003	0.0013	0.0013	0.0023	0.0013	0.0003	0.0023	0.0013	0.0013	0.0023	0.0023	0.0023	0.0023	0.0023	0.0033	0.0023	0.0033	0.0033	0.0043	0.0043	0.0043	0.0043	0.0043	0.0053	0.0063	0.0063	0.0053	0.0063	0.0063	0.0063	0.0063	0.0063	0.0073	0.0073	0.0073	0.0083	0.0083	0.0083
ERV25_F1::SEY1_F3	61.762	-0.0012	-0.0002	-0.0002	-0.0002	0.0008	-0.0002	-0.0012	0.0008	0.0008	0.0008	0.0018	0.0008	0.0008	0.0008	0.0008	-0.0002	0.0018	0.0008	0.0018	0.0018	0.0018	0.0018	0.0018	0.0018	0.0008	0.0028	0.0008	0.0018	0.0008	0.0028	0.0028	0.0028	0.0028	0.0028	0.0028	0.0028	0.0028	0.0038	0.0038	0.0038	0.0038	0.0048	0.0038	0.0048	0.0038	0.0048	0.0048	0.0048
SLH1_F1::YKR023W_F3	61.755	0	-0.001	0	0	0	0	0	-0.001	0	0.002	0.002	0	0.001	0.001	0.001	0.001	0	0.001	0.001	0.001	0.003	0.001	0.003	0.002	0.003	0.004	0.004	0.004	0.003	0.004	0.005	0.006	0.003	0.005	0.007	0.005	0.005	0.009	0.006	0.007	0.008	0.008	0.007	0.011	0.009	0.012	0.009	0.008
ASP1_F1::ASP1_F3	61.685	0.0014	-0.0016	0.0004	-0.0006	-0.0006	-0.0006	0.0014	-0.0006	0.0024	-0.0016	-0.0016	0.0004	0.0014	-0.0006	0.0004	0.0004	0.0014	0.0004	0.0024	0.0024	0.0014	0.0034	0.0014	0.0014	0.0034	0.0034	0.0024	0.0024	0.0024	0.0024	0.0044	0.0034	0.0034	0.0024	0.0054	0.0034	0.0044	0.0024	0.0034	0.0044	0.0064	0.0064	0.0064	0.0064	0.0064	0.0054	0.0054	0.0064
CSG2_F1::SHR3_F3	61.647	0.0036	0.0006	-0.0004	-0.0004	0.0006	-0.0024	-0.0014	-0.0024	0.0016	0.0006	-0.0004	0.0026	-0.0004	0.0026	-0.0024	0.0016	-0.0014	0.0006	-0.0014	0.0006	-0.0004	-0.0004	0.0006	0.0016	0.0026	0.0006	0.0036	0.0036	0.0026	0.0036	0.0016	0.0016	0.0036	0.0016	0.0036	0.0016	0.0026	0.0016	0.0016	0.0036	0.0016	0.0066	0.0036	0.0006	0.0016	0.0056	0.0036	0.0036
YAL053W_F1::PIN2_F3	61.6319	0.0001	0.0002	-0.0004	-0.0004	-0.0008	0.0009	0	-0.0001	0.0003	0.0002	0.001	0.0004	0.0006	-0.001	0.0011	0.001	0.0003	0.001	0.0006	0.0015	0.0013	0.0012	0.0015	0.001	0.0016	0.0031	0.002	0.0022	0.0024	0.003	0.0029	0.0019	0.002	0.0038	0.0029	0.0028	0.0033	0.0034	0.0023	0.0049	0.0026	0.003	0.0034	0.0039	0.003	0.0032	0.0034	0.004
GPI17_F1::GPI16_F3	61.598	-0.0006	0.0004	0.0014	-0.0006	0.0004	-0.0006	0.0014	0.0004	-0.0016	-0.0006	0.0004	0.0004	-0.0006	-0.0006	-0.0016	-0.0006	-0.0006	0.0004	-0.0006	-0.0006	0.0014	0.0004	-0.0006	-0.0006	0.0034	0.0004	0.0014	0.0014	0.0024	0.0014	0.0024	0.0014	0.0014	0.0014	0.0024	0.0014	0.0034	0.0024	0.0034	0.0024	0.0024	0.0034	0.0044	0.0034	0.0034	0.0044	0.0054	0.0054
KRE27_F1::SOP4_F3	61.595	0.0008	0.0008	-0.0002	-0.0002	-0.0002	-0.0002	-0.0002	-0.0002	-0.0002	-0.0002	0.0008	0.0008	0.0018	-0.0012	-0.0002	-0.0012	-0.0012	-0.0012	-0.0002	0.0028	-0.0012	0.0008	0.0008	0.0028	0.0008	0.0018	0.0008	-0.0012	-0.0002	0.0008	-0.0012	-0.0002	-0.0002	0.0008	0.0008	0.0008	0.0018	0.0008	0.0008	0.0008	0.0008	0.0018	0.0018	0.0008	0.0018	0.0008	0.0018	0.0018
APL4_F1::ENT3_F3	61.564	0.0033	-0.0007	0.0033	-0.0027	-0.0017	-0.0027	-0.0017	0.0023	0.0003	0.0003	-0.0017	0.0003	0.0063	-0.0017	-0.0017	0.0003	-0.0017	0.0003	0.0023	0.0003	-0.0007	0.0063	0.0003	0.0003	0.0013	-0.0007	0.0013	0.0013	0.0023	0.0023	0.0033	0.0043	0.0023	0.0023	0.0013	0.0013	0.0033	0.0023	0.0023	0.0033	0.0073	0.0083	0.0033	0.0033	0.0023	0.0063	0.0073	0.0073
RIB5_F1::RIB5_F3	61.461	-0.0006	-0.0006	-0.0006	0.0004	0.0014	-0.0006	-0.0006	0.0004	0.0004	0.0004	0.0004	0.0014	0.0004	0.0004	0.0004	-0.0006	0.0014	0.0004	0.0004	0.0024	0.0024	0.0014	0.0014	0.0024	0.0014	0.0024	0.0014	0.0014	0.0024	0.0024	0.0034	0.0034	0.0034	0.0024	0.0034	0.0044	0.0024	0.0034	0.0044	0.0044	0.0044	0.0054	0.0054	0.0054	0.0054	0.0064	0.0054	0.0054
SNA4_F1::HXT1_F3	61.438	-0.0009	0.0031	-0.0009	0.0041	-0.0009	-0.0019	-0.0019	0.0001	-0.0019	0.0011	0.0021	0.0001	-0.0019	0.0011	0.0011	0.0001	-0.0009	0.0011	0.0011	0.0001	0.0021	0.0021	0.0051	0.0011	0.0011	-0.0009	0.0041	0.0011	0.0011	0.0031	0.0021	0.0041	0.0051	0.0021	0.0021	0.0081	0.0021	0.0011	0.0031	0.0051	0.0031	0.0031	0.0051	0.0031	0.0051	0.0061	0.0031	0.0031
GAR1_F1::FPR4_F3	61.398	-0.0008	0.0002	0.0002	0.0002	-0.0008	-0.0008	0.0002	0.0002	0.0002	0.0012	0.0012	0.0002	0.0012	0.0012	0.0022	0.0012	0.0002	0.0012	0.0012	0.0002	0.0002	0.0012	0.0012	0.0012	0.0022	0.0032	0.0042	0.0042	0.0032	0.0032	0.0042	0.0042	0.0042	0.0042	0.0052	0.0052	0.0052	0.0052	0.0062	0.0062	0.0062	0.0062	0.0072	0.0082	0.0062	0.0082	0.0082	0.0082
NUP100_F1::NUP116_F3	61.316	-0.0005	0.0005	0.0025	-0.0005	0.0005	-0.0005	0.0005	0.0005	-0.0015	-0.0015	-0.0005	-0.0005	-0.0015	-0.0015	-0.0015	-0.0005	-0.0015	0.0005	-0.0005	-0.0005	0.0005	-0.0005	-0.0005	-0.0015	0.0035	-0.0005	0.0015	0.0015	0.0025	0.0015	0.0025	0.0015	0.0005	0.0005	0.0025	0.0005	0.0035	0.0025	0.0025	0.0025	0.0015	0.0025	0.0035	0.0035	0.0035	0.0035	0.0045	0.0045
DEF1_F1::PUB1_F3	61.148	0.0006	-0.0014	-0.0004	0.0006	-0.0004	0.0006	-0.0004	0.0006	0.0006	-0.0004	-0.0004	0.0006	-0.0004	0.0006	0.0006	0.0006	0.0006	0.0006	0.0016	0.0016	0.0006	0.0006	0.0016	0.0006	0.0036	0.0016	0.0026	0.0046	0.0026	0.0026	0.0026	0.0026	0.0036	0.0026	0.0026	0.0026	0.0046	0.0046	0.0036	0.0036	0.0046	0.0046	0.0056	0.0046	0.0056	0.0036	0.0046	0.0046
MOT2_F1::LSM3_F3	61.058	-0.0025	0.0005	0.0015	0.0035	0.0005	0.0005	-0.0015	-0.0015	0.0005	-0.0015	-0.0005	0.0005	-0.0005	-0.0015	-0.0005	-0.0005	-0.0025	0.0005	-0.0015	-0.0005	-0.0005	-0.0005	-0.0005	-0.0005	0.0015	0.0005	0.0005	-0.0005	0.0005	-0.0005	-0.0015	-0.0005	-0.0005	0.0005	0.0005	-0.0005	0.0005	-0.0005	-0.0005	-0.0005	0.0005	0.0005	0.0005	0.0015	0.0015	0.0025	0.0015	0.0025
VMA21_F1::VMA13_F3	61.055	0.0006	-0.0014	-0.0014	0.0026	0.0006	-0.0024	0.0006	0.0006	0.0016	-0.0014	0.0026	0.0016	-0.0004	0.0026	-0.0004	0.0006	0.0006	0.0006	-0.0014	0.0046	0.0016	0.0006	0.0046	-0.0024	0.0056	0.0056	0.0016	0.0076	0.0036	0.0026	0.0066	0.0026	0.0036	0.0046	0.0036	0.0026	0.0046	0.0046	0.0066	0.0036	0.0046	0.0066	0.0026	0.0026	0.0036	0.0046	0.0056	0.0066
SNA3_F1::RER2_F3	61.026	-0.0021	-0.0021	-0.0011	0.0019	0.0019	-0.0001	0.0009	-0.0011	0.0009	0.0009	-0.0011	-0.0021	-0.0011	-0.0011	-0.0001	-0.0001	-0.0001	-0.0001	0.0019	0.0019	0.0009	-0.0001	0.0009	-0.0001	0.0009	0.0029	0.0029	0.0039	0.0029	0.0049	0.0039	0.0039	0.0049	0.0049	0.0059	0.0049	0.0049	0.0059	0.0069	0.0069	0.0059	0.0069	0.0069	0.0069	0.0069	0.0069	0.0089	0.0079
GUP1_F1::MSC7_F3	61.004	0.0003	0.0003	0.0013	0.0003	0.0013	-0.0017	-0.0007	0.0013	-0.0017	-0.0007	0.0003	-0.0007	0.0003	-0.0007	0.0013	0.0033	-0.0017	-0.0007	0.0023	0.0013	0.0023	-0.0017	0.0013	-0.0007	-0.0007	0.0023	0.0033	0.0033	-0.0007	0.0033	0.0013	-0.0007	0.0003	0.0003	0.0023	0.0003	0.0003	0.0023	0.0023	0.0023	0.0033	0.0053	0.0043	0.0013	0.0023	0.0013	0.0043	0.0053
UTP5_F1::UTP8_F3	60.925	0.0006	-0.0014	-0.0034	-0.0004	0.0006	0.0026	-0.0004	0.0006	0.0006	0.0006	0.0016	-0.0014	0.0016	-0.0014	0.0016	-0.0014	-0.0014	-0.0004	-0.0004	0.0016	-0.0014	0.0016	0.0016	0.0016	0.0006	-0.0004	-0.0004	-0.0014	-0.0004	0.0006	0.0016	-0.0014	-0.0004	0.0016	0.0006	-0.0004	-0.0004	-0.0004	0.0006	-0.0014	0.0006	-0.0004	-0.0004	0.0006	0.0006	0.0006	0.0006	0.0016
SNA4_F1::GTR2_F3	60.9244	0.0022	-0.0008	-0.0016	0.0069	-0.0016	-0.0004	-0.002	0.0025	-0.0017	-0.0035	-0.0011	0.0006	-0.0023	0.0041	0.0072	-0.0018	-0.003	0.0073	0.0002	0.0023	-0.0012	-0.0024	0.0109	-0.0001	0.0065	-0.0019	0.0058	0.0004	0.0053	0.0022	0.0006	0.0028	0.0059	0.0026	-0.0058	-0.0047	0.0041	-0.001	0.0017	0.0015	0.003	0.0072	0.0034	0.0029	0.0079	0.0045	0.0001	0.0032
CAP2_F1::SRV2_F3	60.89	0.0009	-0.0011	-0.0011	-0.0021	0.0019	-0.0011	0.0009	0.0029	-0.0021	0.0009	0.0029	-0.0011	-0.0001	0.0009	0.0009	0.0009	0.0019	0.0009	0.0009	0.0019	0.0019	0.0019	0.0029	0.0019	0.0019	0.0019	0.0019	0.0019	0.0029	0.0029	0.0029	0.0029	0.0029	0.0029	0.0029	0.0029	0.0029	0.0039	0.0029	0.0029	0.0029	0.0039	0.0039	0.0049	0.0039	0.0039	0.0039	0.0049
KEX1_F1::RET2_F3	60.852	0.0015	-0.0015	0.0075	-0.0045	-0.0005	0.0035	0.0015	-0.0005	-0.0025	-0.0045	-0.0045	0.0005	-0.0015	0.0025	-0.0045	0.0035	-0.0015	-0.0005	-0.0025	0.0015	-0.0015	-0.0005	-0.0045	-0.0025	-0.0015	-0.0025	-0.0005	0.0015	-0.0005	0.0025	-0.0015	0.0005	-0.0005	-0.0025	0.0005	-0.0015	0.0015	0.0005	-0.0005	0.0005	-0.0005	0.0005	0.0035	0.0015	0.0025	0.0045	0.0025	-0.0005
VPS60_F1::VPS60_F3	60.761	-0.0009	-0.0009	0.0011	0.0001	-0.0009	0.0001	0.0001	0.0021	0.0001	-0.0009	0.0001	0.0001	0.0001	0.0011	0.0001	0.0021	0.0001	0.0001	0.0011	0.0011	0.0011	0.0021	0.0031	0.0031	0.0011	0.0021	0.0011	0.0021	0.0021	0.0021	0.0031	0.0031	0.0031	0.0031	0.0031	0.0031	0.0021	0.0021	0.0021	0.0041	0.0031	0.0031	0.0031	0.0051	0.0041	0.0051	0.0041	0.0041
SEC7_F1::KEX2_F3	60.757	-0.0017	-0.0007	0.0003	0.0003	-0.0007	0.0003	0.0013	0.0003	0.0003	0.0003	0.0013	0.0003	0.0013	0.0003	0.0013	0.0013	0.0013	0.0023	0.0023	0.0023	0.0023	0.0013	0.0013	0.0013	0.0023	0.0033	0.0023	0.0033	0.0023	0.0023	0.0023	0.0023	0.0033	0.0033	0.0033	0.0023	0.0043	0.0043	0.0033	0.0033	0.0033	0.0043	0.0043	0.0043	0.0043	0.0033	0.0043	0.0053
ATG27_F1::RBD2_F3	60.633	-0.0003	-0.0003	-0.0003	-0.0003	0.0017	0.0007	-0.0013	-0.0003	0.0007	-0.0003	-0.0003	-0.0003	0.0007	0.0007	-0.0013	-0.0003	0.0027	-0.0003	0.0007	-0.0003	-0.0003	0.0007	0.0007	-0.0003	-0.0003	0.0007	0.0027	-0.0003	0.0007	0.0007	0.0017	0.0007	0.0017	0.0017	0.0007	0.0007	0.0007	0.0017	0.0027	0.0017	0.0027	0.0027	0.0037	0.0037	0.0037	0.0037	0.0037	0.0027
ACB1_F1::VMA8_F3	60.479	0.0017	-0.0033	0.0007	-0.0023	-0.0033	0.0037	-0.0003	0.0007	0.0007	0.0017	-0.0003	-0.0033	0.0047	-0.0013	0.0007	0.0027	0.0017	0.0057	0.0077	0.0047	-0.0023	-0.0013	0.0047	-0.0003	0.0057	0.0047	0.0047	0.0037	0.0077	0.0047	0.0007	0.0037	0.0027	0.0037	0.0037	0.0037	0.0067	0.0047	0.0027	0.0037	0.0027	0.0047	0.0047	0.0037	0.0057	0.0037	0.0077	0.0057
YAL053W_F1::HNM1_F3	60.449	-0.0011	-0.0011	-0.0001	0.0009	0.0009	0.0009	-0.0001	-0.0001	-0.0001	-0.0001	-0.0001	-0.0001	0.0009	0.0009	-0.0001	0.0009	0.0009	0.0009	0.0019	0.0009	0.0009	-0.0001	0.0009	0.0019	0.0009	0.0019	0.0019	0.0019	0.0019	0.0029	0.0019	0.0019	0.0019	0.0029	0.0019	0.0019	0.0029	0.0019	0.0019	0.0029	0.0029	0.0029	0.0029	0.0029	0.0029	0.0039	0.0039	0.0039
IST1_F1::IST1_F3	60.433	-0.0013	0.0017	0.0027	-0.0003	-0.0013	-0.0003	-0.0003	0.0007	-0.0013	-0.0003	-0.0003	-0.0003	-0.0003	0.0027	-0.0013	-0.0013	0.0027	-0.0003	-0.0003	-0.0003	0.0027	0.0007	0.0007	0.0007	0.0007	0.0007	0.0007	0.0037	0.0017	0.0017	0.0017	0.0037	0.0007	0.0017	0.0017	0.0027	0.0007	0.0017	0.0027	0.0037	0.0027	0.0047	0.0027	0.0027	0.0027	0.0027	0.0027	0.0037
MYO2_F1::MYO2_F3	60.351	-0.002	0.001	-0.001	0	0	0.002	0	0	-0.001	0.001	0.001	0	0.001	0	0.001	0.002	0.001	0.002	0.001	0.001	0.003	0.003	0.002	0.003	0.001	0.002	0.003	0.003	0.003	0.003	0.003	0.004	0.005	0.005	0.003	0.004	0.004	0.005	0.005	0.005	0.004	0.005	0.005	0.006	0.005	0.005	0.006	0.006
VMA21_F1::VMA8_F3	60.322	-0.0011	-0.0001	-0.0001	-0.0011	0.0009	-0.0011	-0.0001	0.0009	0.0009	0.0009	0.0019	0.0009	0.0009	-0.0001	0.0039	0.0019	0.0009	0.0029	0.0019	0.0019	0.0029	0.0019	0.0029	0.0019	0.0029	0.0039	0.0039	0.0059	0.0039	0.0049	0.0049	0.0049	0.0049	0.0049	0.0069	0.0059	0.0049	0.0059	0.0089	0.0059	0.0079	0.0079	0.0079	0.0099	0.0079	0.0099	0.0099	0.0089
MEH1_F1::VMA8_F3	60.3	0.0044	0.0034	-0.0026	-0.0046	-0.0026	0.0014	0.0004	0.0024	0.0024	-0.0046	-0.0006	0.0024	-0.0016	-0.0016	0.0014	0.0004	-0.0026	-0.0006	-0.0006	0.0004	0.0014	0.0054	-0.0006	0.0004	-0.0016	0.0044	0.0014	0.0034	0.0034	0.0024	0.0034	0.0054	0.0054	0.0034	0.0014	0.0014	0.0064	0.0074	0.0054	0.0034	0.0054	0.0094	0.0034	0.0064	0.0054	0.0084	0.0074	0.0084
SLA2_F1::ARC18_F3	60.189	0.0064	0.0004	0.0004	-0.0036	-0.0026	0.0034	-0.0016	-0.0026	0.0004	-0.0006	-0.0036	-0.0026	0.0014	-0.0036	0.0004	0.0024	-0.0006	0.0004	0.0054	0.0054	-0.0016	-0.0016	0.0014	-0.0006	0.0014	0.0014	0.0084	0.0084	0.0124	0.0084	0.0054	0.0074	0.0054	0.0054	0.0064	0.0084	0.0094	0.0084	0.0074	0.0084	0.0084	0.0114	0.0084	0.0084	0.0114	0.0084	0.0154	0.0104
TVP15_F1::YMR010W_F3	60.023	-0.0003	-0.0013	0.0017	0.0027	-0.0023	-0.0013	-0.0023	0.0007	0.0017	0.0007	-0.0013	-0.0023	0.0007	0.0007	-0.0023	0.0037	0.0017	0.0007	-0.0003	0.0007	0.0027	0.0027	0.0047	0.0017	0.0017	0.0077	0.0007	0.0027	0.0007	0.0037	0.0027	0.0067	0.0087	0.0077	0.0057	0.0027	0.0067	0.0047	0.0057	0.0047	0.0057	0.0077	0.0047	0.0067	0.0037	0.0057	0.0087	0.0067
CNB1_F1::CMP2_F3	59.9931	-0.0009	0.0011	0.0011	-0.0007	0.0002	0.0006	-0.0004	-0.0014	-0.0001	0.0004	0.0021	-0.002	0.0007	-0.0019	0.0001	0.0002	-0.0005	-0.0001	0.0003	0.0009	0.0005	0.0018	0.0009	0.0007	0.0003	0.0011	0.0005	0.0026	0.0016	0.0018	0.0018	0.0015	0.0005	0.0018	0.0031	0.0013	0.0019	0.0023	0.0022	0.0043	0.0032	0.0034	0.0042	0.0032	0.0037	0.0046	0.0049	0.0053
ERP1_F1::ORM2_F3	59.89	0.0009	-0.0011	-0.0001	0.0009	-0.0001	-0.0021	-0.0001	0.0009	-0.0011	0.0019	-0.0001	-0.0011	0.0009	0.0009	0.0019	-0.0011	-0.0011	-0.0011	0.0029	0.0019	0.0009	0.0009	-0.0001	0.0019	-0.0001	0.0009	0.0009	0.0019	0.0009	-0.0001	0.0019	0.0019	0.0029	0.0019	0.0019	0.0009	0.0009	0.0039	0.0029	0.0009	0.0029	0.0019	0.0029	0.0039	0.0049	0.0049	0.0029	0.0029
RPN5_F1::RPN8_F3	59.8468	-0.0008	-0.0001	0	0	0.0005	-0.0006	0.0004	0.0003	0	0	0.0004	0.0001	0.0001	0.0001	0.0006	0.0007	0.0006	0.0005	0.0006	0.0001	0.001	0.0004	0.0008	0.0008	0.0011	0.0013	0.0009	0.0012	0.0017	0.0024	0.0005	0.0012	0.0012	0.0019	0.0015	0.0023	0.0021	0.0016	0.0022	0.0028	0.002	0.0024	0.0024	0.0024	0.0028	0.0024	0.0027	0.0018
MYO5_F1::ARC15_F3	59.834	-0.0014	0.0016	0.0016	0.0016	-0.0044	-0.0034	0.0016	-0.0004	0.0016	0.0016	-0.0004	-0.0034	-0.0014	0.0036	-0.0014	-0.0004	-0.0014	-0.0014	-0.0014	-0.0014	-0.0034	-0.0014	0.0006	0.0006	0.0046	0.0066	0.0006	-0.0004	-0.0014	-0.0014	-0.0004	0.0016	0.0026	0.0016	0.0046	0.0016	0.0036	0.0006	0.0016	0.0026	0.0026	0.0026	0.0046	0.0026	0.0016	0.0026	0.0026	0.0036
GIN4_F1::NAP1_F3	59.7989	-0.0007	-0.0003	-0.0007	0.0001	0.0003	0.0003	0.0005	0.0002	0.0002	-0.0001	0.0017	0.0003	0.0005	0.0004	0.0005	0.0002	0.0002	0.0008	0.0011	0.0007	0.0007	0.0011	0.0008	0.0007	0.0005	0.0012	0.0012	0.0012	0.0015	0.0015	0.0014	0.0014	0.0017	0.0021	0.0022	0.0016	0.0019	0.0026	0.0023	0.0031	0.0025	0.0026	0.0022	0.003	0.0031	0.0041	0.0037	0.0036
SNA4_F1::YBT1_F3	59.716	-0.0008	0.0012	-0.0008	-0.0028	0.0022	-0.0008	0.0002	0.0012	-0.0018	0.0022	0.0072	-0.0028	0.0012	0.0002	-0.0008	0.0022	0.0052	0.0002	0.0022	0.0002	0.0022	-0.0008	-0.0018	0.0002	0.0062	0.0022	-0.0008	0.0022	0.0012	0.0072	0.0012	0.0002	-0.0008	0.0002	0.0032	0.0012	0.0042	0.0042	0.0012	0.0042	0.0022	0.0012	0.0042	0.0012	0.0082	0.0032	0.0052	0.0032
ERV25_F1::ALG5_F3	59.709	0.001	0.002	-0.001	0.001	-0.002	0.001	0	0.002	-0.002	-0.002	-0.001	0.002	-0.001	-0.001	0	-0.002	0.003	-0.001	-0.001	0.001	0	-0.001	-0.001	-0.001	0.002	0.001	0.003	0.004	0.003	0.005	0.004	0.003	0.006	0.003	0.007	0.007	0.006	0.003	0.007	0.007	0.004	0.008	0.007	0.005	0.008	0.005	0.009	0.008
KEX1_F1::DNF1_F3	59.611	0.0051	0.0021	-0.0019	-0.0019	-0.0009	0.0001	-0.0009	0.0001	0.0011	-0.0029	0.0011	0.0011	0.0021	0.0001	0.0021	-0.0019	0.0001	-0.0019	-0.0019	0.0011	-0.0019	0.0021	-0.0009	0.0021	0.0011	0.0021	0.0031	0.0021	0.0021	0.0031	0.0021	0.0031	0.0041	0.0031	0.0051	0.0071	0.0051	0.0031	0.0051	0.0051	0.0061	0.0051	0.0071	0.0061	0.0061	0.0071	0.0071	0.0071
YIH1_F1::GCN1_F3	59.5326	0.0004	0.0005	0.001	0.0001	0.0004	0.0001	-0.0007	-0.0005	-0.0012	0.0002	0.0002	0	-0.0007	0.0005	0.0001	-0.0002	0.0002	0	0.0001	0.0014	-0.0001	0.0002	-0.0002	-0.0006	0.0004	0.0007	0.0017	0.0005	0.0005	-0.0002	0.0003	0.0014	0.0004	0.0006	0.0007	0.0014	0.0012	0.0015	0.0015	0.0017	0.0016	0.0012	0.0017	0.002	0.003	0.0018	0.0013	0.0028
SLC1_F1::RER2_F3	59.5	-0.0001	-0.0011	-0.0011	-0.0001	-0.0001	-0.0001	-0.0011	0.0009	-0.0001	0.0029	-0.0001	0.0009	0.0009	0.0019	-0.0001	0.0009	0.0009	0.0029	0.0039	0.0019	0.0019	0.0029	0.0049	0.0019	0.0019	0.0019	0.0019	0.0049	0.0029	0.0029	0.0039	0.0029	0.0029	0.0039	0.0029	0.0029	0.0039	0.0029	0.0019	0.0039	0.0039	0.0049	0.0049	0.0059	0.0059	0.0049	0.0069	0.0059
SFK1_F1::PDR12_F3	59.4423	0	-0.0002	-0.0003	-0.0004	0.0004	-0.0003	-0.0001	0.0002	0.0003	0.0003	0.0003	0.0005	0.0004	0.0007	0.0014	0.0005	0.0003	0.0011	0.0007	0.0009	0.001	0.0008	0.0011	0.0015	0.0009	0.0013	0.001	0.0016	0.0015	0.0012	0.0015	0.0021	0.0016	0.0026	0.001	0.0018	0.0022	0.0026	0.003	0.0024	0.0024	0.0032	0.0033	0.0029	0.0042	0.0034	0.0031	0.0039
KEX1_F1::ARF1_F3	59.378	-0.0001	0.0039	-0.0011	-0.0011	0.0009	-0.0001	-0.0011	-0.0011	-0.0001	-0.0001	0.0029	0.0039	0.0029	0.0019	0.0029	-0.0001	0.0049	0.0019	-0.0011	0.0009	0.0019	0.0039	0.0039	0.0039	0.0049	0.0019	0.0039	0.0039	0.0029	0.0069	0.0069	0.0039	0.0049	0.0069	0.0069	0.0079	0.0049	0.0049	0.0069	0.0049	0.0089	0.0069	0.0069	0.0079	0.0089	0.0059	0.0079	0.0069
SMI1_F1::PIN2_F3	59.3758	-0.0005	-0.0003	-0.0001	-0.0002	0	0.001	-0.0003	-0.0005	0.0002	0.0003	0.0013	-0.0001	0.0001	0.0001	0.0006	-0.0002	0.0003	0	0.0001	0.0002	0.0002	-0.0018	-0.0007	-0.0001	-0.001	0.0011	0.0002	0.0009	0.0005	0.0016	0	-0.0001	0.0002	0.0018	0.0019	0.0013	0.001	0.0021	0.0011	0.0022	0.0015	0.0003	0.0014	0.0013	0.0006	0.0016	0.0027	0.0025
ERP5_F1::ERV25_F3	59.373	-0.0004	0.0006	0.0006	0.0006	-0.0004	-0.0014	-0.0014	0.0006	0.0006	0.0006	0.0006	0.0006	0.0006	0.0006	0.0006	-0.0004	-0.0004	0.0006	0.0016	0.0006	0.0006	0.0006	0.0016	0.0026	0.0006	0.0026	0.0006	0.0026	0.0016	0.0026	0.0026	0.0026	0.0026	0.0036	0.0026	0.0036	0.0036	0.0026	0.0026	0.0046	0.0046	0.0046	0.0036	0.0046	0.0056	0.0056	0.0056	0.0056
APM3_F1::APL5_F3	59.364	0	0	0	0	0	0	0	0	0	0	0	0	0	0	0.001	0.001	0.001	0.001	0.001	0.001	0.001	0.001	0.001	0.001	0.003	0.003	0.004	0.003	0.004	0.004	0.004	0.005	0.004	0.005	0.006	0.006	0.006	0.006	0.007	0.007	0.007	0.006	0.007	0.007	0.008	0.009	0.009	0.009
MEP3_F1::PDR12_F3	59.317	-0.0005	0.0055	0.0035	0.0015	-0.0035	-0.0045	0.0035	-0.0035	-0.0025	0.0005	0.0025	-0.0025	-0.0035	0.0075	0.0035	-0.0015	0.0005	-0.0025	0.0045	0.0015	0.0035	0.0065	0.0015	-0.0005	0.0045	0.0025	0.0025	0.0055	-0.0005	-0.0015	0.0015	0.0075	0.0065	0.0025	0.0045	0.0055	0.0045	0.0015	0.0085	0.0055	0.0055	0.0085	0.0015	0.0005	0.0015	0.0025	0.0045	0.0025
ERP1_F1::RET2_F3	59.2487	-0.0017	0	0.0001	-0.0004	0.0027	-0.0003	0.0008	-0.0009	0.0001	-0.0007	0.0004	0.0015	-0.0011	-0.0001	0.0007	0.0005	-0.0005	0.0006	-0.0002	-0.0001	0.0002	0.001	0.0014	-0.0003	0.001	0.002	0.0019	-0.0003	0.0032	0.0016	0.0005	0.0007	0.0007	0.0015	0.001	0.0021	0.0021	0.0017	0.0029	0.0019	0.002	0.0004	0.0034	0.0019	0.0027	0.0041	0.0036	0.0045
SNA3_F1::VAC8_F3	59.208	-0.0007	0.0013	-0.0017	-0.0027	-0.0007	-0.0007	0.0033	0.0013	0.0013	-0.0007	0.0003	0.0033	0.0033	-0.0017	-0.0007	-0.0007	-0.0007	-0.0017	0.0003	0.0013	0.0003	0.0053	-0.0007	0.0013	0.0023	0.0003	-0.0007	0.0003	0.0033	0.0013	0.0053	0.0023	0.0043	0.0003	0.0003	0.0023	0.0013	0.0033	0.0043	0.0053	0.0053	0.0063	0.0053	0.0013	0.0023	0.0063	0.0063	0.0043
SWP1_F1::SHR3_F3	59.194	-0.0012	-0.0012	-0.0002	0.0008	0.0008	-0.0002	0.0008	-0.0002	-0.0002	0.0008	-0.0002	-0.0002	-0.0002	-0.0002	0.0008	0.0008	0.0008	0.0008	0.0018	0.0018	0.0018	0.0008	0.0018	0.0008	0.0018	0.0028	0.0038	0.0048	0.0038	0.0048	0.0048	0.0048	0.0058	0.0058	0.0068	0.0058	0.0058	0.0068	0.0078	0.0078	0.0068	0.0078	0.0078	0.0088	0.0078	0.0088	0.0098	0.0088
SLC1_F1::ERG7_F3	59.16	0.0029	-0.0011	-0.0001	0.0009	-0.0021	-0.0001	0.0019	-0.0021	0.0009	-0.0011	-0.0021	0.0029	-0.0001	0.0009	0.0009	0.0029	0.0009	-0.0011	0.0009	0.0019	-0.0011	0.0049	0.0009	0.0019	0.0079	0.0039	0.0039	0.0049	0.0059	0.0049	0.0029	0.0059	0.0059	0.0029	0.0039	0.0079	0.0049	0.0049	0.0049	0.0069	0.0059	0.0099	0.0089	0.0069	0.0079	0.0099	0.0089	0.0089
SWP1_F1::YDC1_F3	59.1344	-0.0014	-0.0003	-0.0009	0.0008	-0.0006	0.0005	0.0006	-0.0003	0	0.0012	0.0002	0.0011	-0.0001	0.0015	0.0009	0.0012	0.0008	0.0005	0.0011	0.0016	-0.0001	0.0004	0.0017	0.0008	0.0032	0.0019	0.0027	0.0006	0.0028	0.0018	0.0021	0.0025	0.0018	0.0023	0.0007	0.0026	0.0029	0.0025	0.0036	0.0032	0.0022	0.0026	0.0041	0.0025	0.0048	0.0037	0.0018	0.0058
SPC1_F1::ERV41_F3	59.067	0	0	0	0	0	0	0	0	0	0	0	0	0	0	0.001	0	0.001	0.001	0.001	0.001	0.001	0.001	0.001	0.001	0.001	0.001	0.001	0.001	0.001	0.002	0.002	0.002	0.003	0.002	0.002	0.003	0.003	0.003	0.004	0.003	0.003	0.003	0.003	0.004	0.004	0.004	0.004	0.004
ERP1_F1::KRE27_F3	59.042	0.0003	-0.0007	0.0003	0.0013	-0.0007	0.0013	0.0003	-0.0007	-0.0007	-0.0007	0.0003	0.0003	-0.0007	0.0003	0.0003	-0.0007	0.0003	-0.0007	0.0003	-0.0007	0.0003	0.0013	0.0023	0.0003	0.0003	0.0003	0.0013	0.0023	0.0013	0.0023	0.0013	0.0013	0.0013	0.0013	0.0023	0.0023	0.0013	0.0033	0.0023	0.0033	0.0023	0.0023	0.0023	0.0023	0.0023	0.0023	0.0023	0.0033
NDC1_F1::NDC1_F3	58.971	-0.0005	-0.0005	-0.0005	-0.0005	0.0005	0.0005	0.0005	-0.0005	0.0005	0.0005	-0.0005	0.0005	0.0015	0.0005	0.0015	-0.0005	0.0015	0.0005	0.0015	0.0015	0.0025	0.0005	0.0015	0.0005	0.0015	0.0015	0.0005	0.0015	0.0015	0.0015	0.0015	0.0035	0.0015	0.0025	0.0025	0.0025	0.0025	0.0015	0.0035	0.0015	0.0035	0.0025	0.0025	0.0045	0.0025	0.0045	0.0035	0.0045
FTH1_F1::VMA7_F3	58.741	-0.0006	-0.0006	-0.0006	0.0024	-0.0016	-0.0006	-0.0006	-0.0006	0.0004	0.0024	0.0014	0.0004	0.0004	0.0004	-0.0006	0.0014	0.0004	0.0014	-0.0016	-0.0006	0.0004	-0.0006	0.0034	-0.0006	0.0034	0.0024	0.0024	0.0004	0.0024	0.0024	0.0034	0.0034	0.0004	0.0004	0.0014	0.0054	0.0024	0.0014	0.0024	0.0044	0.0014	0.0014	0.0024	0.0014	0.0024	0.0064	0.0054	0.0024
GTT1_F1::ALO1_F3	58.724	-0.0006	-0.0006	-0.0016	0.0014	-0.0006	-0.0016	0.0014	0.0024	0.0004	-0.0006	0.0024	0.0004	0.0024	0.0014	0.0034	0.0034	0.0014	0.0014	0.0024	0.0014	0.0024	0.0034	0.0014	0.0024	0.0034	0.0034	0.0024	0.0034	0.0034	0.0034	0.0034	0.0024	0.0054	0.0044	0.0044	0.0034	0.0034	0.0054	0.0024	0.0074	0.0024	0.0044	0.0034	0.0044	0.0034	0.0044	0.0054	0.0044
FTH1_F1::VMA13_F3	58.723	-0.0049	0.0011	0.0001	-0.0009	-0.0009	0.0011	0.0061	-0.0009	-0.0019	0.0011	0.0021	0.0031	-0.0029	0.0001	-0.0009	0.0011	0.0011	0.0001	0.0011	0.0021	0.0061	0.0051	0.0001	0.0001	0.0011	0.0001	0.0031	0.0081	0.0021	0.0021	0.0061	0.0051	0.0021	0.0051	0.0041	0.0041	0.0051	0.0051	0.0031	0.0031	0.0031	0.0061	0.0051	0.0051	0.0041	0.0051	0.0051	0.0071
WBP1_F1::MSC7_F3	58.684	-0.0009	0.0001	0.0001	0.0011	-0.0009	0.0001	0.0001	0.0001	0.0001	0.0001	0.0001	0.0001	0.0001	0.0011	0.0011	0.0011	0.0011	0.0001	0.0011	0.0011	0.0011	0.0011	0.0011	0.0011	0.0031	0.0031	0.0031	0.0031	0.0031	0.0041	0.0041	0.0041	0.0041	0.0041	0.0051	0.0051	0.0051	0.0051	0.0061	0.0061	0.0061	0.0061	0.0071	0.0061	0.0071	0.0081	0.0081	0.0081
SIT4_F1::SAP155_F3	58.6474	-0.0002	0.0001	0.0003	0	0	-0.0003	-0.0002	0.0002	0.0001	0.0003	0.0022	0.0003	0.0009	0.0003	0.0002	0.0002	0.0009	0.0002	0.0011	0.0007	0.0004	0.0004	0.0017	0.001	0.0003	0.0005	0.0017	0.0011	0.0018	0.0037	0.0019	0.0023	0.004	0.002	0.0022	0.0019	0.0023	0.0022	0.0033	0.0029	0.0029	0.0034	0.0023	0.0032	0.0033	0.003	0.0044	0.0037
GPX2_F1::PDR12_F3	58.569	-0.0007	-0.0017	-0.0007	-0.0017	0.0003	-0.0007	-0.0007	0.0003	0.0033	0.0023	0.0023	0.0003	0.0033	0.0043	0.0043	0.0003	0.0013	0.0013	0.0043	0.0043	0.0023	0.0053	0.0003	0.0043	0.0053	0.0073	0.0043	0.0053	0.0043	0.0023	0.0043	0.0083	0.0043	0.0073	0.0053	0.0043	0.0043	0.0073	0.0043	0.0053	0.0063	0.0053	0.0063	0.0103	0.0063	0.0103	0.0083	0.0053
UFD1_F1::SEL1_F3	58.5689	-0.0045	0.0018	-0.0041	0.0015	0.0031	0.0015	-0.001	-0.0008	-0.0018	0.0043	-0.0005	-0.0004	-0.0021	-0.0014	0	0.0005	-0.0003	-0.0037	-0.0007	0.0043	0.0012	0.0018	-0.0031	-0.002	-0.0037	-0.0016	-0.0026	0.0016	-0.0007	0.0008	0.0001	0.0013	0.0029	-0.0003	-0.0001	-0.0005	-0.002	-0.002	0.0006	0.001	0.0022	-0.0004	-0.0062	0.0025	0.0003	0.001	0	0.001
KEX1_F1::FTR1_F3	58.5	-0.0049	-0.0039	-0.0019	-0.0039	0.0071	-0.0039	-0.0039	0.0061	0.0001	0.0091	0.0131	-0.0069	-0.0039	-0.0059	-0.0059	0.0001	0.0081	0.0071	-0.0019	0.0021	-0.0009	-0.0029	-0.0019	-0.0009	0.0061	0.0021	0.0051	-0.0009	0.0081	0.0031	0.0041	0.0031	0.0011	0.0041	0.0061	0.0041	0.0081	0.0061	0.0011	0.0091	0.0071	0.0061	0.0141	0.0091	0.0091	0.0111	0.0131	0.0121
SHR3_F1::PPZ1_F3	58.446	-0.0012	-0.0002	0.0018	0.0018	-0.0022	-0.0012	-0.0002	0.0008	0.0008	-0.0002	-0.0012	-0.0022	0.0008	0.0018	-0.0012	0.0038	-0.0002	0.0008	0.0008	0.0018	0.0018	0.0028	0.0038	0.0028	0.0008	0.0068	-0.0002	0.0038	0.0018	0.0038	0.0038	0.0038	0.0078	0.0078	0.0068	0.0038	0.0078	0.0058	0.0058	0.0058	0.0048	0.0078	0.0048	0.0068	0.0048	0.0068	0.0098	0.0088
UTP8_F1::UTP15_F3	58.4079	-0.0001	-0.0001	0.0001	0.0013	0.0005	0.0001	-0.0003	-0.0006	-0.0002	-0.0006	-0.0003	-0.0009	0.0001	0.0003	-0.0001	-0.0005	-0.0004	0	0.0007	-0.0006	0.0007	-0.0002	0.0009	-0.0002	0.0008	0.001	0.0013	-0.0002	0.0006	0.0003	-0.0003	0.0013	0.0003	0.0011	0.0006	0.0015	0.001	0.0016	0.0018	0.0007	0.0024	0.0003	0.0013	0.0027	0.0019	0.0015	0.0019	0.0026
FAT1_F1::SNA3_F3	58.302	0.0003	0.0003	-0.0007	0.0003	-0.0007	-0.0007	-0.0007	0.0003	0.0003	0.0013	0.0013	0.0003	0.0003	0.0013	0.0003	0.0003	0.0013	0.0003	0.0013	0.0013	0.0003	0.0013	0.0013	0.0013	0.0003	0.0013	0.0003	0.0023	0.0013	0.0023	0.0023	0.0023	0.0023	0.0023	0.0023	0.0023	0.0033	0.0033	0.0033	0.0043	0.0033	0.0033	0.0043	0.0043	0.0043	0.0043	0.0043	0.0053
GAR1_F1::UBP10_F3	58.192	-0.0013	0.0007	-0.0003	-0.0003	-0.0003	0.0007	0.0027	-0.0003	-0.0013	-0.0003	-0.0003	0.0027	-0.0003	0.0007	0.0007	0.0007	0.0017	0.0007	-0.0003	0.0027	0.0007	0.0007	0.0027	0.0017	0.0007	0.0017	0.0007	0.0027	0.0027	0.0017	0.0017	0.0017	0.0017	0.0027	0.0027	0.0017	0.0037	0.0047	0.0027	0.0037	0.0037	0.0037	0.0047	0.0037	0.0047	0.0037	0.0047	0.0047
ERG7_F1::SNA3_F3	58.188	-0.001	0	-0.001	-0.001	0	0.001	0.001	0	0	0.001	0.001	0.001	0	0.001	0.001	0.002	0.001	0.002	0.002	0.001	0.002	0.003	0.003	0.003	0.003	0.003	0.003	0.003	0.004	0.004	0.004	0.005	0.005	0.004	0.005	0.005	0.005	0.005	0.005	0.006	0.006	0.006	0.006	0.007	0.006	0.007	0.007	0.007
SCS7_F1::ERV25_F3	58.181	-0.0032	-0.0062	0.0038	-0.0032	-0.0072	0.0078	0.0008	0.0028	0.0018	0.0028	0.0008	-0.0062	0.0118	-0.0012	0.0018	0.0078	0.0018	0.0088	0.0158	0.0108	-0.0022	-0.0002	0.0098	-0.0022	0.0078	0.0078	0.0068	0.0078	0.0148	0.0078	-0.0022	0.0058	0.0028	0.0048	0.0038	0.0058	0.0098	0.0058	0.0028	0.0038	0.0028	0.0068	0.0048	0.0038	0.0068	0.0018	0.0098	0.0058
AUR1_F1::RET2_F3	58.131	-0.0004	0.0006	-0.0034	-0.0014	0.0006	0.0016	-0.0014	0.0016	0.0016	0.0006	-0.0024	-0.0014	0.0026	-0.0004	-0.0014	-0.0004	-0.0004	0.0006	0.0016	0.0026	0.0026	0.0036	0.0036	0.0056	-0.0004	0.0006	0.0016	0.0036	0.0046	0.0046	0.0036	0.0046	0.0036	0.0036	0.0016	0.0006	0.0046	0.0026	0.0016	0.0026	0.0046	0.0066	0.0046	0.0046	0.0046	0.0066	0.0086	0.0066
GRE3_F1::GRE3_F3	58.079	-0.0012	-0.0022	0.0038	0.0008	-0.0042	-0.0012	-0.0002	0.0058	-0.0002	-0.0012	-0.0012	-0.0032	-0.0002	0.0008	-0.0022	0.0038	-0.0012	-0.0022	0.0008	-0.0002	0.0008	0.0028	0.0048	0.0038	0.0008	0.0038	-0.0012	0.0048	0.0018	0.0018	0.0038	0.0038	0.0048	0.0028	0.0048	0.0038	0.0008	0.0018	-0.0002	0.0048	0.0008	0.0028	0.0028	0.0068	0.0028	0.0058	0.0028	0.0028
PIS1_F1::RER2_F3	58.078	-0.002	0.002	0.006	-0.001	-0.002	-0.002	-0.001	-0.001	0.001	0	0.001	0	-0.003	0	-0.002	-0.003	0.003	0	0.002	-0.003	0.001	-0.001	0.002	0	0.002	0.001	0.002	0.001	0.003	0.002	0.003	0.003	0.003	0.003	0.004	0.005	0.005	0.005	0.003	0.004	0.006	0.004	0.005	0.003	0.004	0.007	0.005	0.007
RPA34_F1::NOP10_F3	58.016	0.0053	0.0003	-0.0007	-0.0017	0.0003	-0.0007	-0.0007	-0.0007	0.0003	-0.0017	-0.0007	-0.0007	-0.0007	-0.0027	0.0003	0.0013	0.0003	-0.0017	0.0003	0.0023	0.0003	0.0013	-0.0007	0.0013	0.0003	0.0003	0.0023	0.0033	0.0063	0.0023	0.0013	0.0033	0.0033	0.0033	0.0033	0.0043	0.0043	0.0043	0.0033	0.0053	0.0043	0.0063	0.0043	0.0043	0.0063	0.0053	0.0083	0.0063
FMP45_F1::HNM1_F3	57.97	0.0022	-0.0018	-0.0018	0.0002	-0.0008	0.0002	0.0002	0.0002	0.0012	0.0002	0.0002	0.0012	0.0012	0.0012	0.0022	0.0022	0.0022	0.0002	0.0022	0.0012	0.0042	0.0022	0.0012	0.0022	0.0022	0.0022	0.0032	0.0052	0.0032	0.0052	0.0032	0.0032	0.0032	0.0052	0.0072	0.0052	0.0052	0.0062	0.0032	0.0042	0.0052	0.0082	0.0052	0.0052	0.0072	0.0062	0.0052	0.0052
GAR1_F1::BRX1_F3	57.95	0	0	0	0	0	-0.001	0.001	0	0	0	0	0	0.001	0.001	-0.001	0.001	0	0.001	0.001	0.002	0.002	0.001	0.001	0.001	0.001	0.002	0.001	0.002	0.001	0.001	0.003	0.002	0.003	0.001	0.001	0.002	0.002	0.003	0.002	0.003	0.002	0.002	0.003	0.003	0.002	0.001	0.003	0.002
STO1_F1::CBC2_F3	57.789	0.0015	0.0005	0.0015	-0.0005	-0.0005	-0.0005	-0.0035	0.0005	0.0015	-0.0005	-0.0005	0.0005	0.0025	-0.0005	0.0015	0.0005	-0.0015	-0.0005	0.0025	0.0035	0.0055	0.0045	0.0015	0.0045	0.0045	0.0065	0.0015	0.0075	0.0015	0.0045	0.0035	0.0045	0.0025	0.0055	0.0045	0.0045	0.0045	0.0065	0.0065	0.0055	0.0095	0.0055	0.0065	0.0095	0.0065	0.0095	0.0085	0.0085
RPT5_F1::RPN1_F3	57.738	0.0038	0.0008	0.0008	-0.0022	0.0038	-0.0032	0.0008	-0.0042	0.0008	-0.0012	-0.0022	-0.0032	-0.0032	-0.0032	-0.0042	0.0028	0.0018	-0.0022	-0.0012	0.0018	0.0008	-0.0002	-0.0012	-0.0012	-0.0012	-0.0012	0.0008	0.0028	0.0068	0.0018	0.0018	0.0008	0.0028	0.0038	0.0018	0.0038	0.0028	0.0028	0.0018	0.0038	0.0048	0.0048	0.0048	0.0068	0.0048	0.0068	0.0088	0.0058
KTI11_F1::ELP3_F3	57.5891	0.0001	-0.0003	0.0001	0.0008	-0.0003	0.0004	-0.0001	-0.0001	-0.0004	-0.0005	0.0002	0.0019	0.0005	0.0005	0.0006	0.0005	0.0005	0.0011	0.0011	0.0012	0.0004	0.0011	0.0011	0.001	0.001	0.0009	0.0005	0.002	0.0021	0.006	0.0012	0.0024	0.0018	0.002	0.0047	0.0018	0.0019	0.0023	0.0025	0.0029	0.0025	0.0025	0.0026	0.0032	0.0044	0.0031	0.0038	0.0029
PST2_F1::ADE17_F3	57.499	-0.0015	-0.0005	-0.0005	0.0005	0.0005	-0.0005	0.0005	0.0005	0.0005	0.0005	0.0005	0.0015	0.0005	0.0005	0.0015	0.0015	0.0015	0.0015	0.0015	0.0015	0.0015	0.0015	0.0015	0.0015	0.0015	0.0025	0.0015	0.0015	0.0025	0.0025	0.0025	0.0025	0.0025	0.0025	0.0025	0.0025	0.0025	0.0025	0.0025	0.0025	0.0025	0.0025	0.0025	0.0025	0.0025	0.0015	0.0025	0.0025
PEX30_F1::PEX30_F3	57.403	-0.0007	0.0003	0.0053	0.0003	-0.0007	-0.0007	-0.0007	0.0003	-0.0017	-0.0017	0.0003	0.0013	0.0033	0.0013	0.0003	-0.0007	0.0003	0.0013	0.0003	-0.0017	0.0013	0.0003	-0.0007	0.0023	0.0013	0.0023	0.0043	0.0023	0.0013	0.0013	0.0023	0.0033	0.0023	0.0023	0.0023	0.0013	0.0043	0.0033	0.0033	0.0043	0.0013	0.0013	0.0053	0.0063	0.0063	0.0043	0.0053	0.0033
CDC24_F1::BEM1_F3	57.316	0.0002	0.0002	0.0002	0.0007	0.0005	-0.0003	-0.0005	-0.0004	-0.0009	0.0002	0.0002	-0.0003	-0.0001	0.0002	-0.0002	0.0003	-0.0001	-0.0003	0.0007	0.0004	-0.0001	0.0002	0.001	0.0005	0.0002	-0.0004	0.0008	-0.0001	0.0002	0.0008	0.001	0.0002	0.0004	0.0009	0.0003	0.0021	0.0014	0.0017	0.0011	0.0018	0.0021	0.0029	0.0019	0.0018	0.0015	0.0024	0.0027	0.0016
ERG25_F1::SPC2_F3	57.2501	-0.0006	0.0007	-0.0002	-0.0006	0.0002	0.0001	0	0.0001	-0.0001	0	0.0002	0.0002	0.0004	0.0006	0.0006	-0.0002	0.0003	0.0006	0.0006	0.0005	0.0008	0.0012	0.001	0.0011	0.0011	0.0012	0.0009	0.0008	0.0012	0.0013	0.0019	0.0017	0.0011	0.0022	0.0015	0.0017	0.0017	0.0024	0.0026	0.002	0.0022	0.0023	0.0028	0.0026	0.0031	0.0026	0.0019	0.003
GPA2_F1::PDR12_F3	57.184	-0.0046	-0.0006	0.0034	-0.0036	0.0024	0.0004	0.0014	0.0004	0.0004	0.0004	0.0024	-0.0036	-0.0026	-0.0016	0.0024	-0.0006	0.0014	-0.0016	0.0014	0.0034	0.0014	-0.0016	0.0034	0.0014	0.0024	0.0044	0.0024	0.0004	0.0014	0.0004	0.0034	0.0004	0.0014	0.0034	0.0064	0.0034	0.0044	0.0034	0.0054	0.0064	0.0044	0.0084	0.0084	0.0054	0.0034	0.0084	0.0094	0.0054
PHO88_F1::HXT1_F3	57.167	0.0007	-0.0003	-0.0003	-0.0003	-0.0003	-0.0003	0.0007	0.0007	-0.0003	-0.0003	-0.0003	-0.0003	0.0007	-0.0003	0.0007	0.0007	-0.0003	-0.0003	0.0007	0.0007	0.0027	0.0007	0.0007	0.0017	0.0007	0.0027	0.0017	0.0027	0.0017	0.0007	0.0027	0.0017	0.0007	0.0007	0.0007	0.0017	0.0027	0.0017	0.0017	0.0017	0.0017	0.0027	0.0027	0.0027	0.0037	0.0027	0.0017	0.0027
FTH1_F1::VMA8_F3	57.1149	-0.0002	-0.0007	0.001	0.0006	0.0009	-0.0003	-0.0003	0.0008	-0.0009	-0.0007	-0.0008	-0.0001	0.0003	0.0002	-0.0001	0.0005	0.0004	-0.0005	0.0004	0.0008	0.0004	0.0007	-0.0002	0.0001	0.0013	0.0007	0.0015	0.0008	0.0009	0.0006	0.0011	0.001	0.0012	0.0006	0.0017	0.0012	0.0012	0.002	0.0012	0.0011	0.002	0.002	0.0022	0.0026	0.0027	0.003	0.0019	0.0033
YBR077C_F1::GTR1_F3	57.087	0.0017	-0.0013	-0.0013	-0.0003	-0.0003	0.0007	-0.0003	-0.0003	0.0017	-0.0003	-0.0003	0.0007	0.0007	0.0017	-0.0003	-0.0003	0.0007	0.0027	0.0027	0.0007	0.0007	0.0007	0.0027	0.0037	0.0027	0.0027	0.0027	0.0017	0.0047	0.0007	0.0027	0.0047	0.0037	0.0047	0.0047	0.0027	0.0027	0.0037	0.0037	0.0037	0.0027	0.0037	0.0047	0.0047	0.0067	0.0027	0.0057	0.0067
TCB3_F1::TPO3_F3	57.0715	-0.0001	0.0006	-0.0002	-0.0008	0	0.0011	0.0005	-0.0008	-0.0009	0.0005	0.0013	-0.0005	0.0001	-0.0004	-0.0004	0	-0.0016	0.0006	-0.0001	-0.0007	0.0002	0.0008	0.0003	-0.0002	-0.0003	0.0018	0.0009	0.0006	0.0005	0.0017	0.0025	0.0015	0.0007	0.002	0.0007	0.0006	0.0004	0.0004	0.0011	0.0014	0.0014	0.0021	0.0021	0.0007	0.0015	0.002	0.0028	0.0039
LOC1_F1::NOC2_F3	56.97	-0.0007	-0.0007	0.0003	0.0003	-0.0007	0.0003	-0.0007	0.0003	0.0003	0.0013	0.0003	0.0003	0.0003	0.0003	0.0013	0.0013	0.0003	0.0003	0.0013	0.0013	0.0013	0.0023	0.0013	0.0023	0.0053	0.0033	0.0033	0.0043	0.0033	0.0043	0.0043	0.0043	0.0033	0.0053	0.0063	0.0053	0.0053	0.0053	0.0063	0.0063	0.0053	0.0063	0.0073	0.0073	0.0063	0.0073	0.0083	0.0083
OLE1_F1::KRE27_F3	56.911	0.0002	0.0012	-0.0008	0.0002	-0.0008	0.0002	0.0022	-0.0008	-0.0008	-0.0008	0.0002	0.0012	-0.0008	0.0012	0.0012	0.0012	0.0012	0.0002	0.0002	0.0022	0.0002	0.0012	0.0032	0.0012	0.0002	0.0012	0.0002	0.0022	0.0022	0.0012	0.0012	0.0012	0.0022	0.0022	0.0022	0.0022	0.0042	0.0052	0.0022	0.0042	0.0042	0.0032	0.0062	0.0042	0.0042	0.0032	0.0052	0.0042
PMC1_F1::PMC1_F3	56.784	0.0006	0.0016	-0.0014	0.0006	0.0006	-0.0014	-0.0024	-0.0004	0.0006	0.0016	0.0026	0.0016	0.0046	0.0016	0.0016	0.0016	0.0016	0.0026	0.0036	0.0006	0.0006	0.0016	0.0036	0.0026	0.0046	0.0026	0.0036	0.0026	0.0046	0.0026	0.0036	0.0016	0.0036	0.0036	0.0016	0.0036	0.0026	0.0036	0.0026	0.0036	0.0036	0.0036	0.0056	0.0056	0.0056	0.0036	0.0056	0.0056
SNA4_F1::VMA8_F3	56.775	-0.0021	0.0149	-0.0051	0.0139	-0.0001	-0.0041	-0.0011	-0.0081	-0.0111	0.0029	0.0069	-0.0081	-0.0041	-0.0011	-0.0021	-0.0061	-0.0031	-0.0111	0.0019	0.0089	0.0079	-0.0071	-0.0101	-0.0061	0.0099	-0.0061	-0.0051	-0.0001	-0.0031	0.0039	-0.0081	-0.0001	-0.0071	-0.0051	-0.0051	0.0019	0.0039	0.0019	-0.0051	-0.0031	0.0009	-0.0021	-0.0031	-0.0071	0.0059	-0.0001	-0.0001	0.0019
RIM1_F1::PDR12_F3	56.771	-0.0009	0.0001	0.0001	0.0001	0.0001	0.0001	0.0001	0.0001	0.0001	0.0001	0.0001	0.0001	0.0001	0.0011	0.0011	0.0011	0.0011	0.0011	0.0011	0.0011	0.0011	0.0011	0.0011	0.0021	0.0041	0.0041	0.0041	0.0041	0.0051	0.0051	0.0041	0.0051	0.0051	0.0051	0.0051	0.0051	0.0051	0.0051	0.0061	0.0061	0.0061	0.0061	0.0061	0.0061	0.0071	0.0071	0.0081	0.0071
ERG3_F1::ERV25_F3	56.747	-0.0002	-0.0002	-0.0002	-0.0002	-0.0002	-0.0002	-0.0002	-0.0002	0.0008	0.0008	0.0008	0.0008	0.0008	0.0008	0.0008	0.0018	0.0018	0.0008	0.0018	0.0018	0.0018	0.0028	0.0018	0.0028	0.0018	0.0018	0.0028	0.0028	0.0028	0.0028	0.0028	0.0038	0.0038	0.0038	0.0038	0.0048	0.0038	0.0048	0.0048	0.0058	0.0058	0.0048	0.0048	0.0058	0.0058	0.0068	0.0068	0.0078
VPS5_F1::VPS17_F3	56.7177	-0.0004	-0.0003	0.0002	-0.0002	-0.0006	0.0016	-0.0002	-0.0006	0.0009	-0.0001	0.0014	-0.0014	0.0009	-0.0012	0.0009	0.0001	-0.0011	0.0002	0.0002	0	0.0015	-0.0004	-0.0002	0.001	0.0009	0.0009	0.0007	0.0008	0.0001	0.0019	0.0016	0.0008	0.0021	0.0016	0.0019	0	0.0006	0.0012	0.0016	0.0021	0.003	0.0016	0.0025	0.0017	0.0018	0.0022	0.0017	0.0021
PST2_F1::TCB3_F3	56.585	-0.0031	-0.0021	-0.0001	0.0009	-0.0011	0.0019	-0.0001	-0.0001	0.0009	0.0029	0.0009	0.0019	0.0029	0.0009	0.0039	0.0049	0.0039	0.0089	0.0069	0.0049	0.0059	0.0069	0.0059	0.0069	0.0059	0.0029	0.0069	0.0069	0.0069	0.0079	0.0089	0.0079	0.0089	0.0069	0.0069	0.0089	0.0089	0.0089	0.0079	0.0099	0.0089	0.0089	0.0089	0.0089	0.0079	0.0119	0.0089	0.0109
VRP1_F1::MYO5_F3	56.565	-0.0035	-0.0015	-0.0005	0.0005	0.0005	0.0005	0.0015	-0.0005	0.0015	0.0015	0.0015	0.0015	0.0005	0.0095	0.0005	0.0015	0.0015	0.0035	0.0035	0.0035	0.0075	0.0055	0.0055	0.0045	0.0055	0.0035	0.0035	0.0045	0.0055	0.0055	0.0065	0.0055	0.0055	0.0045	0.0055	0.0045	0.0085	0.0055	0.0055	0.0085	0.0065	0.0055	0.0055	0.0075	0.0055	0.0085	0.0075	0.0095
ORM2_F1::DFG5_F3	56.5648	0	0.0001	-0.0005	-0.0002	-0.0001	0.001	0.0003	-0.0012	0.0004	-0.0002	0.0012	-0.0002	0.0005	-0.0001	0	0.0006	-0.0009	0.0006	0.0006	0.0007	-0.0008	-0.0005	0.0016	-0.0007	0.0004	0.001	0.0007	0	-0.0011	0.0011	0	0.0011	0.0007	0.0016	0.0007	0.0003	0.0016	0.0015	0.0015	0.0019	0.0014	0.002	0.0027	0.0011	0.0013	0.002	0.003	0.0032
NUP82_F1::NUP116_F3	56.5269	-0.001	0	-0.0007	0.0003	0.0001	0.0001	0.0001	0.0005	0.0008	-0.0001	0.0006	0.0015	0.0006	0.001	0.0006	0.0013	-0.0001	0	0.0017	0.0027	0.0002	0.0011	0.0012	0.0013	0.0036	0.0019	0.0021	0.0007	0.003	0.0015	0.0017	0.0021	0.0027	0.0018	0.0018	0.0031	0.002	0.0033	0.0034	0.0031	0.0014	0.0033	0.0043	0.0029	0.0056	0.0046	0.0063	0.0056
EHT1_F1::SNA3_F3	56.448	-0.0012	-0.0022	0.0028	0.0018	-0.0012	0.0008	-0.0012	0.0008	-0.0002	-0.0002	0.0008	0.0028	-0.0002	0.0008	-0.0002	-0.0002	-0.0012	0.0008	0.0018	-0.0002	0.0018	0.0028	0.0028	0.0038	0.0018	0.0018	-0.0002	0.0028	0.0028	0.0018	0.0008	0.0018	0.0018	0.0008	0.0038	0.0038	0.0028	0.0018	0.0018	0.0008	0.0048	0.0028	0.0048	0.0018	0.0028	0.0028	0.0028	0.0018
LSM4_F1::PUB1_F3	56.3701	-0.0003	-0.0005	-0.0003	-0.0002	0.0005	-0.0001	0.0004	0.0002	0.0002	0.0005	0.0007	0.0005	0.0009	0.0005	0.0011	0.0011	0.0005	0.0009	0.0009	0.0011	0.0008	0.0019	0.0014	0.0013	0.0014	0.002	0.0013	0.0017	0.0019	0.002	0.002	0.0021	0.0022	0.0017	0.0019	0.002	0.0028	0.0017	0.0027	0.0026	0.0032	0.0032	0.003	0.0026	0.0037	0.0026	0.0034	0.0035
MEH1_F1::GTR1_F3	56.365	-0.0003	-0.0033	0.0037	0.0007	0.0007	-0.0013	-0.0003	0.0017	-0.0013	-0.0003	-0.0013	0.0037	0.0007	-0.0003	-0.0033	-0.0013	-0.0003	0.0017	-0.0003	0.0027	-0.0003	0.0027	-0.0003	-0.0003	-0.0003	-0.0003	-0.0013	0.0007	0.0027	0.0007	-0.0013	0.0017	-0.0003	-0.0003	0.0007	0.0027	-0.0013	-0.0003	-0.0013	-0.0013	0.0017	0.0017	0.0037	0.0007	0.0017	0.0027	0.0007	0.0017
TVP15_F1::AKR1_F3	56.231	-0.0002	-0.0012	0.0018	-0.0012	-0.0012	0.0018	-0.0012	0.0008	0.0018	-0.0012	-0.0002	-0.0002	-0.0012	0.0008	0.0008	0.0028	0.0018	0.0018	-0.0002	-0.0012	0.0018	-0.0002	-0.0002	-0.0002	0.0008	0.0018	0.0008	0.0008	0.0008	0.0018	0.0028	0.0018	0.0008	0.0008	0.0028	0.0038	0.0018	0.0018	0.0028	0.0038	0.0018	0.0028	0.0018	0.0028	0.0018	0.0028	0.0048	0.0028
SNA4_F1::FTH1_F3	56.231	0.0028	0.0028	-0.0002	-0.0022	-0.0022	-0.0042	0.0018	-0.0002	-0.0022	0.0038	0.0038	-0.0002	-0.0022	0.0038	0.0038	0.0008	0.0018	0.0008	0.0018	0.0008	0.0028	0.0058	0.0028	-0.0002	0.0068	0.0048	0.0028	0.0048	0.0028	0.0048	0.0048	0.0078	0.0078	0.0048	0.0068	0.0068	0.0068	0.0078	0.0068	0.0108	0.0078	0.0088	0.0118	0.0088	0.0078	0.0098	0.0118	0.0078
WHI3_F1::PUB1_F3	56.204	-0.0007	0.0003	0.0013	0.0003	-0.0007	-0.0007	0.0003	0.0003	-0.0007	0.0003	0.0023	0.0003	0.0003	0.0023	-0.0007	0.0013	0.0023	0.0013	0.0013	0.0013	0.0013	0.0003	0.0033	0.0013	0.0033	0.0033	0.0043	0.0033	0.0033	0.0043	0.0043	0.0043	0.0053	0.0053	0.0053	0.0063	0.0053	0.0043	0.0063	0.0053	0.0073	0.0063	0.0063	0.0063	0.0063	0.0073	0.0063	0.0073
SHR3_F1::KRE27_F3	56.198	-0.0013	-0.0003	0.0007	-0.0003	0.0007	0.0007	-0.0013	0.0007	0.0007	-0.0003	-0.0003	0.0027	-0.0003	0.0007	-0.0003	0.0017	0.0017	0.0017	0.0017	0.0027	0.0017	0.0007	0.0017	0.0017	0.0007	0.0027	0.0027	0.0017	0.0017	0.0017	0.0017	0.0027	0.0037	0.0027	0.0027	0.0027	0.0027	0.0027	0.0037	0.0037	0.0027	0.0047	0.0037	0.0037	0.0047	0.0057	0.0037	0.0057
YGR054W_F1::YGR054W_F3	56.149	-0.0008	-0.0008	0.0002	0.0002	-0.0018	0.0002	0.0002	0.0032	-0.0008	0.0002	0.0002	-0.0008	-0.0008	0.0002	0.0002	0.0032	0.0022	0.0002	0.0042	0.0002	0.0012	0.0012	0.0012	0.0022	0.0022	0.0032	0.0022	0.0022	0.0022	0.0042	0.0042	0.0032	0.0062	0.0022	0.0032	0.0052	0.0062	0.0032	0.0052	0.0042	0.0042	0.0062	0.0052	0.0052	0.0032	0.0062	0.0042	0.0042
ILM1_F1::CUE4_F3	56.044	-0.0008	-0.0008	-0.0008	0.0012	-0.0018	0.0002	0.0022	0.0002	-0.0008	0.0012	0.0002	0.0002	-0.0008	0.0022	-0.0008	0.0022	0.0022	0.0022	0.0002	-0.0008	0.0002	0.0002	0.0022	0.0012	0.0022	0.0022	0.0062	0.0032	0.0052	0.0042	0.0072	0.0062	0.0062	0.0062	0.0062	0.0062	0.0042	0.0072	0.0052	0.0072	0.0072	0.0072	0.0072	0.0072	0.0082	0.0062	0.0082	0.0082
CAF40_F1::POP2_F3	56.022	-0.0006	-0.0006	0.0004	-0.0026	0.0004	0.0014	0.0034	0.0004	-0.0016	-0.0006	0.0044	0.0024	0.0004	0.0024	-0.0006	0.0014	0.0004	0.0024	0.0024	0.0004	0.0004	0.0024	0.0024	0.0014	0.0024	0.0024	0.0014	0.0004	0.0014	0.0034	0.0024	0.0044	0.0054	0.0054	0.0034	0.0064	0.0044	0.0064	0.0034	0.0054	0.0054	0.0024	0.0064	0.0074	0.0084	0.0044	0.0104	0.0064
NUP145_F1::NUP85_F3	55.9023	-0.0003	0	0	0.0004	0.0001	-0.0002	-0.0005	-0.0002	0.0003	0.0002	0.0001	0.0002	0.0007	0.0001	0.0007	0.0006	0.0006	0.0012	0.0009	0.0012	0.0005	0.0011	0.0014	0.0012	0.0014	0.0013	0.0007	0.0019	0.0016	0.0016	0.0019	0.0016	0.0021	0.0022	0.0015	0.002	0.0028	0.0024	0.0028	0.0028	0.0026	0.0028	0.0033	0.0032	0.004	0.0044	0.0044	0.0042
FCY2_F1::SOP4_F3	55.887	-0.001	-0.003	0	-0.002	0.002	0.002	0.002	-0.001	-0.001	0.002	0.001	-0.004	0.001	-0.007	0.007	0.004	0	0	0.004	0.002	0.008	0.001	0.005	0.002	0	0	0.002	-0.006	0.004	0.003	0.001	0.002	-0.005	0.004	-0.006	0.002	0.004	0.002	0	-0.001	-0.005	-0.007	0.001	0	0.004	0.003	0.009	0.004
PST2_F1::GPA2_F3	55.846	-0.0001	-0.0011	0.0009	-0.0001	-0.0001	-0.0001	-0.0001	-0.0001	0.0009	-0.0001	-0.0001	0.0009	0.0009	0.0019	0.0019	0.0009	0.0019	0.0009	0.0019	0.0019	0.0019	0.0019	0.0029	0.0029	0.0039	0.0019	0.0029	0.0029	0.0039	0.0039	0.0039	0.0039	0.0039	0.0039	0.0049	0.0049	0.0059	0.0059	0.0049	0.0059	0.0059	0.0049	0.0059	0.0059	0.0059	0.0069	0.0069	0.0069
GIS2_F1::DHH1_F3	55.804	-0.0008	-0.0048	-0.0008	-0.0008	0.0042	0.0032	-0.0008	0.0082	0.0002	-0.0078	-0.0068	-0.0078	0.0032	-0.0028	-0.0018	0.0032	-0.0028	-0.0048	-0.0038	0.0022	0.0002	-0.0008	-0.0038	0.0002	0.0002	-0.0038	-0.0008	0.0092	0.0012	0.0022	0.0002	0.0002	0.0032	-0.0058	-0.0038	-0.0028	0.0012	0.0062	0.0002	0.0032	0.0002	0.0002	0.0062	-0.0008	0.0002	0.0032	0.0002	-0.0018
SMI1_F1::DNF1_F3	55.773	0.0035	-0.0005	0.0025	-0.0025	-0.0015	-0.0025	-0.0015	0.0025	0.0005	-0.0005	-0.0015	-0.0005	0.0045	-0.0005	-0.0005	-0.0005	-0.0015	0.0005	0.0025	0.0005	0.0005	0.0055	0.0025	0.0015	0.0015	0.0015	0.0015	0.0025	0.0025	0.0015	0.0045	0.0035	0.0035	0.0025	0.0025	0.0015	0.0025	0.0025	0.0025	0.0025	0.0075	0.0085	0.0045	0.0045	0.0045	0.0065	0.0085	0.0065
PMC1_F1::VMA13_F3	55.765	0.0002	0.0002	0.0012	0.0002	-0.0008	-0.0008	0.0002	-0.0008	0.0002	0.0002	0.0002	0.0002	0.0012	0.0002	0.0002	0.0002	0.0012	0.0012	0.0022	0.0012	0.0012	0.0012	0.0012	0.0022	0.0022	0.0022	0.0012	0.0022	0.0032	0.0032	0.0042	0.0042	0.0032	0.0032	0.0042	0.0042	0.0052	0.0042	0.0052	0.0052	0.0072	0.0062	0.0062	0.0072	0.0062	0.0062	0.0062	0.0072
HXT1_F1::PDR5_F3	55.762	-0.0001	-0.0001	-0.0001	-0.0001	-0.0001	-0.0001	-0.0001	-0.0001	-0.0001	0.0009	0.0009	-0.0001	-0.0001	0.0009	-0.0001	0.0009	0.0009	0.0009	0.0009	0.0009	0.0019	0.0009	0.0009	0.0019	0.0009	0.0009	0.0019	0.0019	0.0019	0.0019	0.0009	0.0019	0.0009	0.0019	0.0019	0.0029	0.0019	0.0019	0.0029	0.0019	0.0029	0.0029	0.0029	0.0019	0.0029	0.0029	0.0029	0.0029
SWP1_F1::ALG5_F3	55.7441	0.0006	-0.0009	-0.0001	0.0011	-0.0004	-0.0003	-0.0003	0.0001	0.0008	-0.0004	-0.0002	0.0002	-0.0001	0.0001	0.0007	0.0008	0.0012	0.0001	0.001	0.0003	0.0018	0.0017	0.0009	0.0014	0.001	0.0015	0.0011	0.0015	0.0019	0.0017	0.0019	0.0011	0.0025	0.003	0.0025	0.0025	0.0023	0.0017	0.0016	0.002	0.0033	0.0033	0.0031	0.0029	0.0033	0.0035	0.0031	0.0024
LSM2_F1::LSM3_F3	55.706	-0.0007	-0.0017	-0.0007	-0.0007	-0.0007	0.0003	0.0013	0.0003	0.0013	0.0013	0.0003	0.0023	0.0013	0.0013	0.0013	0.0003	0.0023	0.0003	0.0023	0.0023	0.0013	0.0023	0.0013	0.0013	0.0053	0.0053	0.0043	0.0063	0.0043	0.0043	0.0043	0.0063	0.0063	0.0053	0.0053	0.0063	0.0063	0.0053	0.0063	0.0063	0.0063	0.0063	0.0083	0.0063	0.0063	0.0073	0.0073	0.0083
YSC84_F1::CUE5_F3	55.692	-0.0004	-0.0004	-0.0004	-0.0004	0.0006	-0.0004	-0.0004	0.0006	0.0006	0.0006	0.0006	0.0006	0.0016	0.0016	0.0016	0.0006	0.0026	0.0026	0.0036	0.0036	0.0036	0.0026	0.0036	0.0036	0.0036	0.0046	0.0046	0.0036	0.0036	0.0046	0.0046	0.0036	0.0036	0.0046	0.0056	0.0046	0.0046	0.0056	0.0056	0.0046	0.0056	0.0056	0.0056	0.0056	0.0066	0.0056	0.0066	0.0066
KEX1_F1::YLR413W_F3	55.6751	-0.0001	0.0002	-0.0002	0.0002	0	0	-0.0003	-0.0007	0.0003	0.0003	0.0006	-0.0009	0.0001	-0.0003	-0.0001	-0.0004	-0.001	0.0007	0.0011	0.0001	-0.001	-0.0007	0.0005	0.001	0.0015	0.001	0.0018	-0.0001	-0.0005	0.0018	0.0011	0.0001	0	0.0026	0.0015	0.0015	0.0023	0.0017	0.0029	0.0025	0.0018	0.0018	0.0026	0.0026	0.0017	0.0031	0.004	0.0032
PAC10_F1::GIM3_F3	55.67	-0.0006	-0.0006	0.0004	-0.0006	0.0004	-0.0006	0.0014	-0.0006	0.0004	0.0004	0.0014	0.0004	0.0004	0.0014	0.0004	0.0014	0.0014	0.0014	0.0014	0.0014	0.0014	0.0024	0.0034	0.0024	0.0064	0.0054	0.0064	0.0054	0.0064	0.0074	0.0074	0.0074	0.0054	0.0084	0.0074	0.0074	0.0084	0.0074	0.0084	0.0084	0.0084	0.0094	0.0094	0.0094	0.0114	0.0114	0.0114	0.0104
SQT1_F1::TIF6_F3	55.6013	-0.0003	-0.0007	-0.0003	0.0008	0.0005	0.0003	-0.0001	0.0004	-0.0003	-0.0005	-0.0003	-0.0001	0.0004	0.0012	-0.0001	0.0006	0.0001	0.0006	0.0005	0.0011	0.0004	0.0024	0.0014	0.0014	0.0019	0.0018	0.0018	0.0015	0.0021	0.0029	0.0021	0.0018	0.0032	0.0033	0.0025	0.0032	0.0037	0.0029	0.0031	0.004	0.0037	0.0034	0.0035	0.0046	0.005	0.0044	0.0043	0.0053
NUP159_F1::NUP116_F3	55.555	0.0052	-0.0018	-0.0008	0.0032	-0.0008	-0.0018	-0.0008	-0.0018	-0.0008	0.0002	0.0002	0.0022	0.0042	0.0002	0.0002	0.0002	0.0002	0.0042	0.0002	0.0012	0.0002	0.0032	0.0022	0.0002	-0.0008	0.0012	0.0012	0.0062	0.0002	0.0052	0.0012	0.0062	0.0052	0.0022	0.0032	0.0012	0.0022	0.0012	0.0022	0.0032	0.0012	0.0022	0.0022	0.0022	0.0052	0.0022	0.0012	0.0032
HNM1_F1::TPO4_F3	55.522	-0.0013	-0.0003	-0.0013	-0.0003	-0.0003	0.0007	0.0007	0.0007	0.0007	0.0007	0.0017	0.0007	0.0007	0.0007	0.0007	0.0017	0.0007	0.0017	0.0017	0.0007	0.0017	0.0017	0.0017	0.0027	0.0017	0.0027	0.0027	0.0027	0.0027	0.0027	0.0027	0.0027	0.0037	0.0027	0.0027	0.0037	0.0037	0.0037	0.0037	0.0047	0.0037	0.0047	0.0047	0.0037	0.0037	0.0047	0.0047	0.0047
PHO88_F1::SHR3_F3	55.513	0.0015	0.0005	0.0015	-0.0015	0.0005	-0.0025	0.0015	0.0005	-0.0015	-0.0005	-0.0015	0.0025	0.0015	-0.0005	0.0005	-0.0005	0.0005	-0.0005	0.0015	0.0005	0.0035	0.0005	0.0005	0.0005	0.0015	0.0005	0.0035	0.0015	0.0015	0.0005	0.0025	0.0005	0.0025	0.0005	0.0025	0.0005	0.0035	0.0025	0.0025	0.0035	0.0015	0.0025	0.0045	0.0035	0.0055	0.0015	0.0025	0.0035
YBR267W_F1::LSG1_F3	55.467	0.0004	-0.0016	-0.0016	0.0014	0.0004	-0.0006	0.0004	0.0004	0.0014	-0.0006	0.0014	0.0004	0.0014	0.0004	0.0014	0.0004	0.0034	0.0034	0.0034	0.0024	0.0034	0.0024	0.0024	0.0044	0.0044	0.0044	0.0034	0.0044	0.0034	0.0024	0.0024	0.0044	0.0044	0.0064	0.0034	0.0034	0.0044	0.0044	0.0044	0.0054	0.0054	0.0054	0.0064	0.0044	0.0074	0.0044	0.0064	0.0064
SLA2_F1::ARC19_F3	55.465	-0.0016	0.0004	0.0014	0.0014	-0.0026	-0.0026	0.0014	-0.0006	0.0014	0.0014	0.0004	-0.0026	0.0004	0.0034	-0.0006	0.0004	-0.0006	-0.0006	0.0004	-0.0006	-0.0016	-0.0006	0.0014	0.0004	0.0044	0.0054	0.0014	0.0014	0.0004	0.0004	0.0004	0.0024	0.0024	0.0024	0.0044	0.0024	0.0044	0.0014	0.0024	0.0034	0.0034	0.0044	0.0044	0.0034	0.0034	0.0034	0.0044	0.0044
SLY1_F1::RBD2_F3	55.457	-0.0029	0.0011	0.0071	0.0011	-0.0019	0.0001	-0.0009	0.0001	-0.0019	-0.0019	0.0011	0.0001	0.0031	0.0031	-0.0009	-0.0019	0.0011	0.0021	0.0011	-0.0009	0.0011	0.0021	0.0011	0.0031	0.0011	0.0021	0.0031	0.0011	0.0001	0.0001	0.0041	0.0021	0.0021	0.0001	0.0011	0.0001	0.0041	0.0011	0.0031	0.0051	0.0011	-0.0009	0.0041	0.0041	0.0061	0.0031	0.0041	0.0021
PST2_F1::SFK1_F3	55.436	0.0021	-0.0019	0.0011	-0.0009	-0.0029	-0.0019	0.0051	-0.0009	-0.0019	0.0021	0.0061	0.0021	0.0031	0.0031	0.0031	0.0011	-0.0009	0.0021	0.0001	0.0041	0.0041	0.0051	0.0041	0.0061	0.0091	0.0011	0.0021	0.0051	0.0091	0.0111	0.0071	0.0051	0.0011	0.0061	0.0041	0.0061	0.0081	0.0091	0.0051	0.0061	0.0081	0.0061	0.0071	0.0081	0.0081	0.0061	0.0081	0.0061
YER113C_F1::RBD2_F3	55.3802	-0.0025	0.0011	0.0022	0.0011	-0.0001	-0.0002	-0.0006	-0.0012	0.0004	-0.0002	-0.0007	0	-0.0012	-0.0004	0.0008	0.0014	-0.001	-0.0007	0.0004	0.0007	0.001	0.0006	0.0015	-0.0001	0	0.0012	-0.0005	0.001	0.0006	0	0.0025	0.0012	0.0009	0.0027	0.002	0.0005	0.0014	0.0006	0.0011	0.0038	0.0032	0.0028	0.0003	0.0022	0.0026	0.0021	0.0025	0.0035
PEP1_F1::VPS35_F3	55.194	0.0001	-0.0019	-0.0009	0.0001	-0.0009	0.0001	0.0011	0.0011	0.0011	0.0001	0.0001	0.0001	0.0001	0.0001	0.0001	0.0011	0.0001	0.0011	0.0011	0.0001	0.0011	0.0021	0.0011	0.0011	0.0011	0.0011	0.0021	0.0021	0.0011	0.0021	0.0021	0.0021	0.0021	0.0021	0.0021	0.0021	0.0021	0.0021	0.0031	0.0021	0.0031	0.0031	0.0031	0.0031	0.0031	0.0031	0.0031	0.0031
MMS2_F1::SIP5_F3	55.0641	-0.0003	0	-0.0001	-0.0002	-0.0003	-0.0004	0.0002	0.0006	0.0006	0.0003	0.0007	0.0005	0.001	0.0008	0.0006	0.0001	0.0007	0.0009	0.0012	0.0008	0.0008	0.001	0.0007	0.0008	0.0013	0.0002	0.0013	0.001	0.0013	0.0011	0.0015	0.0009	0.0017	0.0019	0.0023	0.0021	0.0017	0.0021	0.0023	0.0029	0.0027	0.0025	0.0032	0.003	0.003	0.0037	0.0042	0.0035
ERG4_F1::NSG1_F3	55.052	-0.0027	-0.0007	0.0013	-0.0017	0.0033	-0.0017	-0.0007	-0.0017	0.0023	0.0023	0.0033	-0.0007	0.0023	0.0013	0.0003	0.0023	-0.0007	0.0013	0.0043	0.0013	0.0043	0.0053	0.0033	0.0053	0.0073	0.0083	0.0053	0.0063	0.0053	0.0043	0.0063	0.0063	0.0043	0.0073	0.0063	0.0053	0.0063	0.0093	0.0073	0.0083	0.0113	0.0083	0.0073	0.0093	0.0083	0.0123	0.0083	0.0083
CAP2_F1::ARC15_F3	54.839	0.0005	-0.0005	-0.0005	0.0005	0.0005	-0.0005	-0.0005	0.0005	-0.0005	0.0005	-0.0005	0.0005	0.0005	0.0005	-0.0005	-0.0005	-0.0005	-0.0005	0.0005	0.0005	0.0005	0.0005	0.0005	-0.0005	0.0005	0.0005	0.0005	-0.0005	0.0005	0.0005	-0.0005	0.0005	0.0015	0.0015	-0.0005	0.0015	0.0015	0.0015	0.0025	0.0025	0.0025	0.0025	0.0025	0.0035	0.0035	0.0035	0.0035	0.0035
SFT2_F1::ARF1_F3	54.759	0.0009	-0.0001	-0.0001	-0.0001	-0.0001	-0.0001	-0.0001	-0.0001	-0.0001	-0.0001	-0.0001	0.0009	0.0009	-0.0001	-0.0001	-0.0001	-0.0001	-0.0001	-0.0001	0.0009	0.0009	-0.0001	-0.0001	0.0009	0.0019	-0.0001	0.0009	-0.0001	0.0019	0.0009	0.0009	0.0019	0.0009	0.0019	0.0009	0.0019	0.0029	0.0029	0.0019	0.0019	0.0019	0.0029	0.0029	0.0019	0.0029	0.0019	0.0029	0.0039
FTR1_F1::TCB3_F3	54.705	-0.0018	-0.0008	0.0002	0.0002	0.0012	0.0022	-0.0018	-0.0018	-0.0018	0.0042	-0.0008	0.0002	-0.0008	-0.0008	0.0032	0.0002	0.0002	0.0022	0.0022	0.0012	0.0042	0.0002	0.0002	0.0002	0.0032	0.0032	0.0032	-0.0008	0.0012	0.0002	0.0002	0.0052	0.0012	-0.0008	0.0012	0.0042	0.0022	0.0032	0.0032	0.0012	0.0052	0.0032	0.0062	0.0022	0.0102	0.0012	0.0092	0.0032
SLC1_F1::FAT1_F3	54.676	0.006	0.003	0.002	0.003	0	-0.001	-0.002	-0.003	-0.004	-0.004	-0.002	-0.003	-0.004	-0.001	-0.004	-0.002	0	-0.001	-0.002	-0.004	-0.002	-0.003	0.001	-0.002	-0.001	-0.001	0	0	-0.001	0	0	0	0	0	0.001	0.001	0.001	0	0.002	0.001	0.002	0.001	0.002	0	0.001	0.002	0	0.001
UTP5_F1::UTP15_F3	54.662	-0.0022	-0.0002	-0.0002	0.0018	-0.0032	0.0008	0.0028	0.0018	-0.0012	-0.0002	-0.0022	-0.0012	0.0008	0.0008	0.0028	-0.0012	0.0028	-0.0012	0.0018	0.0028	0.0028	0.0008	0.0018	0.0018	0.0008	0.0028	0.0028	0.0008	0.0008	0.0038	0.0008	0.0028	0.0018	0.0048	0.0028	0.0038	0.0048	0.0048	0.0028	0.0048	0.0058	0.0048	0.0048	0.0068	0.0068	0.0048	0.0048	0.0048
DCP2_F1::SCD6_F3	54.6581	-0.0008	-0.0012	0.001	0.0011	0.001	-0.0006	-0.0003	0.0002	0.0002	-0.0002	-0.0001	0.0002	0.0005	0.0005	0	0.0019	0.0007	0.0013	0.0006	0.0012	0.0011	0.0007	0.001	0.0017	0.0016	0.0016	0.0017	0.0018	0.0018	0.0019	0.0022	0.0033	0.0018	0.0027	0.0037	0.002	0.0035	0.0024	0.0033	0.0029	0.0034	0.0036	0.0041	0.0041	0.0037	0.0037	0.0045	0.0042
LSP1_F1::ARC40_F3	54.589	0.0023	-0.0007	0.0013	-0.0007	-0.0007	-0.0017	-0.0007	0.0003	0.0003	0.0003	-0.0007	0.0003	0.0013	0.0003	0.0013	0.0003	0.0003	0.0013	0.0013	0.0003	0.0023	0.0033	0.0033	0.0013	0.0023	0.0023	0.0023	0.0023	0.0023	0.0003	0.0033	0.0023	0.0033	0.0043	0.0043	0.0023	0.0023	0.0023	0.0023	0.0023	0.0053	0.0063	0.0033	0.0033	0.0043	0.0043	0.0053	0.0043
ERV29_F1::KRE27_F3	54.559	-0.0018	0.0012	0.0012	0.0002	0.0002	-0.0008	0.0002	-0.0008	0.0002	0.0002	0.0002	0.0002	0.0002	0.0012	0.0002	0.0012	0.0002	0.0012	0.0012	0.0022	0.0012	0.0022	0.0012	0.0022	0.0022	0.0022	0.0022	0.0022	0.0012	0.0032	0.0022	0.0022	0.0022	0.0042	0.0022	0.0032	0.0042	0.0032	0.0052	0.0042	0.0032	0.0042	0.0042	0.0052	0.0052	0.0052	0.0052	0.0062
ERV29_F1::RET2_F3	54.514	0.0015	-0.0005	0.0025	0.0005	0.0045	-0.0015	-0.0005	-0.0025	-0.0005	-0.0035	-0.0045	-0.0065	-0.0025	-0.0035	-0.0075	-0.0035	0.0005	-0.0025	0.0005	-0.0045	-0.0025	-0.0055	-0.0035	-0.0015	-0.0015	-0.0025	0.0035	-0.0005	-0.0015	0.0005	-0.0005	-0.0005	-0.0005	0.0005	-0.0025	0.0005	0.0025	0.0025	0.0005	-0.0005	0.0005	0.0005	0.0015	0.0015	0.0015	0.0035	0.0025	0.0015
GAR1_F1::YMR269W_F3	54.506	0.0027	-0.0023	-0.0003	-0.0003	-0.0033	0.0037	-0.0003	-0.0003	-0.0003	0.0007	0.0007	-0.0013	-0.0003	-0.0003	-0.0003	-0.0003	0.0017	-0.0003	0.0027	0.0017	-0.0013	0.0017	0.0007	-0.0003	-0.0003	-0.0003	0.0017	0.0017	0.0017	0.0017	0.0007	-0.0003	0.0017	0.0007	-0.0003	0.0027	0.0047	0.0027	0.0047	0.0027	0.0037	0.0027	0.0037	0.0027	0.0037	0.0017	0.0037	0.0037
SWP1_F1::YKL088W_F3	54.506	0.0017	-0.0003	0.0017	-0.0003	0.0027	-0.0013	-0.0003	-0.0013	-0.0003	-0.0023	-0.0033	-0.0033	-0.0013	-0.0023	-0.0033	-0.0023	0.0007	-0.0013	0.0007	-0.0023	-0.0013	-0.0033	-0.0013	0.0007	0.0007	-0.0003	0.0037	0.0017	0.0007	0.0027	0.0017	0.0017	0.0017	0.0037	0.0017	0.0017	0.0037	0.0047	0.0037	0.0017	0.0017	0.0027	0.0027	0.0037	0.0047	0.0057	0.0037	0.0047
ERV25_F1::CPT1_F3	54.492	-0.0001	-0.0001	-0.0001	-0.0001	0.0009	-0.0011	-0.0011	-0.0001	0.0009	0.0009	0.0009	0.0009	-0.0001	-0.0001	0.0009	-0.0011	0.0009	0.0009	0.0009	0.0009	0.0009	0.0009	0.0009	0.0009	-0.0001	0.0019	-0.0001	0.0009	-0.0001	0.0019	0.0019	0.0029	0.0019	0.0019	0.0029	0.0029	0.0019	0.0019	0.0029	0.0029	0.0029	0.0029	0.0029	0.0029	0.0029	0.0029	0.0039	0.0039
CIC1_F1::UBP10_F3	54.3914	0.0006	0.0001	-0.0007	-0.0003	0.0001	0.0002	-0.001	0.0001	0	0.001	0.0009	0.0019	-0.0005	0.0018	-0.0008	-0.0004	-0.0015	-0.0005	0.0019	0.0001	0	0.0011	0.0002	-0.0016	-0.0005	0.0011	0.0004	0	-0.0013	0.0006	-0.0001	-0.0007	-0.0013	0.0024	-0.0002	-0.0008	0.0019	0.0006	0.0009	0.0013	-0.0005	0.0007	0.001	0.0015	0.0013	0.0012	0.0023	0.0026
PAC10_F1::GIM5_F3	54.34	-0.0001	-0.0021	0.0009	-0.0011	-0.0001	-0.0001	0.0009	0.0009	0.0009	-0.0001	0.0009	0.0009	-0.0001	0.0019	0.0009	0.0019	0.0029	0.0009	0.0009	0.0029	0.0009	0.0019	0.0039	0.0009	0.0029	0.0019	0.0009	0.0019	0.0019	0.0019	0.0029	0.0029	0.0019	0.0029	0.0039	0.0039	0.0019	0.0029	0.0039	0.0039	0.0039	0.0039	0.0039	0.0029	0.0039	0.0029	0.0039	0.0029
KEX1_F1::PIN2_F3	54.273	0.0017	-0.0023	-0.0013	-0.0003	0.0027	-0.0033	0.0017	-0.0013	0.0007	0.0017	0.0017	0.0007	0.0037	0.0007	-0.0013	0.0007	0.0007	0.0027	-0.0003	0.0007	0.0027	-0.0013	0.0017	0.0037	0.0047	0.0047	-0.0023	0.0027	0.0017	0.0047	0.0017	0.0117	-0.0003	0.0037	0.0017	0.0027	0.0057	0.0027	0.0007	0.0057	0.0027	0.0107	0.0007	0.0097	0.0077	0.0037	0.0087	0.0037
SLA2_F1::ARC35_F3	54.253	-0.0013	-0.0003	0.0007	-0.0003	0.0007	-0.0003	0.0007	0.0007	-0.0003	-0.0003	0.0007	0.0007	0.0007	-0.0003	-0.0003	-0.0003	-0.0003	0.0007	0.0007	0.0007	0.0007	0.0007	0.0007	-0.0003	0.0027	0.0007	0.0017	0.0007	0.0017	0.0017	0.0027	0.0017	0.0017	0.0017	0.0027	0.0017	0.0027	0.0027	0.0027	0.0017	0.0027	0.0027	0.0027	0.0027	0.0027	0.0027	0.0037	0.0037
GPI8_F1::GPI16_F3	54.203	0.0059	-0.0011	-0.0021	0.0029	-0.0021	-0.0011	-0.0011	-0.0001	-0.0001	-0.0011	-0.0011	0.0039	0.0029	-0.0001	-0.0011	-0.0001	-0.0001	0.0029	-0.0011	-0.0001	0.0009	0.0029	-0.0001	-0.0001	0.0009	-0.0001	0.0019	0.0029	0.0019	0.0069	-0.0001	0.0049	0.0049	0.0019	0.0009	0.0019	0.0029	0.0029	0.0029	0.0009	0.0029	0.0019	0.0019	0.0039	0.0069	0.0019	0.0019	0.0039
ERV25_F1::ERG5_F3	54.194	-0.0004	0.0056	-0.0024	-0.0004	-0.0014	-0.0014	0.0026	-0.0004	-0.0024	0.0006	0.0016	-0.0014	-0.0004	0.0006	-0.0004	-0.0004	-0.0014	-0.0014	0.0016	-0.0004	-0.0014	0.0006	-0.0004	-0.0004	0.0026	-0.0004	0.0006	-0.0004	0.0006	0.0026	0.0016	0.0006	0.0026	0.0016	0.0036	0.0016	0.0036	0.0016	0.0026	0.0036	0.0046	0.0016	0.0026	0.0036	0.0026	0.0016	0.0026	0.0016
LSM2_F1::LSM4_F3	54.145	-0.0006	-0.0006	-0.0016	0.0004	0.0004	0.0014	-0.0006	-0.0006	0.0014	0.0004	0.0014	0.0014	0.0014	0.0014	0.0004	0.0004	0.0024	0.0024	0.0034	0.0044	0.0044	0.0034	0.0034	0.0044	0.0054	0.0054	0.0044	0.0044	0.0044	0.0064	0.0054	0.0074	0.0054	0.0064	0.0064	0.0064	0.0064	0.0074	0.0074	0.0074	0.0084	0.0074	0.0094	0.0094	0.0084	0.0084	0.0084	0.0104
SNF7_F1::SNF7_F3	54.135	0.0005	0.0015	0.0035	-0.0025	-0.0005	-0.0045	-0.0015	0.0025	0.0045	-0.0035	0.0005	0.0055	-0.0035	0.0005	0.0025	-0.0035	-0.0025	-0.0005	0.0005	-0.0005	-0.0005	-0.0015	0.0045	-0.0005	0.0045	-0.0025	-0.0025	0.0005	0.0005	0.0025	0.0025	0.0045	0.0035	0.0005	0.0055	0.0045	0.0005	0.0035	0.0015	0.0015	0.0025	0.0025	0.0025	0.0025	0.0045	0.0045	0.0035	0.0055
GLR1_F1::GLR1_F3	54.127	0.0005	-0.0005	-0.0005	0.0005	0.0015	0.0005	-0.0005	-0.0005	-0.0005	-0.0005	-0.0005	0.0015	0.0005	0.0005	0.0015	0.0005	0.0015	0.0005	0.0025	0.0005	0.0015	0.0015	0.0025	0.0015	0.0025	0.0015	0.0025	0.0015	0.0035	0.0035	0.0025	0.0025	0.0035	0.0035	0.0025	0.0035	0.0035	0.0035	0.0035	0.0035	0.0035	0.0045	0.0045	0.0045	0.0045	0.0045	0.0055	0.0055
DNF2_F1::LEM3_F3	54.076	-0.0028	0.0012	-0.0028	0.0032	0.0012	0.0002	-0.0028	0.0082	-0.0018	-0.0038	0.0002	0.0012	-0.0038	0.0032	0.0002	-0.0028	-0.0008	-0.0008	0.0022	-0.0018	0.0012	0.0012	0.0032	0.0002	0.0012	0.0002	0.0042	0.0002	-0.0018	0.0062	0.0052	0.0092	0.0042	0.0032	-0.0008	0.0052	-0.0008	0.0042	-0.0008	0.0022	0.0022	0.0002	0.0042	0.0032	0.0042	0.0022	0.0062	0.0022
KEX1_F1::CHS3_F3	54.063	0.0009	-0.0001	-0.0001	-0.0001	-0.0001	-0.0001	-0.0001	-0.0001	-0.0001	-0.0001	0.0009	0.0009	-0.0001	0.0009	0.0009	0.0009	0.0019	0.0009	0.0009	0.0009	0.0009	0.0009	0.0029	0.0019	0.0019	0.0039	0.0039	0.0029	0.0039	0.0039	0.0039	0.0039	0.0039	0.0039	0.0049	0.0049	0.0049	0.0049	0.0059	0.0059	0.0059	0.0059	0.0059	0.0049	0.0059	0.0079	0.0059	0.0079
DHH1_F1::YHR121W_F3	54.03	0	0	0	0	0	0	0	0	0	0	0	0	0	0	0	0.001	0.001	0.001	0.001	0.001	0.002	0.001	0.001	0.002	0.003	0.004	0.004	0.004	0.004	0.005	0.005	0.005	0.005	0.006	0.006	0.005	0.006	0.006	0.006	0.007	0.007	0.007	0.007	0.007	0.008	0.008	0.009	0.008
SWH1_F1::VAC8_F3	54	-0.0024	-0.0014	-0.0004	0.0006	0.0006	0.0006	-0.0004	0.0006	0.0006	0.0016	0.0016	0.0006	0.0006	0.0016	0.0006	0.0006	0.0026	0.0016	0.0016	0.0016	0.0016	0.0006	0.0026	0.0026	0.0026	0.0026	0.0026	0.0026	0.0016	0.0036	0.0026	0.0026	0.0036	0.0036	0.0026	0.0036	0.0036	0.0036	0.0036	0.0036	0.0046	0.0036	0.0046	0.0046	0.0046	0.0056	0.0056	0.0056
STI1_F1::STI1_F3	53.854	0.0016	-0.0004	-0.0004	-0.0014	0.0006	0.0006	-0.0024	-0.0014	0.0016	0.0016	0.0006	0.0006	0.0016	0.0016	0.0016	0.0006	0.0006	0.0056	0.0036	0.0006	0.0016	-0.0004	-0.0004	0.0026	0.0026	0.0036	-0.0004	-0.0004	0.0036	0.0036	0.0016	0.0026	0.0016	0.0006	0.0016	0.0076	0.0056	0.0016	0.0016	0.0006	0.0026	0.0026	0.0016	0.0046	0.0036	0.0026	0.0036	0.0036
VRP1_F1::VRP1_F3	53.778	-0.0009	0.0001	0.0001	0.0001	0.0011	-0.0009	-0.0009	0.0001	0.0001	0.0011	0.0001	0.0011	0.0001	0.0001	0.0011	0.0001	0.0011	0.0011	0.0011	0.0011	0.0021	0.0021	0.0021	0.0031	0.0011	0.0011	0.0011	0.0021	0.0021	0.0031	0.0031	0.0041	0.0031	0.0031	0.0041	0.0041	0.0031	0.0041	0.0041	0.0041	0.0041	0.0041	0.0051	0.0051	0.0051	0.0061	0.0051	0.0051
VPS24_F1::VPS24_F3	53.707	-0.0014	0.0006	-0.0004	0.0016	-0.0004	-0.0004	-0.0004	0.0006	-0.0004	0.0006	-0.0004	0.0006	0.0006	0.0016	0.0016	0.0006	0.0006	-0.0004	0.0006	0.0016	0.0016	0.0016	0.0006	0.0006	0.0026	0.0016	0.0006	0.0006	0.0026	0.0006	0.0016	0.0026	0.0006	0.0006	0.0016	0.0036	0.0016	0.0036	0.0036	0.0036	0.0036	0.0026	0.0026	0.0026	0.0036	0.0046	0.0046	0.0036
EMP70_F1::RET2_F3	53.624	-0.0008	0.0032	0.0012	-0.0018	0.0002	-0.0008	-0.0008	0.0002	0.0002	-0.0008	-0.0008	0.0022	-0.0008	-0.0008	0.0002	-0.0008	0.0002	0.0012	0.0002	-0.0008	0.0022	0.0012	0.0032	0.0022	0.0022	0.0032	0.0032	0.0022	0.0062	0.0032	0.0042	0.0052	0.0052	0.0042	0.0062	0.0062	0.0052	0.0072	0.0062	0.0062	0.0082	0.0062	0.0082	0.0052	0.0062	0.0092	0.0082	0.0092
VPS35_F1::VPS35_F3	53.554	-0.0021	0.0029	-0.0001	-0.0001	0.0029	0.0009	-0.0021	0.0019	-0.0011	-0.0031	0.0019	0.0079	-0.0021	-0.0001	0.0019	0.0009	-0.0001	-0.0021	0.0029	-0.0021	0.0089	0.0009	-0.0021	-0.0011	0.0009	0.0009	0.0019	0.0029	0.0049	0.0009	0.0029	0.0009	0.0019	0.0059	0.0029	0.0069	0.0019	0.0059	0.0009	0.0019	0.0019	0.0029	0.0029	0.0029	0.0039	0.0049	0.0059	0.0049
YKL088W_F1::VHS3_F3	53.5009	0.0001	0.0006	0	-0.0006	-0.0001	-0.0009	-0.0005	-0.0005	0.0013	0.0005	0.0014	0	-0.0005	0.0001	0.0006	-0.0011	-0.001	-0.0005	0.0004	0.0015	0.0001	-0.0013	0.0016	-0.0011	0	0.002	0.001	-0.0006	0.0009	0.0015	0.0009	0.0005	0.0005	0.0035	0.0009	0.0014	0.0014	0.0011	0.0016	0.0016	0.0023	0.003	0.0029	0.003	0.0023	0.0026	0.003	0.0034
URA7_F1::AAT2_F3	53.461	-0.0015	0.0005	-0.0005	-0.0005	0.0005	-0.0005	-0.0005	0.0005	0.0015	0.0005	0.0005	0.0005	0.0005	0.0015	0.0015	0.0005	0.0015	0.0015	0.0025	0.0025	0.0015	0.0025	0.0035	0.0035	0.0025	0.0025	0.0025	0.0025	0.0025	0.0025	0.0025	0.0025	0.0025	0.0035	0.0035	0.0035	0.0035	0.0045	0.0045	0.0045	0.0035	0.0045	0.0045	0.0045	0.0045	0.0045	0.0055	0.0055
YPD1_F1::SSK1_F3	53.418	0.0007	-0.0013	-0.0013	0.0007	0.0007	0.0007	-0.0013	-0.0013	0.0007	0.0017	-0.0003	-0.0003	-0.0003	0.0017	0.0017	0.0007	0.0017	-0.0003	0.0007	0.0007	0.0007	0.0007	0.0017	0.0017	0.0017	0.0037	0.0027	0.0057	0.0027	0.0027	0.0047	0.0047	0.0027	0.0047	0.0047	0.0057	0.0057	0.0037	0.0057	0.0077	0.0077	0.0097	0.0067	0.0077	0.0067	0.0087	0.0067	0.0087
OLE1_F1::ERV25_F3	53.399	0.001	0	0.001	-0.001	0.001	-0.004	0	0.003	0.001	-0.002	0	0.005	-0.003	0.001	0.004	-0.003	-0.002	0.001	0.001	0.001	0.001	0.001	0.006	0.003	0.009	-0.002	-0.001	0.003	0.002	0.006	0.006	0.003	0.003	0.001	0.008	0.007	0	0.007	0.003	0.004	0.004	0.001	0.005	0.004	0.005	0.005	0.004	0.006
ERV25_F1::PPZ1_F3	53.385	-0.0036	-0.0006	0.0004	-0.0016	0.0024	0.0024	-0.0026	0.0024	0.0014	-0.0006	-0.0006	0.0024	-0.0006	-0.0006	-0.0016	0.0014	0.0034	0.0024	0.0014	0.0014	-0.0006	-0.0006	0.0014	0.0014	0.0004	0.0034	0.0054	-0.0006	-0.0006	-0.0006	0.0004	0.0014	0.0034	0.0004	0.0014	0.0004	0.0014	0.0004	0.0024	0.0024	0.0014	0.0014	0.0014	0.0014	0.0004	0.0034	0.0014	0.0044
KEX1_F1::YMR010W_F3	53.3451	-0.0002	0	-0.0018	0.0001	0.0007	-0.0001	-0.0001	0.0009	0.0004	0.0005	-0.0012	0.0009	0.0001	0	0.001	0.0009	-0.0004	0.0003	0.0009	0.0012	0.0014	0.0008	0.0014	0	0.0035	0.0018	0.0017	0.0008	0.0022	0.0015	0.0013	0.0025	0.0018	0.0006	0.0011	0.0024	0.0012	0.0027	0.0031	0.0024	0.002	0.0021	0.0038	0.0018	0.004	0.0026	0.0023	0.004
PST2_F1::FTR1_F3	53.334	-0.0019	0.0001	-0.0009	-0.0009	0.0011	0.0021	-0.0019	0.0021	0.0001	0.0001	0.0001	0.0011	0.0001	-0.0009	-0.0009	0.0001	0.0031	0.0021	0.0001	0.0011	-0.0009	0.0001	0.0001	0.0001	0.0011	0.0021	0.0031	0.0001	0.0001	0.0001	0.0001	0.0011	0.0021	0.0011	0.0011	0.0011	0.0011	0.0011	0.0021	0.0021	0.0021	0.0021	0.0031	0.0031	0.0021	0.0041	0.0031	0.0061
TVP15_F1::ATG27_F3	53.233	0	0	0	0	0	0	0	0	0	0	0.001	0.001	0.001	0	-0.001	0	0	0.001	0.001	0.002	0	0.002	0.002	0.002	0.003	0.003	0.002	0.001	0.002	0.003	0.002	0.002	0.003	0.004	0.003	0.003	0.003	0.003	0.003	0.004	0.004	0.003	0.003	0.003	0.004	0.004	0.005	0.005
SFT2_F1::RET2_F3	53.197	0.0007	-0.0003	-0.0003	0.0007	0.0007	-0.0003	-0.0003	-0.0003	-0.0003	-0.0003	0.0007	-0.0003	0.0007	0.0007	0.0007	0.0017	0.0007	0.0017	0.0007	0.0007	0.0007	0.0017	0.0027	0.0017	0.0037	0.0027	0.0037	0.0037	0.0027	0.0047	0.0047	0.0047	0.0047	0.0037	0.0047	0.0047	0.0047	0.0057	0.0057	0.0057	0.0067	0.0067	0.0067	0.0077	0.0067	0.0077	0.0077	0.0067
SNA3_F1::SEC21_F3	53.162	-0.0014	0.0006	0.0006	-0.0004	0.0016	0.0006	0.0006	-0.0004	-0.0004	-0.0014	-0.0004	0.0006	0.0006	0.0016	-0.0004	0.0006	0.0016	0.0016	-0.0004	-0.0014	0.0006	0.0006	0.0016	0.0006	-0.0004	0.0006	0.0006	0.0006	-0.0004	0.0016	0.0016	0.0016	0.0016	0.0046	0.0016	0.0046	0.0006	0.0016	0.0006	0.0016	0.0006	0.0026	0.0016	0.0026	0.0036	0.0026	0.0056	0.0046
FAT1_F1::FAT1_F3	53.125	-0.0017	-0.0007	-0.0007	0.0003	-0.0007	-0.0007	0.0013	0.0013	0.0013	0.0003	0.0003	0.0003	0.0013	0.0013	0.0013	0.0023	0.0013	0.0003	0.0013	0.0033	0.0023	0.0023	0.0003	0.0013	0.0023	0.0033	0.0003	0.0033	0.0013	0.0023	0.0023	0.0013	0.0033	0.0033	0.0043	0.0033	0.0043	0.0023	0.0023	0.0043	0.0033	0.0043	0.0023	0.0033	0.0023	0.0033	0.0043	0.0043
HMG2_F1::HMG1_F3	53.055	0.0009	0.0009	-0.0011	0.0009	0.0009	0.0009	-0.0011	-0.0021	-0.0011	0.0009	-0.0001	0.0009	0.0019	-0.0011	-0.0001	-0.0011	-0.0011	0.0019	-0.0001	-0.0001	-0.0001	0.0019	-0.0011	-0.0011	0.0009	-0.0001	-0.0001	0.0029	-0.0001	0.0019	0.0009	0.0029	0.0029	-0.0001	0.0009	-0.0001	0.0019	0.0019	0.0009	-0.0001	0.0009	0.0049	0.0019	0.0029	0.0049	0.0029	0.0039	0.0029
STI1_F1::CHC1_F3	53.052	-0.0022	0.0008	-0.0012	-0.0002	0.0008	0.0008	0.0018	-0.0012	0.0018	-0.0012	-0.0002	0.0028	0.0018	0.0008	0.0028	-0.0002	-0.0022	0.0018	0.0028	0.0008	0.0008	0.0038	-0.0022	-0.0002	-0.0002	0.0038	0.0018	0.0038	0.0018	0.0028	0.0018	0.0028	0.0048	0.0038	-0.0012	0.0018	0.0048	0.0038	0.0028	0.0018	0.0038	0.0058	0.0028	0.0038	0.0038	0.0048	0.0038	0.0048
KRE27_F1::SNA3_F3	52.949	-0.0013	-0.0013	-0.0003	-0.0013	-0.0003	0.0007	0.0007	0.0017	0.0007	0.0007	0.0017	0.0017	-0.0003	0.0007	0.0017	0.0017	0.0007	0.0017	0.0007	0.0017	0.0007	0.0017	0.0017	0.0027	0.0027	0.0027	0.0037	0.0027	0.0037	0.0027	0.0037	0.0027	0.0037	0.0037	0.0037	0.0027	0.0047	0.0037	0.0047	0.0057	0.0037	0.0057	0.0057	0.0057	0.0057	0.0067	0.0057	0.0057
EMP47_F1::RBD2_F3	52.858	0.0004	-0.0006	-0.0006	0.0004	-0.0006	0.0004	0.0004	0.0004	0.0004	-0.0006	0.0004	0.0004	0.0004	0.0014	0.0004	0.0014	0.0014	0.0014	0.0014	0.0024	0.0024	0.0024	0.0024	0.0024	0.0034	0.0034	0.0034	0.0034	0.0034	0.0044	0.0034	0.0044	0.0044	0.0044	0.0054	0.0054	0.0054	0.0054	0.0064	0.0054	0.0074	0.0074	0.0074	0.0074	0.0094	0.0074	0.0074	0.0084
GTR2_F1::MEH1_F3	52.812	0.001	-0.001	0	0	0.001	-0.002	-0.001	0.002	0.001	-0.001	0.006	0.006	-0.001	0.005	-0.001	-0.001	0.001	0.002	0	0.001	0.003	0.002	0.002	0.001	0.002	-0.001	0.001	0.004	0.001	0.004	0.003	0.004	0.002	0.005	0.007	0.003	0.001	0.006	0.002	0.001	0.003	0.002	0.003	0.005	0.003	0.004	0.004	0.007
KEX1_F1::MUP1_F3	52.8039	-0.0011	0.0004	-0.0005	0.0007	0.0014	0.0012	0.0004	-0.0004	-0.0018	0	0.0009	-0.0004	0.0008	-0.0006	0.0007	0.0003	0.0005	0.0011	0.0004	0.0004	0.0012	0.001	-0.0003	0.0006	0.0005	0.0008	0.0002	0.0016	0.0013	0.001	0.0012	0.0013	0.0009	0.003	0.0027	0.0004	0.002	0.0021	0.0023	0.0036	0.0026	0.002	0.0024	0.0031	0.0025	0.0032	0.0033	0.0033
KEX1_F1::CHS5_F3	52.797	-0.003	-0.002	-0.001	0	0.002	-0.001	-0.001	0.002	0.001	0.003	0.003	-0.001	0.003	0.001	0.003	0	0.001	0.004	0.002	0	0.004	0.002	0.002	0.003	0.003	0.003	0.005	0.003	0.006	0.003	0.005	0.003	0.004	0.006	0.004	0.004	0.005	0.005	0.005	0.005	0.005	0.005	0.007	0.008	0.006	0.008	0.008	0.007
XPT1_F1::XPT1_F3	52.603	-0.0006	-0.0016	0.0004	0.0014	-0.0006	0.0004	0.0014	-0.0006	-0.0006	0.0004	0.0004	0.0004	0.0004	0.0004	0.0014	0.0004	0.0004	0.0004	0.0024	-0.0006	0.0014	0.0014	0.0024	0.0024	0.0024	0.0014	0.0004	0.0034	0.0004	0.0024	0.0024	0.0014	0.0024	0.0014	0.0034	0.0024	0.0034	0.0044	0.0024	0.0024	0.0044	0.0034	0.0034	0.0044	0.0024	0.0024	0.0024	0.0024
ORM2_F1::ERP4_F3	52.5879	-0.0014	-0.0009	0.0002	0	0	0.0014	0.0004	0	0.0002	0.0005	0.0007	0.0003	0.001	0.001	0.0007	0.0012	0.0014	0.0012	0.0007	0.002	0.0007	0.002	0.0016	0.001	0.0019	0.0012	0.0017	0.0019	0.0016	0.002	0.0023	0.0022	0.0022	0.0027	0.0026	0.0018	0.0026	0.0024	0.002	0.0032	0.0041	0.0023	0.0031	0.0035	0.0028	0.0034	0.004	0.0037
SAC6_F1::ARC15_F3	52.567	0.0001	0.0031	-0.0009	0.0021	-0.0039	-0.0019	-0.0019	0.0041	-0.0009	0.0001	0.0021	0.0021	-0.0029	0.0031	0.0011	0.0041	-0.0029	0.0021	0.0001	-0.0009	0.0011	0.0011	0.0041	0.0031	0.0011	0.0031	0.0091	0.0021	0.0031	0.0041	0.0091	0.0021	0.0041	0.0041	0.0041	0.0131	0.0001	0.0021	0.0041	0.0081	0.0051	0.0031	0.0091	0.0041	0.0071	0.0061	0.0041	0.0031
VMA7_F1::VMA5_F3	52.2995	-0.0008	-0.0001	0	0	0.0001	-0.0005	0.0006	0.0005	0.0002	-0.0001	0.0004	0.0001	-0.0002	-0.0002	-0.0001	0.0003	0.0005	0.0005	0.0009	0.0017	0.0003	0.001	0.0013	0.0009	0.0012	0.0005	0.0015	0.0012	0.0008	0.0008	0.0009	0.0011	0.0013	0.0025	0.0014	0.0021	0.0014	0.0014	0.0019	0.0023	0.0024	0.0021	0.002	0.002	0.0023	0.0033	0.0023	0.0036
ITR1_F1::BOP1_F3	52.1945	0.0009	0.0003	-0.0007	-0.0003	-0.0004	-0.0001	-0.0001	0.0004	0.0002	-0.0001	0.0027	-0.0004	0.0017	0.0004	-0.0002	0.0013	-0.0014	0.0012	0.0006	0.0012	0.0001	-0.0004	0.0014	-0.0007	0.0001	0.002	0	0	-0.0003	0.0017	0.0014	0.0006	0.0009	0.003	0.0015	0.0017	0.0006	0.0028	0.0034	0.0016	0.0015	0.0009	0.0033	0.0012	0.0025	0.0025	0.0039	0.0037
ERP6_F1::ERV25_F3	52.125	-0.0001	-0.0001	-0.0001	-0.0001	-0.0001	-0.0001	-0.0001	-0.0001	0.0009	-0.0001	-0.0001	0.0009	0.0009	0.0009	0.0009	0.0009	0.0019	0.0019	0.0029	0.0029	0.0019	0.0029	0.0029	0.0029	0.0039	0.0039	0.0029	0.0029	0.0039	0.0039	0.0029	0.0039	0.0039	0.0039	0.0039	0.0039	0.0049	0.0049	0.0049	0.0049	0.0049	0.0049	0.0049	0.0049	0.0049	0.0059	0.0059	0.0049
IKI3_F1::ELP4_F3	52.079	-0.0018	-0.0008	-0.0008	0.0002	0.0012	0.0002	0.0002	0.0002	0.0002	0.0012	0.0002	0.0012	0.0012	0.0012	0.0012	0.0022	0.0012	0.0022	0.0012	0.0022	0.0022	0.0022	0.0032	0.0032	0.0032	0.0022	0.0032	0.0032	0.0032	0.0032	0.0042	0.0052	0.0042	0.0052	0.0042	0.0052	0.0052	0.0052	0.0042	0.0072	0.0052	0.0052	0.0052	0.0052	0.0072	0.0072	0.0072	0.0082
MET3_F1::MET3_F3	51.972	-0.0006	-0.0006	-0.0006	-0.0006	-0.0006	0.0004	0.0004	0.0004	0.0004	0.0014	0.0004	0.0004	0.0004	0.0004	0.0014	0.0014	0.0014	0.0014	0.0014	0.0014	0.0014	0.0024	0.0024	0.0024	0.0014	0.0024	0.0024	0.0024	0.0024	0.0024	0.0034	0.0034	0.0044	0.0034	0.0034	0.0034	0.0034	0.0044	0.0034	0.0044	0.0054	0.0044	0.0054	0.0054	0.0054	0.0054	0.0054	0.0064
ELP4_F1::ELP4_F3	51.923	-0.0007	0.0003	0.0003	-0.0007	-0.0007	0.0003	0.0003	0.0003	0.0003	0.0003	0.0003	0.0003	0.0003	0.0003	0.0013	0.0003	0.0013	0.0013	0.0013	0.0013	0.0013	0.0013	0.0013	0.0013	0.0013	0.0023	0.0023	0.0023	0.0023	0.0023	0.0023	0.0023	0.0033	0.0023	0.0033	0.0033	0.0033	0.0043	0.0043	0.0033	0.0043	0.0043	0.0043	0.0053	0.0043	0.0053	0.0053	0.0063
GTR1_F1::VAC8_F3	51.917	0.0012	0.0022	-0.0018	-0.0038	-0.0008	0.0002	0.0022	-0.0008	-0.0008	0.0022	-0.0028	0.0002	0.0032	-0.0008	-0.0008	-0.0038	-0.0008	0.0002	0.0002	0.0012	0.0032	0.0032	-0.0018	0.0032	-0.0018	-0.0018	0.0012	-0.0008	0.0052	0.0032	0.0022	0.0082	0.0032	0.0032	0.0032	0.0032	0.0002	0.0012	0.0012	0.0012	0.0022	0.0062	0.0062	0.0022	0.0042	0.0082	0.0072	0.0032
ERV29_F1::ERP4_F3	51.911	-0.0028	-0.0008	0.0012	0.0002	-0.0018	0.0022	0.0032	0.0002	-0.0018	0.0002	-0.0018	0.0002	-0.0008	0.0002	0.0012	-0.0008	0.0012	0.0002	0.0012	0.0022	0.0032	0.0002	0.0022	0.0002	0.0002	0.0002	0.0002	-0.0008	0.0022	0.0012	0.0022	0.0002	0.0002	0.0022	0.0002	0.0012	0.0022	0.0032	0.0012	0.0012	0.0042	0.0022	0.0012	0.0062	0.0032	0.0032	0.0022	0.0012
FTR1_F1::HNM1_F3	51.905	-0.0007	0.0003	-0.0007	-0.0007	0.0013	0.0013	-0.0017	0.0003	0.0013	-0.0007	-0.0007	-0.0007	-0.0007	-0.0007	-0.0017	-0.0007	0.0023	-0.0007	0.0003	-0.0007	-0.0007	0.0003	-0.0007	-0.0007	-0.0007	0.0003	0.0013	-0.0007	-0.0007	-0.0007	0.0003	0.0003	0.0023	0.0003	0.0003	0.0003	0.0003	0.0013	0.0033	0.0013	0.0023	0.0023	0.0023	0.0023	0.0023	0.0023	0.0023	0.0023
HNM1_F1::BOP1_F3	51.889	0.0011	-0.0009	-0.0029	0.0001	0.0001	-0.0019	0.0021	0.0011	0.0011	0.0001	-0.0019	-0.0009	0.0001	0.0031	0.0001	-0.0009	0.0011	0.0001	0.0011	0.0001	0.0021	0.0011	0.0021	0.0041	0.0021	0.0051	-0.0009	0.0031	0.0001	0.0021	0.0021	0.0071	0.0041	0.0031	0.0011	0.0041	0.0041	0.0021	0.0011	0.0031	0.0051	0.0051	0.0011	0.0051	0.0071	0.0051	0.0041	0.0031
PEP1_F1::VPS5_F3	51.844	-0.0014	0.0006	-0.0024	-0.0004	-0.0004	-0.0004	0.0006	0.0026	0.0006	0.0006	0.0006	-0.0004	0.0036	0.0016	0.0026	0.0056	0.0036	0.0036	0.0046	0.0046	0.0046	0.0056	0.0026	0.0056	0.0036	0.0006	0.0026	0.0026	0.0036	0.0046	0.0046	0.0096	0.0016	0.0046	0.0016	0.0036	0.0046	0.0066	0.0066	0.0036	0.0036	0.0036	0.0056	0.0046	0.0036	0.0046	0.0056	0.0066
DHH1_F1::LSM7_F3	51.833	-0.0006	-0.0006	-0.0006	0.0004	-0.0006	0.0004	0.0004	0.0004	0.0004	0.0004	0.0004	0.0004	0.0004	0.0004	0.0004	0.0014	0.0014	0.0014	0.0014	0.0014	0.0024	0.0014	0.0014	0.0014	0.0034	0.0034	0.0034	0.0044	0.0034	0.0044	0.0044	0.0044	0.0044	0.0044	0.0044	0.0044	0.0054	0.0054	0.0054	0.0054	0.0054	0.0054	0.0054	0.0054	0.0054	0.0054	0.0064	0.0064
ARP2_F1::LAS17_F3	51.807	0.0038	-0.0022	0.0028	-0.0012	0.0028	0.0008	-0.0022	-0.0022	0.0008	-0.0032	-0.0042	-0.0022	0.0018	0.0008	-0.0042	-0.0002	0.0018	-0.0022	-0.0032	-0.0012	-0.0002	0.0008	-0.0022	-0.0032	-0.0032	-0.0002	0.0028	-0.0012	-0.0012	-0.0012	-0.0002	0.0008	0.0038	0.0008	-0.0012	0.0008	-0.0012	0.0008	-0.0002	-0.0012	0.0008	0.0038	0.0048	0.0048	0.0058	0.0058	0.0048	0.0018
QDR2_F1::PDR12_F3	51.77	0.0006	-0.0004	-0.0004	0.0006	0.0006	0.0006	-0.0014	0.0006	-0.0004	-0.0004	-0.0004	0.0016	-0.0004	0.0006	0.0006	-0.0004	-0.0004	0.0006	0.0006	0.0006	0.0006	-0.0004	-0.0004	-0.0004	0.0026	0.0026	0.0016	0.0026	0.0016	0.0016	0.0026	0.0026	0.0026	0.0036	0.0036	0.0036	0.0026	0.0036	0.0036	0.0056	0.0056	0.0056	0.0066	0.0046	0.0056	0.0066	0.0076	0.0046
GSY2_F1::GSY2_F3	51.74	-0.0003	-0.0013	-0.0003	0.0007	0.0007	-0.0003	0.0007	-0.0003	0.0007	-0.0003	-0.0003	0.0017	-0.0003	0.0007	-0.0003	0.0007	0.0007	0.0007	0.0007	0.0007	0.0007	0.0007	0.0017	0.0007	0.0027	0.0017	0.0017	0.0017	0.0027	0.0017	0.0007	0.0017	0.0027	0.0017	0.0027	0.0037	0.0027	0.0017	0.0027	0.0027	0.0047	0.0027	0.0037	0.0037	0.0047	0.0047	0.0047	0.0047
GAD1_F1::GAD1_F3	51.499	0.0005	-0.0005	0.0005	-0.0005	-0.0005	0.0005	-0.0015	0.0005	0.0005	0.0005	0.0005	0.0005	0.0015	0.0005	0.0005	-0.0005	0.0005	0.0005	0.0015	0.0005	0.0015	0.0005	0.0005	0.0015	0.0015	0.0015	0.0015	0.0015	0.0025	0.0005	0.0025	0.0015	0.0025	0.0025	0.0015	0.0025	0.0025	0.0025	0.0025	0.0025	0.0035	0.0025	0.0035	0.0025	0.0035	0.0035	0.0035	0.0045
PST2_F1::WSC2_F3	51.466	0	0	0	0	0	0	0	0	0	0	0	0	0	0.001	0	0.001	0.001	0.001	0.001	0.002	0	0.001	0.001	0.001	0.001	0.001	0.002	0.001	0.001	0.002	0.001	0.001	0.002	0.002	0.002	0.001	0.003	0.002	0.003	0.002	0.003	0.002	0.002	0.003	0.003	0.003	0.003	0.003
SPA2_F1::SPA2_F3	51.408	-0.0021	0.0019	0.0009	0.0009	0.0009	-0.0001	-0.0021	-0.0001	-0.0021	0.0019	0.0029	0.0009	-0.0001	0.0019	0.0019	0.0019	-0.0001	0.0019	0.0019	-0.0001	0.0019	0.0019	0.0029	0.0029	0.0009	0.0019	0.0049	0.0019	0.0049	0.0039	0.0039	0.0019	0.0039	0.0059	0.0029	0.0039	0.0079	0.0069	0.0089	0.0069	0.0039	0.0029	0.0039	0.0039	0.0039	0.0069	0.0099	0.0049
SPC1_F1::SPC2_F3	51.357	-0.0006	-0.0006	-0.0006	-0.0006	0.0004	0.0004	-0.0006	0.0014	0.0004	0.0004	0.0004	0.0004	-0.0006	0.0004	0.0014	0.0014	0.0004	0.0024	0.0014	0.0024	0.0014	0.0014	0.0014	0.0024	0.0024	0.0024	0.0014	0.0024	0.0014	0.0024	0.0024	0.0024	0.0024	0.0034	0.0014	0.0034	0.0024	0.0034	0.0024	0.0034	0.0044	0.0044	0.0034	0.0034	0.0034	0.0044	0.0044	0.0044
SNA4_F1::VPS5_F3	51.3355	0.0038	0.002	0.0005	-0.0012	0.0004	-0.0004	-0.0017	0.0001	-0.0015	-0.0021	-0.0011	-0.0019	-0.0015	-0.0012	-0.0005	-0.0014	-0.0019	0.0016	0.0003	-0.001	-0.0012	0.0032	-0.0019	-0.0011	0.0008	-0.0017	0.0001	0.0005	-0.0012	0.0009	-0.0005	0.0014	0.0021	0.0021	0.0013	0.0034	0.0005	0.0013	0.0002	0.0008	0.0024	0	0.0031	0.0038	0.0044	0.0011	0.0023	0.0036
SWA2_F1::CHC1_F3	51.25	-0.0004	0.0006	0.0016	-0.0004	0.0016	-0.0014	-0.0014	0.0016	-0.0014	-0.0004	-0.0004	-0.0004	-0.0004	-0.0004	0.0006	0.0016	-0.0014	-0.0004	0.0016	0.0016	0.0016	-0.0014	0.0006	-0.0004	-0.0004	0.0016	0.0026	0.0026	-0.0004	0.0026	0.0006	-0.0004	-0.0004	-0.0004	0.0016	-0.0004	0.0006	0.0026	0.0016	0.0016	0.0026	0.0036	0.0026	0.0016	0.0026	0.0016	0.0046	0.0036
MID2_F1::MID2_F3	51.173	0.0003	-0.0007	0.0003	0.0013	-0.0007	-0.0017	-0.0017	0.0013	0.0003	0.0013	0.0003	0.0003	0.0003	0.0013	0.0003	-0.0017	0.0003	0.0013	0.0013	0.0013	0.0013	0.0013	0.0013	0.0003	-0.0017	0.0013	-0.0007	0.0023	-0.0007	0.0023	0.0013	0.0023	0.0013	0.0033	0.0023	0.0023	0.0033	0.0013	0.0013	0.0023	0.0033	0.0013	0.0033	0.0033	0.0043	0.0033	0.0043	0.0053
VRP1_F1::ARC15_F3	51.126	0.0005	-0.0015	-0.0015	0.0025	-0.0005	0.0025	-0.0005	-0.0005	-0.0005	-0.0005	-0.0015	-0.0015	0.0005	-0.0005	0.0005	-0.0005	0.0025	0.0005	0.0005	0.0015	0.0015	0.0025	0.0005	0.0055	0.0015	0.0035	0.0025	0.0025	0.0035	0.0025	0.0025	0.0045	0.0035	0.0025	0.0035	0.0025	0.0025	0.0015	0.0015	0.0025	0.0025	0.0045	0.0045	0.0055	0.0045	0.0075	0.0055	0.0055
MYO4_F1::MYO4_F3	51.125	-0.0041	0.0009	-0.0001	-0.0031	-0.0021	0.0019	0.0019	-0.0021	0.0049	0.0019	-0.0041	-0.0001	0.0009	-0.0031	-0.0021	0.0019	0.0009	0.0019	0.0009	0.0039	-0.0021	-0.0031	-0.0021	0.0019	-0.0021	0.0059	-0.0001	-0.0021	0.0049	-0.0001	0.0019	0.0039	0.0049	-0.0011	-0.0011	-0.0011	0.0059	-0.0001	-0.0001	-0.0011	0.0039	0.0029	0.0019	0.0049	0.0009	0.0039	0.0029	0.0019
NOC2_F1::HHO1_F3	51.1223	-0.0004	0.0016	0.0001	0.0007	0.0005	-0.0003	-0.0004	-0.0007	-0.0003	-0.0011	0.0003	0.0004	-0.0001	0.0014	-0.0015	0.0015	0	-0.0018	0.0004	0.0013	0.0016	0.0012	0.0005	0.0002	0.0028	-0.0001	0.0003	0.0015	0.0029	0.0012	0.0006	-0.0003	0.0019	0.0016	0.0006	0.0012	0.0006	0.0019	0.0019	0.0027	0.0029	0.0022	0.0039	0.0024	0.004	0.003	0.0033	0.005
SWP1_F1::CPT1_F3	51.099	0	-0.001	0.004	-0.001	-0.002	-0.001	-0.001	0.001	0.002	-0.001	0.002	0	-0.001	0.002	0.005	0	-0.001	0.002	-0.002	0.001	0	0.002	0.004	0.003	0.004	0.001	0.003	0	0.007	0.001	0.002	0.001	0.002	0.001	0.003	0.002	0.002	0.003	0.002	0.002	0.002	0.004	0.004	0.002	0.005	0.003	0.003	0.002
APL4_F1::APL4_F3	51.059	0	0.001	0	0	0	-0.001	0	0	0	0	-0.001	0	0.001	0.001	-0.001	0.001	-0.001	0	0	0.001	0.003	0	0	0.001	0.001	0.003	0	0.001	0.001	0	0.002	0.001	0.002	0	0.001	0.002	0.001	0.003	0.003	0.003	0.002	0.001	0.003	0.002	0.002	0.001	0.002	0.002
TFG2_F1::SIP5_F3	50.962	0.0027	-0.0033	0.0017	0.0017	0.0027	-0.0013	-0.0023	-0.0013	-0.0013	0.0007	0.0007	-0.0003	-0.0003	-0.0013	0.0017	-0.0003	-0.0003	-0.0003	0.0007	0.0007	0.0017	-0.0013	0.0007	-0.0003	0.0017	0.0007	0.0017	0.0007	-0.0013	0.0027	0.0017	0.0007	0.0017	0.0027	0.0027	0.0037	0.0047	0.0037	0.0027	0.0027	0.0047	0.0027	0.0007	0.0027	0.0027	0.0027	0.0027	0.0047
SFK1_F1::TCB3_F3	50.95	-0.0015	0.0015	0.0005	-0.0005	-0.0015	0.0005	0.0015	0.0005	-0.0005	-0.0005	-0.0005	-0.0005	0.0015	0.0015	0.0015	0.0025	-0.0005	0.0015	0.0015	0.0015	0.0005	0.0015	0.0025	0.0015	0.0005	0.0025	0.0005	0.0045	0.0025	0.0025	0.0025	0.0025	0.0025	0.0055	0.0045	0.0025	0.0055	0.0035	0.0045	0.0035	0.0035	0.0045	0.0025	0.0035	0.0035	0.0035	0.0055	0.0055
SCS7_F1::KRE27_F3	50.83	-0.0008	-0.0008	0.0002	0.0002	0.0002	-0.0008	0.0002	0.0002	0.0002	0.0012	0.0002	0.0002	0.0012	0.0002	0.0012	0.0012	0.0012	0.0012	0.0022	0.0012	0.0022	0.0012	0.0022	0.0022	0.0022	0.0032	0.0032	0.0052	0.0042	0.0042	0.0052	0.0052	0.0052	0.0052	0.0072	0.0062	0.0052	0.0062	0.0072	0.0072	0.0072	0.0082	0.0072	0.0082	0.0072	0.0082	0.0092	0.0082
FMP45_F1::MID2_F3	50.812	-0.001	0	0	0	0	0	0	0.001	0	0	0.001	0	0.001	0	0.001	0.001	0.001	0.001	0.002	0.001	0.001	0.001	0.001	0.002	0.002	0.002	0.002	0.002	0.002	0.002	0.002	0.002	0.002	0.002	0.003	0.002	0.003	0.003	0.003	0.003	0.004	0.004	0.004	0.003	0.004	0.003	0.005	0.004
FUI1_F1::PDR12_F3	50.796	0.0003	-0.0017	0.0013	-0.0007	-0.0007	-0.0007	0.0013	0.0013	0.0013	-0.0017	-0.0007	-0.0007	0.0023	0.0023	-0.0007	0.0013	0.0023	-0.0007	0.0003	0.0023	0.0023	0.0003	0.0003	0.0003	0.0023	0.0013	0.0013	0.0013	0.0023	0.0003	0.0003	0.0033	0.0013	0.0013	0.0013	0.0023	0.0043	0.0013	0.0033	0.0023	0.0023	0.0033	0.0033	0.0053	0.0053	0.0053	0.0033	0.0033
SMI1_F1::MID2_F3	50.7043	-0.0002	0.0007	0.0005	0.0006	-0.0003	-0.0004	0.0009	-0.0006	-0.0007	-0.0007	-0.0005	-0.0008	-0.0007	0.0006	0.0001	-0.0002	0.0003	0.0004	-0.0005	-0.0007	0.0005	0.0001	0.0001	-0.0001	-0.0005	0.0001	0.0011	0.0007	0.0008	0.0006	0.0005	0.0008	0.0019	0.001	0.0014	0.0014	0.0001	0.0014	0.0017	0.0019	0.0022	0.0021	0.0022	0.0016	0.0017	0.0011	0.0028	0.0028
SSD1_F1::YGR054W_F3	50.688	0.0008	-0.0002	0.0008	0.0008	-0.0012	-0.0012	-0.0002	-0.0002	0.0008	-0.0002	-0.0002	-0.0002	0.0008	0.0008	0.0008	-0.0002	0.0018	0.0008	0.0018	0.0018	0.0018	0.0008	0.0008	0.0008	0.0018	0.0018	0.0008	0.0018	0.0018	0.0028	0.0028	0.0028	0.0018	0.0028	0.0038	0.0038	0.0038	0.0038	0.0048	0.0038	0.0058	0.0038	0.0048	0.0058	0.0058	0.0058	0.0048	0.0058
HSP30_F1::PDR12_F3	50.6382	-0.0003	0.0001	-0.0002	-0.0005	0.0008	-0.0001	-0.0003	-0.0002	0.0011	0	0.0009	0.0005	0.0016	-0.0002	0.0009	0.0009	0.0012	0.0008	0.0011	0.0009	0.0022	0.0017	0.0023	0.0021	0.0015	0.0025	0.0032	0.0029	0.0024	0.0021	0.0025	0.0026	0.0035	0.0027	0.0041	0.0044	0.0041	0.0043	0.0027	0.0047	0.0046	0.0039	0.0043	0.0045	0.0046	0.0049	0.0051	0.0064
SNA3_F1::YJU3_F3	50.593	-0.0003	-0.0003	-0.0013	0.0007	-0.0003	0.0007	-0.0003	-0.0003	0.0007	0.0007	0.0007	0.0007	0.0007	0.0007	0.0007	0.0017	0.0007	0.0007	0.0017	0.0017	0.0017	0.0007	0.0017	0.0027	0.0017	0.0027	0.0027	0.0027	0.0027	0.0037	0.0027	0.0027	0.0037	0.0037	0.0037	0.0037	0.0047	0.0037	0.0037	0.0037	0.0047	0.0037	0.0047	0.0047	0.0047	0.0057	0.0057	0.0057
SLA2_F1::VRP1_F3	50.551	0.0018	-0.0002	-0.0002	-0.0002	-0.0002	-0.0002	-0.0002	-0.0002	-0.0002	-0.0002	0.0018	-0.0002	-0.0002	0.0018	0.0008	0.0018	0.0028	0.0018	0.0018	0.0008	0.0018	0.0008	0.0028	0.0018	0.0018	0.0038	0.0038	0.0038	0.0038	0.0038	0.0048	0.0038	0.0038	0.0038	0.0048	0.0048	0.0058	0.0048	0.0068	0.0058	0.0058	0.0048	0.0058	0.0058	0.0058	0.0068	0.0058	0.0088
CTR2_F1::CTR2_F3	50.547	-0.0008	0.0002	-0.0008	0.0002	0.0002	0.0002	0.0002	0.0002	0.0002	0.0002	0.0012	0.0002	0.0002	0.0002	0.0002	0.0012	0.0012	0.0012	0.0002	0.0012	0.0012	0.0022	0.0022	0.0012	0.0012	0.0032	0.0022	0.0032	0.0022	0.0022	0.0022	0.0022	0.0022	0.0012	0.0012	0.0042	0.0022	0.0022	0.0032	0.0032	0.0042	0.0032	0.0022	0.0042	0.0032	0.0042	0.0052	0.0032
PEX11_F1::ANT1_F3	50.4567	0.0006	-0.0007	-0.0003	0.0007	0.0003	-0.0001	-0.0007	-0.0001	-0.0001	0.0001	-0.0008	-0.0006	-0.0003	0.0004	-0.0009	0.0006	-0.0002	0.0001	0.0005	0.0012	0.0006	0.0005	0.0009	0.0012	0.0006	0.0008	0.0009	0.0009	0.0015	0.001	0.0018	0.0011	0.0018	0.0021	0.0024	0.0021	0.0012	0.0022	0.0025	0.0021	0.0014	0.0017	0.0023	0.0037	0.0037	0.0023	0.0019	0.0032
EPT1_F1::RBD2_F3	50.401	-0.0042	0.0058	-0.0002	0.0008	-0.0012	0.0028	-0.0002	-0.0012	-0.0012	-0.0012	0.0038	0.0048	-0.0022	0.0028	-0.0002	0.0028	0.0018	-0.0012	0.0008	-0.0002	0.0088	0.0018	-0.0012	-0.0022	0.0028	0.0008	0.0038	0.0028	0.0048	0.0008	0.0028	0.0008	0.0018	0.0058	0.0028	0.0098	0.0038	0.0048	0.0008	0.0038	0.0008	0.0038	0.0038	0.0038	0.0048	0.0038	0.0078	0.0048
DCP2_F1::EDC3_F3	50.341	0.0069	0.0039	0.0009	-0.0011	-0.0021	-0.0031	-0.0011	-0.0011	-0.0011	-0.0021	-0.0001	-0.0021	0.0009	-0.0011	-0.0001	-0.0001	-0.0021	-0.0021	0.0009	-0.0011	-0.0011	-0.0001	-0.0001	-0.0001	0.0019	0.0039	0.0009	0.0009	0.0009	0.0009	-0.0001	0.0009	0.0009	0.0029	0.0039	0.0009	0.0029	0.0019	0.0029	0.0019	0.0019	0.0019	0.0039	0.0019	0.0029	0.0019	0.0019	0.0039
PHO88_F1::TPO2_F3	50.279	-0.0017	-0.0007	0.0003	0.0003	0.0003	0.0003	0.0003	0.0003	0.0003	0.0003	0.0003	0.0003	0.0013	0.0003	0.0003	0.0013	0.0013	0.0013	0.0013	0.0013	0.0013	0.0003	0.0013	0.0013	0.0013	0.0013	0.0013	0.0013	0.0013	0.0013	0.0013	0.0013	0.0023	0.0013	0.0013	0.0023	0.0023	0.0023	0.0023	0.0013	0.0013	0.0023	0.0023	0.0023	0.0023	0.0013	0.0023	0.0013
CHS3_F1::CHS7_F3	50.273	-0.001	0	-0.001	0	0	0	0	0.001	0	0.001	0	0.001	0	0	0.001	0.001	0	0.001	0.001	0.001	0.001	0.002	0.002	0.001	0.002	0.003	0.004	0.003	0.004	0.004	0.004	0.005	0.005	0.004	0.005	0.005	0.006	0.006	0.006	0.006	0.006	0.007	0.007	0.008	0.008	0.008	0.008	0.009
PEX3_F1::PEX11_F3	50.2604	-0.0011	0.0002	-0.0006	0.0009	0	0.0002	0.0001	0.0002	-0.0001	-0.0002	0.0002	0.0014	-0.0003	0.0009	0.0006	0.0006	0.0008	-0.0003	0.001	0.0004	0.0009	-0.0005	0.001	0.0011	0.0031	0.0003	0.001	0.0005	0.0023	0.0021	0.0008	0.0017	0.002	0.0016	0.0016	0.0019	0.0019	0.0016	0.0024	0.002	0.002	0.0019	0.0031	0.0016	0.0041	0.0041	0.002	0.0048
YMR010W_F1::RET2_F3	50.224	0.002	-0.002	-0.002	0	0.001	0.002	-0.001	0	0.004	-0.004	0	-0.002	0.001	0	0.001	0.002	0.002	-0.002	0	0.001	0.002	0	-0.002	0.001	-0.001	0.001	0.003	0.003	0.003	0.002	0.001	0.002	0.001	0.002	0	0.004	0	-0.001	0.004	0.001	0.002	0.003	0.004	0.005	0.003	0.003	0.004	0.002
MOT2_F1::NOT5_F3	50.185	-0.0012	0.0008	0.0008	0.0008	-0.0002	-0.0012	-0.0002	0.0018	0.0008	-0.0022	-0.0012	0.0008	-0.0012	0.0008	0.0008	0.0008	0.0018	-0.0002	-0.0002	0.0018	-0.0012	-0.0012	0.0018	0.0008	-0.0012	0.0008	-0.0002	-0.0012	0.0008	-0.0002	0.0008	0.0008	-0.0002	-0.0002	0.0018	0.0008	-0.0002	0.0008	0.0028	0.0018	0.0018	0.0008	0.0018	0.0018	0.0018	0.0028	0.0028	0.0008
LSM4_F1::LSM3_F3	50.184	0.0026	-0.0004	0.0006	-0.0034	0.0006	0.0036	-0.0034	-0.0014	0.0006	0.0006	0.0026	0.0026	0.0026	0.0026	0.0016	-0.0004	0.0016	0.0006	0.0036	0.0016	0.0026	0.0016	-0.0004	0.0036	0.0046	0.0036	0.0006	-0.0004	0.0076	0.0056	0.0026	0.0056	0.0046	0.0016	0.0036	0.0126	0.0096	0.0026	0.0036	0.0046	0.0046	0.0056	0.0036	0.0096	0.0086	0.0066	0.0076	0.0066
KEX1_F1::HXT2_F3	50.1228	-0.0003	0.0009	0.0003	0	0.0001	-0.0006	0.0005	-0.0007	0.0005	-0.0008	0.0004	0.0013	0.0006	0.0015	0.0006	0.0023	0.0014	0	0.0012	0.0021	0.0012	0.0016	0.0014	0.0012	0.003	0.0008	0.0013	0.0016	0.0031	0.0026	0.0019	0.0015	0.0024	0.0022	0.0014	0.0025	0.0036	0.0029	0.0035	0.0034	0.0036	0.0036	0.0039	0.0028	0.0034	0.0051	0.0041	0.0057
INP53_F1::APL4_F3	50.082	-0.0019	-0.0009	-0.0009	0.0021	-0.0009	0.0011	0.0011	0.0021	-0.0009	-0.0009	-0.0009	0.0031	0.0001	0.0001	0.0021	0.0001	0.0021	0.0001	0.0011	0.0011	0.0021	0.0011	0.0011	0.0031	0.0021	0.0021	0.0051	0.0041	0.0051	0.0051	0.0041	0.0031	0.0051	0.0031	0.0071	0.0051	0.0071	0.0051	0.0081	0.0071	0.0051	0.0071	0.0071	0.0081	0.0091	0.0091	0.0091	0.0091
SLA1_F1::ARC40_F3	50.047	-0.0031	0.0019	-0.0001	-0.0011	0.0009	-0.0011	-0.0001	0.0009	0.0009	0.0009	-0.0001	-0.0031	0.0009	0.0039	-0.0021	0.0049	0.0039	0.0009	0.0029	0.0009	0.0019	0.0009	-0.0001	0.0019	0.0029	0.0019	-0.0001	0.0009	0.0019	0.0019	0.0049	-0.0001	0.0019	0.0039	0.0039	0.0059	0.0019	0.0049	0.0009	0.0059	0.0039	0.0019	0.0039	0.0039	0.0069	0.0049	0.0069	0.0039
EMP70_F1::YMR010W_F3	50.045	-0.0006	-0.0006	-0.0006	-0.0006	0.0004	0.0004	-0.0006	0.0014	-0.0006	0.0014	0.0004	0.0014	-0.0006	-0.0006	0.0004	0.0004	0.0004	0.0014	0.0014	0.0004	0.0014	0.0004	0.0014	0.0044	0.0024	0.0024	0.0024	0.0014	0.0014	0.0014	0.0014	0.0034	0.0034	0.0024	0.0034	0.0054	0.0044	0.0084	0.0054	0.0034	0.0054	0.0044	0.0054	0.0034	0.0074	0.0054	0.0084	0.0054
PST2_F1::PPZ1_F3	50.014	-0.002	0	0	0	0.001	0	0	0.001	0	0	0.001	0.001	0	0.001	0.001	0.002	0.002	0.002	0.002	0.001	0.002	0.002	0.001	0.001	0.002	0.002	0.002	0.002	0.003	0.002	0.003	0.003	0.002	0.003	0.002	0.003	0.002	0.003	0.003	0.003	0.003	0.004	0.003	0.003	0.005	0.004	0.005	0.005
BEM1_F1::STE20_F3	49.987	-0.0002	-0.0012	-0.0002	0.0008	-0.0002	0.0008	-0.0012	0.0008	0.0008	-0.0002	-0.0002	0.0028	0.0008	0.0008	0.0008	-0.0012	-0.0002	0.0008	0.0018	0.0018	0.0008	0.0008	-0.0002	0.0008	0.0028	0.0038	0.0028	0.0048	0.0028	0.0028	0.0028	0.0038	0.0048	0.0038	0.0048	0.0038	0.0038	0.0038	0.0048	0.0058	0.0068	0.0068	0.0068	0.0068	0.0078	0.0068	0.0078	0.0068
ERP1_F1::ERV29_F3	49.933	-0.0022	0.0008	0.0018	0.0018	0.0018	-0.0012	-0.0012	-0.0012	0.0008	-0.0012	-0.0012	-0.0002	-0.0002	0.0018	-0.0002	0.0018	0.0008	0.0018	-0.0002	0.0018	0.0008	0.0028	0.0008	-0.0002	0.0018	0.0038	0.0008	0.0018	0.0018	0.0038	0.0018	0.0008	0.0008	0.0018	0.0028	0.0028	0.0038	0.0058	0.0048	0.0018	0.0038	0.0028	0.0048	0.0058	0.0038	0.0048	0.0038	0.0058
MEP3_F1::MEP3_F3	49.928	0.0005	0.0005	-0.0005	-0.0005	0.0005	0.0005	-0.0005	-0.0005	0.0005	-0.0005	0.0005	0.0005	0.0005	0.0015	0.0005	0.0005	0.0005	0.0005	0.0015	-0.0005	0.0005	0.0025	0.0015	0.0015	0.0015	0.0015	0.0005	0.0025	0.0005	0.0015	0.0025	0.0015	0.0015	0.0015	0.0025	0.0025	0.0015	0.0015	0.0025	0.0015	0.0015	0.0025	0.0035	0.0025	0.0025	0.0035	0.0035	0.0035
SNA3_F1::MEH1_F3	49.884	0.0001	-0.0009	0.0001	0.0011	0.0011	-0.0009	0.0001	0.0001	-0.0019	0.0011	0.0001	0.0001	0.0011	0.0001	0.0011	-0.0009	-0.0009	-0.0019	0.0031	0.0021	0.0011	0.0021	0.0011	0.0031	0.0001	0.0011	0.0021	0.0021	0.0031	0.0011	0.0021	0.0011	0.0041	0.0031	0.0011	0.0001	0.0011	0.0031	0.0031	0.0011	0.0041	0.0031	0.0041	0.0051	0.0051	0.0041	0.0021	0.0031
USO1_F1::GRH1_F3	49.821	0.0002	-0.0008	0.0002	0.0002	0.0002	0.0002	-0.0008	0.0002	0.0002	0.0002	0.0002	0.0002	0.0002	0.0012	0.0012	0.0002	0.0012	0.0012	0.0012	0.0012	0.0012	0.0012	0.0022	0.0022	0.0022	0.0022	0.0022	0.0022	0.0032	0.0032	0.0032	0.0032	0.0032	0.0032	0.0042	0.0042	0.0042	0.0042	0.0042	0.0052	0.0052	0.0052	0.0052	0.0052	0.0052	0.0062	0.0062	0.0062
PGM2_F1::ARC40_F3	49.752	0.0079	0.0029	-0.0001	-0.0011	-0.0041	-0.0011	-0.0001	-0.0021	-0.0001	-0.0021	0.0029	-0.0021	0.0009	0.0009	-0.0001	-0.0001	-0.0031	-0.0001	0.0019	-0.0001	0.0029	0.0039	-0.0001	-0.0021	0.0039	0.0009	-0.0001	0.0009	-0.0001	0.0009	-0.0021	-0.0001	0.0029	0.0019	0.0019	0.0039	-0.0001	0.0009	0.0019	0.0009	0.0069	0.0039	0.0009	0.0019	0.0009	0.0009	0.0029	0.0019
ATG27_F1::VPS5_F3	49.683	0.0014	0.0014	0.0004	0.0004	0.0004	-0.0006	-0.0006	-0.0006	-0.0006	-0.0016	0.0004	0.0004	-0.0006	-0.0006	0.0004	-0.0006	0.0004	0.0004	-0.0006	-0.0006	0.0004	0.0014	-0.0006	0.0004	0.0004	0.0014	0.0014	0.0014	0.0004	0.0004	0.0014	0.0004	0.0004	0.0004	-0.0006	0.0014	-0.0006	0.0004	0.0004	0.0004	0.0004	0.0004	0.0014	0.0014	0.0004	0.0014	0.0014	0.0024
TRP2_F1::ARC40_F3	49.63	0.0023	-0.0017	0.0003	-0.0047	0.0063	-0.0037	0.0013	-0.0047	0.0033	0.0013	-0.0007	-0.0057	-0.0047	-0.0017	-0.0007	0.0063	0.0053	-0.0017	-0.0007	0.0053	0.0013	-0.0017	-0.0017	0.0003	-0.0007	0.0003	0.0003	0.0013	0.0093	0.0023	-0.0007	0.0003	0.0033	0.0013	0.0023	0.0033	0.0033	0.0013	0.0003	0.0043	0.0033	0.0043	0.0043	0.0053	0.0033	0.0043	0.0093	0.0043
PHO13_F1::URA4_F3	49.619	0.004	-0.001	0	-0.002	0	-0.001	0.001	-0.001	0.001	-0.001	0.001	0.001	0	0	0.001	0	0	0.001	0	-0.001	0.001	0.002	0.002	0.001	0.001	0.001	0.003	0.003	0.003	0.002	0.002	0.002	0.004	0.003	0.004	0.001	0.001	0.002	0.004	0.004	0.003	0.005	0.002	0.002	0.004	0.005	0.006	0.005
SNA3_F1::TGL1_F3	49.611	-0.0005	0.0005	0.0005	-0.0005	0.0005	0.0005	-0.0005	0.0005	-0.0005	-0.0005	0.0005	0.0005	0.0005	0.0015	0.0005	0.0005	0.0005	0.0015	0.0005	0.0015	0.0005	0.0015	0.0025	0.0005	0.0015	0.0015	0.0015	0.0015	0.0015	0.0025	0.0015	0.0015	0.0015	0.0025	0.0015	0.0015	0.0035	0.0015	0.0025	0.0015	0.0025	0.0025	0.0025	0.0025	0.0025	0.0035	0.0025	0.0025
SWP1_F1::AYR1_F3	49.572	-0.0046	-0.0076	-0.0046	-0.0036	0.0124	-0.0036	-0.0056	0.0074	0.0014	0.0084	0.0124	-0.0116	-0.0036	-0.0106	-0.0116	-0.0026	0.0094	0.0074	-0.0016	0.0014	-0.0046	-0.0056	-0.0046	-0.0016	0.0024	-0.0036	0.0094	-0.0046	0.0074	0.0024	0.0024	-0.0006	-0.0036	0.0014	0.0004	-0.0006	0.0074	0.0044	-0.0026	0.0054	0.0014	0.0004	0.0114	0.0054	0.0044	0.0084	0.0114	0.0064
PST2_F1::YJL016W_F3	49.5634	-0.0011	-0.0003	-0.0012	0.0008	-0.0004	0.0001	0.0003	0.0008	0.0013	-0.0003	-0.0011	-0.0003	-0.0001	0.0005	0.0004	-0.0003	0.0013	-0.0011	-0.0003	0.0003	0	-0.0011	0.0005	-0.0003	0.0006	0.0005	0.0005	-0.0009	0.0006	0.0007	0.0002	0.0005	0.0013	0.0002	0.0003	0.0009	0.0008	0.0018	0.0024	0.0015	0.002	0.0003	0.0028	0.0004	0.0016	0.0017	0.0016	0.0038
RBD2_F1::SEC21_F3	49.481	0.0146	0.0056	-0.0004	-0.0004	-0.0054	-0.0034	-0.0024	-0.0024	-0.0024	-0.0034	0.0026	-0.0024	0.0006	-0.0004	-0.0014	-0.0014	-0.0044	0.0006	0.0006	-0.0014	0.0016	0.0026	-0.0014	-0.0034	0.0026	0.0006	-0.0004	0.0006	-0.0014	0.0006	-0.0024	-0.0004	0.0016	0.0006	0.0006	0.0026	-0.0014	-0.0004	0.0006	0.0006	0.0056	0.0036	-0.0004	0.0016	-0.0004	0.0006	0.0026	0.0016
SAC6_F1::SRV2_F3	49.324	0.0002	0.0002	-0.0005	-0.0002	0.0006	-0.0008	0.0006	0.0002	0.0002	-0.0001	0.0007	0.0007	0.0014	0.0003	0.001	-0.0001	0.0011	0.0005	0.0019	0.0005	0.0005	0.0011	0.0011	0.001	0.0021	0.001	0.0014	0.0015	0.0019	0.0009	0.0013	0.0016	0.0016	0.0018	0.0007	0.0023	0.0018	0.0009	0.0017	0.0017	0.0026	0.0017	0.0019	0.0025	0.0027	0.0017	0.0028	0.0037
ERP1_F1::AYR1_F3	49.3181	-0.0007	0	-0.0007	0.0008	0	-0.001	0	0.0009	-0.0001	0.0009	-0.0005	-0.0008	0.0007	0.0007	0	0	-0.0002	0.0001	0.0017	0.0014	0.0012	0.0009	0.0014	0.0012	0.0015	0.0026	0.003	0.0019	0.0018	0.0016	0.0023	0.0017	0.0032	0.0029	0.0023	0.0021	0.0028	0.0024	0.0026	0.0029	0.0032	0.0031	0.003	0.0036	0.0043	0.0033	0.0044	0.0027
AKR1_F1::YCK1_F3	49.307	-0.0017	0.0003	0.0013	-0.0007	0.0003	0.0013	-0.0007	0.0003	0.0003	-0.0007	0.0023	0.0023	0.0013	0.0013	0.0003	0.0003	0.0013	0.0023	-0.0007	-0.0007	0.0003	0.0023	0.0023	0.0013	0.0013	0.0013	0.0013	0.0023	0.0013	0.0003	0.0023	0.0013	0.0023	0.0043	0.0043	0.0053	0.0023	0.0023	0.0023	0.0033	0.0023	0.0033	0.0033	0.0043	0.0043	0.0033	0.0053	0.0053
SFT2_F1::NEO1_F3	49.289	0.0001	0.0001	0.0031	0.0001	0.0001	-0.0009	-0.0009	0.0021	-0.0019	-0.0019	0.0001	0.0001	-0.0019	-0.0009	-0.0019	-0.0009	-0.0009	0.0001	0.0001	-0.0009	0.0011	-0.0009	-0.0009	-0.0019	0.0041	-0.0009	0.0011	0.0011	0.0021	0.0011	0.0021	0.0011	0.0001	0.0001	0.0011	0.0001	0.0021	0.0021	0.0011	0.0021	0.0001	0.0021	0.0031	0.0021	0.0021	0.0021	0.0041	0.0041
LYS21_F1::LYS21_F3	49.249	-0.0013	-0.0003	0.0007	0.0007	-0.0003	0.0007	-0.0003	-0.0003	0.0007	-0.0003	0.0007	-0.0003	0.0007	0.0007	0.0007	0.0017	0.0017	0.0017	0.0027	0.0017	0.0027	0.0027	0.0017	0.0027	0.0027	0.0017	0.0027	0.0027	0.0037	0.0027	0.0027	0.0027	0.0037	0.0027	0.0027	0.0037	0.0037	0.0047	0.0047	0.0047	0.0047	0.0047	0.0037	0.0037	0.0057	0.0057	0.0057	0.0057
ERV25_F1::PIS1_F3	49.235	-0.001	0	0	0	0	0	0	0	0	0.001	0.001	0.001	0.001	0	0.001	0.001	0.001	0.001	0.002	0.002	0.001	0.002	0.002	0.001	0.002	0.002	0.002	0.002	0.002	0.002	0.003	0.002	0.003	0.003	0.003	0.002	0.003	0.003	0.003	0.003	0.003	0.003	0.003	0.003	0.004	0.003	0.003	0.004
SNA3_F1::VMA8_F3	49.202	-0.0029	-0.0009	0.0081	0.0011	-0.0029	-0.0019	-0.0009	-0.0019	0.0001	0.0021	0.0001	-0.0009	-0.0029	-0.0009	-0.0019	-0.0019	0.0021	0.0021	0.0021	-0.0029	0.0031	0.0001	0.0031	-0.0009	0.0031	0.0021	0.0021	0.0001	0.0031	0.0021	0.0021	0.0021	0.0021	0.0021	0.0041	0.0041	0.0041	0.0041	0.0021	0.0021	0.0051	0.0021	0.0031	0.0021	0.0031	0.0051	0.0031	0.0041
VPS60_F1::VTA1_F3	49.162	0.0028	-0.0042	0.0068	-0.0012	-0.0012	-0.0022	-0.0002	0.0008	-0.0002	-0.0012	-0.0012	-0.0032	-0.0002	0.0008	-0.0042	-0.0022	-0.0022	0.0028	-0.0022	-0.0002	-0.0022	-0.0022	0.0008	-0.0032	-0.0002	0.0018	-0.0012	-0.0042	0.0038	-0.0002	0.0008	-0.0022	-0.0002	0.0008	0.0018	-0.0002	0.0008	0.0008	-0.0002	0.0028	0.0008	0.0018	0.0008	0.0018	0.0008	0.0028	0.0028	-0.0002
ERG3_F1::ERG3_F3	49.106	0.0002	-0.0008	0.0002	-0.0008	0.0012	-0.0008	0.0012	0.0012	-0.0008	-0.0008	-0.0018	0.0022	0.0012	0.0002	0.0022	0.0002	0.0012	0.0002	0.0022	0.0012	0.0042	0.0002	0.0012	0.0012	0.0022	0.0012	0.0022	0.0022	0.0012	0.0012	0.0022	0.0012	0.0022	0.0012	0.0022	0.0002	0.0022	0.0022	0.0022	0.0022	0.0022	0.0032	0.0032	0.0032	0.0042	0.0022	0.0032	0.0032
SNQ2_F1::PDR12_F3	48.976	-0.0017	0.0093	-0.0037	0.0093	-0.0007	-0.0027	-0.0017	-0.0037	-0.0047	0.0003	0.0033	-0.0037	-0.0027	0.0003	-0.0017	-0.0037	-0.0017	-0.0037	0.0003	0.0053	0.0053	-0.0027	-0.0047	-0.0027	0.0063	-0.0027	-0.0037	-0.0007	-0.0017	0.0013	-0.0037	0.0003	-0.0027	-0.0017	-0.0017	0.0013	0.0023	0.0013	-0.0017	-0.0007	0.0013	-0.0007	0.0003	-0.0017	0.0043	0.0003	0.0003	0.0003
SLA2_F1::LAS17_F3	48.972	0.0003	-0.0017	0.0003	0.0003	0.0003	0.0003	-0.0007	-0.0007	0.0003	0.0013	-0.0007	0.0003	0.0003	0.0003	0.0003	0.0003	0.0003	-0.0007	0.0013	0.0003	0.0003	0.0003	0.0013	0.0003	0.0003	0.0003	0.0003	0.0003	0.0013	0.0013	0.0013	0.0003	0.0013	0.0023	0.0003	0.0013	0.0023	0.0013	0.0033	0.0023	0.0023	0.0033	0.0033	0.0033	0.0033	0.0033	0.0043	0.0033
SFK1_F1::MID2_F3	48.959	0.001	0	-0.001	0.001	0	0	0	0	-0.001	0	-0.001	-0.001	-0.001	0.001	0.001	0.001	0	0	0.001	0	0.001	-0.001	0	0.002	0	0.001	-0.001	0	0	0.002	0	0	0.001	0	0.001	0.001	0.002	-0.001	0	0	0	0	0.001	0.001	-0.001	0.003	-0.001	0.001
KEX1_F1::TVP15_F3	48.957	0.0006	-0.0014	-0.0014	-0.0004	0.0006	0.0016	-0.0004	0.0006	0.0016	-0.0014	0.0006	-0.0004	0.0006	0.0016	0.0006	0.0016	0.0016	-0.0014	0.0016	0.0016	0.0016	0.0006	-0.0004	0.0006	0.0006	0.0006	0.0026	0.0026	0.0036	0.0026	0.0016	0.0026	0.0026	0.0026	0.0006	0.0026	0.0006	0.0006	0.0026	0.0006	0.0026	0.0036	0.0036	0.0026	0.0036	0.0026	0.0046	0.0016
YAL053W_F1::DFG5_F3	48.941	-0.0017	-0.0007	0.0003	0.0003	0.0003	0.0003	0.0003	0.0003	0.0003	0.0003	0.0003	0.0003	0.0003	0.0013	0.0003	0.0013	0.0013	0.0013	0.0013	0.0013	0.0023	0.0013	0.0013	0.0013	0.0023	0.0023	0.0033	0.0023	0.0033	0.0043	0.0033	0.0053	0.0043	0.0043	0.0053	0.0043	0.0053	0.0053	0.0053	0.0053	0.0063	0.0053	0.0063	0.0053	0.0063	0.0063	0.0063	0.0073
FTR1_F1::MID2_F3	48.903	0.0003	-0.0007	0.0003	-0.0007	0.0003	-0.0007	0.0003	0.0003	0.0003	0.0003	0.0003	0.0003	0.0003	0.0003	0.0013	0.0013	0.0013	0.0013	0.0013	0.0013	0.0023	0.0023	0.0023	0.0023	0.0033	0.0033	0.0033	0.0023	0.0033	0.0033	0.0033	0.0033	0.0033	0.0033	0.0043	0.0043	0.0043	0.0053	0.0053	0.0043	0.0053	0.0053	0.0063	0.0063	0.0053	0.0063	0.0063	0.0073
CAP2_F1::ARC35_F3	48.881	0.0001	0.0001	0.0001	-0.0009	0.0011	0.0001	-0.0009	0.0001	0.0001	0.0001	0.0011	0.0031	0.0001	0.0001	0.0031	0.0011	0.0001	0.0001	0.0021	0.0011	0.0061	0.0011	0.0011	0.0011	0.0031	0.0031	0.0031	0.0021	0.0051	0.0031	0.0031	0.0031	0.0041	0.0041	0.0041	0.0061	0.0041	0.0061	0.0041	0.0051	0.0041	0.0051	0.0051	0.0061	0.0061	0.0061	0.0081	0.0071
HNM1_F1::TPO2_F3	48.877	-0.0007	0.0013	-0.0007	-0.0007	0.0013	0.0003	-0.0007	0.0003	0.0003	-0.0007	0.0013	0.0003	0.0003	0.0023	0.0003	0.0003	0.0003	0.0013	0.0013	-0.0007	0.0003	0.0033	0.0013	0.0003	0.0003	0.0033	0.0003	0.0043	0.0003	0.0023	0.0003	0.0003	0.0023	0.0013	0.0023	0.0023	0.0003	0.0003	0.0013	0.0023	0.0013	0.0013	0.0033	0.0013	0.0023	0.0023	0.0033	0.0023
NSR1_F1::GAR1_F3	48.8698	-0.0056	-0.003	0.0006	0.0017	-0.0004	0.0021	-0.0003	0.0014	0.0012	0.0024	0.0029	0.0003	-0.0002	0.0051	0.0004	0.0012	0.0025	0.0004	0.0036	0.001	0.0029	-0.0005	0.0033	0.0004	0.001	0.0008	0.0011	0.0015	0.0025	0.0025	0.0011	0.0021	0.0017	0.0002	0.0031	0.0023	0.0048	0.0026	0.0028	0.0071	0.0029	0.0036	0.0057	0.0039	0.0063	0.0041	0.0038	0.0056
NUP100_F1::NUP82_F3	48.838	0.0001	-0.0039	0.0001	-0.0009	0.0031	0.0011	0.0001	0.0061	-0.0009	-0.0049	-0.0049	-0.0049	0.0021	-0.0019	0.0001	0.0031	-0.0019	-0.0029	-0.0019	0.0021	0.0001	0.0001	-0.0019	0.0001	0.0011	-0.0019	0.0011	0.0071	0.0011	0.0011	0.0011	0.0011	0.0041	-0.0029	-0.0019	-0.0009	0.0031	0.0051	0.0011	0.0031	0.0011	0.0011	0.0051	0.0021	0.0031	0.0041	0.0021	0.0001
CCW12_F1::ORM2_F3	48.781	0.0003	0.0003	-0.0007	0.0013	-0.0007	0.0013	0.0003	-0.0017	-0.0007	0.0003	0.0003	0.0003	0.0003	0.0003	-0.0007	0.0013	0.0003	0.0013	0.0003	0.0003	0.0013	0.0003	0.0003	0.0013	0.0023	0.0013	0.0013	0.0023	0.0013	0.0023	0.0013	0.0033	0.0033	0.0013	0.0023	0.0023	0.0043	0.0023	0.0023	0.0033	0.0023	0.0033	0.0033	0.0043	0.0043	0.0043	0.0033	0.0043
ERV29_F1::PPZ1_F3	48.747	-0.0026	0.0024	0.0044	0.0004	-0.0026	0.0004	-0.0016	0.0004	-0.0026	0.0014	0.0004	-0.0016	0.0004	0.0054	0.0004	-0.0026	0.0054	-0.0016	0.0014	0.0004	0.0044	0.0014	0.0014	0.0024	-0.0016	-0.0006	-0.0016	0.0044	0.0044	0.0004	0.0024	0.0064	-0.0006	0.0024	0.0024	0.0014	-0.0006	0.0024	0.0044	0.0054	0.0014	0.0064	0.0014	0.0024	0.0024	0.0024	0.0034	0.0034
GPA2_F1::MUP1_F3	48.642	-0.001	-0.001	0	0	0	0	0	0.001	0	0.001	0.001	0.001	0	0.001	0.001	0.001	0.001	0.001	0.001	0.002	0.001	0.002	0.001	0.002	0.002	0.002	0.003	0.002	0.002	0.002	0.002	0.002	0.003	0.003	0.003	0.002	0.004	0.003	0.004	0.004	0.004	0.004	0.004	0.004	0.005	0.004	0.005	0.005
VMA6_F1::VMA8_F3	48.622	0.0004	-0.0006	-0.0006	-0.0006	-0.0006	0.0004	0.0004	0.0004	0.0014	-0.0006	0.0014	-0.0006	0.0004	0.0004	0.0004	0.0024	0.0004	-0.0006	0.0024	0.0014	0.0014	0.0014	0.0004	0.0004	0.0014	0.0014	0.0024	0.0024	0.0034	0.0014	0.0024	0.0024	0.0024	0.0024	0.0014	0.0034	0.0004	0.0014	0.0034	0.0014	0.0024	0.0034	0.0034	0.0034	0.0024	0.0024	0.0034	0.0024
FAT1_F1::RER2_F3	48.615	0.0008	-0.0002	-0.0012	-0.0002	-0.0002	0.0038	-0.0002	-0.0012	-0.0012	-0.0002	-0.0042	-0.0022	0.0008	-0.0002	0.0008	-0.0022	0.0018	0.0008	-0.0002	0.0018	0.0018	0.0018	-0.0012	0.0038	0.0008	-0.0002	0.0028	0.0008	0.0048	0.0028	0.0018	0.0058	0.0028	0.0028	0.0018	-0.0002	0.0008	-0.0012	-0.0002	-0.0002	-0.0002	0.0058	0.0038	0.0028	0.0038	0.0088	0.0038	0.0048
SMI1_F1::HNM1_F3	48.55	0.0018	-0.0012	-0.0012	-0.0012	-0.0012	-0.0012	-0.0012	0.0018	-0.0012	0.0048	-0.0002	0.0008	-0.0002	0.0018	-0.0012	-0.0002	-0.0012	0.0048	0.0068	0.0028	0.0008	0.0028	0.0078	0.0028	0.0008	0.0008	0.0028	0.0028	0.0028	0.0018	0.0068	0.0018	0.0048	0.0048	0.0028	0.0018	0.0058	0.0038	0.0008	0.0028	0.0058	0.0068	0.0028	0.0058	0.0048	0.0048	0.0098	0.0078
NGR1_F1::PUB1_F3	48.47	-0.0003	-0.0003	-0.0003	0.0007	-0.0003	-0.0003	-0.0003	-0.0003	-0.0003	0.0017	0.0017	-0.0003	0.0007	0.0007	0.0007	0.0007	0.0007	0.0007	0.0017	0.0007	0.0027	0.0017	0.0017	0.0017	0.0037	0.0037	0.0027	0.0037	0.0017	0.0017	0.0027	0.0037	0.0017	0.0037	0.0037	0.0037	0.0037	0.0057	0.0047	0.0037	0.0047	0.0037	0.0047	0.0067	0.0047	0.0087	0.0057	0.0047
SNA4_F1::PIB2_F3	48.442	0.0027	0.0007	-0.0003	-0.0003	-0.0003	-0.0003	-0.0013	-0.0033	-0.0003	0.0027	-0.0033	-0.0023	-0.0033	-0.0023	-0.0003	-0.0013	-0.0023	-0.0023	-0.0023	-0.0023	-0.0023	-0.0033	-0.0013	-0.0003	-0.0013	0.0007	-0.0013	0.0047	-0.0003	-0.0023	0.0027	0.0007	-0.0023	0.0007	-0.0003	-0.0013	0.0017	-0.0023	-0.0003	0.0037	0.0027	0.0037	0.0017	0.0027	0.0007	0.0027	0.0007	0.0027
KEX1_F1::OPY2_F3	48.371	0.0003	0.0003	-0.0007	-0.0007	0.0003	-0.0007	-0.0007	0.0003	0.0013	0.0003	0.0003	0.0003	0.0023	-0.0007	0.0003	0.0003	0.0003	0.0003	0.0013	0.0013	-0.0007	0.0013	0.0013	0.0023	0.0003	0.0033	0.0033	0.0043	0.0033	0.0033	0.0023	0.0033	0.0063	0.0033	0.0043	0.0033	0.0033	0.0043	0.0043	0.0043	0.0043	0.0053	0.0053	0.0053	0.0053	0.0043	0.0053	0.0053
SNQ2_F1::HXT1_F3	48.345	0.0009	-0.0001	0.0009	-0.0001	-0.0021	-0.0001	0.0019	-0.0001	-0.0011	-0.0001	0.0009	0.0029	-0.0001	0.0029	0.0019	0.0009	-0.0011	0.0019	0.0009	0.0009	0.0049	0.0059	0.0029	0.0029	0.0039	0.0019	0.0009	0.0049	0.0069	0.0059	0.0029	0.0049	0.0029	0.0039	0.0059	0.0069	0.0059	0.0049	0.0049	0.0039	0.0069	0.0059	0.0069	0.0069	0.0069	0.0049	0.0069	0.0059
SHR3_F1::ERV25_F3	48.309	0.0003	0.0003	0.0003	0.0003	-0.0007	-0.0017	-0.0007	0.0003	0.0003	0.0013	0.0013	0.0003	0.0013	0.0013	0.0003	-0.0007	0.0013	0.0013	0.0013	0.0013	0.0013	0.0013	0.0013	0.0013	0.0003	0.0013	0.0003	0.0023	0.0003	0.0023	0.0013	0.0023	0.0023	0.0023	0.0023	0.0023	0.0033	0.0033	0.0033	0.0033	0.0033	0.0033	0.0043	0.0033	0.0033	0.0043	0.0053	0.0053
SFT2_F1::AKR1_F3	48.222	-0.0009	0.0001	-0.0009	0.0001	0.0001	0.0001	0.0001	0.0001	0.0011	0.0001	0.0001	0.0001	0.0011	0.0001	0.0001	0.0011	0.0011	0.0011	0.0011	0.0011	0.0011	0.0011	0.0011	0.0011	0.0021	0.0011	0.0011	0.0021	0.0021	0.0021	0.0011	0.0021	0.0021	0.0021	0.0021	0.0021	0.0021	0.0021	0.0021	0.0021	0.0021	0.0031	0.0031	0.0031	0.0031	0.0031	0.0031	0.0041
FTH1_F1::FTH1_F3	48.217	0	-0.001	-0.001	0	0	0	0.001	0	0.001	0	0.001	0.001	0	0	0	0.001	0.001	0.002	0.002	0.001	0.001	0.002	0.002	0.002	0.003	0.003	0.003	0.002	0.004	0.003	0.004	0.005	0.004	0.004	0.004	0.004	0.005	0.004	0.004	0.005	0.006	0.006	0.006	0.007	0.007	0.006	0.006	0.007
GPA2_F1::HNM1_F3	48.202	0.0031	0.0001	-0.0009	-0.0009	0.0011	-0.0019	0.0011	-0.0009	-0.0009	0.0001	0.0001	-0.0009	0.0001	-0.0009	0.0011	-0.0009	0.0021	0.0001	0.0001	0.0001	0.0021	-0.0009	0.0001	0.0011	0.0001	0.0021	0.0031	0.0051	0.0011	0.0011	0.0021	0.0031	0.0021	0.0001	0.0011	0.0001	0.0021	0.0011	0.0011	0.0021	0.0001	0.0021	0.0021	0.0011	0.0011	-0.0009	0.0021	0.0011
DHH1_F1::CAF40_F3	48.073	-0.0008	0.0002	0.0012	0.0002	0.0002	0.0002	-0.0018	0.0002	0.0002	0.0002	0.0002	0.0002	0.0012	0.0022	0.0022	0.0012	0.0012	0.0012	0.0012	0.0022	0.0012	0.0012	0.0022	0.0012	0.0032	0.0022	0.0012	0.0022	0.0022	0.0022	0.0022	0.0022	0.0022	0.0032	0.0032	0.0032	0.0042	0.0042	0.0042	0.0042	0.0042	0.0032	0.0042	0.0042	0.0042	0.0052	0.0052	0.0042
BAP2_F1::ARF1_F3	48.073	-0.0002	0.0007	-0.0005	0.0009	-0.0017	0.0003	0.0008	0.0002	-0.0002	-0.0003	-0.0008	0.0013	-0.0006	0.0002	0.0008	0.0006	-0.0008	-0.0002	0.0014	0.0008	0.0001	0.0012	0.0007	0.0007	0.0021	0.003	0.0035	0.0013	0.0042	0.0022	0.0021	0.0021	0.0016	0.0012	0.0018	0.0018	0.0025	0.0022	0.0029	0.0032	0.0031	0.0028	0.0041	0.0014	0.0051	0.0062	0.0051	0.0056
BBC1_F1::MYO5_F3	48.04	-0.0008	0.0002	0.0002	0.0002	0.0012	0.0002	-0.0008	0.0002	0.0002	-0.0008	0.0012	0.0002	0.0002	0.0012	0.0012	0.0002	0.0002	0.0012	0.0022	0.0022	0.0002	0.0012	0.0022	0.0022	0.0012	0.0012	0.0022	0.0012	0.0022	0.0022	0.0022	0.0022	0.0022	0.0012	0.0022	0.0022	0.0022	0.0022	0.0022	0.0032	0.0042	0.0032	0.0032	0.0032	0.0032	0.0032	0.0032	0.0032
LAS17_F1::LAS17_F3	48.039	0.0004	-0.0016	-0.0016	0.0004	-0.0006	0.0004	0.0004	0.0014	0.0024	-0.0016	-0.0016	0.0014	-0.0006	0.0014	-0.0006	0.0024	0.0024	0.0004	0.0014	0.0014	0.0034	0.0004	-0.0006	0.0004	-0.0006	0.0034	0.0024	0.0014	0.0024	0.0024	0.0014	0.0014	0.0014	0.0034	0.0034	0.0024	0.0024	0.0024	0.0014	0.0024	0.0034	0.0084	0.0044	0.0034	0.0054	0.0044	0.0034	0.0034
BAP2_F1::SHR3_F3	47.943	0	0	0.001	-0.001	0	0	0	0.001	0	-0.001	0	-0.001	0.001	0	-0.001	0	0.002	0	0	0.002	0.001	0.001	0	0.001	0.001	0.002	0.002	0.001	0.002	0.001	0.001	0.002	0.001	0.002	0.001	0.001	0.003	0.002	0.003	0.001	0.002	0.003	0.002	0.005	0.006	0.005	0.004	0.003
ORM2_F1::ORM2_F3	47.914	-0.0032	-0.0022	0.0008	-0.0012	0.0028	-0.0032	0.0038	-0.0012	0.0018	0.0018	-0.0012	-0.0022	0.0018	0.0008	-0.0012	0.0008	0.0018	0.0008	0.0008	0.0018	0.0008	0.0018	-0.0012	-0.0002	0.0008	0.0008	0.0028	0.0008	0.0018	0.0018	0.0008	0.0048	0.0038	0.0018	0.0018	0.0028	0.0038	0.0028	0.0038	0.0028	0.0058	0.0058	0.0038	0.0028	0.0038	0.0038	0.0048	0.0048
PMC1_F1::VMA7_F3	47.873	-0.0003	-0.0003	0.0007	-0.0003	-0.0003	-0.0013	0.0007	0.0007	-0.0003	0.0007	0.0007	0.0007	0.0007	0.0007	0.0007	0.0007	-0.0003	0.0007	0.0017	0.0007	0.0007	0.0007	0.0017	0.0017	0.0007	0.0017	0.0007	0.0017	0.0007	0.0027	0.0027	0.0007	0.0017	0.0027	0.0017	0.0017	0.0027	0.0017	0.0017	0.0027	0.0027	0.0037	0.0027	0.0027	0.0037	0.0037	0.0037	0.0047
KEX1_F1::SEC7_F3	47.848	-0.0013	0.0047	0.0027	-0.0003	-0.0033	-0.0043	0.0027	-0.0013	-0.0023	0.0027	0.0047	-0.0033	-0.0013	0.0077	0.0037	0.0027	0.0007	0.0007	0.0057	0.0007	0.0057	0.0087	0.0037	-0.0023	0.0067	0.0037	-0.0003	0.0067	0.0027	-0.0003	0.0007	0.0107	0.0077	0.0007	0.0067	0.0057	0.0057	0.0007	0.0077	0.0077	0.0067	0.0077	0.0057	0.0027	0.0027	0.0027	0.0077	0.0037
SLA2_F1::ARC15_F3	47.836	0.0027	0.0007	0.0017	0.0017	0.0057	-0.0013	-0.0013	-0.0033	-0.0013	-0.0053	-0.0053	-0.0073	-0.0013	-0.0033	-0.0073	-0.0033	0.0007	-0.0023	0.0017	-0.0033	-0.0033	-0.0053	-0.0033	-0.0003	-0.0013	-0.0023	0.0067	-0.0003	-0.0003	0.0017	0.0007	0.0007	-0.0003	0.0027	-0.0023	0.0007	0.0047	0.0037	0.0017	-0.0003	0.0007	0.0007	0.0017	0.0017	0.0027	0.0047	0.0037	0.0027
DHH1_F1::PBP1_F3	47.811	0.0001	-0.0009	0.0001	0.0001	0.0001	0.0001	0.0001	0.0001	0.0001	0.0001	0.0001	0.0011	0.0001	0.0011	0.0011	0.0011	0.0011	0.0001	0.0011	0.0001	0.0011	0.0011	0.0011	0.0021	0.0011	0.0011	0.0011	0.0021	0.0011	0.0021	0.0021	0.0031	0.0031	0.0031	0.0021	0.0021	0.0041	0.0031	0.0031	0.0031	0.0031	0.0031	0.0041	0.0041	0.0041	0.0041	0.0051	0.0051
VMA21_F1::ERV25_F3	47.732	-0.0003	-0.0013	0.0007	-0.0003	0.0007	-0.0003	0.0007	-0.0003	0.0007	-0.0003	-0.0003	-0.0003	-0.0003	0.0007	0.0007	-0.0003	0.0007	0.0007	0.0007	0.0007	0.0007	0.0007	0.0017	0.0017	0.0017	0.0017	0.0007	0.0017	0.0007	0.0017	0.0017	0.0017	0.0027	0.0017	0.0027	0.0017	0.0027	0.0027	0.0027	0.0027	0.0037	0.0027	0.0027	0.0037	0.0027	0.0027	0.0027	0.0037
NAP1_F1::CKI1_F3	47.684	-0.0002	-0.0002	-0.0002	0.0008	-0.0002	-0.0002	-0.0002	-0.0002	0.0008	-0.0002	-0.0002	0.0008	0.0008	0.0008	0.0008	0.0008	0.0008	0.0008	0.0008	0.0008	0.0008	0.0008	0.0008	0.0008	0.0028	0.0028	0.0028	0.0028	0.0028	0.0028	0.0028	0.0038	0.0038	0.0038	0.0038	0.0038	0.0038	0.0038	0.0048	0.0048	0.0048	0.0048	0.0058	0.0058	0.0048	0.0068	0.0058	0.0058
PEP1_F1::CHC1_F3	47.6676	0	0	-0.0008	0	-0.0009	0.0004	0.0008	0.0001	0.0004	0	-0.0008	0.0013	0.0001	0.0008	0.0009	0.001	0.0003	-0.0005	0.0009	0.0014	0.0003	0.001	0.0014	0.0006	0.0026	0.0023	0.0014	0.0006	0.0019	0.0018	0.0015	0.0019	0.0024	0.0009	0.0006	0.0016	0.0024	0.002	0.0035	0.0026	0.0019	0.0018	0.003	0.0014	0.0034	0.0038	0.0019	0.004
SCS7_F1::ERP1_F3	47.641	-0.0008	-0.0008	0.0002	0.0002	0.0002	0.0002	0.0012	-0.0008	0.0002	0.0002	0.0002	0.0002	0.0002	0.0002	0.0012	0.0012	0.0002	0.0012	0.0012	0.0012	0.0012	0.0012	0.0022	0.0012	0.0012	0.0042	0.0032	0.0042	0.0032	0.0042	0.0052	0.0042	0.0052	0.0052	0.0062	0.0052	0.0052	0.0062	0.0062	0.0072	0.0062	0.0072	0.0062	0.0072	0.0072	0.0072	0.0082	0.0082
SFT2_F1::YCR043C_F3	47.609	-0.0008	-0.0008	-0.0008	0.0002	-0.0008	-0.0008	0.0012	0.0012	0.0012	0.0002	0.0002	0.0002	0.0012	0.0012	0.0012	0.0012	0.0012	0.0012	0.0012	0.0012	0.0012	0.0022	0.0012	0.0012	0.0012	0.0022	0.0012	0.0022	0.0012	0.0022	0.0022	0.0022	0.0042	0.0032	0.0032	0.0042	0.0042	0.0032	0.0022	0.0042	0.0032	0.0042	0.0032	0.0042	0.0042	0.0042	0.0042	0.0052
SHE3_F1::SHE3_F3	47.562	0.0015	-0.0015	0.0005	-0.0015	0.0015	-0.0015	0.0035	0.0015	-0.0025	-0.0015	-0.0025	0.0045	0.0025	-0.0015	0.0025	0.0005	0.0035	-0.0015	0.0035	0.0025	0.0085	0.0005	0.0005	0.0005	0.0035	-0.0005	0.0045	0.0015	0.0035	0.0015	0.0045	0.0005	0.0035	0.0015	0.0045	0.0005	0.0045	0.0045	0.0025	0.0035	0.0015	0.0045	0.0055	0.0055	0.0055	0.0015	0.0035	0.0055
YAL053W_F1::WSC2_F3	47.558	0.0018	-0.0022	-0.0012	0.0008	0.0018	-0.0032	0.0038	-0.0022	0.0018	-0.0012	0.0018	0.0008	-0.0002	0.0028	-0.0002	-0.0012	0.0018	-0.0002	0.0018	-0.0002	0.0028	-0.0002	0.0018	0.0058	0.0038	0.0078	-0.0022	0.0048	0.0008	0.0048	0.0028	0.0078	0.0018	0.0038	0.0018	0.0038	0.0008	0.0028	-0.0012	0.0038	0.0038	0.0048	-0.0002	0.0068	0.0068	0.0028	0.0048	0.0028
SWP1_F1::ARF1_F3	47.486	0.0002	-0.0008	-0.0008	0.0002	0.0012	0.0022	-0.0008	-0.0008	-0.0008	0.0002	-0.0018	0.0002	0.0022	0.0002	0.0002	-0.0008	0.0012	0.0002	0.0002	0.0012	0.0012	0.0022	-0.0008	0.0032	0.0012	0.0012	0.0012	0.0012	0.0032	0.0032	0.0022	0.0052	0.0022	0.0022	0.0032	0.0012	0.0012	0.0012	0.0022	0.0022	0.0032	0.0042	0.0042	0.0042	0.0032	0.0072	0.0052	0.0052
YMR010W_F1::SEC21_F3	47.469	-0.001	0	0	0	0	0	0	0	0.001	0	0	0	0	0.001	0.001	0.001	0.001	0.001	0.001	0.001	0.001	0.001	0.001	0.001	0.001	0.002	0.002	0.002	0.002	0.002	0.002	0.003	0.003	0.002	0.003	0.003	0.003	0.003	0.003	0.003	0.004	0.003	0.004	0.004	0.005	0.004	0.005	0.005
MEP1_F1::MEP3_F3	47.437	0.0009	-0.0001	0.0019	0.0019	-0.0011	-0.0011	-0.0011	-0.0001	-0.0011	-0.0001	-0.0011	0.0009	0.0019	0.0019	0.0039	-0.0001	0.0009	-0.0001	0.0039	0.0019	0.0009	-0.0001	0.0019	0.0019	0.0039	0.0009	0.0029	0.0039	0.0039	0.0039	0.0049	0.0019	0.0019	0.0019	0.0039	0.0049	0.0059	0.0049	0.0059	0.0049	0.0049	0.0039	0.0049	0.0039	0.0039	0.0069	0.0069	0.0039
ELP2_F1::ELP4_F3	47.399	0	0	0	0	0	0	0	0	0	0	0	0	0.001	0	0.001	0	0.001	0.001	0.001	0.001	0.001	0.001	0.001	0.002	0.003	0.003	0.002	0.003	0.003	0.003	0.003	0.004	0.003	0.004	0.005	0.005	0.005	0.005	0.006	0.006	0.006	0.006	0.007	0.007	0.008	0.007	0.007	0.007
NUP82_F1::NUP82_F3	47.387	0.0002	0.0002	0.0002	0.0002	-0.0008	-0.0008	0.0002	0.0002	0.0002	0.0002	0.0002	0.0012	0.0012	0.0012	0.0002	0.0002	0.0002	0.0012	0.0012	0.0012	0.0012	0.0012	0.0022	0.0022	0.0012	0.0022	0.0012	0.0022	0.0012	0.0022	0.0032	0.0022	0.0032	0.0032	0.0022	0.0022	0.0032	0.0032	0.0032	0.0042	0.0042	0.0042	0.0042	0.0042	0.0052	0.0062	0.0052	0.0052
ADE17_F1::HCH1_F3	47.335	0.0004	0.0004	0.0014	0.0004	-0.0016	0.0014	0.0004	-0.0016	0.0004	-0.0016	-0.0016	0.0014	-0.0016	0.0004	-0.0016	0.0014	0.0004	-0.0016	-0.0006	0.0004	-0.0016	0.0004	0.0014	-0.0006	0.0024	0.0014	0.0004	0.0034	0.0004	0.0024	0.0014	0.0024	0.0024	0.0014	0.0044	0.0044	0.0044	0.0044	0.0054	0.0044	0.0054	0.0054	0.0054	0.0044	0.0064	0.0044	0.0044	0.0074
CHS3_F1::PIN2_F3	47.2838	-0.0009	-0.0021	-0.0012	0.0018	-0.0003	-0.0008	0.0016	-0.002	-0.0009	0.0048	0.004	0.0041	0.0048	0.0057	0.0032	0.0071	0.0042	0.0085	0.0032	0.007	0.0098	0.0078	0.0061	0.0051	0.0062	0.0082	0.0046	0.0051	0.0094	0.0099	0.0061	0.0121	0.0094	0.0082	0.0076	0.0114	0.0064	0.009	0.0088	0.0103	0.0103	0.0097	0.0085	0.0091	0.0108	0.0111	0.0107	0.011
ATG27_F1::VPS16_F3	47.194	0	0	0	0	0	0	0	0	0	0	0.001	0.001	0.001	0.001	0.001	0.001	0.001	0.001	0.001	0.002	0.001	0.002	0.002	0.002	0.004	0.004	0.004	0.005	0.005	0.005	0.005	0.006	0.006	0.006	0.006	0.006	0.006	0.007	0.007	0.008	0.008	0.007	0.008	0.008	0.008	0.009	0.009	0.009
VPS35_F1::VPS5_F3	47.177	0.0009	-0.0001	0.0009	-0.0001	-0.0011	-0.0011	-0.0001	0.0009	-0.0001	-0.0001	-0.0001	0.0009	0.0019	0.0009	0.0009	-0.0001	0.0019	0.0009	0.0019	0.0019	0.0009	0.0009	0.0009	0.0019	0.0019	0.0019	0.0019	0.0019	0.0029	0.0029	0.0029	0.0029	0.0019	0.0029	0.0039	0.0049	0.0039	0.0039	0.0049	0.0039	0.0049	0.0049	0.0039	0.0049	0.0049	0.0059	0.0049	0.0049
ERV41_F1::RBD2_F3	47.097	-0.0021	-0.0001	-0.0001	-0.0001	-0.0021	0.0009	0.0049	-0.0011	-0.0001	-0.0001	0.0009	0.0019	-0.0011	0.0009	-0.0021	-0.0001	0.0009	-0.0011	0.0009	-0.0001	0.0039	0.0029	-0.0011	0.0009	-0.0001	-0.0011	0.0009	0.0039	-0.0001	0.0009	0.0039	0.0029	0.0009	0.0039	0.0029	0.0029	0.0029	0.0029	0.0019	0.0019	0.0019	0.0039	0.0039	0.0039	0.0029	0.0039	0.0049	0.0049
APL4_F1::GGA2_F3	47.02	0.0003	-0.0007	0.0003	0.0003	0.0003	-0.0007	0.0003	-0.0007	0.0003	0.0003	0.0013	0.0003	0.0003	0.0013	0.0003	0.0023	0.0023	0.0023	0.0013	0.0003	0.0013	0.0003	0.0033	0.0023	0.0023	0.0043	0.0043	0.0033	0.0033	0.0043	0.0043	0.0033	0.0043	0.0043	0.0043	0.0053	0.0053	0.0043	0.0063	0.0053	0.0063	0.0063	0.0063	0.0053	0.0063	0.0063	0.0063	0.0073
CBR1_F1::ERV25_F3	46.979	-0.0011	-0.0001	-0.0001	0.0009	-0.0011	-0.0011	-0.0001	0.0029	0.0009	-0.0011	0.0019	-0.0011	0.0019	0.0019	0.0009	0.0029	-0.0011	-0.0011	0.0009	-0.0001	0.0009	0.0029	-0.0001	0.0009	0.0029	0.0029	0.0009	0.0029	0.0019	0.0009	0.0039	0.0009	0.0049	0.0049	0.0049	0.0019	0.0019	0.0039	0.0009	0.0069	0.0019	0.0039	0.0039	0.0049	0.0029	0.0059	0.0049	0.0039
EHT1_F1::PPZ1_F3	46.864	0.0003	-0.0007	0.0003	0.0003	0.0003	-0.0007	-0.0007	0.0003	0.0003	0.0003	0.0003	0.0003	0.0013	0.0013	0.0013	0.0003	0.0013	0.0003	0.0013	0.0013	0.0013	0.0013	0.0013	0.0023	0.0023	0.0023	0.0023	0.0023	0.0023	0.0023	0.0023	0.0033	0.0023	0.0033	0.0043	0.0043	0.0043	0.0043	0.0043	0.0033	0.0043	0.0043	0.0053	0.0043	0.0053	0.0053	0.0053	0.0053
GAR1_F1::NOC2_F3	46.831	0.0006	-0.0004	-0.0004	0.0006	0.0006	-0.0014	-0.0004	0.0006	-0.0004	0.0006	-0.0004	-0.0014	-0.0004	-0.0004	0.0006	0.0006	0.0016	0.0006	0.0036	0.0006	0.0006	0.0016	0.0006	0.0036	0.0006	0.0006	0.0006	0.0026	0.0006	0.0006	0.0016	0.0016	0.0016	0.0016	0.0056	0.0016	0.0016	0.0016	0.0026	0.0016	0.0036	0.0046	0.0016	0.0016	0.0026	0.0026	0.0026	0.0026
ARC18_F1::ARC18_F3	46.754	-0.0007	-0.0007	0.0003	-0.0007	0.0003	0.0003	0.0003	0.0003	0.0003	0.0003	0.0003	0.0003	0.0003	0.0013	0.0013	0.0013	0.0013	0.0013	0.0013	0.0023	0.0023	0.0023	0.0023	0.0023	0.0023	0.0023	0.0023	0.0023	0.0023	0.0033	0.0023	0.0033	0.0033	0.0033	0.0043	0.0033	0.0033	0.0043	0.0043	0.0043	0.0043	0.0043	0.0053	0.0053	0.0053	0.0053	0.0063	0.0063
KEX1_F1::VMA7_F3	46.73	-0.0009	0.0001	0.0001	0.0001	0.0001	0.0001	0.0001	0.0001	0.0001	0.0001	0.0011	0.0001	0.0011	0.0011	0.0011	0.0011	0.0011	0.0011	0.0011	0.0011	0.0011	0.0011	0.0011	0.0021	0.0091	0.0071	0.0061	0.0061	0.0061	0.0051	0.0061	0.0061	0.0061	0.0071	0.0071	0.0071	0.0071	0.0071	0.0081	0.0081	0.0081	0.0091	0.0091	0.0091	0.0091	0.0101	0.0111	0.0101
HUG1_F1::ADE17_F3	46.625	-0.0014	0.0016	0.0006	-0.0024	0.0026	0.0016	-0.0004	0.0006	-0.0014	-0.0014	0.0006	0.0056	-0.0024	-0.0004	-0.0004	-0.0014	-0.0014	-0.0024	0.0006	-0.0014	0.0046	0.0006	-0.0034	-0.0014	-0.0014	-0.0004	-0.0004	0.0016	0.0016	-0.0014	0.0016	-0.0014	-0.0004	0.0046	0.0016	0.0036	0.0016	0.0026	-0.0004	0.0016	0.0006	0.0016	0.0006	0.0006	0.0016	0.0016	0.0026	0.0036
TPO4_F1::BOP1_F3	46.6202	-0.0004	0.001	0.0005	0.0011	-0.0002	0.0012	-0.0001	-0.0007	-0.0011	-0.0015	0.0017	0.0002	-0.0008	-0.0021	-0.001	0.0005	-0.0003	-0.0003	-0.001	0.0004	-0.0008	0.0001	-0.0002	0.0013	0.0019	0.0008	0.0006	0.0011	0.0011	0.0019	0.0007	0.0004	-0.0005	0.0018	0.002	0.0022	0.0011	0.0027	0.0007	0.002	0.002	0.0003	0.0014	0.002	0.0013	0.0018	0.0014	0.0009
SWP1_F1::FET3_F3	46.608	0.0008	-0.0002	-0.0002	-0.0002	-0.0002	-0.0002	-0.0002	-0.0002	0.0008	-0.0002	0.0008	0.0008	0.0008	0.0008	0.0008	0.0008	0.0018	0.0018	0.0008	0.0008	0.0008	0.0018	0.0028	0.0018	0.0018	0.0048	0.0048	0.0048	0.0038	0.0048	0.0048	0.0048	0.0058	0.0048	0.0058	0.0068	0.0068	0.0068	0.0078	0.0078	0.0068	0.0078	0.0078	0.0078	0.0078	0.0088	0.0088	0.0108
MOT2_F1::POP2_F3	46.588	-0.0003	-0.0003	0.0007	-0.0003	-0.0003	-0.0003	-0.0003	-0.0003	0.0007	0.0007	0.0007	0.0007	0.0007	0.0007	0.0007	0.0007	0.0017	0.0017	0.0017	0.0017	0.0017	0.0017	0.0017	0.0017	0.0037	0.0047	0.0047	0.0047	0.0047	0.0047	0.0057	0.0057	0.0057	0.0067	0.0067	0.0057	0.0057	0.0077	0.0077	0.0077	0.0077	0.0077	0.0087	0.0087	0.0087	0.0097	0.0097	0.0097
INP53_F1::CHC1_F3	46.467	0.0002	0.0002	-0.0008	-0.0028	0.0002	-0.0018	0.0032	0.0022	0.0012	-0.0018	0.0012	0.0022	0.0022	-0.0008	-0.0018	0.0002	-0.0018	-0.0018	0.0002	0.0022	0.0002	0.0052	0.0002	0.0012	0.0032	0.0012	-0.0028	0.0012	0.0042	0.0012	0.0072	0.0022	0.0062	-0.0008	0.0012	0.0032	0.0012	0.0062	0.0052	0.0072	0.0072	0.0062	0.0072	0.0022	0.0022	0.0052	0.0052	0.0032
LSM4_F1::SCD6_F3	46.4483	-0.0005	0.0003	0.0001	0.0006	-0.0002	0.0001	0.0004	-0.0004	-0.0005	0.0005	0.0008	0.0006	0	-0.0003	0.001	0.0012	0.0002	0.0013	0.0002	0.0006	0.0003	0.0011	0.0006	0.0007	0.0009	0.0013	0.0013	0.001	0.0012	0.0018	0.0017	0.0022	0.0022	0.0026	0.0023	0.0029	0.0022	0.0024	0.0022	0.0028	0.0022	0.0026	0.0029	0.0034	0.0031	0.0032	0.0035	0.0033
LSP1_F1::MID2_F3	46.415	0.0045	0.0005	0.0025	0.0015	-0.0005	-0.0005	-0.0045	0.0025	-0.0055	-0.0005	0.0035	-0.0055	-0.0055	0.0025	-0.0015	-0.0045	-0.0045	0.0025	-0.0065	-0.0015	-0.0035	-0.0025	0.0005	0.0005	0.0035	-0.0005	0.0015	-0.0045	-0.0015	-0.0035	0.0005	0.0015	-0.0005	-0.0015	-0.0005	-0.0015	-0.0005	-0.0025	-0.0035	0.0025	-0.0025	-0.0005	0.0005	0.0005	0.0005	0.0015	-0.0005	0.0035
SRV2_F1::ARC35_F3	46.364	0.0018	-0.0012	-0.0012	-0.0002	0.0008	0.0008	-0.0012	0.0008	-0.0002	-0.0002	-0.0002	-0.0002	-0.0002	-0.0002	0.0008	-0.0002	-0.0002	0.0018	0.0018	0.0018	0.0018	-0.0002	0.0008	0.0028	0.0018	0.0028	-0.0002	0.0008	0.0008	0.0018	0.0018	0.0018	0.0008	0.0018	0.0018	0.0018	-0.0002	0.0028	-0.0002	0.0008	0.0028	0.0038	0.0018	0.0028	0.0008	0.0028	0.0038	0.0038
EHT1_F1::ERG7_F3	46.354	-0.0007	0.0013	0.0003	0.0003	-0.0007	-0.0007	-0.0007	0.0003	0.0003	0.0003	0.0003	0.0003	0.0013	0.0013	0.0013	0.0003	-0.0007	0.0013	0.0013	0.0013	0.0003	0.0013	0.0013	0.0013	0.0003	0.0023	0.0013	0.0013	0.0003	0.0023	0.0023	0.0013	0.0023	0.0033	0.0033	0.0023	0.0033	0.0033	0.0023	0.0033	0.0033	0.0033	0.0033	0.0043	0.0033	0.0033	0.0043	0.0043
ERV29_F1::ERV29_F3	46.313	-0.0005	0.0005	-0.0005	0.0005	-0.0015	0.0005	0.0045	-0.0015	-0.0015	-0.0005	0.0005	0.0015	-0.0015	0.0015	-0.0005	0.0025	0.0025	-0.0005	-0.0015	0.0035	-0.0005	0.0015	0.0045	0.0005	-0.0005	0.0015	0.0005	0.0025	0.0025	0.0015	0.0015	0.0005	0.0005	0.0035	0.0025	0.0015	0.0045	0.0045	0.0025	0.0055	0.0035	0.0035	0.0055	0.0035	0.0035	0.0035	0.0045	0.0045
PST2_F1::YGL108C_F3	46.179	-0.0013	-0.0003	-0.0003	-0.0003	0.0007	-0.0003	-0.0003	0.0007	0.0007	0.0007	0.0007	0.0007	0.0007	0.0007	0.0007	0.0017	0.0007	0.0007	0.0007	0.0007	0.0017	0.0007	0.0007	0.0007	0.0017	0.0017	0.0017	0.0017	0.0017	0.0027	0.0017	0.0027	0.0017	0.0017	0.0027	0.0027	0.0027	0.0027	0.0027	0.0027	0.0027	0.0027	0.0037	0.0027	0.0037	0.0027	0.0037	0.0037
YPT1_F1::ALO1_F3	46.149	0.0071	0.0021	-0.0019	-0.0019	0.0011	-0.0029	-0.0059	-0.0029	0.0031	0.0021	-0.0019	-0.0039	0.0001	0.0021	0.0001	-0.0029	-0.0009	0.0031	0.0031	-0.0009	0.0011	-0.0059	-0.0049	0.0071	0.0011	0.0041	-0.0009	-0.0029	0.0001	0.0011	0.0001	-0.0009	0.0001	-0.0039	-0.0019	0.0081	0.0071	-0.0009	-0.0009	-0.0009	0.0021	0.0001	0.0011	0.0051	0.0021	0.0021	0.0041	0.0031
SWP1_F1::HNM1_F3	46.127	-0.0017	-0.0027	0.0033	0.0003	-0.0027	0.0003	-0.0017	0.0053	-0.0027	0.0023	0.0033	-0.0047	-0.0027	0.0053	-0.0007	-0.0027	-0.0017	0.0043	-0.0027	0.0003	-0.0027	-0.0007	0.0043	0.0003	0.0083	0.0043	0.0033	-0.0007	0.0023	0.0003	0.0013	0.0043	0.0043	0.0033	0.0033	0.0023	0.0043	0.0023	0.0013	0.0053	0.0023	0.0023	0.0043	0.0043	0.0063	0.0073	0.0043	0.0073
TPO1_F1::PDR5_F3	45.994	0.0022	-0.0018	-0.0028	-0.0028	0.0022	-0.0008	0.0012	0.0002	0.0032	-0.0008	0.0002	0.0032	0.0002	-0.0008	0.0002	0.0022	-0.0008	0.0012	0.0002	0.0012	-0.0008	0.0012	0.0012	0.0022	0.0032	0.0032	0.0022	0.0012	0.0002	0.0032	0.0012	0.0032	0.0032	0.0032	0.0022	0.0052	0.0042	0.0022	0.0032	0.0022	0.0052	0.0022	0.0072	0.0042	0.0042	0.0042	0.0072	0.0042
BRE5_F1::BRE5_F3	45.973	-0.0024	-0.0014	0.0006	0.0006	0.0006	0.0006	0.0006	0.0006	0.0006	-0.0004	0.0006	0.0006	0.0016	0.0006	-0.0004	0.0016	0.0006	0.0016	0.0036	0.0026	0.0026	0.0016	0.0016	0.0016	0.0016	0.0006	0.0026	0.0026	0.0026	0.0026	0.0016	0.0016	0.0026	0.0016	0.0026	0.0026	0.0036	0.0036	0.0036	0.0026	0.0026	0.0036	0.0036	0.0046	0.0046	0.0026	0.0046	0.0036
SSL2_F1::ARC40_F3	45.779	-0.0023	-0.0043	-0.0023	-0.0013	0.0067	-0.0013	-0.0033	0.0037	0.0007	0.0037	0.0047	-0.0083	-0.0013	-0.0063	-0.0073	-0.0043	0.0047	0.0047	0.0017	-0.0003	-0.0043	-0.0073	-0.0023	-0.0013	0.0007	-0.0023	0.0067	-0.0023	0.0027	0.0007	0.0027	0.0007	-0.0013	0.0017	-0.0013	0.0007	0.0077	0.0037	0.0007	0.0027	0.0007	0.0007	0.0067	0.0037	0.0037	0.0057	0.0057	0.0037
FMP45_F1::ITR1_F3	45.665	-0.002	0.002	0	0.002	-0.002	-0.001	0	-0.002	0.001	0.002	0.001	-0.001	-0.001	0.005	-0.001	0.003	0.002	0.001	0	0.004	0.001	0.004	0.004	0.004	0.002	0.004	0.003	0.005	0.003	0.004	0.004	0.007	0.002	0.009	0.004	0.008	0.007	0.005	0.008	0.008	0.008	0.006	0.006	0.006	0.009	0.011	0.01	0.01
MUP1_F1::PPZ1_F3	45.64	-0.0022	-0.0022	-0.0012	0.0018	-0.0002	0.0038	0.0018	-0.0002	-0.0032	0.0018	-0.0012	0.0008	0.0028	-0.0002	0.0028	0.0028	0.0038	0.0018	-0.0012	0.0038	0.0018	0.0028	0.0008	0.0028	0.0048	0.0068	0.0008	0.0028	0.0038	0.0038	0.0088	0.0028	-0.0012	0.0048	0.0058	0.0058	0.0048	0.0038	0.0058	0.0038	0.0028	0.0038	0.0038	0.0058	0.0028	0.0068	0.0078	0.0068
PMC1_F1::VMA8_F3	45.627	-0.0021	0.0029	-0.0051	-0.0041	-0.0011	0.0019	0.0039	-0.0001	0.0009	0.0029	-0.0041	-0.0041	-0.0001	-0.0041	0.0009	-0.0021	-0.0011	-0.0021	0.0009	0.0029	0.0089	-0.0001	0.0009	0.0029	-0.0011	0.0019	0.0009	0.0019	0.0049	0.0049	0.0009	0.0029	0.0029	0.0009	0.0019	0.0029	-0.0001	-0.0001	-0.0011	-0.0021	-0.0021	0.0049	0.0019	0.0009	-0.0001	0.0069	0.0039	0.0029
EBP2_F1::PWP1_F3	45.626	0.0004	0.0004	0.0004	0.0004	0.0004	-0.0016	-0.0016	0.0004	0.0004	0.0004	0.0014	0.0014	0.0014	0.0004	0.0014	-0.0016	0.0014	0.0014	0.0014	0.0014	0.0014	0.0024	0.0024	0.0034	0.0004	0.0034	0.0004	0.0024	0.0014	0.0034	0.0034	0.0034	0.0044	0.0044	0.0034	0.0044	0.0044	0.0044	0.0044	0.0044	0.0054	0.0054	0.0044	0.0054	0.0054	0.0054	0.0054	0.0054
HHF1_F1::FPR4_F3	45.597	0.0002	0.0002	0.0002	-0.0008	-0.0008	0.0002	0.0002	0.0002	0.0002	0.0002	0.0002	0.0002	0.0002	0.0002	0.0002	0.0002	0.0002	0.0012	0.0012	0.0012	0.0002	0.0012	0.0002	0.0012	0.0012	0.0012	0.0012	0.0012	0.0012	0.0012	0.0022	0.0012	0.0012	0.0022	0.0022	0.0022	0.0022	0.0022	0.0022	0.0022	0.0022	0.0032	0.0022	0.0032	0.0032	0.0032	0.0032	0.0032
NCB2_F1::BUR6_F3	45.5889	0.0001	-0.0005	-0.0004	-0.0003	0.0001	-0.0001	0	0.0002	0.0006	0.0003	0.0003	-0.0002	0.0001	-0.0001	0.0003	0.0006	-0.0001	0.0011	0.001	0.0012	0.0003	0.0014	0.001	0.0005	0.001	0.0011	0.0012	0.0013	0.0011	0.0017	0.0016	0.0023	0.0016	0.002	0.0019	0.0018	0.0022	0.0018	0.0021	0.0029	0.0024	0.0023	0.0032	0.0037	0.0039	0.0031	0.0033	0.0034
ALO1_F1::KES1_F3	45.5469	-0.0006	0	-0.0001	0.0004	-0.0008	0.0008	0	-0.0007	0.0001	0.0006	0	0	0.0008	-0.0002	0.0011	0	-0.0001	0.0008	-0.0006	0.0011	0.0006	-0.0005	0	0.0003	0.0004	0.0007	-0.0005	0.001	0	0.0003	0.0008	0.0006	0.0003	0.0016	0.0012	0.0008	0.0016	0.0006	0.0017	0.0014	0.0023	0.002	0.001	0.0014	0.0022	0.0014	0.0009	0.0016
TIF4632_F1::PUB1_F3	45.512	-0.0012	-0.0012	-0.0002	-0.0002	-0.0002	0.0008	-0.0002	0.0018	0.0008	-0.0002	0.0028	-0.0002	0.0008	-0.0002	-0.0002	-0.0012	-0.0002	0.0028	0.0008	0.0008	0.0028	0.0008	0.0018	0.0008	0.0028	0.0018	0.0048	0.0048	0.0038	0.0028	0.0088	0.0018	0.0038	0.0098	0.0048	0.0038	0.0048	0.0048	0.0048	0.0068	0.0058	0.0058	0.0068	0.0068	0.0078	0.0068	0.0068	0.0068
SSD1_F1::PUB1_F3	45.444	-0.0016	0.0004	0.0004	-0.0006	0.0004	0.0004	0.0004	0.0004	0.0004	-0.0006	0.0024	0.0024	0.0014	0.0014	0.0004	0.0004	0.0014	0.0024	0.0004	0.0004	0.0004	0.0024	0.0014	0.0014	0.0024	0.0014	0.0014	0.0024	0.0024	0.0014	0.0024	0.0024	0.0024	0.0044	0.0044	0.0044	0.0024	0.0024	0.0024	0.0034	0.0034	0.0034	0.0044	0.0044	0.0044	0.0034	0.0044	0.0044
ITR1_F1::FTR1_F3	45.431	-0.0002	0.0008	-0.0002	0.0018	0.0018	-0.0012	-0.0012	-0.0002	-0.0012	-0.0002	0.0018	-0.0012	-0.0002	-0.0012	0.0008	0.0028	-0.0012	0.0018	0.0018	0.0008	0.0018	0.0008	0.0008	0.0028	0.0008	0.0018	0.0018	0.0028	0.0038	0.0008	0.0028	0.0018	0.0038	0.0028	0.0038	0.0018	0.0018	0.0038	0.0058	0.0028	0.0048	0.0048	0.0038	0.0038	0.0048	0.0058	0.0038	0.0048
GPA2_F1::YLR326W_F3	45.287	-0.0012	-0.0012	-0.0002	-0.0012	-0.0002	0.0008	0.0008	0.0008	0.0008	0.0008	0.0008	0.0018	0.0008	0.0008	0.0018	0.0018	0.0018	0.0028	0.0028	0.0028	0.0028	0.0028	0.0028	0.0038	0.0028	0.0038	0.0038	0.0038	0.0048	0.0048	0.0038	0.0058	0.0058	0.0058	0.0058	0.0058	0.0058	0.0058	0.0068	0.0078	0.0068	0.0068	0.0068	0.0078	0.0068	0.0088	0.0088	0.0088
VRP1_F1::ARC35_F3	45.181	-0.001	0	0	0	0	0	0.001	0	0	0	0	0	0	0.001	0	0	0.001	0	0.001	0.001	0.001	0.001	0.002	0.002	0.001	0.001	0.001	0.002	0.002	0.002	0.002	0.002	0.002	0.002	0.002	0.002	0.002	0.003	0.002	0.003	0.003	0.003	0.004	0.003	0.004	0.004	0.004	0.005
SNA4_F1::VPS35_F3	45.14	0.001	-0.002	0.001	0	-0.001	0	0.003	0.001	-0.001	-0.002	-0.001	0	0.001	0.002	0.003	-0.001	0.003	0	0.002	0.002	0.003	0.001	0.002	0.002	0.002	0.002	0.004	0.002	0.001	0.005	0.002	0.001	0.003	0.006	0.003	0.002	0.004	0.003	0.003	0.005	0.004	0.004	0.004	0.006	0.006	0.004	0.005	0.004
EHT1_F1::YLL012W_F3	45.134	0.0015	0.0005	0.0005	0.0005	-0.0005	-0.0005	-0.0005	-0.0015	-0.0005	0.0005	-0.0015	-0.0005	-0.0005	0.0005	-0.0005	0.0005	-0.0015	0.0005	0.0015	-0.0005	0.0015	0.0005	0.0015	0.0005	0.0005	0.0015	0.0015	0.0025	0.0005	0.0005	0.0015	0.0015	0.0015	0.0015	0.0015	0.0005	0.0025	0.0015	0.0025	0.0015	0.0025	0.0025	0.0025	0.0025	0.0035	0.0035	0.0025	0.0025
ARF1_F1::ALO1_F3	45.072	-0.0024	-0.0004	-0.0004	0.0006	-0.0004	0.0016	0.0006	-0.0004	-0.0004	0.0016	0.0006	0.0006	0.0006	-0.0004	0.0006	0.0006	0.0006	0.0016	0.0016	0.0016	0.0016	0.0026	0.0016	0.0016	0.0016	0.0016	0.0026	0.0026	0.0036	0.0026	0.0026	0.0036	0.0036	0.0026	0.0036	0.0036	0.0036	0.0046	0.0036	0.0046	0.0046	0.0036	0.0036	0.0046	0.0036	0.0056	0.0036	0.0036
KRE27_F1::ERV25_F3	44.918	0.0007	-0.0013	-0.0003	-0.0003	-0.0013	0.0007	0.0007	-0.0003	0.0007	0.0007	-0.0003	0.0007	0.0007	0.0007	0.0007	0.0007	0.0007	-0.0003	0.0017	0.0017	0.0007	0.0007	0.0017	0.0007	0.0007	0.0027	0.0017	0.0007	0.0007	0.0027	0.0017	0.0017	0.0017	0.0017	0.0017	0.0007	0.0017	0.0017	0.0017	0.0017	0.0017	0.0017	0.0027	0.0027	0.0027	0.0027	0.0017	0.0027
OSH7_F1::TPO4_F3	44.91	-0.0002	-0.0002	0.0008	-0.0032	-0.0002	0.0008	-0.0012	0.0008	0.0008	0.0018	-0.0012	-0.0002	-0.0002	-0.0002	-0.0002	-0.0002	0.0008	-0.0002	0.0008	-0.0002	0.0008	0.0008	0.0008	0.0008	0.0008	0.0018	0.0008	0.0018	0.0008	0.0008	0.0018	0.0008	0.0018	0.0018	0.0018	0.0018	0.0018	0.0018	0.0028	0.0028	0.0028	0.0018	0.0018	0.0018	0.0018	0.0038	0.0028	0.0028
TPO1_F1::YLR413W_F3	44.908	-0.0011	-0.0001	-0.0001	-0.0001	-0.0001	-0.0001	-0.0001	0.0009	0.0009	-0.0001	0.0009	-0.0001	0.0009	0.0009	0.0009	0.0009	0.0009	-0.0001	0.0009	0.0009	0.0009	0.0019	-0.0001	0.0019	0.0009	0.0009	0.0009	0.0019	0.0009	0.0019	0.0019	0.0019	0.0029	0.0029	0.0029	0.0029	0.0029	0.0019	0.0019	0.0039	0.0029	0.0039	0.0019	0.0029	0.0029	0.0039	0.0029	0.0049
PHO88_F1::SPC1_F3	44.867	-0.0007	0.0003	0.0003	0.0003	0.0003	-0.0007	-0.0007	0.0003	0.0003	0.0003	0.0013	0.0003	0.0003	0.0003	0.0013	0.0003	0.0013	0.0003	0.0013	0.0013	0.0013	0.0013	0.0013	0.0013	0.0003	0.0023	0.0013	0.0023	0.0013	0.0023	0.0033	0.0023	0.0033	0.0023	0.0033	0.0033	0.0023	0.0033	0.0043	0.0033	0.0033	0.0033	0.0033	0.0043	0.0043	0.0043	0.0043	0.0043
NSA2_F1::CGR1_F3	44.849	0.0004	0.0004	-0.0008	0.0004	-0.0003	0.0003	0.0004	0.0005	-0.0001	-0.0014	-0.0011	0.0009	-0.0005	0.0009	-0.0001	0.0006	0.0011	0.0016	0.0016	0.0005	0.0009	0.0019	0.0024	0.0011	0.0024	0.0025	0.0021	0.0008	0.0052	0.0028	0.0029	0.0035	0.002	0.0018	0.0023	0.0034	0.0033	0.0042	0.0044	0.0042	0.0034	0.0029	0.0057	0.0042	0.0057	0.0062	0.0044	0.0057
ERV25_F1::YDC1_F3	44.781	-0.0007	-0.0007	-0.0007	0.0003	0.0013	-0.0017	0.0003	0.0003	0.0013	0.0003	-0.0017	-0.0007	0.0003	-0.0007	-0.0007	0.0003	0.0003	0.0013	0.0013	-0.0007	0.0013	0.0013	-0.0007	0.0003	0.0013	0.0003	0.0023	0.0003	0.0013	0.0013	0.0043	0.0003	0.0013	0.0013	0.0013	0.0033	0.0023	0.0003	0.0013	0.0063	0.0003	0.0013	0.0033	0.0013	0.0023	0.0013	0.0013	0.0013
ADE16_F1::AAT2_F3	44.729	0.0005	-0.0005	0.0005	-0.0005	0.0005	-0.0015	0.0005	0.0005	0.0015	-0.0015	-0.0005	0.0005	0.0015	-0.0005	-0.0005	0.0005	-0.0005	-0.0005	-0.0005	0.0005	0.0015	0.0025	0.0005	0.0015	0.0025	0.0025	-0.0005	0.0015	0.0025	0.0015	0.0035	0.0015	0.0035	0.0025	0.0035	0.0035	0.0025	0.0055	0.0045	0.0065	0.0045	0.0035	0.0055	0.0045	0.0035	0.0045	0.0045	0.0045
FMP45_F1::TCB3_F3	44.701	-0.0012	-0.0012	-0.0012	-0.0002	-0.0002	-0.0002	0.0028	-0.0002	0.0018	-0.0002	0.0008	0.0008	0.0008	0.0008	0.0008	0.0008	-0.0002	-0.0002	-0.0002	0.0038	0.0018	0.0008	0.0028	-0.0002	0.0038	0.0038	0.0018	0.0048	0.0038	0.0018	0.0058	0.0038	0.0038	0.0048	0.0038	0.0048	0.0048	0.0048	0.0048	0.0058	0.0038	0.0058	0.0028	0.0038	0.0068	0.0058	0.0058	0.0058
MUP1_F1::HXT2_F3	44.695	-0.0013	0.0037	-0.0003	0.0017	-0.0033	-0.0023	-0.0003	0.0027	-0.0013	0.0007	0.0017	0.0007	-0.0013	0.0017	0.0007	0.0027	0.0007	0.0017	-0.0013	-0.0013	-0.0003	-0.0003	0.0017	0.0027	0.0007	0.0027	0.0087	-0.0003	0.0017	0.0017	0.0077	0.0017	0.0027	0.0037	0.0037	0.0137	0.0017	0.0027	0.0037	0.0107	0.0067	0.0047	0.0117	0.0077	0.0097	0.0107	0.0097	0.0087
GPA2_F1::BOP1_F3	44.678	0.0015	0.0012	-0.0008	0.0001	-0.0005	0.0012	0.0001	-0.0012	-0.0004	-0.0008	0.0009	0.0002	-0.0012	-0.0001	0.0004	-0.0005	-0.0023	0.0002	-0.0009	0.0002	-0.0003	-0.0009	0	-0.001	-0.0005	-0.0002	-0.0005	0.0001	-0.0001	0	-0.0002	-0.0007	-0.0006	0.0013	0.0006	-0.0007	0.0009	0.0004	-0.0008	0.0006	0.001	0.0007	0.0004	0.0006	0.0014	0.001	0.0016	0.0015
PST2_F1::YLR413W_F3	44.568	-0.0009	0.0001	0.0001	0.0001	0.0001	0.0001	0.0001	0.0001	0.0001	0.0001	0.0001	0.0001	0.0001	0.0001	0.0011	0.0011	0.0011	0.0001	0.0011	0.0011	0.0011	0.0011	0.0021	0.0021	0.0021	0.0021	0.0021	0.0021	0.0021	0.0021	0.0031	0.0031	0.0031	0.0031	0.0031	0.0041	0.0031	0.0041	0.0041	0.0051	0.0041	0.0051	0.0051	0.0051	0.0051	0.0061	0.0061	0.0061
HNM1_F1::HXT2_F3	44.487	-0.0035	-0.0005	-0.0005	0.0005	-0.0005	0.0005	0.0025	0.0005	-0.0015	0.0025	0.0025	0.0015	0.0015	-0.0015	-0.0015	-0.0005	-0.0005	0.0015	0.0025	0.0005	0.0045	-0.0025	0.0025	0.0015	0.0015	0.0015	0.0055	0.0055	0.0035	0.0065	0.0085	0.0035	0.0055	0.0085	0.0075	0.0025	0.0045	0.0085	0.0075	0.0065	0.0075	0.0085	0.0065	0.0085	0.0095	0.0075	0.0075	0.0075
SUR2_F1::ERV25_F3	44.472	0.0014	-0.0016	-0.0016	0.0004	0.0014	-0.0016	-0.0016	0.0034	-0.0006	0.0004	0.0074	0.0034	-0.0006	0.0064	-0.0006	-0.0006	0.0004	0.0014	0.0004	0.0014	0.0034	0.0014	0.0024	0.0004	0.0014	-0.0006	0.0014	0.0034	0.0004	0.0034	0.0014	0.0024	0.0014	0.0044	0.0044	0.0024	0.0004	0.0034	0.0024	0.0004	0.0024	0.0014	0.0024	0.0034	0.0034	0.0034	0.0024	0.0044
PPZ2_F1::SIS2_F3	44.4288	0.0001	0.0001	-0.0008	0.0002	-0.0011	-0.0001	-0.0006	-0.0004	0.0003	0.0027	-0.0004	-0.0003	-0.0001	0.0002	0.0004	-0.0001	0.0004	0.0002	0.0017	0.0006	0.0005	0.0013	0.0017	0.0002	0.0011	0.0009	0.0008	0.0019	0.0012	0.0027	0.0034	0.0022	0.0012	0.0033	0.0018	0.0013	0.0023	0.0021	0.0023	0.0027	0.0036	0.0025	0.0037	0.0038	0.0035	0.0054	0.0034	0.0049
PTC3_F1::YGR205W_F3	44.375	-0.0018	0.0002	0.0012	0.0002	0.0002	0.0002	0.0002	0.0002	-0.0008	0.0002	0.0012	0.0002	0.0002	0.0012	0.0012	0.0012	0.0002	0.0012	0.0012	0.0002	0.0022	0.0012	0.0012	0.0022	0.0012	0.0022	0.0032	0.0022	0.0022	0.0022	0.0032	0.0022	0.0022	0.0022	0.0022	0.0032	0.0042	0.0042	0.0042	0.0052	0.0032	0.0052	0.0042	0.0042	0.0042	0.0042	0.0042	0.0052
OLE1_F1::MID2_F3	44.363	0.0025	-0.0005	0.0005	-0.0005	-0.0005	-0.0005	-0.0015	-0.0005	0.0015	-0.0005	-0.0015	0.0015	0.0005	-0.0005	-0.0015	0.0005	-0.0005	-0.0005	-0.0005	0.0005	-0.0005	-0.0005	0.0005	-0.0005	0.0005	0.0015	0.0005	-0.0005	0.0005	0.0015	0.0005	0.0005	0.0005	0.0005	0.0005	0.0005	0.0015	0.0005	0.0005	0.0015	0.0015	0.0015	0.0015	0.0015	0.0015	0.0025	0.0015	0.0015
PHO88_F1::SUR2_F3	44.204	-0.0004	-0.0004	-0.0004	-0.0004	-0.0004	-0.0004	0.0006	0.0006	0.0006	0.0006	0.0006	-0.0004	0.0006	0.0006	0.0006	0.0006	0.0016	0.0016	0.0006	0.0016	0.0016	0.0016	0.0016	0.0016	0.0016	0.0026	0.0006	0.0016	0.0016	0.0026	0.0016	0.0026	0.0026	0.0026	0.0026	0.0036	0.0036	0.0026	0.0026	0.0036	0.0036	0.0046	0.0036	0.0046	0.0036	0.0036	0.0046	0.0056
VPS35_F1::VPS17_F3	44.133	-0.0004	-0.0004	-0.0004	-0.0004	-0.0014	0.0006	0.0006	0.0006	0.0016	-0.0004	-0.0004	0.0016	0.0026	-0.0004	0.0016	-0.0004	0.0016	-0.0004	0.0016	0.0036	0.0046	0.0036	0.0016	0.0046	0.0026	0.0046	0.0046	0.0066	0.0036	0.0056	0.0036	0.0036	0.0036	0.0046	0.0056	0.0046	0.0076	0.0036	0.0076	0.0066	0.0076	0.0056	0.0066	0.0086	0.0086	0.0096	0.0086	0.0086
CAF40_F1::NOT5_F3	44.1317	0.0005	-0.0013	0.0005	-0.0001	0.0005	-0.0004	-0.0001	0.0004	-0.0004	0.0005	0.0005	-0.0004	0.0001	-0.0004	-0.0001	-0.0006	-0.0005	0.0008	-0.0004	-0.0001	0.0008	0.001	0	0	0.0008	0.0001	0.0011	0.0008	-0.0004	0.0014	0.0008	0.0006	0.0005	0.0018	0.001	0.002	0.0008	0.0013	0.002	0.0018	0.0029	0.0021	0.002	0.0016	0.0025	0.0021	0.002	0.0016
PPZ2_F1::YKL088W_F3	44.0873	-0.0012	0.0002	0.0002	0.0005	-0.0004	0	0.0007	0.0001	0.0002	0.0001	0.0001	0.0004	-0.0002	0.0005	0.0005	0.0008	0.0006	-0.0002	0.0009	0.0012	0.0008	-0.0003	0.0007	0.0017	0.0026	0.0022	0.0023	0.0008	0.0021	0.0008	0.0009	0.0017	0.0023	0.0013	0.002	0.0028	0.0031	0.0022	0.0035	0.0024	0.0038	0.0011	0.004	0.0014	0.004	0.0028	0.0027	0.0046
TGL1_F1::RER2_F3	44.08	0.0031	0.0001	0.0081	-0.0089	-0.0009	0.0021	0.0041	-0.0029	0.0001	-0.0049	-0.0059	0.0011	-0.0049	0.0021	-0.0059	0.0051	-0.0049	-0.0039	-0.0049	-0.0009	-0.0019	-0.0019	-0.0069	-0.0059	-0.0039	-0.0049	-0.0039	-0.0019	-0.0039	0.0011	-0.0049	-0.0009	-0.0019	-0.0049	-0.0019	-0.0029	-0.0019	-0.0039	-0.0019	-0.0019	-0.0049	-0.0029	0.0021	0.0011	-0.0009	0.0011	0.0001	-0.0049
ERG25_F1::PPZ1_F3	44.003	0.0049	-0.0001	-0.0011	-0.0021	0.0019	0.0019	-0.0021	-0.0021	-0.0011	-0.0001	-0.0011	0.0009	-0.0001	0.0019	-0.0011	0.0009	-0.0011	0.0009	-0.0001	0.0009	-0.0011	0.0009	-0.0001	0.0009	0.0009	0.0009	0.0029	0.0039	0.0029	0.0049	0.0019	0.0019	0.0039	0.0029	0.0029	0.0019	0.0019	0.0019	0.0049	0.0039	0.0039	0.0029	0.0039	0.0029	0.0019	0.0059	0.0059	0.0059
VMA13_F1::VMA13_F3	43.995	-0.0011	0.0009	-0.0001	-0.0001	0.0009	-0.0011	0.0009	0.0009	-0.0021	0.0009	0.0009	-0.0001	-0.0001	0.0009	0.0009	0.0009	0.0009	0.0029	0.0009	0.0009	0.0019	0.0019	0.0039	0.0039	0.0019	0.0029	0.0029	0.0049	0.0039	0.0029	0.0029	0.0029	0.0049	0.0039	0.0029	0.0039	0.0059	0.0059	0.0049	0.0059	0.0049	0.0059	0.0049	0.0049	0.0059	0.0059	0.0079	0.0069
ALO1_F1::ADE17_F3	43.962	0	0.003	0.002	-0.002	-0.001	-0.001	0	0.002	-0.003	0	-0.001	-0.001	0	0.001	0	-0.001	0	0	-0.002	-0.002	0.001	-0.001	-0.002	-0.002	-0.002	-0.001	-0.001	0.001	-0.001	-0.001	0	0.001	-0.001	-0.002	0.001	0	-0.001	0.001	-0.002	0	-0.001	0	-0.002	-0.001	-0.001	0	0	-0.001
VAC17_F1::ATG18_F3	43.935	-0.0006	-0.0006	-0.0006	0.0004	0.0004	0.0004	0.0004	-0.0006	0.0004	0.0004	0.0004	0.0004	0.0004	0.0004	0.0004	0.0014	0.0004	0.0014	0.0014	0.0004	0.0014	0.0014	0.0014	0.0014	0.0014	0.0024	0.0034	0.0024	0.0034	0.0034	0.0034	0.0034	0.0034	0.0034	0.0034	0.0034	0.0044	0.0044	0.0044	0.0044	0.0044	0.0054	0.0054	0.0044	0.0054	0.0054	0.0054	0.0054
LSP1_F1::ITR1_F3	43.844	0.0011	-0.0019	0.0011	0.0011	0.0011	0.0011	-0.0009	-0.0029	-0.0009	0.0011	0.0041	-0.0119	-0.0049	-0.0079	0.0011	-0.0019	0.0011	0.0051	0.0021	-0.0029	-0.0049	-0.0049	-0.0019	-0.0069	-0.0019	-0.0079	0.0031	-0.0009	0.0021	-0.0039	-0.0009	0.0001	-0.0009	-0.0039	-0.0049	-0.0019	-0.0009	-0.0009	-0.0039	-0.0009	-0.0009	0.0011	-0.0009	-0.0019	-0.0029	-0.0029	0.0001	-0.0009
PEP1_F1::TVP15_F3	43.823	-0.0023	-0.0003	0.0007	-0.0003	-0.0023	0.0027	0.0007	0.0007	0.0007	-0.0003	-0.0003	-0.0013	-0.0003	-0.0003	-0.0013	0.0017	0.0017	-0.0003	-0.0013	-0.0003	0.0017	0.0007	0.0037	0.0027	-0.0013	0.0017	0.0007	0.0027	0.0017	0.0017	0.0027	0.0027	0.0017	0.0027	0.0027	0.0007	0.0027	0.0017	0.0017	0.0017	0.0027	0.0027	0.0037	0.0037	0.0047	0.0047	0.0047	0.0027
ARF1_F1::TPO3_F3	43.7725	-0.0015	0.0006	-0.0002	0.0008	0.0005	0.0001	0.0006	-0.0004	0.0006	-0.0008	0.0007	0.0022	0.0005	0.0009	0.0005	0.0008	0.0007	0.0011	0.0012	0.0015	0.0003	0	0.0014	0.0004	0.0013	0	0.0002	-0.0001	0.0025	0.0012	0.0014	0.0013	0.0006	0.0015	0.0014	0.0021	0.0023	0.0021	0.0027	0.0023	0.002	0.0021	0.0026	0.002	0.0024	0.003	0.0027	0.0034
RIM1_F1::YLR413W_F3	43.726	-0.0008	0.0002	-0.0008	0.0002	-0.0008	0.0002	0.0002	0.0002	0.0002	0.0012	0.0002	0.0002	0.0002	0.0002	0.0012	0.0012	0.0012	0.0012	0.0012	0.0022	0.0012	0.0022	0.0012	0.0022	0.0032	0.0042	0.0042	0.0042	0.0052	0.0042	0.0052	0.0052	0.0052	0.0052	0.0062	0.0062	0.0052	0.0062	0.0082	0.0082	0.0072	0.0082	0.0082	0.0082	0.0092	0.0092	0.0092	0.0102
SIS1_F1::CHC1_F3	43.718	-0.0021	0.0029	-0.0031	-0.0031	-0.0021	0.0019	0.0019	-0.0001	0.0009	0.0029	-0.0031	-0.0021	0.0019	-0.0021	-0.0001	-0.0001	0.0009	0.0019	-0.0001	0.0019	0.0069	-0.0001	-0.0001	0.0019	0.0009	0.0009	0.0019	0.0009	0.0029	0.0049	0.0009	0.0029	0.0019	0.0019	0.0029	0.0019	0.0029	0.0019	0.0009	0.0009	0.0009	0.0039	0.0029	0.0009	0.0019	0.0069	0.0049	0.0039
KEX1_F1::TVP38_F3	43.703	-0.0015	-0.0015	0.0005	-0.0005	0.0005	0.0005	0.0015	0.0005	0.0005	-0.0005	0.0005	0.0015	0.0015	0.0005	0.0025	0.0005	0.0025	0.0015	0.0015	0.0035	0.0025	0.0015	0.0025	0.0025	0.0025	0.0035	0.0025	0.0035	0.0025	0.0035	0.0025	0.0025	0.0045	0.0045	0.0045	0.0025	0.0045	0.0035	0.0035	0.0055	0.0035	0.0045	0.0045	0.0055	0.0055	0.0035	0.0055	0.0045
OSH7_F1::BOP1_F3	43.6746	-0.001	-0.0006	-0.0007	0.0008	0.0006	0.0007	-0.0002	-0.0005	0.0003	0.0005	0.0006	0.0004	0	-0.0009	-0.0002	0.0002	-0.0006	0	-0.0002	-0.0004	0.0001	-0.0004	-0.0005	-0.0006	-0.0002	0.0008	-0.0003	0.0004	0.0004	0.0006	0.0011	-0.0003	0.0001	0.002	0.0016	0.0004	0.0007	0.0012	0.0012	0.0012	0.0013	0.0011	0.0016	0.002	0.0015	0.0021	0.002	0.0024
YSC84_F1::YSC84_F3	43.641	-0.0002	-0.0012	-0.0012	0.0008	0.0008	0.0018	0.0008	-0.0002	-0.0022	0.0008	-0.0002	0.0008	0.0018	0.0008	0.0018	0.0018	0.0028	0.0008	-0.0012	0.0028	0.0028	0.0028	0.0018	0.0028	0.0038	0.0058	0.0018	0.0028	0.0028	0.0038	0.0068	0.0028	0.0008	0.0048	0.0058	0.0058	0.0038	0.0048	0.0058	0.0048	0.0048	0.0048	0.0058	0.0068	0.0048	0.0078	0.0078	0.0068
PIS1_F1::OSH6_F3	43.616	0.0021	-0.0009	0.0051	-0.0019	-0.0019	-0.0019	-0.0029	0.0021	-0.0019	0.0021	0.0001	0.0041	0.0071	-0.0009	-0.0009	0.0051	0.0001	0.0041	0.0021	0.0031	0.0001	0.0081	0.0011	0.0021	0.0041	0.0001	0.0021	0.0011	0.0011	0.0071	0.0041	0.0061	0.0031	0.0051	0.0021	0.0011	0.0071	0.0061	0.0021	0.0071	0.0131	0.0091	0.0031	0.0031	0.0041	0.0091	0.0101	0.0131
NUP85_F1::NUP120_F3	43.6056	-0.0007	0.0015	-0.0005	0.0002	-0.0001	0.0002	0.0004	-0.0009	0	0.0001	0.0002	0.0023	0.0014	0.0006	0.0011	0.0022	0.0008	-0.0002	0.0003	0.0022	0.0022	0.0005	0	0.0008	0.0011	0.003	0.0014	0.0003	0.0027	0.0011	0.0008	0.0021	0.0014	0.0014	0.0015	0.0022	0.0009	0.0018	0.002	0.0022	0.0023	0.0026	0.0033	0.0017	0.004	0.0039	0.0023	0.0041
FAT1_F1::ERG7_F3	43.569	-0.0013	-0.0003	-0.0003	-0.0003	-0.0003	-0.0003	0.0007	0.0007	0.0007	0.0007	0.0007	0.0007	0.0007	0.0007	0.0007	0.0007	0.0007	0.0017	0.0017	0.0017	0.0017	0.0017	0.0017	0.0017	0.0017	0.0027	0.0017	0.0027	0.0017	0.0017	0.0027	0.0027	0.0037	0.0027	0.0037	0.0027	0.0037	0.0037	0.0037	0.0037	0.0037	0.0037	0.0037	0.0037	0.0037	0.0037	0.0047	0.0047
TCB3_F1::HXT2_F3	43.568	-0.0043	-0.0003	0.0017	-0.0023	0.0007	-0.0013	0.0027	0.0007	-0.0003	0.0027	-0.0003	-0.0033	0.0017	0.0027	-0.0013	0.0057	0.0027	0.0017	0.0037	-0.0003	-0.0013	-0.0013	-0.0013	0.0017	0.0027	0.0047	-0.0013	0.0037	0.0017	0.0017	0.0037	-0.0013	0.0007	0.0007	0.0057	0.0067	-0.0013	0.0017	0.0007	0.0027	0.0047	-0.0003	0.0037	0.0037	0.0047	0.0037	0.0027	0.0027
ERP1_F1::ALG5_F3	43.4849	-0.0004	0.0008	-0.0002	0.0005	0.0006	0.0001	-0.0003	-0.0006	0.0002	-0.0005	-0.0007	-0.0004	-0.0001	-0.0004	-0.0006	0.0002	-0.0002	-0.0002	0.0004	0.0004	-0.0003	0.0002	0.0003	0.0002	0.0002	0	0.0007	0.0007	0.0004	0.0004	0.0004	0.0008	0.0019	0.0008	0.001	0.0017	0.0018	0.0006	0.002	0.0014	0.002	0.0018	0.0012	0.0018	0.0021	0.0019	0.0031	0.0019
FAT1_F1::KES1_F3	43.476	-0.0017	-0.0017	-0.0007	0.0003	0.0003	0.0003	0.0013	0.0003	0.0013	0.0003	0.0003	0.0023	0.0013	0.0003	0.0003	0.0003	0.0023	0.0013	0.0023	0.0013	0.0013	0.0023	0.0013	0.0023	0.0033	0.0033	0.0043	0.0043	0.0043	0.0043	0.0033	0.0033	0.0043	0.0053	0.0033	0.0053	0.0053	0.0043	0.0053	0.0053	0.0053	0.0063	0.0063	0.0063	0.0073	0.0063	0.0073	0.0053
EXO84_F1::SEC8_F3	43.4004	-0.0012	0.0006	-0.0006	0.0003	0.0004	-0.0012	0.0001	-0.001	0.001	0.0013	0.0009	0.0005	0.0002	0.0004	0.0013	0.0016	0.0006	0.0004	0.001	0.0027	0.0017	0.0011	0.0006	0.0011	0	0.0006	0.0009	0.0012	0	0.0009	0.0014	0.0018	0.0023	0.0025	0.0016	0.0027	0.0022	0.0011	0.002	0.0029	0.0029	0.0018	0.001	0.0022	0.0037	0.0033	0.0018	0.0035
SLC1_F1::AYR1_F3	43.3867	-0.0005	0.0002	-0.0004	-0.0003	0.0004	0.0016	-0.0005	-0.0005	-0.0003	0.0003	0.0014	-0.0002	0.0002	-0.0004	-0.0005	0.0006	-0.0007	0.0005	-0.0001	0.0004	0.0011	-0.0005	0.0003	0.0003	-0.0012	0.0013	0.0005	0.0001	0.0005	0.0012	0.001	-0.0004	-0.0005	0.003	0.0024	0.0011	0.0011	0.0013	0.0011	0.0015	0.0015	0.0009	0.0017	0.0022	0.0018	0.0017	0.002	0.003
HTZ1_F1::HHO1_F3	43.319	-0.0003	-0.0003	-0.0003	-0.0003	-0.0003	0.0007	-0.0003	-0.0003	0.0007	0.0007	0.0007	0.0007	0.0007	0.0007	0.0007	0.0007	0.0007	0.0007	0.0007	0.0007	0.0017	0.0007	0.0017	0.0017	0.0107	0.0067	0.0057	0.0057	0.0057	0.0057	0.0057	0.0057	0.0057	0.0057	0.0057	0.0057	0.0057	0.0067	0.0067	0.0067	0.0067	0.0067	0.0067	0.0077	0.0077	0.0077	0.0087	0.0087
FMP45_F1::PDR12_F3	43.2644	-0.0007	-0.0002	-0.0003	-0.0011	-0.0003	0.0012	0.0003	0.0002	0.0001	0.0004	0.0004	0.0004	-0.0005	-0.0008	0.0003	-0.0012	-0.0004	-0.0003	-0.0004	-0.0002	0.0008	-0.0012	-0.0001	-0.0001	-0.0005	0.0019	0.0005	0	0.0007	0.0024	-0.0006	-0.0003	-0.0001	0.0026	0.0018	0.0003	0.0007	0.0021	0.0008	0.0025	0.0011	0.0016	0.0009	0.0021	0.001	0.0024	0.0025	0.0029
TVP15_F1::HNM1_F3	43.243	-0.0007	-0.0007	0.0003	0.0003	0.0003	0.0003	0.0003	0.0003	-0.0007	0.0003	0.0003	0.0003	0.0003	0.0003	0.0013	0.0003	0.0013	0.0013	0.0003	0.0013	0.0003	0.0013	0.0013	0.0023	0.0013	0.0013	0.0013	0.0023	0.0023	0.0023	0.0023	0.0023	0.0033	0.0033	0.0033	0.0033	0.0053	0.0053	0.0043	0.0043	0.0043	0.0043	0.0053	0.0053	0.0053	0.0063	0.0073	0.0063
OSH2_F1::MYO5_F3	43.2367	-0.0005	-0.0005	0.0005	0	0.0003	0.0001	0.0002	-0.0004	-0.0003	0.0006	0.0001	0	0.0006	-0.0002	-0.0006	0.0008	0.0005	0.0009	0.0004	0.0008	0.0004	0.0008	0.0007	0.0006	0.0014	0.0016	0.0013	0.0016	0.002	0.0012	0.0014	0.0017	0.0019	0.0011	0.0017	0.0019	0.0022	0.0021	0.0022	0.0016	0.0019	0.0016	0.0027	0.0028	0.0026	0.0026	0.003	0.0027
DHH1_F1::EDC3_F3	43.189	-0.002	0.001	0.001	0	0.001	-0.001	0.001	-0.001	-0.001	0.001	0.001	-0.002	0	0.003	-0.001	-0.002	0.001	-0.001	0	0	0.003	0	-0.002	0	0.006	0	-0.002	0	0.001	0.001	0	0.002	0	0.001	0.001	0.003	0.004	0.004	0.003	0.003	0.003	0.003	0.004	0.002	0.006	0.002	0.003	0.004
ERV25_F1::GOT1_F3	43.081	-0.0035	-0.0035	-0.0015	0.0015	-0.0005	0.0045	0.0035	-0.0005	-0.0045	0.0045	-0.0005	0.0025	0.0045	0.0005	0.0035	0.0055	0.0075	0.0055	-0.0015	0.0075	0.0025	0.0025	0.0025	0.0045	0.0065	0.0085	0.0005	0.0045	0.0065	0.0045	0.0135	0.0075	0.0005	0.0055	0.0085	0.0085	0.0075	0.0055	0.0105	0.0055	0.0065	0.0055	0.0075	0.0105	0.0045	0.0125	0.0125	0.0105
NOP7_F1::NOC2_F3	42.983	-0.0004	0.0016	-0.0014	-0.0014	-0.0014	0.0016	-0.0004	-0.0004	0.0016	0.0006	-0.0004	0.0016	-0.0004	-0.0004	-0.0004	0.0006	0.0016	0.0026	-0.0004	-0.0014	-0.0004	0.0006	0.0006	0.0016	0.0006	-0.0004	-0.0004	-0.0004	0.0016	0.0006	0.0006	0.0036	0.0006	0.0006	0.0006	0.0016	0.0016	0.0016	0.0026	0.0016	0.0026	0.0026	0.0026	0.0046	0.0046	0.0036	0.0036	0.0036
DNF2_F1::DNF1_F3	42.938	-0.001	0	0	0	0	0	0	0	0	0.001	0	0	0.001	0.001	0.001	0.001	0.001	0.001	0.001	0.001	0.002	0.001	0.001	0.002	0.004	0.004	0.004	0.004	0.004	0.004	0.004	0.005	0.005	0.005	0.005	0.005	0.005	0.006	0.006	0.006	0.007	0.006	0.006	0.007	0.007	0.007	0.007	0.008
TIF4632_F1::DED1_F3	42.926	0.0001	-0.0019	-0.0009	-0.0009	0.0001	-0.0009	-0.0009	0.0021	0.0011	0.0021	0.0031	0.0001	0.0031	0.0001	0.0011	0.0021	0.0011	0.0031	0.0021	0.0011	0.0051	0.0021	0.0031	0.0021	0.0041	0.0061	0.0041	0.0051	0.0031	0.0041	0.0081	0.0041	0.0051	0.0081	0.0051	0.0051	0.0051	0.0051	0.0061	0.0051	0.0061	0.0051	0.0061	0.0061	0.0061	0.0061	0.0081	0.0061
PEP1_F1::ENT3_F3	42.8921	0.0011	-0.0006	0.0001	-0.0005	0.0004	0.0006	-0.0008	0.0001	-0.0005	-0.0001	-0.0007	0.0004	-0.0005	0.0001	-0.0006	0.0001	0.0004	0	0.0004	0.0008	0.001	0.0004	0.001	0.001	0.0005	0.0004	0	0.0015	0.0025	0.0017	0.0004	0.0017	0.0002	0.0011	0.0006	0.0019	0.0012	0.0016	0.0019	0.0014	0.002	0.0014	0.0029	0.0016	0.0023	0.0018	0.0035	0.0023
LPP1_F1::LPP1_F3	42.839	-0.0006	0.0004	-0.0006	-0.0006	-0.0006	0.0004	0.0004	0.0004	0.0004	0.0004	0.0004	0.0004	0.0004	0.0004	0.0004	0.0004	0.0014	0.0004	0.0014	0.0014	0.0014	0.0014	0.0024	0.0024	0.0014	0.0034	0.0014	0.0024	0.0034	0.0024	0.0024	0.0034	0.0034	0.0034	0.0024	0.0034	0.0034	0.0034	0.0044	0.0044	0.0054	0.0054	0.0044	0.0044	0.0054	0.0054	0.0054	0.0064
PMC1_F1::YML018C_F3	42.815	-0.0017	0.0023	-0.0017	-0.0027	0.0023	0.0013	0.0003	0.0013	0.0003	-0.0017	-0.0017	0.0003	0.0023	-0.0007	0.0003	0.0003	-0.0017	0.0003	0.0013	0.0003	-0.0007	0.0023	0.0013	0.0003	0.0013	0.0023	0.0023	0.0033	0.0013	0.0043	0.0033	0.0033	0.0013	0.0013	-0.0007	0.0013	0.0003	0.0013	0.0023	0.0023	0.0013	0.0023	0.0013	0.0033	0.0023	0.0023	0.0023	0.0023
RFC2_F1::RFC3_F3	42.8092	-0.0004	0.0004	-0.0005	0.0014	-0.0015	-0.0002	0.0002	0.0002	0.001	-0.0006	0.0009	0.0023	0	0.0011	0.0013	0.001	-0.0012	-0.0004	0.0019	0.0023	0.0003	0.0008	0.0015	0.0032	0.002	0.002	0.0024	0.0005	0.0038	0.0027	0	0.002	0.0027	0.0034	0.0013	0.0017	0.0023	0.002	0.0022	0.0022	0.0028	0.0021	0.003	0.0009	0.0072	0.0038	0.0029	0.004
GAR1_F1::PWP1_F3	42.76	0.0007	-0.0003	-0.0003	-0.0003	0.0007	-0.0003	-0.0013	-0.0003	0.0007	0.0007	-0.0003	0.0007	0.0007	0.0007	0.0017	-0.0003	0.0017	0.0007	0.0007	0.0017	0.0017	0.0027	0.0027	0.0017	0.0007	0.0007	0.0007	0.0017	0.0007	0.0027	0.0017	0.0037	0.0017	0.0027	0.0027	0.0027	0.0027	0.0027	0.0037	0.0037	0.0047	0.0047	0.0047	0.0047	0.0047	0.0047	0.0037	0.0057
HSP30_F1::MID2_F3	42.625	-0.0015	0.0005	0.0025	-0.0015	-0.0015	0.0005	-0.0025	0.0035	-0.0005	0.0005	-0.0005	-0.0015	0.0015	0.0025	0.0045	0.0005	0.0015	0.0005	0.0035	0.0035	0.0025	0.0035	-0.0005	0.0045	0.0005	0.0005	0.0035	0.0045	0.0015	0.0015	0.0015	0.0025	0.0035	0.0045	0.0045	0.0015	0.0025	0.0025	0.0035	0.0025	0.0045	0.0055	0.0045	0.0055	0.0055	0.0035	0.0025	0.0045
HNM1_F1::YLR413W_F3	42.61	-0.0017	0.0003	-0.0007	0.0003	0.0003	0.0003	-0.0007	0.0003	0.0003	0.0013	0.0003	0.0013	0.0003	0.0013	0.0013	0.0013	0.0013	0.0013	0.0023	0.0023	0.0013	0.0023	0.0033	0.0023	0.0023	0.0023	0.0023	0.0023	0.0033	0.0023	0.0023	0.0023	0.0033	0.0033	0.0033	0.0033	0.0033	0.0033	0.0043	0.0043	0.0033	0.0043	0.0043	0.0033	0.0043	0.0043	0.0053	0.0053
AUR1_F1::YMR010W_F3	42.605	-0.0027	0.0003	0.0003	0.0033	0.0013	-0.0017	0.0013	-0.0017	-0.0027	0.0023	0.0003	-0.0037	-0.0007	0.0013	-0.0027	-0.0027	0.0033	-0.0027	-0.0017	0.0013	0.0043	-0.0007	-0.0037	-0.0017	0.0043	-0.0027	-0.0037	-0.0017	0.0003	0.0003	-0.0007	0.0013	-0.0007	-0.0007	0.0003	0.0023	0.0043	0.0043	0.0023	0.0013	0.0033	0.0023	0.0023	0.0003	0.0063	0.0023	0.0043	0.0043
ERV25_F1::RBD2_F3	42.574	-0.0009	-0.0009	0.0001	0.0001	0.0001	0.0001	0.0001	0.0001	0.0011	0.0001	0.0011	0.0001	0.0011	0.0011	0.0001	0.0011	0.0011	0.0021	0.0011	0.0021	0.0011	0.0021	0.0011	0.0011	0.0011	0.0011	0.0021	0.0021	0.0021	0.0011	0.0011	0.0011	0.0021	0.0021	0.0021	0.0021	0.0021	0.0031	0.0011	0.0031	0.0021	0.0031	0.0031	0.0031	0.0031	0.0031	0.0041	0.0041
BAP2_F1::RBD2_F3	42.573	0.0002	0.0002	0.0002	-0.0018	0.0002	-0.0008	0.0012	0.0002	0.0002	0.0002	0.0012	0.0002	0.0012	0.0002	0.0002	0.0002	0.0002	0.0012	0.0012	0.0012	0.0002	0.0012	0.0002	0.0012	0.0022	0.0022	0.0012	0.0022	0.0022	0.0012	0.0032	0.0022	0.0012	0.0042	0.0032	0.0032	0.0032	0.0022	0.0032	0.0022	0.0042	0.0042	0.0032	0.0042	0.0042	0.0042	0.0042	0.0042
TVP15_F1::HXT1_F3	42.548	0.0009	0.0009	-0.0011	-0.0031	-0.0011	0.0019	-0.0031	0.0019	-0.0001	0.0029	-0.0021	-0.0011	-0.0021	-0.0021	-0.0001	0.0009	0.0019	0.0029	0.0019	-0.0011	0.0019	0.0039	-0.0021	0.0029	0.0009	0.0029	-0.0011	-0.0011	0.0009	-0.0001	-0.0001	0.0029	-0.0001	-0.0001	0.0009	0.0039	-0.0001	-0.0021	-0.0011	0.0009	0.0019	0.0019	-0.0001	0.0009	0.0019	0.0019	0.0019	0.0029
YGR054W_F1::DED1_F3	42.527	0.003	-0.002	0	-0.001	-0.004	0.003	-0.001	-0.001	0.001	0.002	0	-0.001	-0.001	0	0.001	0.001	0.002	0	0.006	0.002	0	0.004	0.002	0.001	0	0	0.002	0.001	0.002	0.004	0.002	-0.001	0.003	0.002	0.001	0.002	0.005	0.004	0.005	0.002	0.004	0.002	0.006	0.002	0.003	0.001	0.003	0.004
MUP1_F1::BOP1_F3	42.486	0.0001	0.0001	-0.0009	-0.0009	0.0001	-0.0009	0.0001	0.0011	0.0011	0.0001	0.0001	0.0001	0.0021	0.0001	0.0011	0.0001	0.0001	0.0001	0.0011	0.0011	0.0001	0.0021	0.0011	0.0021	0.0001	0.0021	0.0031	0.0041	0.0031	0.0031	0.0021	0.0031	0.0051	0.0031	0.0041	0.0031	0.0031	0.0041	0.0051	0.0041	0.0051	0.0051	0.0051	0.0051	0.0051	0.0041	0.0051	0.0051
TVP15_F1::KRE27_F3	42.458	-0.0023	-0.0013	-0.0003	-0.0003	0.0017	0.0007	0.0007	-0.0013	0.0017	0.0007	-0.0013	-0.0023	-0.0013	-0.0023	-0.0003	-0.0023	-0.0003	-0.0013	0.0017	-0.0033	-0.0003	-0.0023	0.0007	0.0027	0.0027	0.0027	-0.0003	0.0017	-0.0013	-0.0003	0.0017	0.0007	0.0027	-0.0003	0.0037	-0.0013	0.0047	0.0037	0.0027	0.0027	0.0037	0.0007	0.0007	0.0027	0.0007	0.0017	0.0017	0.0017
GOT1_F1::RBD2_F3	42.411	-0.0005	-0.0005	-0.0005	0.0005	0.0005	-0.0005	0.0005	0.0005	-0.0005	0.0005	-0.0005	-0.0005	0.0005	0.0005	0.0005	0.0005	0.0005	0.0005	0.0005	0.0015	0.0005	0.0015	0.0005	0.0015	0.0005	0.0015	0.0015	0.0025	0.0015	0.0015	0.0025	0.0015	0.0025	0.0035	0.0025	0.0035	0.0025	0.0035	0.0025	0.0035	0.0035	0.0045	0.0045	0.0045	0.0045	0.0045	0.0055	0.0055
KEX1_F1::PDR12_F3	42.3999	0.0016	0.0013	-0.001	0.0005	-0.0003	-0.0001	-0.0004	-0.0005	-0.0006	-0.0006	-0.0002	-0.0003	-0.0012	-0.0006	0.0005	0.0007	-0.0002	0.0005	0.0005	0.0006	0.0009	0.0004	0.0011	0.0002	0.0013	0.0003	0.0009	0.0006	0.0005	0.0019	0.0016	0.001	0.0012	0.0029	0.0014	-0.0001	0.0009	0.0014	-0.0006	0.0019	0.002	0.0018	0.0026	0.0012	0.0025	0.0015	0.002	0.0022
AKR1_F1::TVP38_F3	42.389	0.0009	-0.0021	0.0009	-0.0011	-0.0011	0.0009	0.0009	0.0009	-0.0001	-0.0001	-0.0001	0.0009	0.0009	0.0019	0.0019	0.0019	0.0009	0.0019	0.0039	-0.0001	0.0009	0.0009	0.0019	0.0039	0.0019	0.0019	0.0019	0.0029	0.0029	0.0039	0.0039	0.0059	0.0049	0.0069	0.0039	0.0029	0.0059	0.0059	0.0039	0.0039	0.0039	0.0039	0.0049	0.0069	0.0049	0.0059	0.0069	0.0079
SEM1_F1::ADE17_F3	42.369	-0.0004	-0.0004	-0.0004	-0.0004	-0.0004	-0.0004	0.0006	0.0006	0.0006	0.0006	0.0006	0.0006	0.0006	0.0006	0.0006	0.0006	0.0006	0.0016	0.0016	0.0006	0.0006	0.0016	0.0006	0.0006	0.0016	0.0016	0.0006	0.0016	0.0016	0.0016	0.0026	0.0016	0.0016	0.0026	0.0026	0.0026	0.0026	0.0026	0.0026	0.0026	0.0026	0.0036	0.0026	0.0036	0.0036	0.0026	0.0036	0.0036
TVP15_F1::TVP38_F3	42.359	-0.0005	-0.0005	0.0015	0.0005	0.0005	-0.0005	-0.0015	-0.0005	0.0005	0.0005	0.0005	0.0005	0.0005	0.0015	0.0015	-0.0005	0.0005	0.0015	0.0015	0.0005	0.0005	0.0005	0.0005	0.0025	0.0015	0.0015	0.0025	0.0025	0.0015	0.0025	0.0025	0.0025	0.0015	0.0035	0.0035	0.0035	0.0045	0.0045	0.0055	0.0035	0.0045	0.0035	0.0045	0.0035	0.0045	0.0065	0.0065	0.0045
TPO1_F1::TCB3_F3	42.264	0.0009	0.0009	-0.0021	-0.0011	-0.0001	0.0009	-0.0011	-0.0001	-0.0001	0.0019	-0.0001	0.0009	-0.0001	-0.0001	0.0009	-0.0001	0.0029	0.0029	0.0019	0.0009	0.0029	0.0029	0.0009	0.0029	0.0009	0.0029	-0.0001	0.0009	0.0009	0.0009	0.0009	0.0019	0.0009	0.0009	0.0029	0.0029	0.0019	0.0009	0.0009	0.0019	0.0049	0.0029	0.0019	0.0029	0.0019	0.0029	0.0029	0.0029
CKB2_F1::CKA2_F3	42.262	-0.001	0.005	0	0.003	-0.003	-0.003	-0.001	0.002	-0.002	0	0.002	0.001	-0.003	0.002	0.001	0.004	-0.001	0.002	-0.001	-0.002	0.001	0.001	0.003	0.003	0	0.002	0.008	0.001	0.002	0.003	0.009	0.003	0.005	0.005	0.004	0.013	0.001	0.002	0.005	0.009	0.005	0.005	0.01	0.005	0.008	0.007	0.005	0.005
CPT1_F1::CPT1_F3	42.174	0	0	0	0	0.001	0	-0.001	0	0	0	0	0.001	0.001	0.001	0.002	0.001	0.001	0.001	0.002	0.001	0.002	0.001	0.002	0	0.003	0.002	0.002	0.001	0.002	0.003	0.002	0.002	0.003	0.002	0.002	0.003	0.003	0.002	0.002	0.003	0.002	0.004	0.003	0.003	0.002	0.003	0.004	0.003
HSE1_F1::VPS27_F3	42.1614	-0.0006	0	0.0001	0.0001	-0.0004	-0.0004	0.0007	0.0008	0.0005	-0.0004	-0.0003	0.0019	-0.0007	0.0012	0.0011	0.0024	0.0011	0.0003	0.0007	0.0024	0.0014	-0.0003	0.0016	0.0001	0.0027	0.0019	0.0013	0.0002	0.0031	0.0007	0.0011	0.0002	0.0015	0.0023	0.0013	0.0024	0.0022	0.0016	0.0014	0.0006	0.0016	0.0012	0.0032	0.0007	0.0032	0.0022	0.0025	0.0043
EHT1_F1::KES1_F3	42.147	0.0026	0.0016	-0.0004	0.0016	-0.0014	-0.0014	-0.0014	-0.0004	0.0006	-0.0014	0.0006	0.0006	0.0006	0.0006	0.0006	0.0006	-0.0014	0.0006	-0.0004	-0.0014	0.0016	0.0006	-0.0004	0.0006	-0.0014	-0.0014	0.0006	0.0006	-0.0004	0.0016	-0.0004	0.0016	0.0016	0.0006	-0.0004	0.0016	0.0016	0.0026	0.0036	-0.0004	0.0016	0.0006	-0.0004	0.0016	0.0026	0.0006	0.0006	0.0026
RPB3_F1::RPB11_F3	42.144	0.0057	0.0007	-0.0013	-0.0023	0.0017	0.0027	-0.0023	-0.0023	-0.0023	-0.0003	-0.0013	0.0017	-0.0003	0.0007	-0.0003	-0.0003	-0.0003	0.0007	-0.0003	0.0007	-0.0003	-0.0003	0.0007	0.0017	0.0017	-0.0003	0.0027	0.0027	0.0017	0.0047	0.0017	0.0017	0.0027	0.0027	0.0017	0.0017	0.0017	0.0017	0.0037	0.0037	0.0027	0.0027	0.0027	0.0017	0.0017	0.0037	0.0037	0.0047
FTR1_F1::HXT1_F3	42.124	0.0001	0.0001	0.0001	0.0001	0.0001	0.0001	-0.0009	-0.0009	0.0001	0.0011	0.0001	0.0001	0.0001	0.0001	0.0001	0.0001	0.0001	0.0011	0.0001	0.0011	0.0021	0.0001	0.0011	0.0021	0.0011	0.0011	0.0011	0.0001	0.0021	0.0021	0.0011	0.0021	0.0021	0.0021	0.0011	0.0031	0.0031	0.0031	0.0021	0.0021	0.0021	0.0031	0.0031	0.0031	0.0031	0.0041	0.0031	0.0031
NUP159_F1::NUP82_F3	42.062	-0.0007	-0.0007	-0.0007	0.0003	0.0003	0.0003	-0.0007	0.0003	0.0013	0.0003	0.0013	0.0003	0.0013	0.0003	0.0013	0.0013	0.0013	0.0013	0.0023	0.0023	0.0033	0.0013	0.0023	0.0023	0.0033	0.0033	0.0023	0.0023	0.0013	0.0033	0.0023	0.0033	0.0023	0.0033	0.0023	0.0033	0.0033	0.0033	0.0043	0.0033	0.0043	0.0033	0.0043	0.0043	0.0043	0.0043	0.0043	0.0043
MSC7_F1::ORM2_F3	41.871	-0.0012	-0.0002	-0.0002	-0.0002	-0.0002	0.0008	-0.0002	-0.0002	-0.0002	0.0018	0.0018	0.0008	0.0008	0.0018	0.0018	0.0018	0.0018	0.0018	0.0018	0.0008	0.0018	0.0018	0.0028	0.0028	0.0028	0.0028	0.0028	0.0028	0.0038	0.0028	0.0028	0.0038	0.0058	0.0048	0.0048	0.0048	0.0058	0.0058	0.0058	0.0058	0.0048	0.0048	0.0058	0.0058	0.0048	0.0058	0.0078	0.0068
ARF1_F1::LEM3_F3	41.857	-0.0012	-0.0012	-0.0002	0.0008	-0.0002	0.0018	-0.0022	0.0008	0.0008	0.0008	-0.0002	0.0038	0.0008	0.0008	0.0008	-0.0012	-0.0012	0.0008	0.0018	0.0018	0.0008	-0.0002	-0.0012	-0.0002	0.0028	0.0028	0.0018	0.0038	0.0008	0.0018	0.0018	0.0028	0.0038	0.0028	0.0038	0.0028	0.0028	0.0028	0.0028	0.0058	0.0058	0.0048	0.0058	0.0038	0.0058	0.0058	0.0068	0.0048
EHT1_F1::AYR1_F3	41.838	0.002	-0.001	0	-0.001	0	0	0.001	-0.001	0.001	-0.001	0	0.001	0	0.001	0.002	0.001	0.002	0.001	0	-0.001	0.003	0.002	0.002	0.002	0.001	0.001	0.003	0.003	0.003	0.004	0.001	0.002	0.003	0.004	0.004	0.001	0.002	0.001	0.003	0.004	0.003	0.006	0.002	0.003	0.004	0.003	0.005	0.005
USO1_F1::USO1_F3	41.802	0.0002	0.0002	-0.0008	0.0002	0.0012	-0.0008	0.0002	0.0002	-0.0008	0.0002	0.0002	0.0012	0.0012	0.0022	0.0012	0.0002	0.0012	0.0022	0.0042	0.0002	0.0002	0.0012	0.0012	0.0012	0.0012	0.0022	0.0032	0.0012	0.0032	0.0032	0.0022	0.0022	0.0022	0.0042	0.0032	0.0022	0.0022	0.0022	0.0032	0.0022	0.0022	0.0042	0.0052	0.0032	0.0022	0.0042	0.0042	0.0032
STE24_F1::PPZ1_F3	41.736	-0.0006	-0.0006	-0.0006	-0.0006	-0.0006	0.0004	-0.0006	0.0004	0.0014	0.0014	0.0004	0.0014	0.0024	0.0014	0.0014	0.0014	0.0024	0.0024	0.0034	0.0024	0.0034	0.0024	0.0034	0.0014	0.0044	0.0024	0.0024	0.0034	0.0024	0.0044	0.0034	0.0034	0.0024	0.0044	0.0034	0.0044	0.0034	0.0044	0.0054	0.0044	0.0044	0.0044	0.0044	0.0044	0.0054	0.0054	0.0054	0.0044
TPO2_F1::PDR5_F3	41.71	0.0034	0.0014	-0.0006	-0.0086	-0.0076	0.0064	0.0044	0.0004	-0.0056	0.0064	-0.0066	-0.0086	0.0014	-0.0096	-0.0046	-0.0036	-0.0046	-0.0046	0.0074	-0.0006	-0.0056	0.0014	-0.0066	-0.0006	0.0014	-0.0036	0.0064	-0.0036	-0.0026	-0.0066	-0.0026	0.0004	-0.0016	-0.0056	-0.0076	-0.0016	0.0044	-0.0036	-0.0076	-0.0016	-0.0006	0.0004	-0.0056	-0.0036	-0.0026	-0.0046	-0.0046	-0.0036
TPO1_F1::TPO3_F3	41.5609	-0.0003	-0.0003	-0.0001	0.0014	0.0004	0.0009	-0.0007	-0.0005	-0.0006	-0.0003	0.0006	0.0008	0.0003	-0.0008	0.0013	0.0007	0.0002	0.0008	0.001	0.0006	0.0006	0.0014	0.0006	0.0007	-0.0004	0.0007	0.0008	0.0001	0.0013	0.0007	0.001	0.0008	0.002	0.0012	0.0013	0.0023	0.0015	0.0014	0.0018	0.0013	0.0014	0.0019	0.002	0.0016	0.0023	0.0028	0.0026	0.003
CDC39_F1::POP2_F3	41.5338	-0.0017	0.0011	-0.0006	0.0006	-0.0011	0.0012	0	0.0004	0	0.0001	0.0005	0.0017	-0.0005	0.0016	0.0009	0.0012	0	-0.0005	0	0.0025	0.0005	0.0017	0.0009	-0.0004	0.0022	0.0028	0.0029	-0.0001	0.004	0.002	0.0009	0.003	0.0022	0.0021	0.0027	0.0033	0.0027	0.0024	0.0042	0.0021	0.0038	0.0027	0.0038	0.0028	0.0047	0.0047	0.0038	0.0044
SNA3_F1::VPS66_F3	41.4016	-0.0004	0.0009	0.0006	-0.0003	0.0005	-0.0002	-0.0002	-0.0002	-0.0004	0.0001	-0.0003	0	0	0.0003	0.0001	0.0003	0.0006	0.0002	0.0004	0.0008	0.0009	0.0007	0.0006	0.001	0.0007	0.0011	0.0016	0.0013	0.0008	0.0007	0.0017	0.0013	0.0013	0.0016	0.0017	0.0011	0.0021	0.001	0.0024	0.0021	0.0022	0.0018	0.0026	0.0021	0.0021	0.0027	0.0028	0.0022
QNS1_F1::QNS1_F3	41.4	-0.0009	0.0061	-0.0019	-0.0069	-0.0069	0.0061	0.0061	-0.0019	-0.0039	0.0041	-0.0069	-0.0079	0.0021	-0.0059	-0.0049	-0.0019	-0.0029	-0.0019	0.0081	-0.0009	-0.0049	0.0011	-0.0059	0.0001	0.0021	-0.0019	0.0091	-0.0019	-0.0009	-0.0039	-0.0009	0.0021	0.0001	-0.0039	-0.0039	-0.0009	0.0051	-0.0029	-0.0049	0.0001	0.0021	0.0011	-0.0019	-0.0009	-0.0009	-0.0029	-0.0019	-0.0009
VPS24_F1::SNF7_F3	41.369	-0.0035	0.0005	0.0005	0.0025	-0.0005	0.0035	0.0015	-0.0025	-0.0005	-0.0015	0.0015	0.0025	-0.0005	0.0045	0.0055	0.0025	0.0045	-0.0005	-0.0015	0.0035	0.0015	0.0015	0.0025	0.0005	0.0005	-0.0005	0.0005	0.0035	0.0035	0.0005	0.0025	0.0015	0.0005	0.0025	0.0015	0.0045	0.0065	0.0065	0.0015	0.0055	0.0035	0.0035	0.0075	0.0035	0.0045	0.0035	0.0055	0.0035
TPO2_F1::MID2_F3	41.361	0.0015	-0.0015	-0.0015	0.0005	0.0015	-0.0025	-0.0005	0.0035	-0.0005	-0.0005	0.0075	0.0055	-0.0015	0.0065	-0.0005	-0.0005	0.0015	0.0015	0.0005	0.0015	0.0035	0.0015	0.0025	0.0005	0.0015	-0.0015	0.0005	0.0045	0.0005	0.0035	0.0015	0.0035	0.0015	0.0035	0.0065	0.0025	-0.0005	0.0045	0.0015	0.0005	0.0025	0.0005	0.0015	0.0035	0.0025	0.0035	0.0015	0.0045
SNA3_F1::VMA13_F3	41.215	-0.0006	-0.0006	-0.0006	0.0004	0.0004	0.0004	0.0004	0.0004	0.0004	-0.0006	-0.0006	0.0034	0.0024	0.0004	0.0004	0.0014	0.0004	0.0004	0.0014	0.0014	0.0014	0.0014	0.0014	0.0014	0.0034	0.0024	0.0014	0.0014	0.0034	0.0014	0.0024	0.0024	0.0024	0.0014	0.0034	0.0034	0.0034	0.0034	0.0034	0.0034	0.0044	0.0044	0.0044	0.0054	0.0034	0.0024	0.0024	0.0034
AKR1_F1::RET2_F3	41.1774	-0.0008	0.0007	-0.0006	-0.0007	-0.0002	0.0001	0.0006	0.0005	0.0002	0.0004	-0.0013	0.001	-0.0002	-0.0004	0.0002	0.0008	0	-0.0001	0.0003	0.0004	0.0002	-0.0004	0.0011	0.0003	0.0013	0.0015	0.001	0	0.0023	0.0019	0.0011	0.0013	0.001	-0.0002	0.0005	0.0024	0.0018	0	0.0032	0.0015	0.0016	0.001	0.0028	0.0009	0.0033	0.0019	0.0018	0.0035
PHO88_F1::ORM2_F3	41.131	-0.0011	-0.0001	-0.0001	-0.0001	-0.0001	0.0009	-0.0001	-0.0001	0.0009	-0.0001	-0.0001	-0.0001	0.0009	-0.0001	0.0009	0.0009	0.0009	0.0019	0.0009	0.0009	0.0009	0.0019	0.0009	0.0019	0.0009	0.0009	0.0019	0.0019	0.0029	0.0019	0.0019	0.0019	0.0029	0.0019	0.0029	0.0019	0.0029	0.0029	0.0029	0.0039	0.0029	0.0039	0.0049	0.0039	0.0039	0.0049	0.0039	0.0049
SEC4_F1::HXT1_F3	41.1068	-0.0003	-0.0001	0.0005	0.0006	-0.0004	0.0001	0	0.0006	-0.0008	-0.0003	0.0005	0.0006	0.0001	0.0008	0.0005	0.0004	0.0011	0.0011	0.001	0.0011	0.0024	0.0013	0.0014	0.0018	0.002	0.0018	0.0019	0.0019	0.0016	0.0019	0.0021	0.0033	0.003	0.0028	0.0026	0.0028	0.003	0.003	0.0035	0.0038	0.0035	0.0033	0.0034	0.0043	0.0045	0.0045	0.0045	0.0043
ARC35_F1::LAS17_F3	41.101	-0.0011	-0.0021	0.0049	-0.0001	-0.0031	-0.0011	-0.0011	0.0049	-0.0001	-0.0011	-0.0001	-0.0031	-0.0011	0.0009	-0.0021	0.0029	-0.0011	-0.0021	-0.0001	-0.0001	0.0009	0.0019	0.0039	0.0029	0.0019	0.0039	-0.0011	0.0039	0.0009	0.0009	0.0029	0.0029	0.0049	0.0029	0.0039	0.0019	-0.0001	0.0009	-0.0001	0.0039	0.0009	0.0029	0.0019	0.0049	0.0019	0.0039	0.0029	0.0029
ADE16_F1::VMA8_F3	41.044	0.0117	0.0067	0.0027	-0.0023	0.0037	-0.0063	-0.0013	-0.0063	-0.0033	-0.0053	-0.0043	-0.0063	-0.0083	-0.0073	-0.0093	-0.0043	-0.0003	-0.0053	-0.0043	-0.0023	-0.0033	-0.0063	-0.0063	-0.0043	-0.0053	-0.0063	-0.0023	-0.0023	-0.0003	-0.0033	-0.0013	-0.0043	-0.0013	-0.0003	-0.0023	-0.0003	-0.0013	-0.0023	-0.0023	-0.0023	-0.0003	-0.0003	-0.0003	0.0017	-0.0013	0.0017	0.0027	0.0007
ERP1_F1::CPT1_F3	41.032	-0.0025	0.0005	-0.0005	-0.0005	-0.0005	0.0005	-0.0005	-0.0005	0.0035	0.0005	-0.0015	-0.0005	-0.0005	-0.0005	-0.0005	0.0005	0.0005	0.0005	0.0015	0.0015	-0.0005	-0.0005	-0.0005	0.0025	0.0005	0.0025	0.0015	-0.0005	0.0025	0.0015	0.0015	0.0015	0.0035	0.0005	0.0005	0.0005	0.0025	0.0005	0.0005	-0.0005	0.0015	0.0025	0.0015	0.0025	0.0015	0.0025	0.0015	0.0015
DOP1_F1::HXT1_F3	40.955	-0.0002	-0.0002	-0.0002	0.0008	-0.0002	-0.0002	0.0008	-0.0002	-0.0002	-0.0002	0.0008	0.0008	0.0008	0.0008	0.0008	0.0008	0.0008	0.0008	0.0018	0.0018	0.0018	0.0018	0.0018	0.0018	0.0038	0.0038	0.0038	0.0038	0.0038	0.0048	0.0048	0.0048	0.0048	0.0058	0.0058	0.0058	0.0058	0.0058	0.0068	0.0068	0.0068	0.0068	0.0078	0.0068	0.0068	0.0078	0.0088	0.0088
FTH1_F1::PMC1_F3	40.921	-0.001	0.001	0	0	0	-0.001	0	0.001	0	0	0	0	0	0	0	0.001	0	0.001	0.001	0	0.001	0.001	0.002	0.001	0.001	0.001	0.001	0.002	0.002	0.002	0.002	0.002	0.001	0.001	0.003	0.001	0.001	0.002	0.003	0.002	0.002	0.001	0.002	0.002	0.003	0.002	0.002	0.002
RBD2_F1::COG4_F3	40.8706	-0.0004	0.0004	-0.0001	0.0017	0.0001	-0.0008	-0.0003	-0.0004	0.0003	-0.0006	-0.0004	-0.0001	0	-0.0005	-0.0001	0	0.0001	-0.0001	-0.0003	0.0003	0.0003	0.0006	-0.0004	0.0009	0.0009	0.0005	0.0011	0.0005	0.0006	0.0001	0.0018	0.0007	0.0023	0.0006	0.001	0.001	0.0012	0.0015	0.0015	0.0017	0.0019	0.0015	0.0016	0.0021	0.002	0.0021	0.0026	0.0022
SKI8_F1::HRK1_F3	40.849	-0.0004	0.0006	0.0016	-0.0014	0.0006	-0.0004	0.0016	-0.0004	-0.0014	-0.0004	0.0006	0.0006	-0.0004	-0.0014	-0.0014	-0.0004	-0.0004	0.0006	0.0006	0.0006	0.0016	0.0006	0.0006	-0.0004	0.0036	0.0006	0.0016	0.0006	0.0016	0.0006	0.0036	0.0016	0.0006	0.0026	0.0026	0.0006	0.0026	0.0026	0.0026	0.0016	0.0016	0.0026	0.0026	0.0026	0.0026	0.0036	0.0046	0.0036
SFT2_F1::ATG27_F3	40.829	-0.0029	0.0041	0.0011	0.0001	-0.0019	0.0011	0.0001	-0.0019	0.0001	0.0001	0.0001	0.0001	0.0001	0.0001	0.0001	0.0001	0.0011	0.0011	0.0001	0.0001	0.0011	0.0011	0.0011	0.0011	0.0001	0.0011	0.0011	0.0011	0.0021	0.0001	0.0021	0.0011	0.0011	0.0001	0.0011	0.0011	0.0011	0.0011	0.0011	0.0011	0.0011	0.0011	0.0011	0.0021	0.0021	0.0021	0.0011	0.0021
EPT1_F1::CPT1_F3	40.743	-0.0007	-0.0007	-0.0007	0.0003	0.0013	-0.0007	0.0003	0.0013	-0.0007	0.0003	0.0013	-0.0007	-0.0007	-0.0007	0.0013	0.0013	-0.0007	0.0013	0.0013	0.0013	0.0023	0.0023	0.0013	0.0013	0.0013	0.0023	0.0013	0.0033	0.0033	0.0003	0.0023	0.0023	0.0023	0.0023	0.0033	0.0023	0.0023	0.0033	0.0043	0.0023	0.0033	0.0043	0.0023	0.0023	0.0033	0.0043	0.0033	0.0043
SSH1_F1::ERP4_F3	40.7405	0.0024	0.0017	-0.001	-0.0007	-0.0001	0.0002	-0.0007	-0.0009	-0.0004	-0.0002	0.0005	-0.0002	-0.0007	-0.0006	-0.0003	0.0001	-0.001	-0.0007	0.0001	-0.0001	0.0005	0	-0.0006	0	-0.0004	0.0007	-0.0001	0.0004	-0.0001	0.0011	0.0014	0.0002	0.0003	0.0021	0.0009	0.0005	0.0015	0.0013	0.0008	0.0022	0.002	0.0014	0.0013	0.0019	0.0022	0.002	0.0022	0.0022
GPA2_F1::YJL016W_F3	40.738	-0.0014	-0.0004	0.0006	-0.0004	0.0006	-0.0004	-0.0004	0.0006	0.0006	0.0006	0.0016	0.0016	0.0016	0.0006	0.0016	0.0006	0.0006	0.0006	0.0026	0.0026	0.0026	0.0016	0.0016	0.0026	0.0046	0.0036	0.0016	0.0046	0.0026	0.0036	0.0026	0.0026	0.0026	0.0036	0.0026	0.0026	0.0056	0.0026	0.0046	0.0036	0.0056	0.0046	0.0056	0.0066	0.0046	0.0076	0.0066	0.0046
RPB5_F1::RPA135_F3	40.696	-0.0005	0.0006	-0.0004	0.0008	-0.0014	0.0006	0	0.0002	-0.0007	0.0009	0.0004	0.0016	-0.0005	0.0004	0.0004	0.0013	-0.0008	0.0003	0.0015	0.0018	0.0009	-0.0003	0.0009	0.0007	0.0025	0.0014	0.0016	0.0006	0.003	0.0009	0.0012	0.0019	0.0024	0.0013	0.0009	0.0018	0.0012	0.0016	0.0022	0.0018	0.0019	0.0023	0.0032	0.0014	0.0044	0.0026	0.0008	0.0038
VHT1_F1::MID2_F3	40.576	-0.0002	0.0008	-0.0002	-0.0002	-0.0002	0.0008	-0.0002	-0.0002	-0.0002	-0.0002	-0.0002	0.0008	-0.0002	0.0008	-0.0002	0.0018	0.0008	0.0008	0.0008	0.0008	0.0008	0.0008	0.0008	0.0018	0.0008	0.0008	0.0018	0.0008	0.0018	0.0018	0.0018	0.0018	0.0028	0.0018	0.0018	0.0038	0.0028	0.0028	0.0028	0.0028	0.0028	0.0038	0.0028	0.0028	0.0028	0.0038	0.0038	0.0048
SCS7_F1::MSC7_F3	40.542	0.0094	0.0034	0.0004	-0.0006	0.0014	-0.0036	-0.0016	-0.0036	-0.0016	-0.0036	-0.0036	-0.0026	-0.0026	-0.0026	-0.0046	-0.0036	-0.0016	-0.0026	-0.0026	-0.0026	-0.0026	-0.0036	-0.0036	-0.0026	-0.0026	-0.0016	-0.0006	-0.0006	-0.0016	-0.0006	0.0004	-0.0016	0.0004	0.0024	-0.0006	-0.0006	0.0004	0.0004	0.0014	-0.0006	0.0024	0.0004	0.0014	0.0024	0.0004	0.0034	0.0014	0.0014
HNM1_F1::TPO1_F3	40.514	-0.0004	-0.0034	0.0036	0.0046	-0.0004	0.0006	-0.0004	-0.0004	-0.0024	-0.0014	-0.0014	0.0036	0.0006	-0.0004	-0.0044	-0.0014	-0.0024	0.0016	-0.0004	0.0006	0.0006	0.0056	0.0006	0.0016	-0.0004	-0.0014	-0.0034	0.0026	0.0036	0.0006	-0.0014	0.0006	-0.0024	-0.0004	-0.0004	0.0046	-0.0014	-0.0004	-0.0034	-0.0034	0.0016	0.0026	0.0056	0.0016	0.0016	0.0026	-0.0004	-0.0004
SFK1_F1::YLR413W_F3	40.495	0.0016	-0.0024	-0.0004	-0.0004	-0.0004	0.0006	0.0016	0.0006	-0.0004	-0.0004	-0.0004	0.0016	-0.0004	0.0006	0.0016	0.0006	0.0006	0.0016	0.0046	-0.0004	0.0016	0.0006	0.0016	0.0036	0.0016	0.0006	0.0016	0.0016	0.0026	0.0016	0.0026	0.0036	0.0026	0.0046	0.0016	0.0016	0.0046	0.0046	0.0026	0.0016	0.0016	0.0016	0.0036	0.0046	0.0026	0.0026	0.0056	0.0066
SEC4_F1::ALO1_F3	40.4935	-0.0007	0.0006	-0.0001	-0.0007	0.0001	0.0007	-0.0004	-0.0003	0	0.0004	0.0013	0.0004	-0.0002	-0.0007	0.0009	0.0001	-0.0003	-0.0007	0.0005	0.0011	0.0017	-0.0001	-0.0002	0.0008	-0.0012	0.002	0.0014	-0.0003	0.0016	0.0013	0.0002	-0.0007	-0.0002	0.0021	0.0023	0.0016	0.0023	0.0013	0.0018	0.0024	0.0024	0.0021	0.0027	0.0028	0.002	0.0016	0.0019	0.0024
MCD4_F1::ERV25_F3	40.4924	-0.0006	-0.0009	-0.0001	0.0003	-0.0001	-0.0001	-0.0002	0.0001	0.0005	0.0007	0.0006	0.0008	0.0009	0.0008	0.0009	0.0009	0.0009	0.0011	0.0016	0.0011	0.0016	0.0017	0.0016	0.0014	0.0019	0.0021	0.0021	0.0023	0.0022	0.0017	0.0022	0.0025	0.0027	0.0026	0.0031	0.0026	0.0026	0.0024	0.0019	0.0025	0.003	0.0031	0.0033	0.0033	0.0044	0.0041	0.0043	0.0039
PGM2_F1::VMA8_F3	40.439	0.0042	-0.0008	0.0002	-0.0038	0.0112	-0.0038	0.0002	-0.0068	0.0012	-0.0018	-0.0018	-0.0068	-0.0078	-0.0068	-0.0058	0.0062	0.0042	-0.0038	-0.0028	0.0032	0.0002	-0.0028	-0.0038	0.0002	-0.0038	-0.0038	0.0002	0.0022	0.0102	0.0022	-0.0008	-0.0018	0.0012	0.0002	-0.0008	0.0022	0.0022	-0.0018	-0.0018	0.0032	0.0032	0.0052	0.0032	0.0052	0.0022	0.0052	0.0152	0.0042
DNF2_F1::MID2_F3	40.4181	-0.0002	0.0009	-0.0006	-0.0002	-0.0005	-0.0005	0.0008	0.0006	-0.0003	-0.0002	-0.0002	0.0008	0.0005	0.0004	0.0001	-0.0005	0.0016	-0.0001	0.0006	0.0013	0.0009	0	0.0009	0.0005	0.0014	0.0007	0.0019	0.002	0.0002	0.001	0.0011	0.0024	0.0018	0.0007	0.002	0.002	0.0021	0.002	0.0018	0.0021	0.0029	0.0026	0.0029	0.0031	0.0021	0.0032	0.0021	0.0025
PMC1_F1::VAC8_F3	40.394	0.0059	0.0089	0.0009	0.0009	-0.0011	-0.0031	0.0029	-0.0061	-0.0041	-0.0051	-0.0011	-0.0011	-0.0081	0.0089	0.0059	-0.0041	-0.0051	-0.0071	0.0039	-0.0031	0.0039	0.0059	-0.0001	0.0009	0.0059	0.0029	0.0049	0.0039	-0.0051	-0.0071	-0.0011	0.0059	0.0059	-0.0031	0.0029	0.0039	-0.0001	-0.0041	0.0079	0.0029	0.0019	0.0069	-0.0061	-0.0031	-0.0051	-0.0031	-0.0021	-0.0001
PEX11_F1::PEX25_F3	40.388	0.0025	-0.0015	-0.0015	0.0005	0.0005	0.0005	-0.0015	0.0015	-0.0005	-0.0005	-0.0015	-0.0005	-0.0005	-0.0015	0.0005	-0.0005	-0.0005	0.0025	0.0015	0.0015	0.0015	-0.0005	0.0015	0.0025	0.0025	0.0025	-0.0005	0.0005	0.0005	0.0025	0.0025	0.0015	0.0015	0.0015	0.0005	0.0025	-0.0005	0.0025	-0.0005	0.0005	0.0025	0.0035	0.0015	0.0025	0.0005	0.0025	0.0035	0.0035
HNM1_F1::YLR326W_F3	40.387	-0.0012	-0.0012	-0.0002	-0.0002	-0.0002	-0.0002	0.0008	0.0008	0.0008	0.0008	0.0008	0.0008	0.0008	0.0008	0.0008	0.0018	0.0008	0.0018	0.0018	0.0028	0.0008	0.0018	0.0018	0.0018	0.0018	0.0028	0.0028	0.0018	0.0028	0.0018	0.0028	0.0028	0.0038	0.0028	0.0028	0.0028	0.0028	0.0028	0.0028	0.0038	0.0028	0.0028	0.0028	0.0028	0.0028	0.0048	0.0038	0.0028
EMP47_F1::RET2_F3	40.3823	-0.0012	0.0003	-0.0013	-0.0001	0.0002	0.0007	-0.0003	0.0007	0.0005	0.0007	0.001	-0.0001	-0.0005	0.0002	0.0006	0.0007	-0.0001	-0.0001	-0.0003	-0.0015	0.0009	0.0006	-0.0013	0.0001	-0.0001	0.0016	0.0007	0.0006	-0.0001	0.0012	0.0002	0.0002	0.0001	0.0009	0.0011	0.0013	0.0005	0.0011	0.0008	0.0012	0.0009	0.0004	0.001	0.0011	0.0015	0.0009	0.0012	0.0019
RPA49_F1::RPA49_F3	40.328	-0.0008	0.0002	0.0002	0.0002	0.0002	0.0002	-0.0008	0.0002	0.0002	0.0002	0.0002	0.0002	0.0002	0.0012	0.0012	0.0012	0.0002	0.0012	0.0012	0.0012	0.0012	0.0012	0.0012	0.0022	0.0022	0.0022	0.0022	0.0032	0.0032	0.0032	0.0032	0.0032	0.0032	0.0042	0.0032	0.0042	0.0042	0.0052	0.0062	0.0052	0.0052	0.0052	0.0052	0.0052	0.0052	0.0062	0.0062	0.0062
SEC4_F1::APP2_F3	40.3194	-0.0003	0.0016	-0.0007	-0.0003	-0.0003	0.0012	-0.0025	0.0007	0.0002	0.0003	0.0013	0.0005	0.0006	0.0002	0.0005	-0.0008	-0.0001	-0.0013	-0.0015	-0.0003	0.0016	-0.0009	-0.0006	-0.0004	-0.0015	-0.0002	0.0011	0.0003	0.0005	0.0014	-0.0008	-0.0006	-0.002	0.0016	0.0028	-0.0002	0.0006	-0.0008	0	-0.0009	-0.0009	-0.0012	0.0001	0.0006	0.0008	0.0011	0.0005	0.0003
SNA3_F1::AYR1_F3	40.29	0.0003	-0.0017	0.0053	-0.0027	-0.0007	0.0033	0.0003	0.0003	-0.0007	-0.0037	-0.0027	0.0003	-0.0007	0.0023	-0.0027	0.0023	0.0013	0.0013	-0.0017	0.0033	-0.0007	-0.0007	-0.0027	-0.0007	0.0003	0.0003	0.0003	0.0053	0.0003	0.0023	0.0003	0.0003	0.0003	-0.0007	0.0013	-0.0007	0.0033	0.0023	0.0013	0.0003	0.0003	0.0013	0.0033	0.0013	0.0013	0.0043	0.0003	-0.0007
ARC18_F1::CHC1_F3	40.288	0.0016	0.0026	-0.0024	-0.0024	0.0016	0.0006	0.0006	-0.0014	-0.0014	0.0006	0.0026	0.0046	0.0026	0.0026	0.0016	-0.0004	0.0026	0.0026	-0.0004	0.0026	0.0006	0.0056	0.0066	0.0016	0.0046	0.0036	0.0056	0.0036	0.0026	0.0046	0.0066	0.0036	0.0056	0.0026	0.0056	0.0066	0.0036	0.0046	0.0066	0.0056	0.0086	0.0066	0.0036	0.0056	0.0066	0.0046	0.0036	0.0046
OSH7_F1::TCB3_F3	40.233	-0.0005	0.0005	0.0005	-0.0005	0.0005	-0.0005	-0.0005	0.0005	-0.0005	0.0005	0.0005	0.0005	0.0005	0.0005	0.0005	0.0005	0.0005	0.0015	0.0015	0.0015	0.0015	0.0015	0.0015	0.0015	0.0015	0.0015	0.0015	0.0015	0.0025	0.0025	0.0025	0.0025	0.0015	0.0015	0.0025	0.0025	0.0025	0.0025	0.0025	0.0035	0.0035	0.0025	0.0035	0.0035	0.0035	0.0035	0.0035	0.0045
LSP1_F1::YGR054W_F3	40.224	-0.0023	0.0037	-0.0063	-0.0043	-0.0033	0.0037	0.0037	-0.0023	0.0027	0.0047	-0.0073	-0.0043	-0.0013	-0.0023	0.0037	-0.0033	-0.0013	-0.0013	0.0027	0.0067	0.0107	-0.0013	0.0017	0.0047	-0.0003	0.0057	0.0007	0.0007	0.0077	0.0067	0.0007	0.0047	0.0037	0.0007	0.0027	0.0057	-0.0013	-0.0033	0.0017	-0.0043	-0.0053	0.0057	0.0037	0.0007	-0.0013	0.0097	0.0027	0.0017
TIF4632_F1::GFD1_F3	40.207	0.0005	0.0005	-0.0005	-0.0005	-0.0005	-0.0005	-0.0005	0.0015	0.0005	-0.0005	0.0015	0.0005	0.0015	0.0015	0.0015	0.0005	0.0005	-0.0005	0.0005	0.0015	0.0005	0.0025	0.0025	0.0025	0.0015	0.0035	0.0025	0.0055	0.0025	0.0025	0.0025	0.0035	0.0045	0.0035	0.0045	0.0035	0.0035	0.0045	0.0065	0.0055	0.0085	0.0065	0.0095	0.0065	0.0055	0.0055	0.0055	0.0085
LSP1_F1::EFT2_F3	40.13	0.0072	0.0022	-0.0008	-0.0008	-0.0018	0.0002	-0.0018	-0.0018	-0.0018	-0.0008	0.0012	0.0002	0.0012	0.0002	0.0012	0.0012	-0.0008	0.0002	0.0012	0.0012	0.0012	0.0012	0.0012	0.0002	0.0022	0.0012	0.0012	0.0002	0.0012	0.0012	0.0002	0.0002	0.0012	0.0012	0.0022	0.0012	0.0002	0.0012	0.0022	0.0012	0.0022	0.0022	0.0012	0.0012	0.0012	0.0012	0.0022	0.0012
TGL1_F1::AYR1_F3	40.11	0.0053	-0.0017	0.0023	0.0023	-0.0037	-0.0037	-0.0017	0.0073	-0.0067	0.0003	0.0103	-0.0057	-0.0037	0.0173	0.0033	-0.0067	-0.0047	0.0053	-0.0037	-0.0077	-0.0017	0.0063	0.0073	-0.0027	0.0113	0.0063	0.0013	-0.0017	-0.0037	-0.0027	0.0003	0.0053	0.0063	0.0013	0.0043	0.0043	0.0013	-0.0047	0.0013	0.0053	0.0023	0.0063	0.0023	-0.0007	0.0053	0.0033	0.0033	0.0033
HSP30_F1::PPZ1_F3	40.061	0.0005	-0.0005	0.0025	-0.0005	-0.0005	-0.0005	-0.0025	-0.0005	0.0005	0.0015	-0.0005	0.0025	-0.0005	0.0005	0.0005	0.0005	0.0015	0.0025	0.0015	0.0025	0.0055	0.0045	0.0005	0.0025	0.0045	0.0065	0.0005	0.0015	0.0035	0.0015	0.0025	0.0025	0.0015	0.0015	0.0055	0.0045	0.0005	0.0015	0.0015	0.0065	0.0035	0.0035	0.0015	0.0025	0.0065	0.0055	0.0045	0.0045
DHH1_F1::NAM7_F3	40.017	0	-0.002	0.003	-0.001	-0.002	-0.001	0	0.004	0	-0.001	0	-0.002	0	0.002	-0.001	0.003	-0.001	-0.001	0	0	0.001	0.002	0.003	0.002	0.001	0.002	-0.001	0.004	0.001	0.001	0.003	0.002	0.004	0.003	0.003	0.002	0.001	0.001	0	0.004	0.001	0.002	0.001	0.005	0.002	0.005	0.002	0.003
BUD32_F1::KAE1_F3	40	-0.0004	-0.0004	-0.0004	0.0006	0.0006	-0.0014	-0.0004	0.0016	-0.0014	0.0016	0.0006	-0.0014	0.0006	0.0006	0.0006	0.0026	-0.0004	0.0026	0.0026	-0.0004	0.0026	0.0006	0.0016	0.0036	0.0026	0.0026	0.0046	0.0026	0.0056	0.0036	0.0056	0.0036	0.0036	0.0066	0.0056	0.0046	0.0046	0.0066	0.0056	0.0056	0.0066	0.0056	0.0046	0.0076	0.0066	0.0076	0.0086	0.0066
APL6_F1::CHS5_F3	39.922	0.0009	-0.0011	-0.0001	-0.0001	-0.0001	-0.0011	-0.0001	0.0019	-0.0001	-0.0001	-0.0001	0.0009	-0.0001	0.0019	0.0019	-0.0001	0.0009	0.0009	-0.0001	0.0019	0.0009	0.0009	0.0019	0.0009	0.0009	0.0009	0.0019	0.0019	0.0019	0.0009	0.0019	0.0019	0.0009	0.0019	0.0029	0.0029	0.0019	0.0039	0.0029	0.0029	0.0019	0.0019	0.0039	0.0029	0.0029	0.0029	0.0029	0.0029
VPS21_F1::MRS6_F3	39.815	-0.0004	-0.0004	-0.0014	-0.0014	0.0006	0.0006	0.0006	-0.0004	0.0006	0.0016	0.0006	0.0016	0.0016	0.0016	0.0016	0.0016	0.0006	0.0006	0.0006	0.0006	0.0006	0.0006	0.0006	0.0006	0.0006	0.0016	0.0026	0.0016	0.0016	0.0026	0.0016	0.0026	0.0016	0.0026	0.0036	0.0036	0.0026	0.0026	0.0026	0.0036	0.0036	0.0016	0.0026	0.0026	0.0016	0.0026	0.0026	0.0026
SHE3_F1::TPM2_F3	39.736	-0.0008	-0.0008	-0.0008	0.0002	0.0012	0.0002	0.0002	0.0002	0.0012	-0.0008	0.0002	0.0012	0.0002	-0.0008	0.0002	0.0002	0.0012	0.0002	0.0002	0.0022	0.0022	0.0002	0.0002	0.0012	0.0002	0.0012	0.0002	0.0002	0.0012	0.0012	0.0022	0.0032	0.0022	0.0012	0.0022	0.0032	0.0012	0.0032	0.0032	0.0022	0.0032	0.0042	0.0032	0.0032	0.0032	0.0042	0.0032	0.0032
DHH1_F1::PUF4_F3	39.735	-0.0007	0.0003	-0.0007	0.0003	0.0003	0.0003	0.0003	-0.0007	0.0003	0.0003	0.0003	0.0003	0.0003	0.0003	0.0003	0.0003	0.0003	0.0003	0.0013	0.0003	0.0013	0.0013	0.0013	0.0013	0.0013	0.0013	0.0013	0.0013	0.0013	0.0013	0.0023	0.0023	0.0023	0.0023	0.0023	0.0023	0.0023	0.0023	0.0033	0.0033	0.0033	0.0033	0.0033	0.0043	0.0043	0.0043	0.0033	0.0043
KEX2_F1::BOP1_F3	39.7315	0	-0.0004	0.0001	-0.0007	0.0001	0.0003	0.0002	-0.0002	0.0002	0.0001	0.0001	0.0004	0.0006	0.0008	0.0006	0.0002	0.0003	0.0005	0.0008	0.0013	0.0011	0.0011	0.0006	0.001	0.0018	0.0014	0.0009	0.0008	0.0011	0.0015	0.0012	0.0013	0.002	0.002	0.0019	0.002	0.0019	0.002	0.0024	0.0028	0.0027	0.0024	0.0022	0.0027	0.0037	0.0034	0.003	0.0034
RIM1_F1::TPO2_F3	39.7152	-0.0005	-0.0001	0	-0.001	0.0003	0.0006	0.0003	-0.0004	0.0005	0.0003	0.0021	0.0006	0.0024	0.0021	0.0014	0.0001	0.001	0.0005	0.0013	0.0011	0.0016	0.0008	0.0019	0.0003	0.0009	0.0021	0.0011	0.0004	0.0015	0.0019	0	0.0001	-0.0009	0.0038	0.0023	0.0009	0.0004	0.0011	0.0019	0.001	0.0014	0.0018	0.001	0.0016	0.0005	0.0019	0.0028	0.0025
EHT1_F1::RER2_F3	39.706	0.0039	0.0039	0.0019	-0.0031	-0.0041	-0.0031	0.0029	-0.0021	0.0019	-0.0021	-0.0011	-0.0021	-0.0021	0.0009	-0.0031	-0.0001	-0.0021	-0.0011	-0.0001	-0.0011	0.0039	0.0019	-0.0001	-0.0041	0.0009	-0.0021	-0.0011	0.0029	-0.0011	-0.0011	-0.0011	-0.0001	0.0019	0.0019	-0.0001	0.0029	0.0009	0.0009	-0.0001	-0.0001	0.0079	0.0019	-0.0001	0.0029	-0.0001	0.0019	0.0009	-0.0001
ERP1_F1::PIS1_F3	39.645	0.0001	-0.0009	0.0001	0.0001	0.0021	-0.0019	-0.0019	0.0001	0.0011	0.0011	0.0011	0.0011	0.0001	0.0011	0.0011	-0.0029	0.0021	0.0021	0.0021	0.0031	0.0031	0.0031	0.0021	0.0021	-0.0019	0.0021	0.0001	0.0031	-0.0009	0.0041	0.0021	0.0041	0.0031	0.0041	0.0051	0.0031	0.0031	0.0031	0.0051	0.0041	0.0051	0.0041	0.0051	0.0041	0.0041	0.0041	0.0051	0.0071
ATG20_F1::SNX4_F3	39.5566	-0.0016	-0.0001	0.0003	-0.0002	-0.0003	0.0005	0.001	-0.0006	0.0009	0.0002	0.0021	-0.0006	0.0001	-0.0014	0.0002	0.0003	0.0001	-0.0004	0.0008	0.0006	0.0006	0.0014	0.0007	0.001	0.0017	0.0027	0	0.0002	0.0001	0.0021	0.001	0.0012	0.0008	0.0022	0.001	0.0021	-0.0006	0.0006	-0.0001	0.0015	0.0016	0.0017	0.0008	0.0017	0.0017	0.0025	0.0011	0.0016
PIS1_F1::AYR1_F3	39.519	-0.0004	-0.0004	-0.0024	-0.0004	-0.0004	0.0016	-0.0014	0.0006	0.0016	0.0016	-0.0014	-0.0004	0.0016	-0.0004	-0.0004	0.0006	0.0006	0.0016	0.0026	0.0016	0.0026	0.0026	0.0046	0.0046	0.0006	0.0006	0.0016	0.0036	0.0036	0.0026	0.0026	0.0036	0.0026	0.0026	0.0016	0.0006	0.0046	0.0026	0.0016	0.0016	0.0036	0.0036	0.0026	0.0036	0.0036	0.0046	0.0056	0.0066
GTR1_F1::VMA8_F3	39.505	-0.0042	-0.0032	-0.0022	0.0038	0.0018	0.0018	0.0018	-0.0022	0.0018	0.0008	-0.0022	-0.0032	-0.0032	-0.0032	-0.0012	0.0008	-0.0012	-0.0002	0.0028	0.0018	0.0008	-0.0012	-0.0012	-0.0022	-0.0012	0.0018	0.0008	0.0028	0.0018	0.0028	0.0028	0.0018	0.0038	0.0038	0.0048	0.0028	0.0038	0.0048	0.0048	0.0058	0.0038	0.0058	0.0048	0.0048	0.0038	0.0058	0.0058	0.0058
SNQ2_F1::TPO3_F3	39.4105	0	-0.0006	-0.001	-0.0007	0.0004	0.0005	0.0005	0.0009	0	0	0.0015	0.0002	0.0002	-0.0011	-0.0001	0.0004	-0.0005	-0.0001	-0.0008	0.0004	0.0002	-0.0004	0.0001	0.0003	0.0002	0.0008	-0.0001	0	0.0003	0.0012	0.0003	0.0003	0	0.0011	0.0012	0.0001	0.0003	-0.0004	0.0005	0.0004	0.0003	0.0004	0.0007	0.001	0.0012	0.0004	0.0005	0.0016
VRP1_F1::ARC18_F3	39.355	-0.0008	-0.0008	0.0002	0.0002	0.0002	0.0002	-0.0008	0.0012	0.0002	0.0002	0.0002	0.0002	0.0002	0.0012	0.0002	0.0012	0.0012	0.0012	0.0012	0.0012	0.0012	0.0012	0.0012	0.0012	0.0022	0.0022	0.0022	0.0022	0.0012	0.0022	0.0022	0.0032	0.0022	0.0042	0.0032	0.0042	0.0042	0.0032	0.0052	0.0042	0.0052	0.0042	0.0052	0.0052	0.0052	0.0072	0.0062	0.0062
KEL1_F1::KEL1_F3	39.302	-0.0006	-0.0006	-0.0006	0.0004	0.0014	-0.0006	0.0004	0.0004	-0.0006	0.0004	0.0004	0.0004	0.0014	-0.0006	0.0004	-0.0006	-0.0006	-0.0006	0.0014	0.0004	0.0024	0.0004	0.0004	0.0004	0.0004	0.0004	0.0014	0.0014	0.0014	0.0014	0.0014	0.0014	0.0024	0.0024	0.0024	0.0014	0.0024	0.0024	0.0014	0.0024	0.0024	0.0024	0.0034	0.0034	0.0034	0.0024	0.0034	0.0044
LSP1_F1::YGR169C-A_F3	39.284	-0.0008	-0.0028	0.0072	0.0062	-0.0008	-0.0008	-0.0028	-0.0048	-0.0028	0.0022	0.0012	0.0012	-0.0018	0.0032	-0.0008	-0.0038	0.0032	0.0022	0.0012	0.0002	0.0092	0.0012	0.0022	-0.0018	0.0042	0.0022	0.0022	0.0012	0.0012	0.0002	0.0032	0.0022	0.0022	0.0022	0.0022	0.0022	0.0032	0.0032	0.0002	0.0002	0.0052	0.0012	0.0022	0.0012	0.0012	0.0052	0.0022	0.0032
YBL029C-A_F1::HSP30_F3	39.2693	0.0018	0.0002	0.0001	0.0005	-0.0007	-0.0004	-0.0009	0.0001	-0.0002	-0.0006	0	0.001	0	-0.0001	0.0017	0.0012	0.0013	-0.0003	-0.0008	0.0088	0.0003	0.0002	0.0035	-0.0003	0.0014	0.0006	0.001	-0.0014	0.0018	0.0045	0.002	0.0021	0.0011	0.0016	0.0017	0.002	0.0007	0.0066	0.0023	0.0022	0.0018	0.0016	0.0028	0.0017	0.0033	0.0042	0.0043	0.0044
FMP45_F1::YGR130C_F3	39.245	-0.0007	0.0003	0.0003	0.0003	-0.0007	0.0003	0.0003	0.0003	-0.0007	0.0003	0.0003	0.0013	0.0003	0.0013	0.0013	0.0003	0.0013	0.0013	0.0013	0.0013	0.0013	0.0013	0.0013	0.0013	0.0013	0.0013	0.0013	0.0023	0.0023	0.0023	0.0023	0.0013	0.0023	0.0033	0.0023	0.0023	0.0023	0.0023	0.0033	0.0033	0.0033	0.0033	0.0043	0.0043	0.0043	0.0053	0.0053	0.0063
EHT1_F1::TGL1_F3	39.237	-0.0005	0.0005	-0.0005	0.0005	-0.0005	0.0005	-0.0005	0.0005	0.0005	-0.0005	0.0005	0.0005	0.0005	0.0005	0.0005	0.0005	0.0005	0.0005	0.0005	0.0005	0.0005	0.0005	0.0005	0.0005	0.0005	0.0015	0.0005	0.0005	0.0015	0.0015	0.0015	0.0005	0.0015	0.0015	0.0015	0.0015	0.0015	0.0015	0.0015	0.0015	0.0025	0.0015	0.0015	0.0015	0.0015	0.0015	0.0025	0.0015
DNF1_F1::PIN2_F3	39.2314	-0.0006	0.0017	0.0017	0.0003	0.0016	-0.0009	0.0005	-0.0016	-0.0017	-0.0013	-0.0022	0.0002	-0.0018	-0.002	-0.0021	-0.0017	-0.0011	-0.0024	0.0001	-0.0013	-0.0024	-0.0021	-0.0021	-0.0009	-0.0021	-0.0009	-0.0017	-0.0017	-0.0007	-0.0001	-0.001	-0.0008	-0.0007	0.0002	-0.0005	0.0009	-0.0007	0	-0.0001	0.0001	-0.001	0	-0.0012	-0.0014	0.0004	0.001	0.0008	0.0004
DRS2_F1::DNF1_F3	39.2054	-0.0005	0.0008	0.0003	0.0004	0.0001	0.001	-0.0002	0.0002	-0.0006	-0.0011	0.0006	-0.0006	-0.0012	-0.0016	0	-0.0003	-0.0009	-0.0009	-0.0013	-0.0005	-0.0008	-0.0008	-0.0012	-0.0009	-0.0016	-0.0023	-0.0017	0	-0.0018	0.0005	0	-0.001	-0.0004	0.001	0.0004	-0.0023	0.0004	0	-0.0013	0.0005	-0.0001	-0.0003	0	0.0003	0.0011	-0.0005	0.0005	0.0013
TVP15_F1::YBT1_F3	39.1869	0	-0.0006	-0.0008	0	-0.0002	0.0002	0.0005	0.0009	0.0002	-0.0005	0.0004	0.0003	0.0009	0.0002	-0.0005	0.0001	0.0003	0.0008	0.0004	0.0012	0.0007	0.0002	0.0005	0.0017	0.0014	0.0004	0.0008	0.0014	0.001	0.0016	0.0015	0.0018	0.0015	0.0015	0.0019	0.0011	0.0017	0.0015	0.0014	0.0026	0.0014	0.0014	0.0025	0.0028	0.0032	0.0033	0.0027	0.0027
SWP1_F1::SPC2_F3	39.134	-0.0007	-0.0007	-0.0007	0.0003	0.0003	0.0003	0.0003	0.0003	0.0003	0.0003	0.0003	0.0003	0.0003	0.0003	0.0013	0.0003	0.0013	0.0003	0.0013	0.0013	0.0013	0.0013	0.0013	0.0013	0.0013	0.0033	0.0023	0.0043	0.0033	0.0043	0.0043	0.0043	0.0053	0.0043	0.0053	0.0043	0.0043	0.0053	0.0053	0.0063	0.0053	0.0053	0.0053	0.0053	0.0063	0.0063	0.0073	0.0063
AKR1_F1::NEO1_F3	39.126	-0.0002	-0.0012	-0.0012	0.0008	0.0008	-0.0002	-0.0002	0.0008	0.0008	-0.0002	0.0008	0.0008	0.0008	0.0008	0.0018	0.0008	0.0028	0.0038	0.0038	0.0038	0.0038	0.0028	0.0038	0.0048	0.0038	0.0048	0.0038	0.0048	0.0038	0.0038	0.0028	0.0038	0.0038	0.0058	0.0038	0.0038	0.0038	0.0038	0.0038	0.0058	0.0038	0.0048	0.0058	0.0038	0.0068	0.0038	0.0058	0.0058
PRO1_F1::PRO1_F3	39.033	-0.0008	-0.0008	-0.0008	0.0002	0.0002	0.0002	0.0002	0.0012	0.0002	0.0002	0.0002	0.0012	0.0012	0.0012	0.0012	0.0012	0.0012	0.0012	0.0012	0.0012	0.0012	0.0022	0.0022	0.0022	0.0012	0.0022	0.0022	0.0022	0.0022	0.0022	0.0022	0.0022	0.0022	0.0032	0.0032	0.0032	0.0032	0.0032	0.0032	0.0042	0.0032	0.0042	0.0032	0.0042	0.0052	0.0042	0.0052	0.0052
EHT1_F1::YHR003C_F3	38.825	-0.0025	0.0005	0.0045	0.0025	-0.0015	0.0005	-0.0005	-0.0005	-0.0025	-0.0005	0.0005	-0.0005	0.0015	0.0025	-0.0005	-0.0005	0.0005	0.0025	0.0005	0.0005	0.0005	0.0015	0.0025	0.0045	0.0015	0.0035	0.0025	0.0025	0.0005	0.0015	0.0045	0.0025	0.0035	0.0015	0.0015	0.0015	0.0045	0.0025	0.0025	0.0045	0.0025	0.0015	0.0035	0.0045	0.0065	0.0035	0.0045	0.0025
YBR241C_F1::ARF1_F3	38.825	0.0018	-0.0012	-0.0022	-0.0012	0.0008	-0.0022	-0.0012	0.0008	0.0028	0.0018	0.0018	-0.0022	0.0028	0.0028	0.0018	-0.0002	0.0038	0.0028	0.0008	0.0048	0.0028	0.0038	0.0028	0.0038	0.0048	0.0058	0.0028	0.0048	0.0038	0.0028	0.0038	0.0048	0.0068	0.0048	0.0038	0.0058	0.0048	0.0058	0.0058	0.0048	0.0048	0.0038	0.0068	0.0058	0.0048	0.0068	0.0068	0.0068
SNA3_F1::PDR12_F3	38.816	-0.003	-0.002	0	0	-0.001	0	0.002	0	0.004	0	0.001	0.001	0.001	-0.001	0	0.001	0.002	0.001	0.002	0.002	0	0.003	0	0.002	0.003	0.003	0.001	0.001	0.004	0	0.003	0.004	0.005	0.002	0.003	0.002	0.004	0.004	0.005	0.005	0.003	0.003	0.005	0.005	0.004	0.004	0.005	0.004
TWF1_F1::SRV2_F3	38.79	0.0017	-0.0023	-0.0003	-0.0003	-0.0003	0.0007	-0.0003	0.0007	0.0017	-0.0013	-0.0003	0.0017	-0.0003	0.0017	0.0007	0.0017	0.0027	0.0007	0.0017	0.0007	0.0037	0.0017	-0.0003	0.0007	0.0007	0.0027	0.0037	0.0037	0.0017	0.0027	0.0007	0.0017	0.0027	0.0027	0.0037	0.0037	0.0027	0.0037	0.0017	0.0017	0.0027	0.0067	0.0037	0.0037	0.0057	0.0047	0.0037	0.0027
NUP82_F1::NUP120_F3	38.789	-0.0019	0.0011	-0.0029	0.0001	0.0011	0.0021	0.0021	-0.0009	0.0001	-0.0009	-0.0019	0.0011	0.0011	-0.0019	0.0001	-0.0009	-0.0019	-0.0019	0.0001	0.0021	0.0001	0.0021	-0.0009	0.0011	0.0001	0.0041	0.0041	0.0041	0.0031	0.0041	0.0041	0.0051	0.0041	0.0051	0.0021	0.0031	0.0031	0.0041	0.0031	0.0061	0.0051	0.0061	0.0041	0.0061	0.0051	0.0041	0.0061	0.0071
YBL029C-A_F1::FMP45_F3	38.777	-0.001	-0.001	0.001	-0.002	-0.001	0.002	0.003	0	-0.001	0	-0.001	0	0	0.001	0	-0.001	0.002	0.002	0.001	0.002	0.002	0.001	0.002	0	0.002	0	0.001	0.001	0.004	0.001	0.003	0.001	0.002	0.002	0.002	0.001	0.003	0.003	0.003	0.003	0.004	0.002	0.003	0.005	0.004	0.004	0.004	0.003
SEC7_F1::PIN2_F3	38.723	-0.0008	0.0002	-0.0008	0.0002	0.0002	0.0002	0.0002	0.0002	0.0002	0.0002	0.0002	0.0002	0.0002	0.0002	0.0012	0.0012	0.0002	0.0012	0.0012	0.0012	0.0012	0.0012	0.0012	0.0012	0.0032	0.0032	0.0032	0.0032	0.0032	0.0032	0.0032	0.0042	0.0032	0.0032	0.0042	0.0042	0.0042	0.0042	0.0052	0.0052	0.0052	0.0052	0.0052	0.0052	0.0052	0.0052	0.0062	0.0062
RAV2_F1::VMA5_F3	38.7159	-0.0004	-0.0008	0.0002	0.0003	0.0004	-0.0007	0.0001	-0.0001	0.0004	0.0003	0.0007	0.0003	-0.0002	0	0.0001	0.0004	0.0005	0.0005	0.001	0.0001	0.0007	0.0011	0.001	0.0009	0.0005	0.0015	0.0005	0.0019	0.0014	0.0015	0.0016	0.0012	0.0014	0.0012	0.002	0.0017	0.0012	0.0022	0.0018	0.0021	0.0018	0.0021	0.0022	0.0026	0.0028	0.0028	0.003	0.0027
TVP15_F1::YML018C_F3	38.7112	-0.0069	-0.0067	-0.0068	-0.0024	-0.0021	0.0163	0.0068	-0.0038	0.0093	-0.0037	-0.0073	-0.0044	-0.0029	-0.0081	0.0004	0.0092	-0.0057	-0.0034	-0.0006	-0.0051	-0.0033	0.0031	-0.0023	-0.0044	0.0001	-0.0061	-0.0058	-0.0025	-0.0026	-0.0021	0.002	0.001	-0.0028	0.0074	0.0054	-0.003	-0.0042	0.001	-0.0039	-0.0046	0.0033	0	-0.0026	-0.0015	0.0042	-0.0008	-0.0021	0.0087
TVP15_F1::VPS5_F3	38.685	0.0009	0.0009	-0.0001	0.0009	0.0009	-0.0021	0.0009	-0.0001	-0.0021	-0.0001	0.0019	0.0009	0.0009	-0.0001	-0.0001	0.0039	0.0009	-0.0011	-0.0001	0.0009	0.0009	0.0019	-0.0001	0.0009	-0.0001	-0.0001	0.0009	0.0029	0.0019	-0.0011	0.0019	0.0019	0.0029	0.0009	0.0049	-0.0001	0.0019	0.0029	0.0019	0.0019	0.0019	0.0019	0.0009	-0.0001	0.0009	0.0039	-0.0001	0.0009
SAP155_F1::ADE17_F3	38.643	-0.003	0.001	0	0	-0.001	0.001	0.003	-0.001	-0.001	0.001	0.001	0.003	-0.002	0	-0.001	0.001	0.002	0	0	0.001	0.005	0.004	0	0	0.001	0	0.001	0.005	0.001	0.002	0.004	0.004	0.001	0.003	0.003	0.003	0.003	0.003	0.002	0.002	0.001	0.004	0.002	0.003	0.003	0.004	0.003	0.004
SLC1_F1::YJU3_F3	38.619	-0.001	-0.0003	-0.0009	0.0008	-0.0002	0.0008	0.0006	0.0002	-0.0001	0.0001	-0.0006	0.0007	0.0005	0.0008	0.0008	-0.0017	0	0.0006	0.0013	0.0001	-0.001	0.0009	0.0011	-0.0006	0.0025	0.0023	0.0015	0.0007	0.0033	0.0022	0.0025	0.0006	0.0023	0.0017	0.0017	0.0012	0.0016	0.0016	0.0024	0.0032	0.0013	0.0021	0.0032	0.001	0.0043	0.0031	0.0021	0.0033
YBL029C-A_F1::TPO1_F3	38.602	-0.0027	0.0033	-0.0017	-0.0017	0.0023	-0.0017	0.0003	0.0023	-0.0037	0.0033	0.0093	-0.0047	0.0043	0.0003	-0.0007	0.0043	0.0043	-0.0007	0.0023	0.0013	0.0043	-0.0007	-0.0037	-0.0007	0.0103	0.0043	-0.0027	0.0033	0.0003	0.0123	0.0023	-0.0017	-0.0047	-0.0017	0.0053	0.0043	0.0043	0.0043	-0.0017	0.0013	0.0023	-0.0017	0.0013	-0.0027	0.0093	0.0033	0.0053	0.0003
DHR2_F1::UBP10_F3	38.59	0.0025	-0.0005	-0.0005	-0.0005	-0.0005	0.0005	0.0005	-0.0005	-0.0005	-0.0005	-0.0005	-0.0005	0.0005	0.0005	0.0005	0.0005	0.0005	0.0005	0.0005	0.0005	0.0005	0.0015	0.0005	0.0015	0.0005	0.0005	0.0005	0.0015	0.0015	0.0005	0.0015	0.0015	0.0015	0.0015	0.0025	0.0015	0.0025	0.0035	0.0025	0.0025	0.0035	0.0035	0.0025	0.0035	0.0035	0.0035	0.0035	0.0035
CIC1_F1::PWP1_F3	38.571	0.0002	-0.0008	0.0002	-0.0008	0.0002	0.0002	0.0012	-0.0008	0.0012	-0.0008	0.0002	0.0012	0.0002	0.0002	0.0012	0.0012	0.0012	0.0012	0.0002	0.0002	0.0022	0.0012	0.0022	0.0022	0.0012	0.0012	0.0022	0.0032	0.0032	0.0032	0.0022	0.0032	0.0042	0.0042	0.0042	0.0022	0.0022	0.0032	0.0042	0.0042	0.0042	0.0052	0.0042	0.0042	0.0052	0.0052	0.0062	0.0062
YNL313C_F1::EFT1_F3	38.569	0.001	-0.001	0	-0.003	0.002	-0.001	0.001	-0.001	0.003	-0.001	0.002	0.002	0	0.001	0.002	0.001	0	0.003	0	0	0.001	0.002	0.004	0.003	0.002	0.001	0.002	0.002	0.004	0.002	0.002	0.003	0.003	0.005	0.006	0.002	0.002	0.002	0.005	0.006	0.004	0.005	0.003	0.003	0.005	0.004	0.006	0.006
KRE27_F1::KRE27_F3	38.566	-0.0007	-0.0007	0.0003	-0.0007	0.0013	0.0003	0.0003	-0.0007	0.0003	0.0003	0.0003	0.0003	0.0003	0.0003	0.0003	0.0003	0.0013	0.0013	0.0013	0.0013	0.0013	0.0013	0.0003	0.0003	0.0013	0.0013	0.0013	0.0013	0.0013	0.0013	0.0013	0.0013	0.0013	0.0023	0.0023	0.0023	0.0033	0.0033	0.0033	0.0023	0.0033	0.0033	0.0033	0.0043	0.0033	0.0033	0.0033	0.0033
SNQ2_F1::PDR5_F3	38.543	0.0016	-0.0014	0.0026	-0.0014	-0.0014	0.0006	-0.0004	-0.0004	0.0016	-0.0014	-0.0024	0.0006	0.0006	-0.0014	0.0006	0.0006	-0.0004	-0.0004	0.0006	0.0036	-0.0004	0.0006	0.0006	0.0016	0.0006	0.0016	-0.0004	0.0006	0.0006	0.0026	0.0006	0.0016	0.0006	0.0006	0.0016	0.0026	0.0026	0.0016	0.0016	0.0036	0.0046	0.0016	0.0026	0.0016	0.0026	0.0036	0.0036	0.0036
LSM2_F1::CDC39_F3	38.523	-0.0008	0.0012	0.0002	-0.0018	0.0002	-0.0008	0.0002	0.0012	0.0002	0.0002	0.0002	-0.0018	0.0012	0.0032	-0.0018	0.0042	0.0022	0.0002	0.0012	0.0012	0.0012	0.0022	0.0002	0.0032	0.0032	0.0032	0.0022	0.0022	0.0032	0.0032	0.0072	0.0032	0.0032	0.0052	0.0062	0.0082	0.0052	0.0072	0.0042	0.0082	0.0062	0.0052	0.0072	0.0062	0.0082	0.0082	0.0092	0.0062
FAT1_F1::AYR1_F3	38.5148	-0.0004	-0.0021	0.0003	0.0002	0.0001	0.0005	0.001	0	0.0004	0.0005	0.0006	0.0005	0.0008	0.0009	0.0011	0.0006	0.0008	0.0013	0.0014	0.0013	0.0004	0.0009	0.0019	0.002	0.001	0.002	0.0016	0.0015	0.0016	0.0028	0.002	0.0026	0.0026	0.0023	0.0024	0.0019	0.0021	0.0024	0.0021	0.0028	0.0026	0.0026	0.0031	0.0034	0.0039	0.0035	0.0037	0.0033
PHO88_F1::GOT1_F3	38.384	0.0004	-0.0016	-0.0006	-0.0006	-0.0006	0.0014	-0.0006	0.0004	0.0014	0.0004	0.0004	0.0004	0.0014	0.0004	0.0024	0.0014	0.0034	0.0004	0.0024	0.0024	0.0004	-0.0006	0.0044	-0.0006	0.0024	-0.0006	0.0034	0.0014	0.0034	0.0024	0.0004	0.0024	0.0014	0.0044	0.0024	0.0004	0.0044	0.0034	0.0004	0.0024	0.0024	0.0044	0.0014	0.0004	0.0024	0.0064	0.0034	0.0024
AKR1_F1::YMR010W_F3	38.377	-0.0014	-0.0004	-0.0004	-0.0004	0.0006	-0.0004	0.0006	0.0006	0.0006	0.0006	0.0006	0.0006	0.0006	0.0006	0.0006	0.0006	0.0006	0.0006	0.0006	0.0006	0.0016	0.0016	0.0006	0.0006	0.0016	0.0016	0.0016	0.0006	0.0016	0.0016	0.0016	0.0016	0.0026	0.0016	0.0016	0.0026	0.0026	0.0026	0.0026	0.0036	0.0016	0.0026	0.0026	0.0026	0.0026	0.0026	0.0026	0.0026
TVP15_F1::VPS68_F3	38.3632	-0.0009	-0.001	0	0.0006	0.0007	-0.0004	0.0003	0	0.0008	-0.0001	0.0006	0.0001	0.001	0.0006	0.0006	0.0006	0.0009	-0.0004	0.0009	0.0015	-0.0001	0.0002	0.0013	0.0005	0.0019	0.0005	0.0024	0.002	0.0011	0.0017	0.0023	0.0025	0.0039	0.0026	0.0017	0.0025	0.0023	0.0027	0.0026	0.0031	0.0036	0.0029	0.0028	0.0044	0.003	0.0033	0.0026	0.0033
ERG26_F1::ERV25_F3	38.336	-0.0008	-0.0028	-0.0028	0.0032	0.0032	-0.0018	0.0002	-0.0008	0.0022	0.0002	0.0002	0.0022	-0.0008	0.0012	-0.0008	0.0022	0.0022	0.0022	-0.0018	-0.0008	0.0002	-0.0008	-0.0018	-0.0008	0.0022	0.0012	0.0012	0.0012	0.0022	0.0042	0.0002	0.0022	0.0022	-0.0008	0.0032	0.0032	0.0032	0.0002	-0.0008	0.0022	0.0032	0.0032	0.0032	0.0032	0.0032	0.0022	0.0042	0.0042
ERG25_F1::RBD2_F3	38.2149	-0.0006	-0.0004	0.0004	-0.0002	0.0002	-0.0003	-0.0001	0.0001	0.0005	0.0005	-0.0002	0.0009	0.0008	-0.0003	0.0004	0.0004	0.001	0.0001	0.0011	-0.0001	0.0004	0.0008	0.0009	-0.0001	0.0013	0.0002	0.0015	0.0011	0.0006	0.0009	0.0019	0.0009	0.0011	0.0013	0.0011	0.0018	0.0006	0.0012	0.0011	0.0021	0.0015	0.0017	0.002	0.0028	0.0017	0.0021	0.0032	0.0028
CIC1_F1::DBP2_F3	38.2021	-0.0009	-0.0009	0.0001	0.0008	0.0001	0	-0.0001	0.0008	0.0001	-0.0004	0.0019	-0.0002	0.0037	-0.0005	0.0007	0.0059	0.0007	0.0048	0.0011	0.0042	0.0004	0.0025	0.0036	0.0007	0.0024	0.0016	0.0058	0.0013	0.0016	0.0018	0.0052	0.0035	0.0044	0.0028	0.0066	0.0033	0.0034	0.0045	0.0028	0.0057	0.0042	0.0032	0.0054	0.0059	0.0076	0.0031	0.004	0.0124
HNM1_F1::PPZ1_F3	38.128	-0.0019	0.0001	0.0001	0.0001	0.0001	0.0001	0.0001	0.0001	0.0011	0.0001	0.0001	0.0011	0.0011	0.0001	0.0011	0.0011	0.0011	0.0011	0.0011	0.0011	0.0021	0.0011	0.0011	0.0011	0.0021	0.0021	0.0011	0.0011	0.0021	0.0011	0.0021	0.0011	0.0021	0.0021	0.0021	0.0021	0.0031	0.0021	0.0031	0.0021	0.0031	0.0031	0.0031	0.0031	0.0031	0.0031	0.0031	0.0031
TCB3_F1::TPO4_F3	38.043	-0.0003	-0.0003	-0.0003	-0.0003	-0.0003	0.0017	-0.0003	-0.0003	-0.0003	0.0007	0.0007	0.0007	0.0037	0.0007	0.0007	0.0007	0.0027	0.0007	0.0017	0.0007	0.0027	0.0007	0.0007	0.0007	0.0007	0.0007	0.0007	0.0007	0.0007	0.0007	0.0017	0.0037	-0.0003	0.0017	0.0027	0.0037	0.0027	0.0007	0.0037	0.0017	0.0027	0.0027	0.0017	0.0037	0.0037	0.0027	0.0027	0.0037
SCS7_F1::PHO88_F3	38.04	-0.0007	-0.0017	-0.0017	0.0033	0.0003	0.0023	-0.0007	-0.0007	0.0003	-0.0007	0.0003	-0.0007	0.0013	0.0003	0.0003	0.0003	0.0043	0.0013	0.0003	0.0023	0.0013	0.0033	0.0013	0.0063	0.0023	0.0033	0.0013	0.0043	0.0033	0.0023	0.0013	0.0033	0.0023	0.0033	0.0023	0.0023	0.0033	0.0013	0.0023	0.0023	0.0023	0.0033	0.0033	0.0043	0.0033	0.0053	0.0043	0.0053
KEX1_F1::RBD2_F3	38.013	-0.0017	-0.0007	-0.0017	-0.0007	0.0003	-0.0007	-0.0007	0.0053	0.0003	0.0003	0.0023	0.0033	-0.0017	0.0033	0.0003	0.0003	0.0003	0.0013	0.0033	0.0003	0.0013	0.0033	0.0043	0.0013	0.0043	0.0023	0.0033	0.0013	0.0003	0.0043	0.0043	0.0063	0.0043	0.0033	0.0013	0.0033	0.0023	0.0053	0.0013	0.0033	0.0033	0.0023	0.0053	0.0043	0.0043	0.0043	0.0083	0.0043
SHR3_F1::YMD8_F3	38.009	-0.0011	-0.0011	0.0019	-0.0001	-0.0011	-0.0001	-0.0001	-0.0001	0.0019	-0.0001	0.0009	-0.0001	-0.0001	0.0009	0.0029	0.0009	-0.0001	0.0019	-0.0001	0.0019	0.0009	0.0009	0.0039	0.0039	0.0019	0.0019	0.0019	0.0009	0.0039	0.0019	0.0029	0.0019	0.0019	0.0019	0.0039	0.0029	0.0019	0.0039	0.0029	0.0039	0.0029	0.0029	0.0049	0.0029	0.0039	0.0049	0.0039	0.0029
GAR1_F1::RPA43_F3	37.9861	-0.0017	0.002	-0.0007	0.001	-0.0012	0.0025	0.0005	0	-0.0003	-0.0023	0.0007	-0.0002	-0.0013	-0.0016	0.0007	0.0004	-0.0013	-0.0011	-0.0012	0.0005	-0.0012	0.0007	-0.0008	0.0011	-0.0005	-0.0011	0	-0.0009	-0.0014	-0.0011	-0.0005	-0.001	-0.0004	0.0012	0.001	-0.0022	0.0008	0.0002	-0.0017	0.0022	0.0004	-0.0002	0.0004	0.0001	0.0002	0.0008	0.0008	-0.0001
SYG1_F1::SYG1_F3	37.982	0.0003	0.0003	0.0013	0.0013	-0.0017	-0.0007	-0.0007	0.0003	0.0003	-0.0007	-0.0007	0.0003	0.0013	0.0023	0.0023	0.0003	0.0013	0.0003	0.0023	0.0013	0.0013	0.0003	0.0023	0.0023	0.0033	0.0023	0.0023	0.0033	0.0033	0.0033	0.0043	0.0023	0.0023	0.0023	0.0053	0.0053	0.0063	0.0053	0.0063	0.0053	0.0053	0.0053	0.0063	0.0053	0.0053	0.0073	0.0073	0.0053
YBL029C-A_F1::GPA2_F3	37.9783	-0.0002	0.0006	0.0003	0.0005	-0.0002	-0.0014	0.0005	-0.0013	0.0002	0.001	0.001	0.0006	0.0003	0.0004	0.0015	0.001	0.0002	0.0011	0.0015	-0.0009	0.0002	0.0006	0.001	0.0014	0.001	0.0016	-0.0002	0.0009	0.0015	0.001	0.0024	0.0002	0.0008	0.0027	0.0018	0.001	0.0015	0.0002	0.0023	0.0019	0.0023	0.0007	0.0009	0.0014	0.0017	0.0013	0.002	0.0032
ACB1_F1::ALO1_F3	37.905	-0.0011	-0.0001	-0.0011	-0.0001	0.0019	-0.0001	-0.0001	-0.0001	-0.0001	0.0009	0.0009	-0.0001	-0.0001	-0.0001	0.0009	-0.0001	-0.0001	0.0009	0.0019	-0.0001	0.0009	0.0019	-0.0001	0.0009	-0.0001	0.0019	0.0009	0.0019	0.0009	0.0009	0.0009	0.0009	0.0009	0.0059	0.0009	0.0019	0.0009	0.0019	0.0019	0.0009	0.0019	0.0009	0.0029	0.0019	0.0019	0.0019	0.0029	0.0029
SFB3_F1::SFB3_F3	37.871	-0.0014	-0.0004	0.0006	-0.0004	-0.0004	-0.0004	0.0006	0.0006	0.0006	0.0006	0.0006	0.0006	0.0006	0.0006	0.0006	0.0006	0.0016	0.0006	0.0006	0.0016	0.0016	0.0016	0.0016	0.0016	0.0016	0.0016	0.0016	0.0016	0.0016	0.0026	0.0016	0.0016	0.0026	0.0026	0.0026	0.0026	0.0026	0.0026	0.0026	0.0026	0.0026	0.0026	0.0036	0.0036	0.0036	0.0036	0.0036	0.0036
GPX2_F1::TPO3_F3	37.871	-0.0012	0.0008	-0.0002	-0.0012	-0.0002	-0.0012	0.0008	0.0008	0.0008	0.0008	0.0008	0.0008	0.0008	0.0008	0.0008	0.0008	0.0008	0.0028	0.0018	0.0028	0.0018	0.0028	0.0018	0.0018	0.0038	0.0018	0.0038	0.0048	0.0048	0.0028	0.0038	0.0048	0.0048	0.0028	0.0048	0.0038	0.0038	0.0038	0.0078	0.0068	0.0048	0.0048	0.0068	0.0048	0.0048	0.0068	0.0068	0.0068
PEP1_F1::ATG20_F3	37.846	-0.0002	-0.0002	-0.0012	-0.0012	-0.0002	0.0008	0.0008	0.0008	-0.0002	0.0008	0.0008	0.0008	-0.0002	-0.0002	0.0008	0.0018	0.0008	0.0008	0.0008	0.0008	0.0008	0.0008	0.0008	0.0008	0.0008	0.0018	0.0018	0.0008	0.0008	0.0018	0.0028	0.0028	0.0038	0.0028	0.0028	0.0018	0.0028	0.0028	0.0028	0.0038	0.0038	0.0038	0.0038	0.0048	0.0048	0.0038	0.0038	0.0048
SEL1_F1::SEL1_F3	37.787	-0.0003	-0.0003	-0.0003	0.0027	-0.0013	-0.0003	-0.0003	0.0007	-0.0003	-0.0003	0.0007	0.0007	0.0007	0.0017	0.0007	0.0017	0.0027	0.0027	0.0017	0.0017	0.0017	0.0017	0.0027	0.0017	0.0027	0.0047	0.0037	0.0027	0.0047	0.0037	0.0027	0.0037	0.0037	0.0037	0.0037	0.0037	0.0037	0.0047	0.0047	0.0047	0.0047	0.0047	0.0057	0.0047	0.0037	0.0057	0.0057	0.0047
DID4_F1::SNF7_F3	37.712	-0.0004	-0.0004	-0.0004	0.0006	0.0006	0.0006	-0.0014	-0.0004	-0.0004	0.0016	0.0006	-0.0004	0.0006	-0.0004	0.0006	0.0006	0.0006	0.0006	0.0006	0.0006	0.0006	-0.0004	0.0006	0.0006	0.0016	0.0026	0.0016	0.0016	0.0016	0.0006	0.0016	0.0026	0.0026	0.0016	0.0026	0.0026	0.0036	0.0036	0.0036	0.0016	0.0046	0.0036	0.0036	0.0026	0.0056	0.0036	0.0056	0.0046
CTR2_F1::RBD2_F3	37.691	0	0	0	0	0	0.001	0	0	-0.001	0	0	0.001	0	-0.001	-0.001	0	0	0	0	0.001	0	0.001	0.001	0.001	0.001	0.002	0.001	0.001	0.001	0.002	0.001	0.001	0.002	0.003	0.002	0.002	0.002	0.003	0.002	0.002	0.003	0.002	0.002	0.002	0.002	0.003	0.003	0.003
ASM4_F1::NDC1_F3	37.676	-0.0003	0.0007	-0.0003	-0.0003	-0.0003	-0.0003	-0.0003	-0.0003	0.0007	0.0007	0.0017	0.0007	0.0017	0.0017	0.0017	0.0007	-0.0003	0.0017	0.0007	0.0007	0.0007	0.0017	0.0007	0.0007	0.0017	0.0027	0.0017	0.0027	0.0027	0.0017	0.0027	0.0027	0.0027	0.0027	0.0027	0.0027	0.0027	0.0027	0.0037	0.0037	0.0027	0.0037	0.0037	0.0047	0.0047	0.0047	0.0047	0.0047
SFT2_F1::YML018C_F3	37.6742	-0.0004	-0.0009	0	0.0005	0.001	-0.0003	0.0001	-0.0006	0.0001	0.0005	0.0008	0.0006	0.0007	0	0.0003	0.0008	0.0006	0.0006	0.0014	0.0003	0.0001	0.001	0.0014	0.0008	0.0018	0.0013	0.0015	0.0011	0.0029	0.001	0.0009	0.0017	0.0015	0.0015	0.0018	0.0023	0.0019	0.0019	0.0019	0.0022	0.003	0.003	0.0032	0.0023	0.0036	0.0036	0.0037	0.003
YBP1_F1::YAP1_F3	37.6676	0.0005	0.0003	-0.0005	0.0003	-0.0006	0.0006	0	-0.0003	-0.0001	0.0001	0.0001	-0.0005	-0.0001	-0.0002	0.0001	0.0003	0.0011	-0.0003	0.0012	0.0009	0.0002	0.0006	0.0006	0.0008	0.001	0.0008	0.0004	0.0006	0.0008	0.0006	-0.0001	0.002	0.0016	0.0018	0.0024	0.0012	0.0017	0.0007	0.0021	0.0023	0.0025	0.0017	0.0018	0.0028	0.0026	0.0017	0.0044	0.0021
ERG7_F1::YJU3_F3	37.648	-0.0023	-0.0013	0.0007	0.0017	-0.0023	0.0017	0.0027	0.0017	-0.0023	-0.0003	-0.0013	-0.0003	0.0007	0.0017	0.0037	-0.0003	0.0047	-0.0013	0.0027	0.0037	0.0037	0.0007	0.0017	0.0027	0.0007	0.0017	0.0037	0.0007	0.0007	0.0047	0.0017	0.0017	0.0017	0.0057	0.0027	0.0037	0.0057	0.0047	0.0027	0.0057	0.0057	0.0047	0.0047	0.0077	0.0077	0.0037	0.0047	0.0037
SDS24_F1::SAP155_F3	37.609	0.0038	0.0008	0.0008	-0.0032	0.0028	0.0028	-0.0022	-0.0032	-0.0032	0.0008	-0.0012	0.0028	-0.0012	0.0018	0.0028	-0.0002	-0.0012	0.0008	-0.0012	0.0018	0.0008	-0.0002	0.0018	0.0018	0.0018	0.0008	0.0028	0.0028	0.0038	0.0058	0.0018	0.0028	0.0038	0.0048	0.0038	0.0028	0.0028	0.0038	0.0058	0.0048	0.0048	0.0048	0.0038	0.0038	0.0048	0.0058	0.0048	0.0048
CIC1_F1::NOP15_F3	37.5937	-0.0003	-0.0001	0.0003	-0.0004	0.0003	-0.0002	-0.001	-0.0003	0.0003	0.0009	0.0003	0.0001	-0.0002	0.0006	0.0004	0.0005	0.0011	0.0008	0.0009	0.0006	0.0018	0.0008	0.001	0.0006	0.0015	0.0019	0.0016	0.0011	0.0018	0.0018	0.0014	0.0022	0.0019	0.0021	0.0025	0.0022	0.002	0.0024	0.0029	0.0034	0.0034	0.0021	0.0027	0.0042	0.005	0.0037	0.0032	0.0044
SSL2_F1::ALO1_F3	37.5031	0.0001	-0.0002	-0.0005	0.0004	0.0004	0.0004	-0.0005	0.0003	-0.0002	0.0001	-0.0005	-0.0002	0	0.0009	-0.0001	0	0.0004	-0.0004	0.0013	0.0004	0.0004	0.0003	0.0006	0.0002	0.001	0.0007	0.0006	0.0007	0.0009	0.0012	0.0009	0.001	0.0018	0.0023	0.0014	0.0023	0.0017	0.0021	0.0022	0.0031	0.0032	0.003	0.0016	0.0019	0.0039	0.0031	0.0022	0.0028
TPO4_F1::OSH6_F3	37.452	0.0021	-0.0009	-0.0049	-0.0029	0.0021	0.0031	0.0001	0.0021	0.0031	-0.0039	-0.0029	-0.0019	-0.0019	-0.0009	-0.0019	-0.0029	-0.0009	-0.0029	-0.0049	-0.0009	0.0011	-0.0009	0.0001	0.0021	0.0011	-0.0009	0.0001	0.0021	0.0061	0.0031	0.0061	0.0021	0.0051	-0.0039	0.0001	-0.0019	0.0001	0.0031	0.0031	0.0031	0.0061	0.0051	0.0061	-0.0009	0.0001	0.0021	0.0061	-0.0009
HHF1_F1::HIF1_F3	37.3711	0.0005	0	0.0003	0.0008	-0.0009	-0.0003	-0.0004	0.0004	-0.0009	0.0004	-0.0004	0.0001	-0.0006	-0.0006	0.0004	0.001	0.0005	-0.0001	0.0006	-0.0003	-0.0003	0.001	0.0008	0.0004	0.0008	0.0003	0.0009	0.0005	0.0013	0.0004	0.0011	0.0001	0.0013	0.0008	0.0001	0.0006	0.0009	0.0011	0.0015	0.0018	0.0013	0.0013	0.0019	0.0009	0.0028	0.0028	0.0023	0.0014
SHE3_F1::SHE2_F3	37.315	0.0009	-0.0001	0.0009	-0.0001	-0.0001	0.0009	-0.0011	-0.0001	-0.0011	-0.0001	-0.0011	-0.0001	-0.0011	-0.0001	-0.0001	-0.0001	-0.0001	-0.0001	-0.0001	-0.0001	-0.0001	-0.0011	0.0009	-0.0001	-0.0001	-0.0001	0.0019	0.0019	-0.0001	0.0019	0.0009	0.0019	0.0019	0.0009	0.0019	0.0019	0.0019	0.0009	0.0009	0.0019	0.0019	0.0029	0.0019	0.0029	0.0029	0.0029	0.0029	0.0019
ARP2_F1::VRP1_F3	37.311	0.0006	-0.0004	-0.0004	0.0006	0.0006	-0.0004	-0.0014	-0.0004	0.0006	0.0006	-0.0004	0.0006	0.0006	0.0006	0.0016	-0.0004	0.0016	0.0006	0.0006	0.0016	0.0016	0.0016	0.0026	0.0016	0.0006	-0.0004	0.0006	0.0016	0.0006	0.0016	0.0016	0.0026	0.0016	0.0026	0.0026	0.0016	0.0016	0.0016	0.0026	0.0026	0.0026	0.0026	0.0036	0.0036	0.0046	0.0036	0.0036	0.0046
FTH1_F1::VAC8_F3	37.285	0.0017	-0.0013	-0.0003	-0.0013	0.0007	-0.0003	-0.0013	0.0017	0.0007	-0.0003	0.0017	0.0007	-0.0003	0.0017	-0.0003	0.0007	0.0017	0.0027	0.0017	0.0017	0.0007	0.0027	0.0027	0.0047	0.0037	0.0037	0.0047	0.0027	0.0027	0.0027	0.0037	0.0047	0.0067	0.0037	0.0067	0.0047	0.0037	0.0047	0.0057	0.0057	0.0047	0.0067	0.0047	0.0067	0.0067	0.0057	0.0067	0.0077
YCR043C_F1::AKR1_F3	37.272	-0.001	0.001	0	0.001	-0.001	0	0	-0.002	0.001	0.001	0.002	-0.001	-0.001	0.002	0	0.001	0	0.002	0.001	0.002	0.001	0.002	0.002	0.004	0	0.002	0.001	0.003	0.001	0.002	0.001	0.003	0.001	0.005	0.001	0.004	0.003	0.004	0.004	0.004	0.004	0.004	0.002	0.003	0.003	0.005	0.005	0.005
KRE27_F1::ORM2_F3	37.264	-0.0004	0.0006	0.0006	-0.0004	-0.0004	0.0016	-0.0004	-0.0004	-0.0014	0.0006	0.0006	0.0006	-0.0004	0.0006	0.0006	-0.0004	-0.0004	0.0006	0.0006	0.0016	0.0016	0.0016	0.0016	0.0016	0.0006	0.0016	0.0016	0.0026	0.0016	0.0016	0.0026	0.0026	0.0026	0.0036	0.0026	0.0026	0.0036	0.0036	0.0036	0.0026	0.0036	0.0036	0.0026	0.0026	0.0036	0.0036	0.0036	0.0046
RTN2_F1::RTN2_F3	37.186	0	0	-0.001	0	0	0.001	-0.001	0	-0.001	0.002	0	0	0.001	0	0.001	0.001	0.001	0.002	0.002	0.001	0.001	0.001	0.002	0.001	0.002	0.003	0.003	0.002	0.002	0.002	0.003	0.004	0.004	0.003	0.004	0.004	0.005	0.005	0.005	0.003	0.006	0.005	0.006	0.005	0.008	0.005	0.008	0.006
FAA3_F1::TPO3_F3	37.1643	-0.0007	-0.001	-0.0008	0.0003	0.0009	0.0008	0.0001	0.0001	0.0004	0.0002	-0.0005	0.001	0.0006	0.0011	0.0011	0.0005	0.0009	0.0008	0.0016	0.0014	-0.0001	0.001	0.0026	0.0008	0.0029	0.0019	0.0013	0.0009	0.0028	0.0035	0.0021	0.0017	0.0016	0.0019	0.0015	0.0021	0.0025	0.0016	0.0026	0.0033	0.0026	0.0029	0.004	0.001	0.0048	0.0026	0.0019	0.0046
AKR1_F1::ATG27_F3	37.101	0.0038	0.0008	-0.0002	-0.0112	-0.0082	0.0038	0.0048	0.0018	-0.0042	0.0088	-0.0072	-0.0082	0.0008	-0.0142	-0.0032	-0.0032	-0.0052	-0.0032	0.0068	-0.0012	-0.0052	0.0028	-0.0052	0.0018	0.0008	-0.0022	0.0048	-0.0032	-0.0012	-0.0062	-0.0022	0.0028	-0.0002	-0.0062	-0.0072	-0.0012	0.0058	-0.0032	-0.0102	0.0008	0.0028	-0.0012	-0.0052	-0.0022	-0.0032	-0.0052	-0.0062	-0.0032
FMP45_F1::PST2_F3	37.09	0.0005	0.0005	-0.0005	0.0005	0.0005	-0.0005	-0.0005	0.0005	-0.0005	-0.0005	-0.0005	0.0015	-0.0015	-0.0005	-0.0005	0.0005	0.0005	0.0005	0.0025	0.0015	0.0005	-0.0005	0.0015	0.0005	0.0005	0.0005	0.0015	0.0015	0.0015	0.0015	0.0015	0.0025	0.0035	0.0035	0.0025	0.0035	0.0045	0.0035	0.0045	0.0045	0.0075	0.0055	0.0055	0.0055	0.0055	0.0065	0.0075	0.0075
SCS7_F1::YKL088W_F3	37.081	-0.0002	0.0028	-0.0002	-0.0012	0.0008	-0.0012	-0.0002	-0.0002	-0.0002	-0.0002	0.0018	0.0028	0.0018	0.0008	0.0018	-0.0002	0.0038	0.0008	-0.0012	0.0018	0.0008	0.0018	0.0038	0.0028	0.0038	0.0008	0.0028	0.0018	0.0018	0.0048	0.0048	0.0028	0.0038	0.0048	0.0048	0.0058	0.0028	0.0038	0.0048	0.0038	0.0058	0.0058	0.0048	0.0048	0.0058	0.0038	0.0048	0.0048
RCN1_F1::CNB1_F3	37.0207	-0.001	0	0.0004	-0.0014	0	0.0006	0.0001	-0.0002	0.0003	0.0011	0.0009	0.0009	0.0008	0.0005	0.001	0.0001	-0.0006	0.0012	-0.0002	0.0007	0.0004	-0.0001	0.0002	0.0004	-0.0005	0.0004	-0.0005	0.0005	0.0009	0.0014	0.0003	-0.0004	-0.0001	0.0021	0.0015	0.0017	0.002	0.0021	0.0017	0.0014	0.0018	0.0011	0.0013	0.003	0.0015	0.0031	0.0027	0.0027
OSH7_F1::WSC2_F3	36.969	0.001	-0.001	-0.001	-0.001	-0.001	0.001	0.001	0	0.001	0	0	0	0	-0.001	0	0.001	0.001	0.001	0.001	0.001	0.001	0.002	0.001	0.001	0.001	0.002	0.001	0.001	0.001	0.001	0.002	0.002	0.003	0.002	0.003	0.001	0.002	0.001	0.001	0.003	0.004	0.005	0.004	0.005	0.004	0.003	0.002	0.004
ARF1_F1::RET2_F3	36.84	0.0003	0.0003	0.0003	0.0003	0.0003	0.0003	-0.0007	-0.0007	-0.0007	0.0003	0.0003	0.0003	0.0003	0.0003	0.0003	0.0003	0.0003	0.0003	0.0003	-0.0007	0.0003	-0.0007	-0.0007	0.0013	0.0003	0.0003	0.0003	0.0003	0.0003	-0.0007	0.0013	0.0013	0.0023	0.0013	0.0013	0.0023	0.0013	0.0023	0.0003	0.0013	0.0013	0.0013	0.0003	0.0013	0.0013	0.0013	0.0023	0.0013
FAA3_F1::ALO1_F3	36.803	0	0	0	0	0	-0.001	0.001	0	-0.001	0.001	0	0	0	0.001	0	0.001	0.001	0	0	0.001	0	0.001	0	0.001	0.003	0.003	0.002	0.003	0.002	0.003	0.004	0.004	0.003	0.004	0.005	0.005	0.004	0.005	0.005	0.006	0.006	0.005	0.006	0.006	0.007	0.008	0.007	0.006
UBC13_F1::SIP5_F3	36.763	-0.0016	0.0004	-0.0006	-0.0006	0.0014	0.0004	0.0024	-0.0016	-0.0016	0.0014	-0.0006	-0.0016	-0.0006	-0.0006	0.0004	-0.0006	0.0024	-0.0016	0.0024	0.0004	-0.0006	-0.0016	0.0004	-0.0006	0.0014	0.0014	0.0004	-0.0016	0.0004	-0.0006	0.0004	-0.0016	-0.0016	0.0004	0.0024	0.0004	0.0004	0.0004	0.0014	0.0014	0.0004	0.0024	0.0024	0.0004	-0.0006	0.0034	0.0034	0.0024
HNM1_F1::YGL108C_F3	36.65	-0.0006	0.0004	-0.0006	0.0004	-0.0006	0.0004	-0.0006	0.0004	0.0004	0.0004	0.0004	0.0004	0.0004	0.0004	0.0014	0.0004	0.0004	0.0014	0.0004	0.0014	0.0004	0.0014	0.0014	0.0014	0.0014	0.0014	0.0014	0.0014	0.0014	0.0014	0.0014	0.0014	0.0014	0.0024	0.0014	0.0014	0.0024	0.0014	0.0024	0.0024	0.0024	0.0024	0.0024	0.0024	0.0024	0.0034	0.0024	0.0024
OLE1_F1::TPO4_F3	36.641	0.0002	-0.0018	0.0002	0.0002	0.0002	-0.0008	0.0002	0.0002	0.0012	0.0002	0.0002	-0.0008	-0.0008	-0.0008	0.0022	0.0002	-0.0008	0.0002	-0.0008	0.0042	0.0002	0.0022	0.0022	0.0002	0.0032	0.0042	0.0012	0.0032	0.0032	0.0032	0.0012	0.0002	0.0032	0.0032	0.0022	0.0002	0.0012	0.0032	0.0022	0.0012	0.0002	0.0012	0.0022	0.0012	0.0012	0.0032	0.0042	0.0022
RIM1_F1::TPO4_F3	36.615	-0.0012	0.0003	0.0004	0.0007	-0.0007	0.0004	0	0.0002	0.0004	-0.0002	-0.002	-0.0001	0.0002	-0.0004	0.0007	0.0003	-0.0006	0.0002	0.0006	-0.0003	-0.0005	-0.0008	0.0016	-0.0014	0.0017	0.0009	0.0009	-0.0001	0.0019	0.0006	0.0007	0.0006	0.0018	0.0012	-0.0004	0.0016	0.002	0.0001	0.0024	0.0022	0.0001	0.0013	0.003	0.0011	0.003	0.0017	0.0009	0.0035
FAT1_F1::YLL012W_F3	36.54	-0.0004	0.0006	-0.0004	-0.0004	-0.0004	-0.0004	-0.0004	0.0016	-0.0004	0.0006	-0.0004	-0.0004	0.0006	0.0006	0.0006	-0.0004	-0.0004	-0.0004	0.0016	0.0016	-0.0004	0.0006	0.0016	0.0006	0.0016	0.0016	0.0006	0.0016	0.0016	0.0016	0.0006	0.0016	0.0016	0.0016	0.0016	0.0026	0.0026	0.0016	0.0026	0.0026	0.0026	0.0026	0.0036	0.0036	0.0036	0.0046	0.0036	0.0026
SNA4_F1::PMC1_F3	36.44	-0.0014	-0.0004	0.0006	-0.0004	-0.0004	-0.0004	0.0006	0.0006	0.0006	0.0006	0.0006	0.0016	0.0006	0.0006	0.0006	0.0006	0.0006	0.0026	0.0006	0.0026	0.0006	0.0026	0.0006	0.0016	0.0036	0.0016	0.0026	0.0036	0.0046	0.0016	0.0036	0.0036	0.0036	0.0016	0.0036	0.0026	0.0026	0.0036	0.0056	0.0046	0.0036	0.0036	0.0046	0.0046	0.0036	0.0056	0.0056	0.0056
EBP2_F1::NOC2_F3	36.418	0.0005	-0.0015	-0.0005	-0.0005	-0.0005	0.0005	0.0005	-0.0005	0.0015	0.0005	-0.0005	0.0005	0.0015	0.0005	0.0015	0.0005	0.0015	0.0005	0.0015	0.0015	0.0015	0.0005	0.0015	0.0015	0.0015	0.0025	0.0015	0.0015	0.0015	0.0025	0.0025	0.0025	0.0025	0.0025	0.0015	0.0015	0.0025	0.0025	0.0025	0.0025	0.0025	0.0015	0.0025	0.0035	0.0025	0.0035	0.0035	0.0045
NUP57_F1::NUP57_F3	36.412	-0.0018	-0.0018	-0.0048	0.0012	0.0042	0.0032	0.0002	0.0012	-0.0008	-0.0008	0.0002	0.0002	0.0012	-0.0008	0.0012	0.0002	0.0022	0.0052	0.0052	0.0032	0.0022	0.0022	-0.0008	0.0032	0.0042	0.0012	0.0022	0.0022	0.0042	0.0022	0.0052	0.0012	0.0022	0.0022	0.0052	0.0032	0.0022	0.0052	0.0022	0.0032	0.0052	0.0062	0.0042	0.0042	0.0022	0.0022	0.0042	0.0062
PIB2_F1::VAC8_F3	36.388	0.0006	-0.0014	0.0006	-0.0014	0.0006	-0.0004	0.0006	0.0006	-0.0004	0.0006	-0.0004	-0.0054	-0.0034	-0.0034	-0.0004	-0.0004	-0.0004	0.0026	0.0016	-0.0014	0.0006	-0.0024	-0.0004	-0.0044	0.0006	-0.0024	0.0026	0.0016	0.0016	-0.0004	0.0016	0.0026	0.0026	0.0006	-0.0004	0.0016	0.0026	0.0026	0.0006	0.0026	0.0026	0.0046	0.0026	0.0036	0.0026	0.0026	0.0036	0.0036
ARC18_F1::SRV2_F3	36.371	0.0013	-0.0017	-0.0007	-0.0007	0.0003	0.0013	0.0003	0.0003	-0.0007	0.0003	0.0003	0.0013	-0.0007	0.0003	0.0013	0.0003	0.0013	0.0003	0.0023	0.0003	0.0013	0.0013	0.0013	0.0023	0.0013	0.0003	0.0013	0.0023	0.0013	0.0013	0.0023	0.0033	0.0023	0.0033	0.0013	0.0023	0.0043	0.0033	0.0023	0.0023	0.0023	0.0023	0.0043	0.0033	0.0043	0.0033	0.0053	0.0053
ERV29_F1::ERP5_F3	36.368	-0.0021	-0.0021	-0.0021	-0.0001	-0.0001	-0.0001	0.0019	0.0009	0.0029	0.0009	0.0019	0.0019	0.0009	0.0019	0.0019	0.0009	-0.0011	-0.0001	-0.0011	0.0049	0.0029	0.0009	0.0039	-0.0001	0.0039	0.0049	0.0019	0.0069	0.0039	0.0019	0.0059	0.0039	0.0039	0.0059	0.0039	0.0039	0.0039	0.0049	0.0059	0.0079	0.0049	0.0069	0.0019	0.0029	0.0079	0.0069	0.0059	0.0089
KEX1_F1::DPP1_F3	36.302	0.0012	-0.0008	0.0012	0.0012	-0.0028	-0.0018	0.0002	0.0032	-0.0018	0.0002	0.0052	-0.0028	0.0002	0.0132	0.0042	-0.0018	-0.0018	0.0032	0.0012	-0.0028	-0.0008	0.0042	0.0062	0.0002	0.0082	0.0062	0.0052	0.0022	0.0012	0.0012	0.0032	0.0062	0.0062	0.0052	0.0062	0.0062	0.0052	0.0022	0.0042	0.0062	0.0052	0.0052	0.0052	0.0042	0.0072	0.0072	0.0062	0.0062
HSP30_F1::HXT1_F3	36.267	0.0002	0.0002	-0.0008	0.0002	0.0002	0.0002	-0.0018	-0.0008	-0.0008	0.0032	-0.0008	0.0002	0.0002	-0.0008	0.0012	0.0002	0.0012	0.0012	0.0012	0.0012	0.0022	0.0002	0.0022	0.0012	0.0022	0.0032	0.0022	0.0022	0.0032	0.0022	0.0022	0.0042	0.0032	0.0022	0.0032	0.0052	0.0042	0.0052	0.0052	0.0042	0.0062	0.0052	0.0062	0.0052	0.0102	0.0062	0.0082	0.0072
WSC2_F1::PDR12_F3	36.212	-0.0012	0.0008	0.0008	0.0008	-0.0002	-0.0012	0.0008	0.0018	-0.0022	-0.0002	-0.0002	-0.0012	0.0008	-0.0012	-0.0022	0.0018	-0.0012	0.0018	0.0008	-0.0012	-0.0002	-0.0012	0.0038	0.0018	0.0018	0.0008	0.0048	0.0008	0.0048	0.0038	0.0058	0.0008	0.0028	0.0028	0.0068	0.0038	0.0048	0.0028	0.0038	0.0058	0.0058	0.0068	0.0028	0.0038	0.0078	0.0038	0.0058	0.0058
INP53_F1::GGA2_F3	36.193	-0.0008	0.0032	0.0042	-0.0018	-0.0018	-0.0018	-0.0008	0.0002	0.0002	-0.0008	0.0002	0.0002	-0.0008	0.0002	-0.0008	-0.0028	0.0022	0.0002	0.0002	-0.0018	0.0012	0.0002	0.0022	0.0012	0.0022	0.0022	0.0032	0.0012	0.0052	0.0022	0.0032	0.0032	0.0032	0.0032	0.0052	0.0052	0.0052	0.0052	0.0042	0.0042	0.0072	0.0042	0.0062	0.0032	0.0042	0.0072	0.0052	0.0072
PIB2_F1::MEH1_F3	36.182	0.0005	-0.0005	-0.0005	-0.0005	0.0005	-0.0005	-0.0005	0.0005	0.0005	0.0005	-0.0005	-0.0005	-0.0005	0.0005	0.0005	0.0005	0.0005	0.0015	0.0015	0.0015	0.0015	0.0005	0.0015	0.0015	0.0025	0.0025	0.0005	0.0015	0.0015	0.0015	0.0025	0.0025	0.0015	0.0015	0.0015	0.0025	0.0015	0.0025	0.0005	0.0025	0.0035	0.0045	0.0025	0.0025	0.0015	0.0035	0.0035	0.0045
CDC39_F1::CDC39_F3	36.103	0	0.002	0	-0.004	-0.001	-0.002	0.004	-0.004	0.005	0	-0.003	-0.002	-0.002	-0.004	-0.005	0	-0.001	0.001	-0.001	0.002	-0.004	-0.003	-0.003	-0.003	-0.004	0.003	-0.001	-0.004	-0.001	-0.002	-0.003	0.003	0.002	-0.003	-0.001	-0.003	0.004	-0.001	-0.001	0.001	0.005	0.001	-0.001	0	0	-0.001	0	0
ERP1_F1::GTT1_F3	36.054	-0.0059	-0.0039	0.0031	-0.0029	0.0061	-0.0049	0.0051	-0.0029	0.0041	0.0021	-0.0019	-0.0039	0.0011	-0.0019	-0.0049	-0.0009	0.0021	-0.0009	-0.0019	0.0011	-0.0019	0.0001	-0.0039	-0.0049	-0.0039	-0.0019	0.0001	-0.0029	-0.0019	-0.0019	-0.0029	0.0011	0.0031	0.0001	-0.0019	-0.0009	0.0011	0.0011	0.0011	-0.0009	0.0051	0.0011	-0.0019	-0.0029	-0.0019	0.0001	0.0001	0.0011
VPS38_F1::MRL1_F3	36.002	-0.0005	-0.0005	-0.0005	-0.0005	0.0005	-0.0005	-0.0005	-0.0005	0.0015	0.0015	0.0025	-0.0005	0.0025	0.0015	0.0015	0.0015	0.0005	0.0015	0.0025	0.0015	0.0025	0.0025	0.0015	0.0035	0.0045	0.0045	0.0035	0.0045	0.0025	0.0035	0.0035	0.0045	0.0045	0.0055	0.0045	0.0035	0.0045	0.0065	0.0045	0.0045	0.0065	0.0055	0.0055	0.0065	0.0055	0.0075	0.0065	0.0055
DHH1_F1::YGR054W_F3	35.992	-0.0008	0.0012	-0.0008	0.0002	0.0002	0.0012	-0.0028	0.0002	0.0012	0.0002	0.0002	0.0002	0.0012	-0.0008	0.0012	0.0012	0.0002	0.0022	0.0012	0.0012	0.0012	0.0012	0.0002	0.0012	0.0012	0.0012	0.0022	0.0022	0.0032	0.0022	0.0022	0.0022	0.0042	0.0012	0.0032	0.0012	0.0032	0.0032	0.0022	0.0032	0.0022	0.0032	0.0042	0.0032	0.0032	0.0032	0.0032	0.0032
VPS60_F1::SNF7_F3	35.944	-0.0009	0.0001	0.0001	0.0001	0.0001	0.0001	0.0001	0.0001	0.0001	0.0001	0.0001	0.0001	0.0001	0.0001	0.0001	0.0001	0.0011	0.0001	0.0011	0.0011	0.0011	0.0011	0.0011	0.0011	0.0011	0.0011	0.0011	0.0011	0.0011	0.0011	0.0011	0.0011	0.0021	0.0021	0.0021	0.0021	0.0021	0.0021	0.0031	0.0031	0.0031	0.0031	0.0031	0.0031	0.0041	0.0041	0.0041	0.0041
TPO2_F1::TPO3_F3	35.937	-0.0012	-0.0022	-0.0002	-0.0012	-0.0002	0.0008	0.0048	0.0018	-0.0022	-0.0002	0.0038	0.0038	0.0008	0.0018	-0.0002	0.0018	-0.0002	0.0018	0.0038	0.0018	0.0008	0.0038	0.0038	0.0008	0.0028	0.0018	0.0018	0.0008	-0.0002	0.0048	0.0018	0.0048	0.0048	0.0038	0.0008	0.0058	0.0028	0.0048	0.0018	0.0038	0.0028	0.0008	0.0038	0.0048	0.0058	0.0028	0.0078	0.0028
SWP1_F1::GTT1_F3	35.922	0.0039	0.0009	-0.0001	-0.0011	-0.0011	-0.0001	-0.0011	0.0009	-0.0001	-0.0021	0.0009	0.0009	0.0009	0.0009	0.0009	-0.0001	0.0009	-0.0011	-0.0001	-0.0001	-0.0001	0.0009	0.0009	0.0019	0.0009	0.0019	0.0019	0.0009	0.0019	0.0029	0.0019	0.0029	0.0029	0.0029	0.0039	0.0039	0.0039	0.0029	0.0029	0.0049	0.0039	0.0039	0.0039	0.0039	0.0039	0.0039	0.0039	0.0049
NMD3_F1::TIF6_F3	35.9199	-0.0003	0.0004	-0.0005	0.0003	0	0.001	0	-0.0018	-0.0003	0.0013	0.0006	0.0019	0.0005	0.0009	0.0009	0.0015	0.0016	0.0012	0.0024	0.0024	0.0018	0	0.0025	0.002	0.0029	0.0033	0.004	0.0017	0.0033	0.0025	0.0023	0.0033	0.004	0.0039	0.0038	0.005	0.0041	0.0026	0.0061	0.0043	0.0035	0.0056	0.0056	0.0036	0.0062	0.0065	0.0058	0.0067
VHT1_F1::YBR052C_F3	35.87	0.005	0.003	0.001	-0.003	-0.005	-0.002	0.003	-0.001	0.001	-0.002	0.001	-0.001	0	0.004	-0.001	0.001	-0.003	0	0.002	-0.001	0.005	0.005	0.001	-0.003	0.005	0.002	0	0.004	0	0.001	-0.002	0.001	0.005	0.003	0.002	0.005	0.002	0.002	0.003	0.001	0.008	0.005	0.001	0.003	0.002	0.003	0.004	0.002
SYP1_F1::PDR12_F3	35.8691	-0.0017	0.0002	0.0005	0.0007	0.0008	-0.0003	0.0001	-0.0007	-0.0006	0.0008	0.0005	0.0001	-0.0008	-0.0005	0.0004	0.0002	0.0003	0.0007	-0.0002	0.0007	0.001	0.0004	-0.0006	0.0012	0.0003	0.0011	-0.0007	0.0015	0.001	0.0008	0.0008	0.001	0.0016	0.0029	0.0024	0.0019	0.0008	0.0011	0.0002	0.0021	0.0016	0.0006	-0.0007	0.0014	0.0006	0.0005	0.0007	0.0012
DNM1_F1::ALO1_F3	35.807	-0.0008	-0.0008	-0.0008	0.0002	0.0002	0.0002	0.0012	0.0002	0.0002	0.0002	0.0002	0.0002	0.0012	0.0012	0.0002	0.0012	0.0012	0.0012	0.0002	0.0012	0.0022	0.0022	0.0012	0.0012	0.0012	0.0012	0.0012	0.0022	0.0012	0.0012	0.0012	0.0022	0.0012	0.0022	0.0022	0.0032	0.0032	0.0022	0.0032	0.0022	0.0032	0.0032	0.0022	0.0042	0.0032	0.0032	0.0032	0.0032
SIT4_F1::IKI3_F3	35.7994	-0.0016	-0.0009	-0.0015	0.0023	-0.0006	0.0017	0.0033	-0.0009	0.0003	-0.0019	-0.0008	0.001	-0.0005	-0.0005	0.0035	-0.0007	-0.0006	-0.0004	0	0.0041	0.0048	0.0014	0.0002	0.0025	-0.0003	0.0005	0	0.0005	0.0039	0.0003	0	-0.0001	0.0013	0.0013	0.0007	0.0042	0.0008	0.0018	0.0008	0.0017	0.0008	0.0058	0.0013	0.0024	0.0019	0.0041	0.0023	0.0049
OLE1_F1::YKL088W_F3	35.795	-0.0024	0.0016	0.0016	-0.0014	-0.0014	0.0016	-0.0014	-0.0014	0.0006	0.0026	-0.0014	0.0006	0.0016	-0.0004	-0.0004	-0.0004	0.0006	0.0006	0.0006	0.0016	0.0006	0.0016	0.0026	0.0016	0.0016	0.0016	0.0016	0.0016	0.0016	0.0016	0.0026	0.0026	0.0026	0.0026	0.0036	0.0026	0.0036	0.0046	0.0036	0.0036	0.0036	0.0046	0.0036	0.0046	0.0046	0.0036	0.0046	0.0046
MAM33_F1::LIT2_F3	35.735	-0.0015	-0.0015	0.0015	0.0005	0.0005	0.0005	-0.0015	0.0005	0.0015	-0.0005	-0.0015	-0.0005	-0.0015	-0.0015	0.0005	-0.0015	0.0005	-0.0005	0.0015	-0.0015	-0.0005	-0.0015	0.0005	0.0015	0.0015	0.0025	0.0015	0.0005	-0.0005	0.0005	0.0005	0.0015	0.0025	0.0005	0.0025	0.0005	0.0015	0.0025	0.0025	0.0025	0.0035	0.0015	0.0025	0.0025	0.0015	0.0025	0.0015	0.0035
HHF1_F1::HHT2_F3	35.6902	-0.0011	-0.0006	-0.0003	-0.0001	0.0006	0.0007	0.0014	-0.0005	-0.0002	-0.0002	0.0014	0.0004	-0.0003	0.0015	0	-0.0003	0.0003	0.0011	0.0016	0.0028	-0.0001	0.0031	0.0004	0.0023	0.0029	0.0009	0.0011	0.0003	0.0016	0.0033	0.0015	0.0024	0.0037	0.0024	0.0019	0.0026	0.0036	0.0016	0.0049	0.0029	0.0022	0.0037	0.0033	0.0052	0.0026	0.0041	0.004	0.0031
PUF4_F1::PUF4_F3	35.687	-0.0012	-0.0012	-0.0012	-0.0002	-0.0012	0.0018	-0.0002	0.0008	0.0008	0.0018	0.0018	0.0008	0.0018	0.0028	0.0008	0.0028	0.0018	0.0028	0.0018	-0.0012	0.0028	0.0038	0.0018	0.0038	0.0018	0.0018	0.0048	0.0018	0.0018	0.0028	0.0068	0.0048	0.0038	0.0028	0.0018	0.0058	0.0058	0.0038	0.0078	0.0068	0.0068	0.0068	0.0048	0.0058	0.0068	0.0078	0.0028	0.0038
WHI3_F1::NOT3_F3	35.658	0.0001	-0.0009	0.0061	0.0041	-0.0019	-0.0009	-0.0029	-0.0029	-0.0019	0.0011	0.0011	0.0011	-0.0009	0.0021	0.0001	-0.0039	0.0031	0.0021	0.0011	0.0001	0.0061	0.0011	0.0021	-0.0009	0.0041	0.0031	0.0031	0.0021	0.0031	0.0011	0.0041	0.0021	0.0031	0.0031	0.0041	0.0031	0.0041	0.0041	0.0021	0.0021	0.0061	0.0031	0.0031	0.0031	0.0031	0.0051	0.0031	0.0051
TPO1_F1::MID2_F3	35.639	-0.0031	0.0009	0.0029	-0.0001	-0.0021	0.0019	-0.0011	-0.0011	0.0029	-0.0011	-0.0001	0.0009	0.0009	0.0009	0.0019	0.0019	0.0019	0.0019	0.0029	0.0019	0.0019	0.0019	0.0029	0.0029	0.0029	0.0029	0.0029	0.0029	0.0029	0.0029	0.0029	0.0029	0.0029	0.0039	0.0039	0.0039	0.0029	0.0039	0.0039	0.0039	0.0039	0.0029	0.0039	0.0039	0.0039	0.0049	0.0039	0.0049
PHO88_F1::YKL088W_F3	35.638	0.002	-0.001	0.001	0.001	0.001	-0.001	0	-0.001	0	-0.002	-0.001	-0.001	0.003	0.001	-0.002	0	0.002	-0.001	-0.002	-0.001	0.001	0.001	-0.001	-0.002	-0.001	0	0.003	0	0.001	0.001	0.001	0	0.001	0.002	0	0.001	-0.001	0.002	0.001	0.001	0.002	0.004	0.004	0.004	0.003	0.004	0.005	0.002
FAT1_F1::YJU3_F3	35.6215	-0.002	0.0009	0.0004	0.0008	-0.0001	0.0002	-0.0001	0	0.0001	-0.0002	0	0.001	0.0008	0.0006	0.0009	0.0011	-0.0001	-0.0003	-0.0006	0.0014	-0.0002	0	0.0004	0.0009	0.0026	0.0022	0.0016	-0.0003	0.0014	0.0006	0.0002	0.0012	0.0014	0.0012	0.0009	0.0006	0.0006	0.001	0.0025	0.0019	0.0017	0.001	0.0028	0.0012	0.0037	0.003	0.0025	0.0015
MSP1_F1::ALO1_F3	35.554	0.0001	0.0011	0.0001	0.0001	0.0001	-0.0009	-0.0009	0.0001	0.0001	0.0001	0.0001	0.0001	0.0001	0.0001	0.0001	-0.0009	0.0011	0.0001	0.0001	0.0011	0.0011	0.0011	0.0001	0.0011	0.0001	0.0011	0.0001	0.0011	0.0001	0.0011	0.0011	0.0011	0.0021	0.0021	0.0011	0.0011	0.0021	0.0021	0.0031	0.0021	0.0021	0.0021	0.0021	0.0031	0.0021	0.0041	0.0031	0.0031
DOP1_F1::TVP15_F3	35.526	0.0033	0.0023	-0.0017	-0.0017	-0.0007	0.0003	-0.0007	0.0003	0.0003	-0.0017	0.0013	0.0013	0.0013	0.0003	0.0013	-0.0017	0.0013	-0.0017	-0.0007	0.0003	-0.0007	0.0023	0.0003	0.0023	0.0013	0.0023	0.0033	0.0023	0.0023	0.0033	0.0023	0.0033	0.0033	0.0033	0.0043	0.0063	0.0043	0.0023	0.0053	0.0053	0.0053	0.0043	0.0053	0.0043	0.0063	0.0053	0.0063	0.0063
CHS3_F1::BOP1_F3	35.496	-0.0011	0.0009	0.0019	-0.0011	0.0009	-0.0001	0.0019	-0.0001	-0.0021	-0.0011	-0.0001	-0.0001	-0.0001	-0.0011	-0.0021	-0.0011	-0.0011	0.0009	-0.0011	-0.0001	0.0009	-0.0001	-0.0011	-0.0021	0.0029	-0.0001	0.0009	-0.0001	0.0019	-0.0001	0.0029	-0.0001	-0.0011	0.0009	0.0019	-0.0001	0.0029	0.0019	0.0019	0.0009	0.0009	0.0019	0.0019	0.0009	0.0019	0.0019	0.0029	0.0029
PEX14_F1::PEX11_F3	35.459	-0.0028	-0.0008	-0.0008	-0.0008	0.0022	0.0022	-0.0018	0.0022	0.0012	-0.0008	0.0002	0.0022	0.0002	-0.0008	-0.0008	0.0012	0.0032	0.0022	0.0002	0.0012	0.0002	0.0002	0.0012	0.0002	0.0012	0.0032	0.0042	0.0002	0.0002	0.0002	0.0002	0.0012	0.0022	0.0012	0.0012	0.0002	0.0012	0.0002	0.0022	0.0012	0.0012	0.0012	0.0012	0.0012	0.0002	0.0022	0.0012	0.0042
ERP1_F1::ERG26_F3	35.443	-0.0002	-0.0012	-0.0002	-0.0002	-0.0002	0.0008	0.0008	-0.0002	0.0008	-0.0002	0.0008	-0.0002	0.0008	0.0018	0.0028	0.0018	0.0008	0.0008	0.0018	0.0038	0.0008	0.0028	0.0048	0.0018	0.0038	0.0038	0.0028	0.0058	0.0048	0.0048	0.0028	0.0028	0.0058	0.0048	0.0048	0.0038	0.0038	0.0058	0.0058	0.0038	0.0048	0.0048	0.0068	0.0048	0.0058	0.0058	0.0078	0.0078
SNA3_F1::SEL1_F3	35.404	-0.0004	-0.0004	-0.0004	0.0006	0.0016	-0.0004	-0.0004	-0.0014	0.0016	-0.0004	-0.0004	0.0006	-0.0004	0.0026	0.0016	0.0006	0.0026	0.0026	0.0006	0.0006	0.0016	0.0006	0.0006	0.0006	0.0036	0.0016	0.0016	0.0036	0.0026	0.0016	0.0016	0.0036	0.0016	0.0016	0.0036	0.0026	0.0016	0.0036	0.0026	0.0026	0.0036	0.0046	0.0036	0.0036	0.0046	0.0036	0.0046	0.0046
TVP15_F1::SEC26_F3	35.375	-0.0033	0.0007	0.0037	-0.0003	-0.0033	-0.0003	-0.0033	0.0017	0.0027	0.0017	-0.0013	-0.0023	0.0027	0.0037	-0.0013	0.0047	0.0007	0.0007	0.0007	0.0027	0.0027	0.0017	0.0007	-0.0013	-0.0003	0.0057	0.0007	0.0037	0.0007	0.0027	-0.0003	0.0007	0.0067	0.0027	0.0037	0.0037	0.0017	0.0007	0.0037	0.0047	0.0047	0.0087	0.0037	0.0017	0.0027	0.0037	0.0077	0.0057
ARF1_F1::CPR8_F3	35.3567	-0.0005	0	0.0007	0.0003	0.0003	-0.0001	-0.0004	-0.0006	0.0001	-0.0001	0.0001	0.0006	0.0005	0.0002	0.0008	0.0005	0.0011	0.0003	0.0005	0.0006	0.0006	0.0007	0.0005	0.0009	0.0008	0.001	0.0013	0.0014	0.0012	0.0013	0.0018	0.0016	0.0015	0.0008	0.0022	0.0013	0.0023	0.0019	0.002	0.0027	0.0021	0.0022	0.0034	0.0031	0.0029	0.003	0.0036	0.0026
DRS2_F1::SEC7_F3	35.308	-0.0012	-0.0002	-0.0002	-0.0002	0.0008	-0.0002	-0.0002	-0.0002	0.0008	0.0008	0.0008	0.0008	0.0008	0.0008	0.0018	0.0018	0.0008	0.0018	0.0008	0.0018	0.0018	0.0018	0.0018	0.0018	0.0018	0.0018	0.0018	0.0028	0.0028	0.0028	0.0028	0.0038	0.0038	0.0028	0.0038	0.0038	0.0028	0.0028	0.0028	0.0028	0.0038	0.0038	0.0038	0.0048	0.0048	0.0048	0.0038	0.0038
SYP1_F1::LAS17_F3	35.22	0.0023	0.0003	0.0013	-0.0017	-0.0007	0.0003	-0.0027	-0.0007	-0.0007	0.0023	-0.0017	0.0003	-0.0007	-0.0007	0.0003	0.0003	0.0023	0.0033	0.0013	0.0023	0.0043	0.0023	0.0003	0.0003	0.0023	0.0043	-0.0007	0.0003	0.0013	0.0013	0.0023	0.0013	0.0013	0.0013	0.0033	0.0053	0.0013	0.0013	0.0013	0.0043	0.0033	0.0033	0.0023	0.0023	0.0053	0.0043	0.0033	0.0023
SYP1_F1::DNF1_F3	35.202	-0.0003	-0.0003	-0.0003	0.0007	-0.0003	-0.0003	0.0007	-0.0003	0.0007	-0.0003	-0.0003	-0.0003	0.0007	0.0007	0.0007	0.0007	0.0007	-0.0003	0.0007	0.0017	0.0007	0.0017	0.0007	0.0007	0.0017	0.0017	0.0017	0.0017	0.0007	0.0017	0.0017	0.0017	0.0017	0.0017	0.0027	0.0027	0.0027	0.0027	0.0017	0.0027	0.0037	0.0027	0.0037	0.0037	0.0037	0.0037	0.0037	0.0037
ERV29_F1::YKL088W_F3	35.032	-0.0014	-0.0004	-0.0004	0.0006	-0.0014	0.0006	0.0026	-0.0004	-0.0004	0.0006	0.0016	0.0026	-0.0004	0.0006	0.0006	0.0016	0.0026	0.0006	0.0006	0.0006	0.0036	0.0026	0.0006	0.0006	0.0016	0.0006	0.0016	0.0046	0.0016	0.0026	0.0036	0.0046	0.0026	0.0026	0.0036	0.0036	0.0036	0.0026	0.0026	0.0036	0.0026	0.0046	0.0036	0.0036	0.0036	0.0046	0.0046	0.0046
MYO4_F1::SHE3_F3	35.032	-0.0024	-0.0024	0.0026	0.0046	-0.0014	0.0016	-0.0014	0.0006	-0.0014	-0.0004	0.0006	0.0036	-0.0004	0.0006	-0.0014	-0.0014	-0.0014	0.0006	0.0016	-0.0004	0.0006	0.0036	0.0026	0.0046	0.0026	0.0006	-0.0014	0.0036	0.0036	0.0006	0.0006	0.0016	0.0006	-0.0004	0.0036	0.0046	0.0026	0.0016	0.0006	-0.0004	0.0056	0.0026	0.0056	0.0016	0.0026	0.0026	0.0026	0.0016
WSC3_F1::MID2_F3	34.895	-0.0002	-0.0012	0.0008	0.0008	-0.0002	-0.0012	0.0008	-0.0002	-0.0002	0.0008	0.0008	-0.0002	-0.0002	0.0018	-0.0002	0.0028	0.0018	0.0018	0.0018	0.0018	0.0018	0.0008	0.0028	0.0018	0.0028	0.0038	0.0048	0.0038	0.0038	0.0048	0.0048	0.0038	0.0048	0.0048	0.0048	0.0058	0.0068	0.0058	0.0078	0.0068	0.0068	0.0078	0.0068	0.0058	0.0058	0.0088	0.0068	0.0088
WBP1_F1::ORM2_F3	34.885	-0.0015	0.0035	0.0005	-0.0015	0.0005	-0.0015	0.0005	-0.0005	-0.0005	0.0005	0.0025	-0.0005	0.0005	0.0005	0.0005	-0.0015	0.0015	-0.0005	0.0005	0.0005	0.0025	0.0015	0.0015	0.0005	0.0025	0.0005	0.0005	0.0015	0.0025	0.0015	0.0025	0.0015	0.0025	0.0015	0.0025	0.0025	0.0055	0.0045	0.0055	0.0025	0.0035	0.0045	0.0035	0.0045	0.0055	0.0035	0.0035	0.0055
YBR241C_F1::AKR1_F3	34.8403	-0.001	-0.0001	0.0009	-0.0002	0.0015	-0.0007	0.0003	-0.0006	0.0002	-0.0004	-0.0001	0.0003	0.0004	-0.0005	0.0004	-0.0003	0.0002	0.0003	0.0003	0.0008	0.0005	-0.0001	0.0003	0.001	0.0003	0.0016	0.0003	0.0007	0.0016	0.0009	0.0013	0.0007	0.0001	0.001	0.0015	0.0011	0.001	0.0016	0.0017	0.0015	0.0017	0.001	0.0015	0.0019	0.002	0.0025	0.0018	0.0024
SKI8_F1::ADE17_F3	34.828	-0.0009	0.0001	0.0001	-0.0009	0.0011	0.0011	-0.0009	0.0001	0.0001	0.0001	-0.0009	0.0041	-0.0009	0.0011	-0.0009	0.0021	0.0011	0.0011	0.0011	0.0021	0.0011	0.0001	0.0011	0.0001	0.0001	0.0021	0.0021	0.0011	0.0011	0.0001	0.0001	0.0021	0.0021	0.0011	0.0021	0.0021	0.0021	0.0011	0.0021	0.0021	0.0021	0.0051	0.0021	0.0031	0.0031	0.0041	0.0031	0.0041
GPA2_F1::SFK1_F3	34.824	-0.001	0	0	0	0	0	0	0	0.001	0	0.001	0.001	0.001	0.001	0.001	0.001	0.001	0.001	0.001	0.001	0.001	0.001	0.001	0.001	0.001	0.002	0.001	0.002	0.002	0.002	0.002	0.002	0.002	0.002	0.002	0.002	0.002	0.002	0.003	0.002	0.003	0.002	0.003	0.002	0.003	0.002	0.003	0.003
RRP4_F1::SKI3_F3	34.6971	-0.0006	0.0006	-0.0003	0.0002	-0.0002	-0.0002	0.0007	0	0.0007	-0.0009	0.0003	0.0008	0	0.0004	-0.0003	0.0016	0.0009	-0.001	0.001	0.0006	0.0012	0.0005	0.0006	0.0007	0.0018	0.001	0.0003	-0.0009	0.0019	0.0019	0.0013	0.002	0.0003	0.0016	0.0004	0.0016	-0.0002	0.0016	0.0015	0.002	0.002	0.0016	0.0029	0.0008	0.0026	0.0047	0.0009	0.004
MPT5_F1::PUB1_F3	34.6848	0.0001	-0.0004	-0.0004	0.0007	-0.0001	0.0003	-0.0003	-0.0009	0	0.0007	0.0012	0.0012	0.0009	0	0.0008	0.0001	0.0005	0.0006	0.0014	0.0009	0.0015	0.0021	0.0004	0.0008	0.0001	0.0009	0.0011	0.0019	0.0027	0.0014	0.0018	0.0016	0.0014	0.001	0.0018	0.0024	0.0014	0.0018	0.002	0.0028	0.0033	0.0022	0.003	0.0022	0.0042	0.0028	0.0037	0.0037
CHS3_F1::RET2_F3	34.6744	-0.0007	-0.0009	-0.0003	0.0004	0.0006	-0.0003	0.0001	0.0002	0.0005	0.0003	0.0004	0.0004	0.0004	0	0.0001	0.0003	0.0012	0.0005	0.001	0.001	0	0	0.0014	0.0011	0.0008	0.0012	0.0019	0.0012	0.0016	0.0015	0.0014	0.0014	0.0021	0.0014	0.0023	0.0013	0.0024	0.0023	0.0025	0.0026	0.0024	0.0019	0.0021	0.0024	0.0029	0.0034	0.0023	0.0031
THO1_F1::DBP2_F3	34.571	0.0003	0.0003	-0.0007	-0.0007	0.0013	-0.0007	-0.0007	0.0003	0.0013	-0.0007	0.0003	0.0003	-0.0007	0.0003	0.0003	0.0023	0.0023	0.0023	0.0023	0.0013	0.0023	0.0013	0.0023	0.0013	0.0023	0.0023	0.0023	0.0033	0.0013	0.0033	0.0013	0.0023	0.0013	0.0033	0.0033	0.0033	0.0033	0.0023	0.0033	0.0033	0.0043	0.0043	0.0033	0.0043	0.0043	0.0053	0.0053	0.0063
DBP1_F1::DED1_F3	34.565	0.0002	0.0012	0.0012	0.0012	-0.0028	-0.0028	0.0012	-0.0008	0.0002	0.0012	-0.0008	-0.0018	-0.0028	0.0032	-0.0018	-0.0018	-0.0018	-0.0018	-0.0028	-0.0018	-0.0028	-0.0008	-0.0008	-0.0008	0.0032	0.0032	0.0002	0.0002	-0.0018	-0.0018	0.0002	0.0002	0.0012	0.0012	0.0032	0.0012	0.0022	0.0002	0.0012	0.0012	0.0022	0.0012	0.0012	0.0012	0.0012	0.0012	0.0012	0.0022
SFT2_F1::TVP15_F3	34.559	0.0008	-0.0022	-0.0002	-0.0012	0.0008	0.0008	0.0008	-0.0002	-0.0002	0.0008	-0.0002	0.0018	0.0018	0.0008	0.0018	0.0008	0.0028	-0.0002	0.0018	0.0008	0.0018	0.0018	0.0008	0.0018	0.0018	0.0038	0.0008	0.0018	0.0018	0.0018	0.0018	0.0008	0.0018	0.0028	0.0018	0.0018	0.0038	0.0018	0.0028	0.0018	0.0028	0.0018	0.0028	0.0028	0.0028	0.0038	0.0038	0.0038
IST1_F1::VTA1_F3	34.521	0	-0.001	-0.002	-0.001	0	0.001	-0.001	0	0.002	0.002	-0.001	-0.001	0.001	0	-0.001	0	0	0.002	0.002	0.001	0.002	0.002	0.005	0.004	0	0.001	0.001	0.003	0.003	0.002	0.003	0.003	0.002	0.002	0.001	0.001	0.004	0.002	0.001	0.002	0.004	0.004	0.003	0.003	0.003	0.004	0.005	0.006
ARF1_F1::TVP15_F3	34.5	0.0023	0.0013	-0.0007	-0.0007	-0.0007	0.0003	-0.0017	-0.0017	-0.0007	0.0023	-0.0017	0.0003	-0.0017	-0.0027	0.0003	-0.0017	0.0013	0.0003	0.0013	0.0013	0.0013	0.0003	0.0023	0.0003	0.0013	0.0013	0.0013	0.0013	0.0023	0.0013	0.0003	0.0033	0.0013	0.0003	0.0013	0.0033	0.0033	0.0023	0.0023	0.0003	0.0033	0.0013	0.0033	0.0023	0.0073	0.0023	0.0053	0.0043
DOP1_F1::FTH1_F3	34.47	0.0008	0.0028	-0.0022	-0.0022	0.0018	-0.0002	0.0008	-0.0012	-0.0022	0.0018	0.0028	0.0048	0.0048	0.0028	0.0028	0.0008	0.0038	0.0038	0.0008	0.0028	0.0018	0.0048	0.0058	0.0018	0.0048	0.0048	0.0058	0.0048	0.0048	0.0038	0.0058	0.0038	0.0048	0.0018	0.0048	0.0068	0.0038	0.0048	0.0068	0.0048	0.0078	0.0058	0.0038	0.0048	0.0068	0.0058	0.0038	0.0058
ADE16_F1::ADE16_F3	34.466	-0.0004	-0.0004	0.0006	-0.0004	0.0006	-0.0014	-0.0004	0.0006	0.0006	0.0006	0.0016	0.0036	-0.0004	0.0026	-0.0004	-0.0004	0.0006	0.0016	0.0006	0.0016	0.0016	0.0016	0.0016	0.0006	0.0006	0.0006	0.0026	0.0036	0.0026	0.0036	0.0026	0.0026	0.0026	0.0036	0.0046	0.0036	0.0026	0.0046	0.0046	0.0026	0.0036	0.0036	0.0036	0.0036	0.0046	0.0046	0.0036	0.0066
TPO2_F1::TCB3_F3	34.432	0.0003	-0.0007	-0.0007	-0.0007	0.0003	0.0003	0.0003	0.0003	0.0003	0.0003	-0.0007	0.0003	0.0003	0.0003	0.0003	0.0003	0.0003	0.0013	0.0013	0.0013	0.0013	0.0003	0.0013	0.0013	0.0023	0.0013	0.0003	0.0013	0.0013	0.0013	0.0013	0.0013	0.0013	0.0013	0.0013	0.0023	0.0013	0.0023	0.0013	0.0023	0.0023	0.0033	0.0023	0.0023	0.0023	0.0023	0.0023	0.0023
YER113C_F1::LPP1_F3	34.421	0.0027	-0.0013	0.0067	-0.0063	-0.0003	0.0037	0.0017	-0.0003	-0.0013	-0.0053	-0.0043	0.0007	-0.0023	0.0027	-0.0053	0.0037	-0.0003	-0.0003	-0.0033	0.0017	-0.0013	-0.0003	-0.0043	-0.0023	-0.0013	-0.0023	-0.0013	0.0027	-0.0003	0.0027	-0.0013	0.0007	0.0007	-0.0033	0.0017	-0.0013	0.0017	0.0007	-0.0003	0.0007	-0.0013	-0.0003	0.0037	0.0027	0.0027	0.0047	0.0027	-0.0023
SYP1_F1::HNM1_F3	34.412	0	0.001	0	0	0	0	-0.001	0	0	0	0	0.001	0	0	0	0.001	0.001	0.001	0.001	0.001	0.001	0.001	0.002	0.001	0.001	0.001	0.002	0.002	0.001	0.001	0.001	0.001	0.002	0.002	0.001	0.002	0.002	0.002	0.003	0.002	0.002	0.002	0.002	0.002	0.002	0.002	0.002	0.003
FMP45_F1::MSC3_F3	34.366	-0.0024	0.0026	-0.0014	0.0006	0.0016	0.0006	0.0016	-0.0014	0.0006	-0.0024	0.0026	0.0016	0.0006	-0.0014	-0.0014	0.0006	0.0006	0.0006	-0.0004	0.0006	-0.0004	0.0006	0.0026	0.0006	0.0026	0.0036	0.0026	-0.0004	0.0026	0.0036	-0.0004	-0.0004	0.0016	0.0026	0.0006	0.0016	0.0036	0.0006	0.0006	0.0036	0.0046	0.0046	0.0046	0.0036	0.0026	0.0016	0.0046	0.0056
LOC1_F1::FPR4_F3	34.323	-0.0019	0.0031	-0.0019	-0.0019	0.0011	0.0021	0.0011	0.0001	-0.0009	-0.0009	-0.0009	0.0031	0.0041	0.0001	0.0021	0.0001	-0.0019	0.0001	0.0001	0.0031	0.0001	0.0041	0.0011	0.0021	0.0001	0.0041	0.0031	0.0041	0.0031	0.0041	0.0051	0.0061	0.0031	0.0041	0.0011	0.0011	0.0011	0.0021	0.0011	0.0041	0.0021	0.0031	0.0021	0.0031	0.0021	0.0021	0.0021	0.0031
MSC7_F1::ERV25_F3	34.297	0.0001	-0.0009	0.0001	0.0001	0.0001	0.0001	0.0001	0.0001	0.0001	0.0001	-0.0009	-0.0009	0.0001	0.0011	0.0001	0.0001	0.0011	0.0001	0.0001	0.0011	0.0021	0.0001	0.0001	0.0001	0.0001	0.0001	0.0011	0.0021	0.0011	0.0021	0.0021	0.0011	0.0021	0.0011	0.0021	0.0021	0.0011	0.0021	0.0021	0.0011	0.0021	0.0021	0.0021	0.0021	0.0021	0.0021	0.0031	0.0021
KEX1_F1::CHS7_F3	34.1717	-0.002	0.0026	-0.0003	0.0015	0.0005	-0.0006	-0.0004	0	-0.0011	-0.0004	0.0049	0.0002	0.001	0.0008	0.0002	0.0009	0.0006	-0.0009	0.0021	0.0004	-0.0008	0.0001	0.0015	0.0008	0.0062	0.0007	0.0016	-0.0005	0.0016	0.0001	-0.0003	0.0045	0.0039	0.0017	0.0004	0.0032	0.0021	0.0019	0.0022	0.0023	0.003	0.001	0.002	0.0014	0.0051	0.0044	0.0038	0.0045
PHO88_F1::PIS1_F3	34.113	-0.0023	0.0017	-0.0003	-0.0003	0.0027	0.0017	-0.0033	0.0007	0.0007	-0.0013	-0.0013	-0.0013	-0.0013	-0.0003	-0.0023	-0.0003	0.0037	-0.0013	0.0007	-0.0023	-0.0003	-0.0003	-0.0003	-0.0003	-0.0003	-0.0003	0.0027	-0.0003	-0.0013	-0.0013	0.0007	-0.0003	0.0027	0.0007	-0.0003	-0.0003	-0.0003	-0.0003	0.0047	0.0017	0.0007	0.0017	0.0027	0.0027	0.0017	0.0037	0.0017	0.0017
HSP30_F1::TCB3_F3	34.107	0	0	-0.001	0	0.001	-0.001	0	0	0.001	0	0.001	0.002	0	0	0.001	0	0.001	0	0.001	0.002	0.002	0.001	0.001	0.002	0.001	0.002	0.001	0.001	0.001	0.002	0.003	0.003	0.003	0.002	0.003	0.004	0.002	0.004	0.004	0.004	0.004	0.005	0.004	0.005	0.005	0.005	0.005	0.004
CDC39_F1::WHI3_F3	34.09	-0.004	0.001	-0.001	0	-0.002	0.001	0.007	-0.001	-0.002	0.001	0.001	0.002	-0.003	0	-0.002	-0.001	0.001	0	0.001	0	0.005	0.005	-0.001	0	0	-0.002	0.002	0.006	-0.001	0.001	0.005	0.003	0	0.004	0.003	0.003	0.002	0.002	0.001	0.002	0.001	0.004	0.001	0.002	0.002	0.002	0.002	0.004
PSP2_F1::DED1_F3	34.063	0.001	-0.002	0.002	0.002	0.003	-0.002	-0.002	-0.001	-0.002	0.001	0	-0.001	-0.001	-0.001	0.002	0.001	0	-0.001	0.001	0.001	0.002	-0.001	0.002	-0.001	0.002	0.001	0.002	0.001	0	0.003	0.002	0.001	0.002	0.003	0.003	0.004	0.005	0.004	0.004	0.003	0.004	0.003	0.001	0.003	0.002	0.002	0.003	0.005
YAL053W_F1::CHS3_F3	34.039	0.0021	-0.0019	0.0011	-0.0009	-0.0019	0.0031	-0.0009	0.0001	-0.0009	0.0001	0.0011	-0.0009	-0.0009	-0.0009	0.0001	0.0001	0.0001	0.0001	0.0021	0.0011	-0.0009	0.0011	0.0001	-0.0009	0.0001	-0.0009	0.0011	0.0011	0.0011	0.0011	0.0001	0.0001	0.0011	0.0001	0.0001	0.0011	0.0031	0.0011	0.0021	0.0021	0.0021	0.0021	0.0021	0.0021	0.0021	0.0001	0.0021	0.0021
MUP1_F1::YLR326W_F3	33.97	-0.0005	-0.0005	-0.0005	-0.0005	0.0005	0.0005	0.0005	0.0005	-0.0005	0.0005	0.0005	0.0005	0.0005	0.0005	0.0005	0.0005	0.0015	0.0005	0.0015	0.0015	0.0005	0.0015	0.0025	0.0015	0.0005	0.0005	0.0005	0.0015	0.0015	0.0025	0.0015	0.0015	0.0025	0.0015	0.0015	0.0025	0.0015	0.0025	0.0025	0.0025	0.0025	0.0025	0.0035	0.0035	0.0035	0.0035	0.0045	0.0045
SFK1_F1::TPO3_F3	33.9332	-0.0007	0.0005	-0.0001	0.0006	0.0005	0.0001	0.0005	-0.0003	-0.0011	0.0004	-0.0003	-0.0009	0.0001	0.0002	-0.0002	-0.0001	0.0004	-0.0001	0.0003	0.0006	0.001	0.0003	0.0008	0.0002	0.0006	0.0006	0.001	0.0002	0	-0.0002	0.0005	0.0011	0.001	0.0008	0.0013	0.0008	0	0.0005	0.0012	0.0015	0.0014	0.0003	0.0012	0.001	0.0016	0.0003	0.0013	0.0019
PIN4_F1::CAF40_F3	33.8376	-0.0014	0.0009	-0.0015	0.0003	-0.0005	0.0004	0.0006	0.001	0.0006	-0.0008	0.0003	0.0022	0.0006	0.0008	0.0017	0.0012	0.0003	-0.0006	0.0012	0.0001	0.0003	0.0008	0.0008	0.0005	0.0035	0.0014	0.0032	0.0008	0.0028	0.0022	0.0014	0.0024	0.0029	0.0009	-0.0004	0.0027	0.0019	0.0028	0.002	0.0022	0.0016	0.0013	0.0015	0.0032	0.004	0.0026	0.0026	0.0041
ELP6_F1::ELP4_F3	33.8125	0.0005	-0.0008	0.0009	-0.0006	0.0005	-0.0005	-0.0003	-0.0003	0.0001	0.0003	-0.0003	0.0001	0.0004	-0.0009	0.0004	-0.0005	0.0006	-0.0003	0.0011	-0.0001	0.0004	0	0.0006	0.0004	0.0016	0.0005	0.0014	0.0013	0.0013	0.0008	0.0009	0.0014	0.0004	0	0.0021	0.0024	0.0014	0.0024	0.0011	0.0021	0.0015	0.0023	0.0014	0.0014	0.0021	0.0025	0.0024	0.002
LIT2_F1::MID2_F3	33.761	-0.0025	0.0005	-0.0005	-0.0005	-0.0005	0.0005	0.0015	-0.0005	0.0005	0.0015	0.0015	0.0015	-0.0005	0.0005	-0.0005	0.0015	0.0015	0.0005	0.0015	0.0015	0.0045	0.0025	0.0005	0.0015	0.0025	0.0015	0.0025	0.0045	0.0025	0.0025	0.0035	0.0035	0.0025	0.0035	0.0035	0.0035	0.0035	0.0035	0.0025	0.0035	0.0025	0.0035	0.0055	0.0045	0.0045	0.0045	0.0055	0.0055
NUG1_F1::CGR1_F3	33.7324	-0.0001	-0.0006	0	0.0004	0	-0.0001	-0.0002	-0.0002	0.0003	0.0005	0.0004	0.0001	0.0003	0.0006	0.0011	-0.0004	0.0001	0.0009	0.0006	0.0005	0.0005	0.0006	0.0001	0.0007	0.0002	0.0007	-0.0002	0.0005	0.0005	0.0009	0.0008	0.001	0.0016	0.0015	0.0015	0.0014	0.0018	0.0018	0.0016	0.0016	0.0018	0.0022	0.0021	0.003	0.0023	0.0029	0.0044	0.0024
ERG7_F1::ERG7_F3	33.718	0.0003	-0.0007	-0.0007	0.0003	0.0003	0.0003	-0.0007	0.0003	0.0003	0.0003	0.0003	0.0013	0.0003	0.0013	0.0013	0.0003	0.0013	0.0013	0.0003	0.0003	0.0003	0.0003	0.0013	0.0013	0.0013	0.0013	0.0013	0.0013	0.0013	0.0023	0.0023	0.0023	0.0023	0.0023	0.0033	0.0033	0.0033	0.0033	0.0033	0.0023	0.0033	0.0023	0.0033	0.0033	0.0033	0.0043	0.0043	0.0043
SWP1_F1::UIP4_F3	33.6987	-0.0006	0.0012	-0.0009	-0.0005	0.0006	-0.0005	0.0023	-0.0002	-0.0005	-0.0011	0	0.0022	-0.001	-0.0002	0.001	0.0003	0.001	0.0016	0.0014	0.0023	0.0002	0.0027	0.0005	0.001	0.0019	0.0023	0.0051	0.0018	0.0001	0.0008	0.0026	0.0023	0.0008	0.0018	0.0016	0.0016	0.0011	0.0014	0.0023	0.0026	0.0032	0.0028	0.004	0.0031	0.0027	0.0021	0.0028	0.0051
DRS2_F1::PIN2_F3	33.659	-0.0018	0.0002	0.0012	0.0002	0.0002	0.0002	0.0002	0.0002	0.0002	-0.0008	0.0022	0.0022	0.0022	0.0012	0.0002	0.0002	0.0012	0.0022	0.0002	0.0002	0.0002	0.0022	0.0022	0.0012	0.0022	0.0012	0.0012	0.0022	0.0012	0.0012	0.0022	0.0022	0.0022	0.0042	0.0042	0.0052	0.0022	0.0022	0.0022	0.0032	0.0022	0.0032	0.0032	0.0042	0.0042	0.0032	0.0042	0.0042
YPT6_F1::MRS6_F3	33.533	-0.0005	0.0005	0.0005	-0.0005	-0.0005	-0.0005	0.0005	-0.0005	0.0005	0.0005	-0.0005	0.0025	0.0005	0.0015	0.0015	0.0015	0.0005	0.0005	0.0015	0.0005	0.0025	0.0005	0.0015	0.0015	0.0015	0.0015	0.0025	0.0025	0.0015	0.0035	0.0025	0.0025	0.0025	0.0025	0.0035	0.0025	0.0025	0.0025	0.0015	0.0035	0.0035	0.0035	0.0035	0.0035	0.0035	0.0035	0.0035	0.0035
DNF1_F1::DNF1_F3	33.482	-0.0016	0.0004	0.0004	0.0004	-0.0006	0.0004	-0.0006	0.0004	0.0004	0.0004	0.0004	0.0004	0.0004	0.0014	0.0014	0.0014	0.0004	0.0014	0.0014	0.0014	0.0014	0.0014	0.0014	0.0024	0.0024	0.0024	0.0024	0.0024	0.0034	0.0024	0.0024	0.0014	0.0024	0.0034	0.0024	0.0024	0.0024	0.0024	0.0034	0.0024	0.0034	0.0034	0.0034	0.0034	0.0034	0.0044	0.0034	0.0044
PGM2_F1::PGM2_F3	33.457	0.0041	-0.0029	0.0071	-0.0099	-0.0019	-0.0029	0.0071	-0.0089	0.0061	0.0021	-0.0059	-0.0069	0.0001	-0.0069	-0.0059	-0.0039	-0.0009	-0.0029	0.0031	-0.0029	-0.0059	-0.0039	-0.0059	-0.0059	-0.0069	-0.0049	0.0041	-0.0039	-0.0029	-0.0049	-0.0049	-0.0009	0.0051	-0.0039	-0.0039	-0.0039	0.0021	0.0031	-0.0029	0.0051	0.0121	0.0011	-0.0039	-0.0029	-0.0029	-0.0019	-0.0029	-0.0009
LSP1_F1::ARC35_F3	33.438	-0.0025	-0.0025	-0.0015	0.0025	0.0025	0.0005	0.0005	-0.0015	0.0015	0.0005	-0.0015	-0.0015	-0.0015	-0.0015	-0.0005	0.0005	-0.0005	-0.0005	0.0025	0.0025	0.0005	-0.0005	0.0005	-0.0005	-0.0005	0.0015	0.0015	0.0045	0.0015	0.0045	0.0035	0.0035	0.0045	0.0045	0.0055	0.0025	0.0045	0.0055	0.0055	0.0055	0.0035	0.0055	0.0055	0.0055	0.0045	0.0055	0.0075	0.0055
YBL029C-A_F1::SFK1_F3	33.428	0.0018	-0.0022	0.0028	-0.0012	-0.0002	-0.0012	-0.0002	-0.0002	0.0008	-0.0002	-0.0002	-0.0012	-0.0002	-0.0002	-0.0012	-0.0002	0.0018	0.0028	-0.0002	-0.0002	-0.0002	-0.0012	0.0008	-0.0012	-0.0002	0.0008	-0.0002	-0.0012	0.0028	-0.0002	0.0008	-0.0002	-0.0002	0.0008	0.0008	0.0008	0.0018	0.0008	0.0008	0.0018	0.0008	0.0018	0.0008	0.0018	0.0008	0.0018	0.0008	-0.0002
YCR043C_F1::YMR010W_F3	33.377	-0.0013	-0.0023	-0.0003	-0.0003	-0.0013	-0.0003	0.0037	0.0007	0.0007	0.0007	0.0047	0.0017	0.0017	0.0017	0.0007	0.0007	0.0007	0.0017	-0.0003	0.0027	0.0017	0.0027	0.0017	0.0037	0.0047	0.0017	0.0017	0.0027	0.0047	0.0057	0.0037	0.0027	0.0007	0.0037	0.0007	0.0037	0.0027	0.0047	0.0017	0.0017	0.0047	0.0037	0.0027	0.0037	0.0027	0.0027	0.0037	0.0027
KEX1_F1::COG6_F3	33.3682	-0.0004	-0.0002	0.0002	0	0.0003	0.0003	0.0004	-0.0002	-0.0006	0.0002	0.0001	0.0003	0.0016	0.0007	0.0006	0.0008	0.0012	0.0008	0.001	0.0012	0.0009	0.0014	0.001	0.0016	0.0012	0.0021	0.0015	0.002	0.0018	0.0012	0.0021	0.0018	0.0015	0.0026	0.0012	0.0008	0.0023	0.0018	0.0024	0.0022	0.0025	0.002	0.0025	0.0026	0.0033	0.0043	0.0025	0.004
BAP2_F1::DIP5_F3	33.3118	-0.0013	-0.0015	-0.0004	-0.0008	-0.0001	-0.0005	-0.0004	0.0004	0.001	0.0033	0.0008	-0.0002	0.0004	0	0.0005	0.0037	0.0008	0.0014	0.0026	0.0008	0.0015	0.0019	0.0006	0.0007	0.0023	0.0037	0.0009	0.0037	0.0027	0.0018	0.0024	0.0019	0.0039	0.0033	0.0027	0.003	0.0039	0.0053	0.0064	0.0076	0.0049	0.0047	0.0048	0.0039	0.0044	0.0044	0.0051	0.0054
IML2_F1::ALO1_F3	33.3067	-0.0008	0.001	0.0001	0.0011	-0.0011	-0.0003	-0.001	0.0001	0.001	0.0004	0.0006	0.0021	-0.0005	0.0016	0.001	0.0016	-0.0004	0.0001	0.0008	0.002	0.0018	0.0013	0.0006	0.0027	0.003	0.0019	0.0031	0.0009	0.0035	0.0025	0.0016	0.002	0.0029	0.0023	0.0013	0.0015	0.0014	0.0023	0.0031	0.0025	0.0025	0.0026	0.0047	0.0012	0.0042	0.0036	0.0029	0.004
SLA2_F1::SLA1_F3	33.211	-0.0003	-0.0023	-0.0053	-0.0023	0.0037	0.0027	0.0017	0.0017	0.0057	-0.0053	-0.0013	-0.0003	-0.0003	-0.0013	-0.0023	-0.0023	-0.0003	-0.0033	-0.0043	-0.0003	0.0017	-0.0013	-0.0003	0.0037	0.0017	-0.0003	-0.0003	0.0027	0.0047	0.0027	0.0057	0.0017	0.0057	-0.0033	0.0007	-0.0013	0.0007	0.0037	0.0047	0.0047	0.0067	0.0047	0.0077	0.0007	0.0007	0.0017	0.0057	-0.0003
SNQ2_F1::TPO1_F3	33.182	0.0017	-0.0013	-0.0003	-0.0003	-0.0003	0.0007	0.0007	-0.0003	-0.0003	-0.0003	-0.0003	0.0017	-0.0003	0.0007	0.0007	0.0007	0.0007	0.0007	0.0027	-0.0003	0.0017	0.0007	0.0017	0.0017	0.0007	0.0007	0.0007	0.0017	0.0017	0.0017	0.0017	0.0027	0.0017	0.0037	0.0017	0.0017	0.0037	0.0027	0.0017	0.0017	0.0017	0.0017	0.0027	0.0037	0.0027	0.0027	0.0047	0.0047
DOP1_F1::HNM1_F3	33.165	0	0	0	0	0	0	0	0	0	0	0	0	0	0.001	0	0	0	0.001	0	0.001	0.001	0.001	0.001	0	0.001	0.002	0.001	0.001	0.001	0.001	0.001	0.003	0.001	0.001	0.001	0.001	0.003	0.001	0.002	0.001	0.001	0.001	0.002	0.004	0.004	0.005	0.002	0.003
PHO88_F1::SPC2_F3	33.136	0.0008	0.0008	0.0028	-0.0012	-0.0002	-0.0032	0.0018	-0.0002	-0.0012	-0.0002	-0.0022	0.0028	0.0018	-0.0002	-0.0002	-0.0002	0.0008	-0.0012	-0.0002	-0.0012	0.0018	0.0008	0.0008	-0.0002	0.0018	0.0008	0.0038	0.0018	0.0018	-0.0002	0.0018	0.0018	0.0018	0.0008	0.0018	0.0008	0.0038	0.0018	0.0028	0.0038	0.0018	0.0018	0.0038	0.0038	0.0048	0.0018	0.0008	0.0018
HSP30_F1::BOP1_F3	33.0567	0.0019	0.0011	-0.001	-0.0006	-0.0008	-0.0006	-0.0005	0.0003	0.0007	-0.0007	-0.0003	0.001	0.0002	0.0016	0.0008	0.0002	0.0009	0.0005	0.0006	0.001	0.0007	-0.0008	0.0016	0.001	0.0021	0	0.0009	0.0006	0.0006	0.0018	0.0022	0.0003	0.0011	0.0007	-0.0008	0.002	0.0026	0.0018	0.0041	0.0018	0.0015	0.0009	0.003	0.0012	0.0021	0.0013	-0.0002	0.0027
WHI3_F1::CAF40_F3	33.021	-0.0005	-0.0005	-0.0005	-0.0005	-0.0005	0.0005	0.0005	0.0005	-0.0005	0.0015	0.0005	0.0015	0.0005	0.0015	0.0015	0.0015	0.0015	0.0015	0.0015	0.0015	0.0025	0.0025	0.0025	0.0035	0.0025	0.0035	0.0035	0.0035	0.0045	0.0045	0.0045	0.0045	0.0055	0.0065	0.0055	0.0055	0.0065	0.0075	0.0065	0.0065	0.0065	0.0065	0.0075	0.0075	0.0075	0.0085	0.0085	0.0085
PEP1_F1::VPS68_F3	32.991	0.0007	-0.0003	0.0007	-0.0013	0.0027	-0.0013	0.0007	0.0007	-0.0023	-0.0003	0.0017	-0.0013	0.0017	0.0007	-0.0003	-0.0003	0.0057	-0.0003	0.0007	0.0007	0.0017	-0.0003	-0.0013	0.0007	0.0027	0.0027	-0.0003	0.0007	0.0007	0.0077	0.0017	0.0017	0.0007	0.0007	0.0037	0.0027	0.0027	0.0027	0.0007	0.0037	0.0027	0.0027	0.0037	0.0017	0.0047	0.0027	0.0037	0.0037
HIF1_F1::HHT2_F3	32.922	0.0015	-0.0005	-0.0005	0.0005	-0.0005	0.0015	-0.0015	0.0015	-0.0015	-0.0005	-0.0015	0.0005	-0.0015	0.0005	0.0005	0.0005	-0.0005	0.0015	-0.0005	0.0005	0.0015	0.0005	0.0025	0.0015	0.0005	0.0015	0.0025	0.0025	0.0015	0.0035	0.0025	0.0045	0.0035	0.0025	0.0035	0.0025	0.0045	0.0015	0.0025	0.0035	0.0035	0.0055	0.0035	0.0055	0.0055	0.0045	0.0055	0.0035
PST2_F1::MEP3_F3	32.902	-0.0005	-0.0005	0.0005	0.0005	-0.0005	-0.0005	-0.0005	0.0005	0.0005	0.0005	0.0005	0.0005	0.0005	0.0015	0.0015	0.0005	0.0015	0.0015	0.0015	0.0015	0.0015	0.0015	0.0015	0.0025	0.0025	0.0025	0.0025	0.0035	0.0025	0.0035	0.0035	0.0025	0.0025	0.0045	0.0035	0.0035	0.0045	0.0035	0.0045	0.0045	0.0045	0.0045	0.0055	0.0045	0.0055	0.0055	0.0055	0.0055
SHR3_F1::SOP4_F3	32.867	0.0001	0.0001	0.0001	0.0011	0.0011	-0.0029	0.0011	0.0011	-0.0019	0.0001	0.0031	0.0021	0.0011	0.0011	-0.0009	0.0051	0.0011	0.0001	0.0011	0.0021	0.0021	0.0021	0.0001	0.0011	0.0001	0.0001	0.0011	0.0041	0.0031	0.0011	0.0021	0.0031	0.0021	0.0021	0.0051	0.0001	0.0021	0.0031	0.0031	0.0021	0.0021	0.0031	0.0011	0.0011	0.0011	0.0051	0.0011	0.0021
CDC39_F1::LSM4_F3	32.856	-0.0014	0.0046	-0.0044	-0.0024	0.0026	0.0036	-0.0024	0.0006	-0.0004	-0.0004	-0.0014	-0.0044	-0.0004	-0.0034	-0.0024	-0.0024	-0.0014	-0.0044	0.0006	-0.0024	-0.0034	-0.0014	-0.0024	-0.0014	-0.0004	-0.0004	-0.0004	-0.0014	-0.0004	0.0016	-0.0004	-0.0014	0.0066	-0.0004	0.0016	-0.0004	0.0006	-0.0024	-0.0004	0.0026	0.0006	-0.0014	-0.0014	-0.0004	0.0006	-0.0004	-0.0004	0.0006
PMC1_F1::MRL1_F3	32.85	-0.002	0.001	-0.002	-0.002	-0.002	0.003	0.002	0	0.002	0	0	0.001	0	0.001	0.001	0	0.001	0.003	0	-0.001	-0.001	0.003	0.001	0.001	0	-0.001	0	0.001	0.002	0	0	0.002	0.001	0	0	0	0	0	0.002	0.001	0	0.001	0.002	0.003	0.003	0.004	0.003	0.002
SSD1_F1::DED1_F3	32.824	-0.0016	0.0004	0.0004	0.0004	0.0004	0.0004	-0.0006	0.0004	0.0004	-0.0006	-0.0006	-0.0006	0.0004	0.0004	0.0004	0.0004	0.0014	0.0004	0.0004	0.0004	0.0014	0.0004	0.0014	0.0004	0.0014	0.0014	0.0014	0.0024	0.0014	0.0004	0.0014	0.0024	0.0014	0.0024	0.0024	0.0024	0.0024	0.0014	0.0024	0.0024	0.0024	0.0034	0.0034	0.0034	0.0034	0.0034	0.0034	0.0044
ERG7_F1::RER2_F3	32.821	0.0028	-0.0012	0.0018	0.0008	-0.0032	-0.0022	-0.0012	0.0048	-0.0032	0.0008	0.0068	-0.0042	-0.0012	0.0138	0.0038	-0.0042	-0.0032	0.0038	-0.0012	-0.0042	-0.0012	0.0038	0.0058	-0.0012	0.0078	0.0058	0.0028	0.0008	-0.0002	-0.0012	0.0008	0.0048	0.0048	0.0028	0.0048	0.0048	0.0028	-0.0002	0.0028	0.0048	0.0038	0.0048	0.0028	0.0018	0.0058	0.0048	0.0048	0.0048
GPA2_F1::TPO4_F3	32.782	-0.001	0.001	0.001	0	-0.001	0	0	0.001	0	-0.001	-0.001	-0.001	0	-0.001	0	-0.001	-0.001	-0.001	0.001	0	-0.001	0	0.001	0	-0.002	-0.002	-0.001	-0.001	-0.001	0	0	-0.001	-0.002	0	0	-0.001	-0.001	0	0.001	0.001	-0.001	-0.001	-0.001	0	0	0	0	0
PEP1_F1::FTH1_F3	32.78	0.0024	-0.0006	-0.0006	0.0004	0.0004	0.0004	-0.0006	-0.0006	-0.0006	-0.0006	0.0024	0.0034	0.0004	0.0014	0.0014	0.0004	0.0024	0.0014	0.0034	0.0014	0.0014	0.0024	0.0024	0.0034	0.0024	0.0014	0.0034	0.0024	0.0034	0.0034	0.0044	0.0054	0.0034	0.0034	0.0024	0.0034	0.0064	0.0044	0.0034	0.0034	0.0054	0.0034	0.0054	0.0054	0.0054	0.0044	0.0074	0.0084
SHR3_F1::PIS1_F3	32.767	-0.0002	-0.0002	0.0008	0.0008	-0.0012	-0.0002	-0.0002	-0.0002	0.0008	-0.0002	-0.0002	0.0008	0.0018	0.0008	0.0018	0.0008	0.0018	0.0008	0.0018	0.0028	0.0018	0.0008	0.0008	0.0018	0.0028	0.0018	0.0018	0.0028	0.0028	0.0028	0.0038	0.0038	0.0018	0.0028	0.0038	0.0048	0.0048	0.0038	0.0048	0.0038	0.0058	0.0048	0.0048	0.0058	0.0058	0.0058	0.0058	0.0058
HSP30_F1::ITR1_F3	32.67	0.0082	0.0032	-0.0018	-0.0028	0.0032	-0.0028	-0.0128	-0.0058	0.0072	0.0042	-0.0018	-0.0068	0.0012	0.0042	0.0022	-0.0028	-0.0018	0.0042	0.0062	-0.0028	-0.0008	-0.0108	-0.0128	0.0102	0.0032	0.0052	-0.0018	-0.0078	0.0002	0.0042	0.0002	-0.0008	0.0002	-0.0108	-0.0038	0.0132	0.0112	-0.0008	-0.0028	-0.0028	0.0042	-0.0028	-0.0008	0.0092	0.0032	0.0022	0.0062	0.0052
MPT5_F1::DEF1_F3	32.532	-0.0019	0.0011	0.0001	-0.0009	0.0001	0.0011	0.0001	0.0001	-0.0009	0.0011	0.0011	0.0001	0.0011	0.0011	0.0011	0.0011	0.0011	0.0011	0.0011	0.0011	0.0021	0.0021	0.0021	0.0021	0.0001	0.0021	0.0031	0.0031	0.0021	0.0021	0.0021	0.0031	0.0031	0.0031	0.0021	0.0031	0.0031	0.0041	0.0041	0.0041	0.0031	0.0031	0.0031	0.0041	0.0041	0.0031	0.0051	0.0041
PEP1_F1::PEP8_F3	32.525	0	0	0	0	0	0	0	0	0	0	0	0.001	0	0.001	0.001	0.001	0.001	0.001	0.001	0.001	0.001	0.001	0.001	0.002	0.003	0.003	0.004	0.003	0.004	0.004	0.004	0.004	0.005	0.005	0.006	0.005	0.005	0.005	0.005	0.006	0.006	0.007	0.007	0.007	0.008	0.008	0.008	0.009
FMP45_F1::LIT2_F3	32.495	0.0021	-0.0019	-0.0009	0.0001	0.0001	0.0011	0.0011	0.0001	-0.0009	-0.0009	0.0001	0.0021	0.0001	0.0011	0.0011	0.0011	0.0011	0.0011	0.0031	0.0001	0.0021	0.0011	0.0021	0.0031	0.0021	0.0011	0.0021	0.0031	0.0031	0.0031	0.0031	0.0041	0.0041	0.0051	0.0031	0.0031	0.0061	0.0051	0.0041	0.0031	0.0041	0.0031	0.0051	0.0061	0.0051	0.0041	0.0071	0.0071
SLY1_F1::HXT1_F3	32.434	-0.0022	0.0008	-0.0002	-0.0002	-0.0012	0.0008	0.0008	-0.0012	0.0018	0.0008	-0.0012	0.0008	-0.0002	-0.0012	-0.0002	0.0008	-0.0002	0.0018	-0.0002	0.0018	-0.0002	-0.0002	-0.0002	0.0038	0.0008	0.0018	0.0008	-0.0002	0.0038	0.0008	0.0018	0.0028	0.0028	0.0008	0.0018	0.0018	0.0028	0.0018	0.0018	-0.0002	0.0028	0.0018	0.0028	0.0038	0.0018	0.0038	0.0028	0.0028
DOP1_F1::YMR010W_F3	32.364	-0.0002	-0.0002	-0.0002	-0.0002	-0.0002	-0.0002	-0.0002	-0.0002	0.0008	0.0008	0.0008	0.0008	0.0008	0.0008	0.0008	0.0008	0.0008	0.0008	0.0008	0.0018	0.0018	0.0018	0.0008	0.0008	0.0038	0.0038	0.0038	0.0038	0.0038	0.0038	0.0038	0.0038	0.0038	0.0038	0.0048	0.0048	0.0038	0.0048	0.0048	0.0048	0.0058	0.0048	0.0058	0.0058	0.0058	0.0068	0.0068	0.0068
WHI4_F1::NOT3_F3	32.261	-0.0003	-0.0003	0.0007	-0.0003	0.0007	-0.0003	-0.0003	-0.0003	-0.0003	0.0007	0.0007	-0.0003	0.0007	0.0007	0.0017	0.0017	0.0007	0.0007	0.0017	0.0007	0.0007	0.0007	0.0017	0.0017	0.0037	0.0037	0.0037	0.0037	0.0037	0.0047	0.0047	0.0047	0.0047	0.0047	0.0047	0.0057	0.0057	0.0057	0.0057	0.0057	0.0057	0.0057	0.0067	0.0057	0.0067	0.0077	0.0067	0.0067
FMP45_F1::SFK1_F3	32.188	-0.0007	0.0003	-0.0007	0.0003	0.0003	0.0003	-0.0007	0.0003	0.0003	0.0003	0.0003	0.0013	0.0013	0.0003	0.0013	0.0013	0.0003	0.0023	0.0013	0.0013	0.0023	0.0013	0.0013	0.0023	0.0013	0.0013	0.0033	0.0023	0.0033	0.0033	0.0023	0.0023	0.0043	0.0023	0.0043	0.0023	0.0043	0.0043	0.0043	0.0043	0.0033	0.0043	0.0053	0.0043	0.0053	0.0043	0.0053	0.0053
LSM4_F1::PUF4_F3	32.171	-0.0014	-0.0004	-0.0004	-0.0004	0.0026	0.0006	-0.0014	-0.0004	0.0006	0.0006	0.0016	0.0006	0.0006	0.0006	0.0016	-0.0004	0.0016	0.0026	0.0026	0.0016	0.0026	0.0016	0.0006	0.0006	0.0016	0.0016	0.0016	0.0016	0.0016	0.0026	0.0026	0.0026	0.0036	0.0036	0.0026	0.0036	0.0036	0.0046	0.0056	0.0046	0.0046	0.0046	0.0046	0.0046	0.0036	0.0046	0.0046	0.0046
PEX11_F1::AAT2_F3	32.133	0.0038	0.0028	-0.0002	-0.0032	-0.0022	0.0008	0.0008	-0.0002	0.0018	-0.0042	-0.0002	0.0018	0.0008	-0.0022	0.0018	-0.0002	-0.0032	0.0008	0.0008	-0.0002	-0.0002	0.0038	-0.0032	-0.0012	-0.0022	0.0018	-0.0002	0.0018	-0.0002	-0.0002	-0.0002	0.0018	0.0018	0.0008	-0.0032	-0.0012	0.0038	0.0038	0.0008	-0.0002	0.0018	0.0048	-0.0002	0.0018	0.0018	0.0038	0.0028	0.0028
GTR1_F1::GTR1_F3	32.13	-0.0032	0.0028	0.0018	0.0008	-0.0002	-0.0002	-0.0012	-0.0022	0.0008	0.0008	0.0008	0.0008	0.0008	0.0008	0.0008	0.0008	0.0008	0.0018	0.0008	0.0008	0.0018	0.0018	0.0008	0.0018	0.0018	0.0018	0.0018	0.0018	0.0028	0.0008	0.0028	0.0018	0.0018	0.0008	0.0018	0.0018	0.0018	0.0018	0.0018	0.0018	0.0018	0.0018	0.0018	0.0018	0.0018	0.0028	0.0018	0.0028
CDC39_F1::LSM3_F3	32.075	0.0002	0.0002	0.0002	-0.0008	0.0002	-0.0008	0.0002	0.0002	0.0002	0.0002	0.0002	0.0012	0.0022	0.0012	0.0012	0.0012	0.0002	0.0002	0.0012	0.0002	0.0012	0.0002	0.0002	0.0012	0.0002	-0.0018	0.0002	0.0002	0.0022	0.0012	-0.0008	0.0032	0.0012	0.0002	0.0022	0.0002	0.0002	0.0032	0.0012	0.0042	0.0052	0.0012	0.0022	0.0022	0.0032	-0.0018	0.0032	0.0002
PEX13_F1::PEX11_F3	32.04	0.0033	0.0013	-0.0007	-0.0087	-0.0077	0.0053	0.0033	0.0013	-0.0047	0.0073	-0.0057	-0.0077	0.0013	-0.0107	-0.0037	-0.0037	-0.0047	-0.0037	0.0063	-0.0007	-0.0057	0.0033	-0.0057	0.0003	0.0023	-0.0027	0.0073	-0.0027	-0.0017	-0.0057	-0.0017	0.0013	-0.0017	-0.0047	-0.0067	0.0003	0.0043	-0.0027	-0.0087	0.0003	0.0003	0.0013	-0.0037	-0.0017	-0.0017	-0.0037	-0.0047	-0.0027
YPT31_F1::ALO1_F3	31.9941	-0.0006	-0.0006	-0.0009	0.0007	-0.0001	0.0002	0.0001	0.0001	0.0006	0.0006	0.0007	-0.0009	-0.0013	-0.0008	-0.0022	0.0003	-0.0021	-0.0014	-0.0006	-0.0006	-0.0007	-0.0009	-0.0011	0.0003	0	0.0012	-0.0001	-0.0002	-0.0014	0.0001	0.0002	-0.0011	0.0004	0.001	0.0012	-0.0003	-0.0009	0.0007	0.0006	0.0006	0.0004	0	0.0007	0.0006	0.0009	0.0005	0.0005	0.0013
CDC36_F1::MOT2_F3	31.977	0.0008	-0.0012	-0.0002	-0.0002	0.0008	-0.0012	0.0018	-0.0002	-0.0012	0.0008	0.0008	-0.0012	0.0018	0.0008	0.0008	0.0008	0.0028	0.0008	0.0008	0.0008	0.0028	0.0008	-0.0002	0.0028	-0.0002	0.0028	0.0018	0.0048	0.0018	-0.0002	0.0018	0.0018	0.0028	0.0008	0.0008	-0.0002	0.0028	0.0028	0.0018	0.0028	0.0008	0.0028	0.0028	0.0038	0.0028	0.0008	0.0028	0.0018
VPS5_F1::PEP8_F3	31.975	-0.0006	-0.0006	-0.0006	0.0004	0.0004	0.0004	0.0004	-0.0006	0.0004	0.0004	0.0004	0.0004	0.0004	0.0004	0.0004	0.0004	0.0004	0.0004	0.0014	0.0014	0.0014	0.0014	0.0024	0.0014	0.0014	0.0034	0.0034	0.0044	0.0034	0.0044	0.0044	0.0044	0.0054	0.0054	0.0064	0.0054	0.0054	0.0054	0.0064	0.0064	0.0064	0.0064	0.0064	0.0074	0.0074	0.0074	0.0084	0.0074
CDC39_F1::DEF1_F3	31.794	-0.0009	-0.0009	-0.0009	0.0001	0.0001	0.0011	0.0001	0.0001	0.0011	0.0001	0.0001	0.0001	0.0011	0.0011	0.0021	0.0011	0.0011	0.0011	0.0001	0.0021	0.0011	0.0021	0.0031	0.0021	0.0031	0.0021	0.0011	0.0041	0.0021	0.0031	0.0021	0.0021	0.0021	0.0041	0.0031	0.0031	0.0031	0.0041	0.0041	0.0031	0.0031	0.0031	0.0041	0.0041	0.0041	0.0041	0.0051	0.0051
YBL029C-A_F1::GPX2_F3	31.777	-0.0009	0.0011	0.0011	0.0001	0.0021	-0.0009	-0.0009	0.0001	-0.0019	0.0001	-0.0009	-0.0009	-0.0009	-0.0009	0.0001	0.0011	0.0001	-0.0009	0.0011	0.0001	0.0011	-0.0009	0.0001	0.0001	0.0011	0.0011	0.0011	0.0001	0.0001	0.0021	0.0011	0.0011	0.0011	0.0021	0.0021	0.0031	0.0031	0.0021	0.0021	0.0021	0.0031	0.0021	-0.0009	0.0031	0.0021	0.0011	0.0001	0.0041
CYR1_F1::CYR1_F3	31.776	-0.0024	-0.0004	0.0006	-0.0004	-0.0014	0.0016	0.0006	0.0006	0.0006	0.0006	-0.0014	-0.0004	0.0006	0.0006	-0.0004	0.0016	0.0026	0.0016	0.0006	-0.0014	0.0016	0.0006	0.0016	0.0046	-0.0004	0.0036	0.0016	0.0026	0.0016	0.0016	0.0016	0.0026	0.0026	0.0016	0.0016	0.0016	0.0016	0.0016	0.0016	0.0016	0.0026	0.0016	0.0026	0.0026	0.0036	0.0036	0.0056	0.0016
SHS1_F1::CDC11_F3	31.726	-0.0017	0.0003	0.0003	0.0003	0.0003	-0.0007	0.0003	-0.0007	0.0003	0.0013	0.0003	0.0003	0.0003	0.0003	0.0013	0.0013	0.0003	0.0023	0.0013	0.0023	0.0013	0.0023	0.0013	0.0023	0.0013	0.0023	0.0013	0.0023	0.0013	0.0023	0.0013	0.0023	0.0013	0.0043	0.0033	0.0023	0.0043	0.0033	0.0023	0.0043	0.0033	0.0043	0.0023	0.0033	0.0033	0.0033	0.0053	0.0033
RRP5_F1::NOC2_F3	31.7	0.0006	-0.0024	-0.0034	0.0016	0.0046	0.0016	0.0006	0.0016	-0.0034	-0.0014	-0.0014	0.0026	0.0026	-0.0004	0.0016	0.0016	0.0046	0.0016	0.0036	0.0016	0.0036	0.0006	0.0006	-0.0004	0.0076	0.0026	0.0036	0.0006	0.0046	0.0046	0.0076	0.0016	0.0036	-0.0004	0.0066	0.0016	0.0046	0.0056	0.0036	0.0036	0.0046	0.0066	0.0066	0.0056	0.0036	0.0026	0.0056	0.0066
SEC4_F1::PEX11_F3	31.6356	-0.0012	0.0007	-0.0005	0.0006	0.0001	0.0003	0	-0.0001	0.0001	-0.0003	-0.0001	0.0023	0.0007	0.0007	0.0003	0.0005	0.0006	-0.0002	0.001	0.0011	0.0011	0.0003	0.002	-0.0001	0.002	0.0009	0.0012	0.0002	0.002	0.0017	0.0011	0.0012	0.0017	0.0017	0.0004	0.0021	0.0022	0.0016	0.0033	0.0018	0.0025	0.0016	0.0031	0.0018	0.0041	0.0033	0.0028	0.004
YGR130C_F1::TPO4_F3	31.583	-0.0003	-0.0013	0.0007	0.0007	-0.0003	0.0017	-0.0003	0.0007	-0.0003	-0.0013	-0.0003	0.0007	0.0007	0.0007	0.0007	0.0007	0.0007	0.0007	0.0017	-0.0003	0.0007	0.0017	0.0017	0.0017	0.0017	0.0007	0.0007	0.0037	0.0007	0.0017	0.0017	0.0007	0.0017	0.0017	0.0017	0.0017	0.0027	0.0027	0.0007	0.0007	0.0037	0.0027	0.0027	0.0037	0.0017	0.0027	0.0017	0.0017
SGN1_F1::PUB1_F3	31.539	-0.0004	0.0006	-0.0004	-0.0004	0.0006	0.0006	-0.0004	-0.0004	-0.0004	0.0006	0.0006	-0.0004	0.0006	0.0006	0.0006	0.0006	0.0006	0.0006	0.0016	-0.0004	0.0006	-0.0004	-0.0004	0.0006	0.0006	0.0006	0.0006	0.0006	0.0016	0.0006	0.0026	0.0006	0.0016	0.0026	0.0016	0.0026	0.0016	0.0026	0.0016	0.0026	0.0026	0.0026	0.0026	0.0016	0.0016	0.0026	0.0036	0.0026
TCB3_F1::RSN1_F3	31.526	-0.0005	-0.0005	-0.0005	-0.0005	0.0005	-0.0005	0.0005	0.0005	0.0005	0.0005	-0.0005	0.0005	0.0005	0.0005	0.0005	0.0005	0.0005	0.0005	0.0005	0.0005	0.0015	0.0015	0.0015	0.0015	0.0015	0.0015	0.0015	0.0015	0.0015	0.0025	0.0025	0.0025	0.0025	0.0025	0.0025	0.0035	0.0025	0.0025	0.0025	0.0025	0.0035	0.0025	0.0025	0.0035	0.0035	0.0035	0.0035	0.0035
FMP45_F1::YLR326W_F3	31.491	0.0015	-0.0025	-0.0015	0.0035	0.0015	-0.0015	-0.0005	-0.0015	-0.0005	0.0015	0.0015	0.0005	-0.0005	-0.0005	-0.0025	0.0015	0.0005	0.0005	-0.0015	-0.0005	-0.0005	-0.0005	0.0025	-0.0005	0.0035	0.0025	0.0015	-0.0005	0.0025	0.0025	0.0025	0.0025	0.0015	0.0005	0.0005	0.0045	0.0025	0.0015	0.0025	0.0045	0.0025	0.0015	0.0035	0.0025	0.0025	0.0055	0.0055	0.0045
HNM1_F1::MEP3_F3	31.486	-0.0007	-0.0007	-0.0007	-0.0007	0.0003	0.0003	0.0003	0.0003	0.0003	0.0013	0.0013	0.0013	0.0013	0.0013	0.0013	0.0013	0.0013	0.0013	0.0013	0.0013	0.0013	0.0023	0.0023	0.0023	0.0013	0.0023	0.0023	0.0023	0.0023	0.0023	0.0023	0.0023	0.0033	0.0023	0.0033	0.0033	0.0033	0.0033	0.0033	0.0043	0.0033	0.0033	0.0043	0.0043	0.0043	0.0043	0.0043	0.0043
NST1_F1::NOT3_F3	31.485	0.0046	-0.0024	0.0046	-0.0024	-0.0014	-0.0034	-0.0024	0.0036	-0.0024	0.0016	-0.0024	0.0016	0.0076	-0.0014	-0.0004	0.0016	-0.0024	0.0026	0.0036	0.0026	-0.0014	0.0076	0.0016	0.0006	0.0026	0.0006	0.0026	0.0006	0.0006	0.0036	0.0046	0.0046	0.0026	0.0046	0.0016	0.0016	0.0056	0.0046	0.0006	0.0046	0.0106	0.0116	0.0036	0.0016	0.0046	0.0066	0.0096	0.0096
MUP1_F1::TPO4_F3	31.388	-0.0016	0.0014	-0.0016	-0.0006	0.0004	0.0024	-0.0026	0.0014	0.0014	-0.0006	-0.0006	0.0004	0.0034	-0.0016	0.0024	-0.0006	0.0004	0.0014	0.0014	-0.0006	0.0024	0.0014	0.0044	0.0024	-0.0006	0.0014	0.0024	0.0014	0.0014	0.0024	0.0004	-0.0006	0.0024	0.0004	0.0004	-0.0006	0.0014	0.0014	0.0014	0.0004	0.0014	0.0014	0.0034	0.0004	0.0034	0.0004	0.0004	0.0014
RIM1_F1::SFK1_F3	31.337	-0.002	-0.002	0.003	-0.001	0	0.002	0.002	0	-0.003	0.001	0	0.001	-0.001	-0.001	-0.002	0	0.002	0.003	0.002	0.004	0.003	0.001	0.001	0	0.003	0	-0.001	0	0.005	-0.002	0.004	0.002	-0.001	0	-0.001	0.001	0.003	0.003	0.003	0.002	0.005	0.001	0.004	0.007	0.003	0.004	0.003	0.002
PHO88_F1::VHS3_F3	31.316	0.0015	0.0015	0.0005	0.0005	-0.0005	-0.0015	-0.0005	-0.0005	-0.0005	-0.0005	-0.0005	-0.0015	-0.0005	-0.0005	-0.0005	-0.0005	-0.0005	-0.0005	-0.0005	-0.0005	-0.0005	-0.0005	-0.0005	-0.0005	-0.0005	0.0025	0.0025	0.0015	0.0015	0.0025	0.0025	0.0025	0.0015	0.0025	0.0015	0.0025	0.0025	0.0035	0.0025	0.0035	0.0035	0.0025	0.0025	0.0035	0.0035	0.0035	0.0045	0.0045
VPS29_F1::VPS17_F3	31.2342	0.0181	-0.0067	-0.0019	-0.0064	-0.0039	0.0014	-0.0063	0.0164	-0.0051	-0.0057	-0.0057	-0.0052	-0.0074	-0.0045	-0.0044	-0.0066	-0.0059	-0.0069	-0.0039	-0.0046	-0.0056	-0.0046	-0.0055	-0.0059	-0.0043	-0.0047	-0.0034	-0.0063	-0.0038	-0.0059	-0.0065	-0.0046	-0.0045	-0.0052	-0.0062	-0.0051	-0.0053	-0.0047	-0.0038	-0.0036	-0.0043	-0.0044	-0.0058	-0.0057	-0.0039	-0.0035	-0.0047	-0.0031
YBL029C-A_F1::FTR1_F3	31.173	-0.0003	0.0017	0.0007	-0.0013	0.0007	-0.0013	-0.0003	0.0017	-0.0013	-0.0003	0.0017	-0.0013	0.0007	0.0017	-0.0023	0.0007	0.0017	0.0007	0.0017	0.0007	0.0007	0.0017	-0.0013	0.0007	0.0027	0.0037	0.0007	0.0017	0.0017	0.0007	0.0017	0.0017	0.0017	0.0027	0.0037	0.0007	0.0027	0.0037	0.0027	0.0037	0.0037	0.0017	0.0047	0.0027	0.0057	0.0037	0.0057	0.0047
VPS5_F1::VPS5_F3	31.159	0.0014	0.0014	0.0014	-0.0016	0.0004	-0.0046	-0.0006	0.0024	0.0024	-0.0026	0.0004	0.0034	-0.0046	0.0004	0.0024	-0.0036	-0.0026	-0.0006	0.0004	-0.0006	-0.0006	-0.0006	0.0044	0.0004	0.0054	-0.0036	-0.0016	0.0004	0.0004	0.0034	0.0034	0.0024	0.0014	-0.0006	0.0054	0.0054	-0.0016	0.0054	-0.0006	0.0034	0.0024	-0.0006	0.0014	0.0004	0.0034	0.0014	0.0004	0.0024
MOT2_F1::DEF1_F3	31.141	0.0083	-0.0017	-0.0017	-0.0017	-0.0017	0.0003	0.0003	0.0013	-0.0017	-0.0017	-0.0017	-0.0027	-0.0027	-0.0007	0.0003	-0.0017	-0.0037	-0.0027	-0.0007	-0.0027	-0.0007	-0.0007	0.0003	-0.0007	0.0003	-0.0017	0.0023	-0.0007	-0.0017	-0.0007	-0.0017	-0.0017	0.0003	0.0033	-0.0007	0.0013	0.0013	0.0013	0.0003	0.0063	0.0043	0.0053	0.0003	0.0013	0.0033	0.0013	0.0003	0.0023
YMR010W_F1::PIN2_F3	31.1215	0.0001	-0.0004	0	0.0009	0.0004	-0.0008	-0.0002	-0.0001	0	-0.0003	-0.0004	-0.0011	0.0003	0.001	-0.0005	-0.0002	-0.0011	0.0006	0.0002	0.001	0.0005	0.0005	0.0006	0.0006	0.0019	0.0008	0.0006	0.0008	0.0001	0.0012	0.0005	0.0016	0.002	0.0014	0.0008	0.0004	0.0018	0.0013	0.0009	0.0023	0.0018	0.0008	0.0024	0.0019	0.002	0.0014	0.0021	0.0022
LSP1_F1::HNM1_F3	31.101	0.0002	-0.0018	-0.0018	-0.0008	0.0002	0.0002	-0.0008	0.0012	0.0012	0.0022	-0.0008	0.0002	0.0002	0.0012	-0.0008	0.0002	0.0002	0.0022	0.0042	0.0012	0.0012	0.0022	0.0052	0.0022	-0.0008	0.0002	0.0012	0.0022	0.0022	0.0012	0.0042	0.0022	0.0022	0.0022	0.0012	0.0012	0.0032	0.0022	0.0012	0.0012	0.0042	0.0032	0.0022	0.0032	0.0032	0.0032	0.0062	0.0052
ERG26_F1::ORM2_F3	31.076	0	0	0	0	0	0.001	0	-0.001	0	0	0	0.001	0.001	0.001	0	-0.001	0.001	0	0.002	0.002	0.002	0.002	0.002	0	0.001	0.003	0.002	0.003	0.003	0.003	0.004	0.002	0.002	0.001	0.002	0.003	0.003	0.003	0.004	0.004	0.005	0.004	0.004	0.005	0.005	0.005	0.003	0.003
PPZ1_F1::URA5_F3	31.0012	-0.0002	0.0006	0.0002	0.0002	0.0002	-0.0005	0.0001	0.0004	-0.0003	-0.0004	-0.0001	0.0003	0.0002	0.0004	0.0003	0.0003	0.0013	0.0008	0.0002	0.0009	0.0007	0.0006	0.0013	0.0013	0.0009	0.0009	0.0004	0.0006	0.0009	0.0012	0.0013	0.0016	0.0017	0.0016	0.0017	0.0014	0.0017	0.0017	0.0019	0.002	0.0024	0.002	0.002	0.0024	0.0024	0.0023	0.0027	0.0025
SEC61_F1::ERV25_F3	30.978	-0.0003	-0.0003	-0.0003	-0.0003	-0.0003	-0.0003	0.0007	-0.0003	0.0007	0.0007	-0.0003	0.0007	0.0007	0.0007	-0.0003	0.0007	0.0007	0.0007	-0.0003	0.0007	0.0017	0.0007	0.0007	0.0007	0.0017	0.0017	0.0017	0.0007	0.0007	0.0007	0.0017	0.0027	0.0017	0.0027	0.0027	0.0037	0.0027	0.0027	0.0017	0.0017	0.0027	0.0037	0.0027	0.0027	0.0037	0.0037	0.0027	0.0037
SUR2_F1::PPZ1_F3	30.935	0.0029	-0.0011	-0.0011	-0.0011	-0.0011	0.0009	-0.0001	0.0019	-0.0001	-0.0011	0.0009	-0.0011	-0.0011	0.0019	0.0019	-0.0011	-0.0001	-0.0011	-0.0001	-0.0001	-0.0001	-0.0001	0.0009	-0.0001	0.0009	-0.0001	0.0019	-0.0001	-0.0001	0.0009	-0.0001	-0.0001	0.0009	0.0039	0.0009	0.0029	0.0019	0.0009	0.0009	0.0049	0.0029	0.0039	0.0019	0.0019	0.0029	0.0019	0.0019	0.0029
SFT2_F1::PMC1_F3	30.864	0.0004	-0.0006	0.0004	0.0004	-0.0006	0.0004	-0.0006	-0.0006	0.0004	0.0004	0.0004	0.0004	0.0004	0.0014	0.0004	-0.0006	0.0004	0.0004	0.0014	0.0014	0.0004	0.0004	0.0014	0.0014	0.0024	0.0014	0.0014	0.0024	0.0014	0.0024	0.0024	0.0024	0.0014	0.0024	0.0034	0.0034	0.0034	0.0034	0.0044	0.0034	0.0044	0.0034	0.0044	0.0034	0.0044	0.0044	0.0044	0.0044
[truncated: 1,307 more rows]
[truncated: 252 more columns]

## Sheet: Tag Info
TagModule	uptag_oligo	downtag_oligo	PPI.long	PPI.short	Gene.1	Gene.2	ORF.1	ORF.2	AUC
TM_2718	GAATAGCCGATAATCTCAGC	TTACCTCTCTGCATCTAGGA	MUP1_F1::HXT1_F3	MUP1:HXT1	MUP1	HXT1	YGR055W	YHR094C	116.034
[truncated: 1,431 more rows]

## Sheet: BC-PCA Validation
PPI	Condition	CLASS	Relative growth	Ratio
[truncated: 300 more rows]

## Sheet: Concentration-Dependent PPIs
PPI	Condition	Concentration	Relative Growth
[truncated: 240 more rows]
