# Supplementary material for: Quantitative analysis of protein interaction network dynamics in yeast
Source: Mol Syst Biol. 2017 Jul 13;13(7):934. doi: 10.15252/msb.20177532 (PMC5527849; doi:10.15252/msb.20177532)
Supplement: Supplementary file 3 — Dataset EV2 [file MSB-13-934-s003.xlsx]

## Sheet: Content Summary
Dataset EV2. BC-PCA assay data. Contains (1) Raw BC-PCA fluorescence signals for all conditions, raw and quantile normalized, in the presence and absence of methotrexate, (2) A list of excluded strains by condition, (3) A summary of accumulated and depleted interactions by condition, (4) log2-ratios and significance calls for accumulated and depleted interactions by condition, (5) RBD2 BC-PCA dat…

## Sheet: Description
Sheet Descriptions
Raw +MTX	Raw fluorescence signals of barcoded protein-complementation assay (PCA) strains in the pool in the presence of methotrexate and the indicated condition
Raw -MTX	Raw fluorescence signals of barcoded protein-complementation assay (PCA) strains in the pool in the absence of methotrexate and the indicated condition
Norm +MTX	Quantile-normalized and log2-transformed fluorescence signals for barcoded PCA strains grown in the presence of MTX and environmental conditions
Norm -MTX	Quantile-normalized and log2-transformed fluorescence signals for barcoded PCA strains grown in the absence of MTX and environmental conditions
Excluded -MTX	Excluded strains that had significantly changed growth rates in the absence of methotrexate and in a condition
Condition Summary	Number of accumulated and depleted interactions
Accumulated	Processed data for accumulated interactions
Depleted	Processed data for depleted interactions
RBD2 Raw	Raw fluorescence signal values for RBD2-CRISPRi-screens;
RBD2 +MTX	Quantile-normalized and log2-transformed fluorescence signals for barcoded and CRISPRi-RBD-transformed PCA strains grown in the presence of MTX
RBD2 -MTX	Quantile-normalized and log2-transformed fluorescence signals for barcoded and CRISPRi-RBD-transformed PCA strains grown in the absence of MTX
Column Header Description for Sheets: RAW +MTX, RAW -MTX
TagModule	Name of TagModule used to barcoded PCA strain
PPI	Name of PCA protein pair
UP.DN	Identity of tag (up- or down)
DMSO	DMSO sample (replicate 1)
DMSO.1	DMSO sample (replicate 2)
DMSO.2	DMSO sample (replicate 3)
DMSO.3	DMSO sample (replicate 4)
DMSO.4	DMSO sample (replicate 5)
DMSO.5	DMSO sample (replicate 6)
FK506	FK506 sample (replicate 1)
FK506.1	FK506 sample (replicate 2)
CuSO4	CuSO4 sample (replicate 1)
CuSO4.1	CuSO4 sample (replicate 2)
Doxorubicin	Doxorubicin sample (replicate 1)
Doxorubicin.1	Doxorubicin sample (replicate 2)
X1181.0519	X1181.0519 sample (replicate 1)
X1181.0519.1	X1181.0519 sample (replicate 2)
Atorvastatin	Atorvastatin sample (replicate 1)
Atorvastatin.1	Atorvastatin sample (replicate 2)
H2O2	H2O2 sample (replicate 1)
H2O2.1	H2O2 sample (replicate 2)
Low.Nitrogen	Low.Nitrogen sample (replicate 1)
Low.Nitrogen.1	Low.Nitrogen sample (replicate 2)
NaCl	NaCl sample (replicate 1)
NaCl.1	NaCl sample (replicate 2)
Sorbitol	Sorbitol sample (replicate 1)
Sorbitol.1	Sorbitol sample (replicate 2)
Menadione	Menadione sample (replicate 1)
Menadione.1	Menadione sample (replicate 2)
High.Temperature	High.Temperature sample (replicate 1)
High.Temperature.1	High.Temperature sample (replicate 2)
EtOH	EtOH sample (replicate 1)
EtOH.1	EtOH sample (replicate 2)
Amino.Acid	Amino.Acid sample (replicate 1)
Amino.Acid.1	Amino.Acid sample (replicate 2)
Methionine	Methionine sample (replicate 1)
Methionine.1	Methionine sample (replicate 2)
Column Description for Sheets: Norm +MTX, Norm -MTX
UP-DN	Identity of tag (up- or down)
Condition	Name of environmental condition
Tag	Name of TagModule used to barcoded PCA strain
PPI.long	Long name of PCA protein pair
PPI.short	Short name of PCA protein pair
Gene.1	Gene name of first protein in PCA protein pair
Gene.2	Gene name of second protein in PCA protein pair
ORF.1	ORF name of first protein in PCA protein pair
ORF.2	ORF name of second protein in PCA protein pair
AUC	Area under curve of growth curve of PCA strain after 75 hours of growth in the presence of methotrexate
DMSO.1	DMSO sample (replicate 1)
DMSO.2	DMSO sample (replicate 2)
DMSO.3	DMSO sample (replicate 3)
DMSO.4	DMSO sample (replicate 4)
DMSO.5	DMSO sample (replicate 5)
DMSO.6	DMSO sample (replicate 6)
Treatment.1	Treatment sample (replicate 1)
Treatment.2	Treatment sample (replicate 2)
log2-R.avg	averaged log2-ratio between control and treatment fluorescence signals
log2-R.rep1	log2-ratio between control and treatment fluorescence signal (replicate 1)
log2-R.rep2	log2-ratio between control and treatment fluorescence signal (replicate 2)
p.val	p-values from a moderated t-test
q.val	q-values (Benjamini-Hochberg-corrected p-values)
Column Description for Sheets: Excluded -MTX
Type	Reason for exclusion (enhanced growth, diminished growth, by association)
Condition	Name of environmental condition
Tag	Name of TagModule used to barcoded PCA strain
PPI.long	Long name of PCA protein pair
PPI.short	Short name of PCA protein pair
Gene.1	Gene name of first protein in PCA protein pair
Gene.2	Gene name of second protein in PCA protein pair
ORF.1	ORF name of first protein in PCA protein pair
ORF.2	ORF name of second protein in PCA protein pair
log2-R (UP-tag)	log2 ratio between control and treatment fluorescence signal (UP-tag)
q-val (UP-tag)	q-values (Benjamini-Hochberg-corrected p-values for UP-tag)
log2-R (DN-tag)	log2 ratio between control and treatment fluorescence signal (DN-tag)
q-val (DN-tag)	q-values (Benjamini-Hochberg-corrected p-values for DN-tag)
Column Description for Sheets: Condition Summary
Condition	Name of environmental condition
Number of enhanced binary complexes	Number of enhanced binary complexes
Number of diminished binary complexes	Number of diminished binary complexes
Column Description for Sheets: Accumulated, Depleted
Condition	Name of environmental condition
Tag	Name of TagModule used to barcoded PCA strain
PPI.long	Long name of PCA protein pair
PPI.short	Short name of PCA protein pair
Gene.1	Gene name of first protein in PCA protein pair
Gene.2	Gene name of second protein in PCA protein pair
ORF.1	ORF name of first protein in PCA protein pair
ORF.2	ORF name of second protein in PCA protein pair
log2-R (UP-tag)	log2 ratio between control and treatment fluorescence signal (UP-tag)
q-val (UP-tag)	q-values (Benjamini-Hochberg-corrected p-values for UP-tag)
log2-R (DN-tag)	log2 ratio between control and treatment fluorescence signal (DN-tag)
q-val (DN-tag)	q-values (Benjamini-Hochberg-corrected p-values for DN-tag)
Column Description for Sheets: RBD2 Raw
Tag	Name of TagModule used to barcoded PCA strain
PPI	Name of PCA protein pair
UP.DN	Identity of tag (up- or down)
BPII.P20	barcoded PCA-pool transformed with CRISPRi-RBD-plasmid and grown in minimal media without ATC and without MTX (replicate 1)
BPII.P20.1	barcoded PCA-pool transformed with CRISPRi-RBD-plasmid and grown in minimal media without ATC and without MTX (replicate 2)
BPII.P20.2	barcoded PCA-pool transformed with CRISPRi-RBD-plasmid and grown in minimal media without ATC and without MTX (replicate 3)
BPII.P20.ATC	barcoded PCA-pool transformed with CRISPRi-RBD-plasmid and grown in minimal media with ATC but without MTX (replicate 1)
BPII.P20.ATC.1	barcoded PCA-pool transformed with CRISPRi-RBD-plasmid and grown in minimal media with ATC but without MTX (replicate 2)
BPII.P20.ATC.2	barcoded PCA-pool transformed with CRISPRi-RBD-plasmid and grown in minimal media with ATC but without MTX (replicate 3)
BPII.P20.MTX.10G	barcoded PCA-pool transformed with CRISPRi-RBD-plasmid and grown in minimal media without ATC but with MTX (replicate 1)
BPII.P20.MTX.10G.1	barcoded PCA-pool transformed with CRISPRi-RBD-plasmid and grown in minimal media without ATC but with MTX (replicate 2)
BPII.P20.MTX.10G.2	barcoded PCA-pool transformed with CRISPRi-RBD-plasmid and grown in minimal media without ATC but with MTX (replicate 3)
BPII.P20.MTX.ATC.10G	barcoded PCA-pool transformed with CRISPRi-RBD-plasmid and grown in minimal media with ATC and with MTX (replicate 1)
BPII.P20.MTX.ATC.10G.1	barcoded PCA-pool transformed with CRISPRi-RBD-plasmid and grown in minimal media with ATC and with MTX (replicate 2)
BPII.P20.MTX.ATC.10G.2	barcoded PCA-pool transformed with CRISPRi-RBD-plasmid and grown in minimal media with ATC and with MTX (replicate 3)
Column Description for Sheets: RBD2 +MTX, RBD2 -MTX
UP-DN	Identity of tag (up- or down)
Condition	Name of environmental condition
Tag	Name of TagModule used to barcoded PCA strain
PPI.long	Long name of PCA protein pair
PPI.short	Short name of PCA protein pair
Gene.1	Gene name of first protein in PCA protein pair
Gene.2	Gene name of second protein in PCA protein pair
ORF.1	ORF name of first protein in PCA protein pair
ORF.2	ORF name of second protein in PCA protein pair
AUC	Area under curve of growth curve of PCA strain after 75 hours of growth in the presence of methotrexate
guide.RBD2.1	quantile-normalized and log2-transformed fluorescence signals of -ATC sample (replicate 1)
guide.RBD2.2	quantile-normalized and log2-transformed fluorescence signals of -ATC sample (replicate 2)
guide.RBD2.3	quantile-normalized and log2-transformed fluorescence signals of -ATC sample (replicate 3)
guide.RBD2.ATC.1	quantile-normalized and log2-transformed fluorescence signals of +ATC sample (replicate 1)
guide.RBD2.ATC.2	quantile-normalized and log2-transformed fluorescence signals of +ATC sample (replicate 2)
guide.RBD2.ATC.3	quantile-normalized and log2-transformed fluorescence signals of +ATC sample (replicate 3)
log2-R.avg	averaged log2-ratio between control and treatment fluorescence signals
log2-R.rep1	log2-ratio between control and treatment fluorescence signal (replicate 1)
log2-R.rep2	log2-ratio between control and treatment fluorescence signal (replicate 2)
p.val	p-values from a moderated t-test
q.val	q-values (Benjamini-Hochberg-corrected p-values)

## Sheet: Raw +MTX
TagModule	PPI	UP.DN	DMSO	DMSO.1	DMSO.2	DMSO.3	DMSO.4	DMSO.5	FK506	FK506.1	CuSO4	CuSO4.1	Doxorubicin	Doxorubicin.1	X1181.0519	X1181.0519.1	Atorvastatin	Atorvastatin.1	H2O2	H2O2.1	Low.Nitrogen	Low.Nitrogen.1	NaCl	NaCl.1	Sorbitol	Sorbitol.1	Menadione	Menadione.1	High.Temperature	High.Temperature.1	EtOH	EtOH.1	Amino.Acid	Amino.Acid.1	Methionine	Methionine.1
TM_1345:uptag	MET3_F1::MET3_F3	uptag	6031	5449.2	5368.4	5802.2	7012	6472.8	6066.8	5869.6	5246	4757.6	4603.6	5170.8	6382.2	6539	4486.4	4689.6	5898.4	5720	6510.6	5670.8	6421.2	5839	6275	6264.4	5748	5970.2	6125.4	5964.4	5662.4	6017.6	4487	4255.2	3766.8	3824.2
TM_3728:uptag	IMD3_F1::IMD4_F3	uptag	5466	4715	5177	5157.6	6343.4	5750	5072.6	4979.8	4402.8	4422.6	4502.8	4603	5713.8	5753	4495.2	4480.2	5252	5086.8	5523.6	5221.8	5323.8	4773.6	5540.6	5616.8	5112.6	5077.2	5642	5752.2	4619.4	5187.2	4446	4798.6	5422.8	5584.8
TM_3802:uptag	OLE1_F1::OLE1_F3	uptag	5345.2	4827.2	5296.2	5315	6467.4	5989	5331.2	5245	4606.8	5304.6	4702.4	4746.4	5525.4	5965.4	4055.8	4034	5066.4	5270.8	5572.2	5348.4	5559	4901	5594.8	5452.8	5313.2	4825.2	5969.8	5542.4	4602.2	5596.6	5066	5308.8	5839.2	5335.4
TM_3747:uptag	MUP1_F1::MUP1_F3	uptag	6661	5857	6439.2	6445.8	7683.4	7625.8	5917.6	5937	5420.8	5669.4	5878.2	5609.8	6726.4	6561.6	5161.4	5162.4	6284.6	5813.2	6837.4	6499.2	6752	5615.4	6760	6919.4	6362.2	5954.6	7042.4	6782.8	5379.6	6119	3465	3409.2	3743.4	3801.8
TM_4013:uptag	PIS1_F1::PIS1_F3	uptag	3706.2	3256.6	3319	3399.8	4450.8	4047	4214.8	4274.2	3550.8	3641.6	3260.2	3487.4	4542.8	4652.2	3091.6	3313	3781.4	3692.8	3806.6	3733.2	3628.6	3582	3998.4	3963.6	3727	3672.8	4299.6	4426.6	1285.4	2002.4	4272	3988.4	4051.2	4450.8
TM_1337:uptag	HOM3_F1::FPR1_F3	uptag	6183.2	5687.2	5647	5770.6	7165.4	6769.8	3039.4	3346.2	5485.2	5903.8	5215.6	5014.6	6454.4	6630.4	5321	5522.6	6404	6256.4	6193.2	6192	6690.6	6114.2	6679.8	6366	6280.2	6126.6	6779.2	6952.6	5896.4	6989.8	5484	5727.2	6112.4	5755.2
TM_1133:uptag	RBD2_F1::RBD2_F3	uptag	6500	5713	6338.4	6073.8	7520	7001.4	6458.6	6559.2	5674	6321.6	6112.4	6117	6670.8	7246	5612.8	5508.4	6958	6576	6639.8	6444.4	6567.8	5872.6	6453.2	6565.6	6366.8	5860.2	6519.6	6856.2	6010.4	6884.8	5964.8	6424.6	6698	6556.8
TM_3886:uptag	YNK1_F1::YNK1_F3	uptag	5213.4	4483.6	5061.4	4771.8	6057.6	5957.4	5337.4	5307.4	4715.8	5173.8	4768.2	4623	5522.4	5664	4317.6	4392.8	5361.4	5138.8	5397	5132	5687.6	5114.2	5513.6	5617.2	5166.8	5062	5775	5481.6	5003.6	5631.4	5178.6	4779.2	5503.2	5461.2
TM_3805:uptag	ARF1_F1::HXT1_F3	uptag	4944	4078	4547	4582	5676.6	5036.2	4769.6	4746.8	3929.4	4049.2	3097.8	3460.4	5303.4	5490.6	3853.6	3936.8	4201.2	4064.8	3913.2	3987.8	4923.6	4558.6	5016	5150.8	4402.2	4160.2	3477.8	3913.6	1828.4	2686.2	4506	4528.8	4892.4	5216.6
TM_0659:uptag	SRV2_F1::SRV2_F3	uptag	3588	3131.2	3498.6	3349.4	3991.2	3895.6	3825.8	3868.6	3312.2	3382.2	3362	3711.6	3967.4	4217.4	3184	3380.4	4002	3870.2	4071.8	3718.6	4109.4	3762.4	4102.6	3952	3846.4	3783.2	4414.8	4322	4035.8	4479.4	3776.6	3797.6	4552.6	4770.4
TM_0764:uptag	NSR1_F1::DBP2_F3	uptag	4264.8	3539.6	3699.2	3893.6	5108.8	4424	4496.8	4298	3484.8	3396.6	2555.4	2943.2	4633.6	5003.8	3592.6	3811.2	3547	3559.2	4430.8	4419.6	4890	4587.4	3838.2	4120.4	4276.6	4073.2	3125.4	3072.6	3957	4762.6	4543.8	4566.8	4506.8	4733.4
TM_0017:uptag	GIR2_F1::GCN1_F3	uptag	7361.8	6628	7109.4	6989.6	8875.4	8349	7310.6	7230.8	6873.4	7230.2	7469.8	7101.2	7891.6	7881.2	6955.2	7160.2	7784.8	7768.8	7583.6	7283.6	7430.2	6948.4	7610.6	7414.6	7643.8	7108.2	7667.8	8215.8	7026.2	8179.6	7148.6	7709.6	7784	7612.4
TM_3596:uptag	HNT1_F1::HNT1_F3	uptag	4350.4	3861.6	3995.8	3938.6	4424.6	4755	4330.6	4523.4	4083.4	4157.4	3987.8	3729.2	4557.2	4471.6	4157.2	4220.2	4421.2	4182.6	4717.2	4766.8	4679.6	4613.2	4648.6	4696.8	4876.8	4431	4460	4986	4912.6	5572	4947.2	4702.8	4679.2	5451.6
TM_1358:uptag	YNL247W_F1::YNL247W_F3	uptag	2260.6	1899	2071.8	2068	3248.6	2566.2	2873.8	2772.8	2622.6	2245.8	1727	2248.2	2953.8	2447.2	2391.2	2142.4	2376.6	2395.6	3050.4	2936	2559.8	2999.6	3092.6	2872.2	3223.4	2766	3158.8	3189.8	2274.8	2853	4040.4	3486	3495.2	3490.4
TM_3321:uptag	ERV29_F1::ERV25_F3	uptag	3499.6	2960.6	3483.8	3477.8	4097.4	3881.4	3925.8	3843.6	3026.8	3477.8	3212	3377.8	3872.6	4196.6	3184	3194.4	3785.8	3681.6	3880	3635.2	3589	3138.6	3544.8	3610.4	3923.8	3299.4	3691.2	3938.6	3679.2	4279.4	3940.2	3903.8	4179	4236
TM_3185:uptag	VPH1_F1::VMA13_F3	uptag	2425.4	1992.4	2109.4	2074.4	2726.6	2343.8	2859.8	2806.6	2206	2355.6	2088.6	2384.6	3127.4	3241.4	2097.8	2306.8	1827	1832	2467.4	2338.2	2239.8	2557	2318.4	2083	2680.6	2388.8	2262.8	2294.4	2173	2664.6	3336.8	3061	2993.2	3323.8
TM_4056:uptag	CBF1_F1::CBF1_F3	uptag	3163.2	2478.8	2835.6	2640.8	3573.2	3237.8	3399.2	3316	2727.6	2847.8	2738.2	3041	3735	4045.2	2849.8	3010	2943.4	3005.8	3370.8	3119.2	2999	2742.2	2902.2	3042.4	3215.6	2827.8	2736.2	2885.2	3173.6	3799.8	3436	3072.4	3685	3652.2
TM_0144:uptag	SEC61_F1::SEC62_F3	uptag	5004.8	4422	4704.2	4738	5605.4	5885.2	5118.4	5259.8	4419.4	4950.8	5053.6	4975.6	5246.6	5443.8	4599.2	4645.6	5009.2	4860.6	5008.2	5084.8	4728.2	4453.2	4941.2	4985.2	5229.4	4610.4	4707.6	4581.2	4803	5720.4	4912	4959.8	5317.6	5861.2
TM_3992:uptag	FCY1_F1::FCY1_F3	uptag	3964.6	3479	3886.4	3746	4494.8	4318.8	4003.6	4244.2	3699	3848.2	3955.2	4036.8	4401.6	4469.6	3652.8	3865	3764	3772	4147.8	4250.4	4295.6	4025.8	4334.6	4061	4303.4	3914.8	3431.4	3494	3794.4	4152	4682.2	4676.6	4539.4	4670.4
TM_1644:uptag	HOG1_F1::RCK2_F3	uptag	3427	2881.8	3084	3001.4	3946.6	3353.4	3657.4	3420.8	2891.6	3302.2	3380.4	3343	3892.6	4128.2	3070.8	2996.2	3187.8	3313.2	3663.8	3428.6	3322.8	3120.6	3235.8	3252.4	3521.8	3233.2	3097.6	3494.2	3664.6	4376.8	3737.6	3753.2	3964	4152.2
TM_0121:uptag	SNA3_F1::KES1_F3	uptag	5169.8	4501	4857.6	4710.4	5764.4	5608.6	5018.8	4958	4398.4	5296.8	4116.4	3938	5476	5624.4	4196.6	4216.6	4748.2	4783.6	5345.8	5312.6	5026.8	4769	5082.4	5092.4	5249.2	4656.8	4708	4778.2	5115.2	5994.6	4814	4935.4	5347	5546
TM_0188:uptag	HHF1_F1::HHF2_F3	uptag	4114.2	3922.4	3457.6	3557.4	4209	4132	3624.6	3129.4	3578.4	3549.8	3113	3375.4	4231	3631.8	4108.2	4114.2	2169.2	1826.6	4399.4	4189.2	4783	4973.6	3795.2	3961	4185.8	3987.4	1720.2	1774.2	5525.4	6271.4	4016.4	4311.8	4910.6	5514
TM_0812:uptag	LSB3_F1::CUE5_F3	uptag	4354.6	3752.4	3788.8	3862	4637.8	4394.8	4643.2	4588.2	3923	4042.4	4254.6	4378	4855.4	5163.4	3859.2	4093.2	4437.8	4387.6	4411.4	4314.4	4063.6	4272.6	4348.2	4181.6	4495.2	4171.6	3828.4	3933.4	4943	5693.2	4904.2	5168.2	4870	5069.8
TM_0050:uptag	RPT1_F1::RPT4_F3	uptag	5169.6	5136.6	4742.2	4896.8	5860.2	5935.6	5113.4	5325	5009.2	5026.4	5886.4	5594.4	5593.2	5482.2	5141	5571.8	6106.4	5963.6	5796.2	5753.2	5650.6	5697.8	5798.8	5971.2	6165.6	5888.8	5192.2	5098.2	6742.8	7867.4	5795.4	6548.6	5244	5536
TM_0009:uptag	SLC1_F1::SNA3_F3	uptag	5794.4	5264.2	4939	5163.4	6276.2	5937.2	5274.6	5347.8	5868.8	5661.8	5627	5621.8	5206	5200.4	4304.6	4334.4	5562.6	5405	5771.6	5963.2	5880.4	5897.8	6236.2	6086	6087.4	6042.6	4757.8	5369.6	5864.8	6217.2	6417	6498.4	6340	6807.4
TM_0069:uptag	KEX1_F1::MUP1_F3	uptag	4647	4312	4207.8	4194.2	5499.2	5193.4	3845.8	3905.2	4213.4	4691.6	4983.6	4660	4805.2	5005.6	4734.8	4649.6	4716	5040	5561.4	5064.4	4384.6	4718.6	4810.2	4727.2	5179.8	4758.2	3902.2	3559	5874.4	6253	4990	4982	4894.2	5824.8
TM_3391:uptag	DID4_F1::DID4_F3	uptag	5028	4330.4	4646.6	4555.2	5632.6	5268.2	4074	4019.2	4512.2	5104.4	4190.8	3781.2	5515	5501.6	4745.2	4994.2	5183	4934.6	4575.4	4770.6	4873	4732.2	5419.2	5364.4	5578	4836.2	4649	4796.8	1805	2800.2	5046.4	4972.6	5042	5172.6
TM_0425:uptag	CAP2_F1::CAP2_F3	uptag	4351.8	4103	3936.2	3790.6	4880.2	4655	4210.8	4485	4293	3935	4530.4	4300.8	4668.8	4550.2	4403.8	4563	2549.8	2720.4	5688.2	5672.6	5168.6	4675.6	5042.4	5073.8	5188.6	4730.2	4283.4	4591.6	6362.8	7058.6	5734.4	5823.8	4894.2	5205
TM_1283:uptag	ERV25_F1::ERP4_F3	uptag	2592.8	2216.8	1995.2	2212	2783.6	2314.8	2662.6	2423.6	2414	2212.2	2622	2726.2	2803.6	2748	2532.6	2381.6	3203	3342	2951.8	2966.8	2702.4	3006.8	3270.2	2861.4	3106.4	3323	3306.2	3312.4	3827.6	4479.8	3690.8	3710.2	3303.2	3673.8
TM_2843:uptag	ARP2_F1::YDR063W_F3	uptag	4370.6	3939.6	4120.8	4217	5155.6	4792.4	4707.6	5060	3878	4746.2	4032.8	3899.2	5044.2	5304.8	4115.4	4295.2	4919.6	4945	4802.4	4713.2	5019.2	4260.6	4772.8	4719	4981.8	4217.6	4671.8	4955.6	5071.6	5920.4	5153.4	4953.8	5073.8	4773.8
TM_2555:uptag	PRS5_F1::PRS5_F3	uptag	2246.2	1799.2	1798	1820	2480.6	2361.2	2226.4	2379.6	2108.2	2092.6	2303.6	2210.6	2443	2488.4	2280.2	2566.6	2295.8	2600.2	2559.2	2660.2	2292.2	2235.2	2554.6	2047.2	2951.6	2544.2	2511	2521.2	2846	3100.8	3171.2	3243.6	2846.2	2936.8
TM_0126:uptag	SOP4_F1::PDR12_F3	uptag	3930.4	3349.4	3329.8	3536.6	4550.4	4151	4038	4249.4	3873.6	4121.2	3303.2	3556.8	4509.4	4174.8	3730.8	3946.6	3779.6	3660.8	3730.2	4244.6	3889.4	3855.4	3966.8	3327.4	4172.6	3804.4	2270.4	2416.8	3215.6	3002.4	5248	5227	5464.6	5575.6
TM_1738:uptag	SIS2_F1::PPZ1_F3	uptag	4492	3885.4	4066.8	3842.4	5012	4761	4291.2	4508.6	3951.6	4134.4	4574.2	4510.8	4900.8	5111	4297.6	4320.2	4299	3976.8	4287.4	4348.2	4376.2	3992	4413.2	4120.8	4386	4242.8	4343	4712.8	3842.2	4565.6	4863.4	4822.2	5201	5055.8
TM_3599:uptag	VMA21_F1::YGR106C_F3	uptag	3744.4	3381.4	3187	3567	4141.8	3846.8	3390.2	3664.4	3440.6	4150.6	3542.8	3214.4	4104	4383.2	3939.2	4161	4620	4571.6	4153	4107.4	3307.8	3761.2	4217	3748.6	4520.8	3903.2	3526.2	3865	4005.6	4739.4	5173.2	5054	5224	5087
TM_0629:uptag	ERG25_F1::PHO86_F3	uptag	3829.2	3254.8	2956.6	3238.8	3979	4130	2512	3220.4	3508.8	3436.8	3225	3092	4574.6	4667.8	4671.2	4780.8	4395.2	4395.8	4239	4880	3444.6	3237.6	4270	3939.6	4791.2	4405.8	3204.4	3169.2	2033.4	2366	4628.6	4637	5478.2	5379.2
TM_0892:uptag	YGR277C_F1::KES1_F3	uptag	3944	3294	3580.8	3541.6	4554.8	3782.6	3679.2	3893.6	3352.8	3724.2	3916.6	3705.6	4402.2	4723.4	3777.6	3701.2	3769.8	3716.4	4065.2	3889.4	3890.6	3495.4	4031.4	3882.4	4192.4	3942	4137	4110.8	4418.2	5280	4619	4816.6	4620	4536
TM_3949:uptag	VMA6_F1::VPH1_F3	uptag	4515	4121.4	4227.4	3967.4	5360.4	4707	4829.4	4514.8	3684.6	4288.8	4257.6	4270.2	5222.6	5593.8	4321.8	4258.2	4041.2	3925	4915	4832.6	4203	3929.4	4312	4230.4	4737.8	4205.8	3896	3792.8	4236.8	5024.4	5002.8	5366.2	5188.2	5091.2
TM_0524:uptag	YGR106C_F1::VMA13_F3	uptag	4774.8	4289.2	4303.4	4174	5484.2	5341.8	4974	5089	4894.8	4843.4	4654.2	4202	5298.8	5238	4795.6	4781.8	5408.2	5186.2	5430.6	5197.4	5240.8	5002.8	5185	5286.8	5677	5304.4	4806.2	5135.8	5488.8	5908.6	5656.6	5647.2	5380.2	5722.8
TM_3973:uptag	ITR1_F1::MID2_F3	uptag	3169.6	2806.8	2818	2816.8	3702.8	3348.8	3349.4	3791.2	2752.4	2973.6	3152.6	2982.8	4201.4	4322	3260	3149.6	2490.6	2235.6	2572.2	2594.8	2026.2	1569.2	2008.6	2050.8	3041.2	2634.4	2246.2	2726.6	3029	3767.4	4002.6	4291.4	3263.8	2986.8
TM_0391:uptag	DST1_F1::RPB9_F3	uptag	4124.2	3661.6	3647.8	3701	4746.4	4315.2	3897	4069.2	3728.6	3808.2	3287.4	3103.2	4289.2	4572.6	4097.2	4213.4	3923.4	3929.2	4708.4	4453.6	4206.4	3893.8	4114.8	3950.8	4618.8	4197.6	3954.8	4091.2	4337.6	4868.4	4914	5207.2	4769.4	5044
TM_0064:uptag	MOT2_F1::NOT3_F3	uptag	5768.8	5186.8	5240	5357.6	6245.6	6109.4	5464.2	5567	5063.6	5642.8	5895.4	5908	6007.8	6469.2	5476.6	5319.8	5513.2	5313.2	5804.2	5320	5058.2	4980.8	5345.6	5053.2	5548.8	5284.2	4870.6	5015	5876.8	6767.8	6109.6	6053.6	6443.6	6439.8
TM_1603:uptag	RPT5_F1::RPT4_F3	uptag	1945	1658.2	1422.2	1486	2124.6	1890.4	2146.6	2265.4	2076.6	1933.6	2096	2059.2	2482.8	2757.8	1967.2	2032.4	2313	2262.4	2229.2	2033.4	2299.2	2812.6	2391.6	1862.8	2456.8	2275.8	2015.8	2106.4	3458.8	4190.4	3134.4	2574	2131.6	2187.8
TM_0124:uptag	PHO86_F1::YMR134W_F3	uptag	3233.8	2910.8	2810.2	3105.6	3404.6	3499.6	3083.2	3323.2	3512.6	3207.4	3866.6	3363.6	3691	4300.8	3751.8	3574.4	4206	4202.6	3952.8	4073.2	3351.8	3466.2	3746	3865	4549.4	4152.8	2660.2	2714.2	4426.6	4946.2	4722.4	4696.8	4714.2	4759.2
TM_0531:uptag	PHO88_F1::TPO3_F3	uptag	3492.4	2782.4	2519.2	2804.4	3364	3237.2	2729.4	2577.8	3040.8	2875.6	3211.4	2846.2	3250.4	2876.6	3446.8	3425	3878.2	3985.4	3196.8	3606.4	2602.4	2852	2903.8	2584.4	4111.6	3854.4	1569.8	1564	3195.6	3781.4	5404.6	5654.8	4642.2	5093.8
TM_3989:uptag	YCR043C_F1::LPP1_F3	uptag	3079.8	2552.8	2862	2743.6	3380.2	3047.2	3268	3274.8	2578.4	2847.2	2735.4	2878.6	3833.2	4001.6	2790	2859	3145.2	2862.6	3072.6	3218.6	2950.2	2665.2	2866.2	2799.2	3252.4	2943.2	2770.8	3007	3576.4	4439.4	3861.8	3690.4	3693.2	3869.2
TM_2548:uptag	SHR3_F1::HIP1_F3	uptag	3915.2	3399.2	3423.8	3505	4524.2	4442.4	3702.4	4100	3797.4	3990.4	2887	2912.2	4604.8	4557.6	3858.8	4138.6	4087.8	3916	4362.6	4277.2	3948.8	4036.2	4269.8	4075.2	4453.4	4014.6	2690.4	2514.6	3749.6	4090.8	4886.2	5036.6	5415.8	5244
TM_0063:uptag	YGR250C_F1::SGN1_F3	uptag	4238.8	3501.2	3429.8	3688.8	4664	4470.8	4530.2	4519	4098.6	4364.8	3550.6	3777	4754.2	5298.4	3713.2	4030.6	3960.8	4015	4163.8	4364.2	3923.8	4156	4395	4101	4265.2	4193	3716.8	3847.2	5710.6	6505.4	5282.4	4907.4	4971.6	5293.2
TM_0726:uptag	YJL068C_F1::YJL068C_F3	uptag	3748.4	3214.6	3147.4	3207.2	4163.6	3871.6	3885.8	4123.6	3328.4	3853.2	3572	3542	4235.6	4540.2	3715.6	3778	3769.2	3537.8	3803.2	3765.4	3807.4	3505	3777.6	3429	3915	3485.6	3526.8	3842	4127.6	4967.4	4419	3752	3444	3864
TM_4046:uptag	PHO88_F1::KRE27_F3	uptag	3822.2	3154.8	3232.2	3229	4332.2	3873.2	4136.2	3940.4	3534.4	3859.6	3262.6	3399	4241.4	4532.4	3593.8	3692	3793.2	3668.6	3759.8	3809.6	3730.6	3718.2	4060.6	3979	4114	3829.4	1977	2403	3608.6	4241.4	4724.8	4968.8	5077	5465.4
TM_0435:uptag	ITR1_F1::PDR12_F3	uptag	5304.6	4644.8	5221	5051	6066.8	5893.2	5383.4	5434.6	4641.6	4995.8	4760.2	4605.2	6015.8	6055.2	4917.8	5030	4490.4	4325.4	4713.6	4504.8	4526.4	4425.8	4345	4269.8	4547.8	4325.2	3075.6	3482.4	4283.6	4568.2	5558	5614.8	5733	5698.8
TM_4011:uptag	UGA2_F1::UGA2_F3	uptag	3186.4	2805	2820	2807.6	3629	3346.4	3927.4	3645.8	3123.4	3420.2	2833.8	2793.4	4118.2	4248.4	3219	3281.6	3550.2	3322.8	4093.4	3646.6	3645.4	3789	3417.4	3474.4	3968.8	3596	3361.8	3386.8	4839.2	5563	4541.8	4118.2	4239.8	4806.6
TM_2313:uptag	FTH1_F1::FET5_F3	uptag	4563.8	4095.4	3828.6	4092.6	4938.2	4856	4988.6	4945.2	4769	4648.6	4624.4	4491.2	5525.6	5591.6	4297.4	4604.6	5434	5252.4	4873.8	4865.2	4733.2	4622.2	4819	4545.8	5569.6	4946.6	4574.8	4614.6	5801	6244.4	6083.6	5874	5566.6	5928.6
TM_4012:uptag	TPS3_F1::TPS3_F3	uptag	3694	2928	3024.8	3385.2	4052.6	3698.2	3320.2	3714	3159	3600.6	4156.2	4068	4023	4364.4	3646	3745.8	3895.4	3820.8	4118	3973	4342.6	3869.6	3757.4	3492.4	4202.2	3414.8	2773.4	3181.4	4003.2	4797.8	4763.8	4708.4	4688.2	4261.2
TM_2110:uptag	PRS4_F1::PRS1_F3	uptag	3127.4	2857.8	2390.8	2484.4	3351.4	3163.2	2783.6	3153.4	2984.2	3026.6	3295.6	3275.2	3432	3375.2	3412.8	3521.4	3656.2	3631.6	3455.2	3609	2998.8	3305.8	3459.2	3214.6	3558.2	3306	1981	2106.4	2821.2	3061.4	4031.2	3936.2	4165.6	4171.8
TM_0013:uptag	YCR095C_F1::YHL029C_F3	uptag	4178.4	3887.6	3538.8	3673.2	4350.6	3963.8	3790.4	3833.8	3972	3685.4	4671.2	4249.6	4508.4	4440.2	4560.2	4547.6	4385	4255	4959	4484.4	4188.6	4009	4478.8	3839	4901.6	4765.6	3953.2	4271.8	4656.4	5403.2	5505.6	5639.6	5394.6	5415.6
TM_0055:uptag	TPO1_F1::PDR12_F3	uptag	3913	3805	3651.8	3829.2	4197.6	4509.4	4737.8	4689.4	4448	4497.2	4018	3727.6	4512.6	5037.6	4084	4048.8	3740.8	3355.6	4627.2	4550.4	4525.2	4145	4044	4055.6	4505.6	4246.6	3184.8	3583	3804.2	4011.6	5271.2	5382.2	4840.4	5063.6
TM_3301:uptag	PCS60_F1::PCS60_F3	uptag	1760.8	1421.8	1462.4	1521.6	1971	1798.8	2009.2	2190.2	1293.4	1598.2	1352.8	1498.6	2357	2621.6	1907.8	1884.6	1046.6	1051.2	1734.6	1818.8	954	1270	1190.8	1236	1853.4	1582.6	1005.8	928.6	3253.4	3966.6	2951.4	2540.4	2289.4	2315.4
TM_3272:uptag	TCB3_F1::TCB3_F3	uptag	5872.6	5132	5330.4	5422	6599.8	6376.8	6075.6	6141	5433.4	5760.6	6048	5749	6614.2	6498	5507.6	5511.2	5818.4	5332.8	5796.6	5681.4	6077.8	5710.6	5882.4	5494.2	5926.8	5613.2	5076.2	5309.6	6223.2	6679.4	6065.6	6273.2	6308.6	6211
TM_0541:uptag	OSH7_F1::OSH6_F3	uptag	4286	3855	3969	4146	5049.2	4803.2	4213.6	4249.4	3694.4	4345.8	4287.8	4179.8	5049.6	5140	4122.4	4300.4	4179	4294	4657	4447.8	4532.8	3920.8	4319.6	4216.2	4478	3962.6	4111.8	4186.4	4859.8	5596.8	4551.8	4839	4889.8	4695.2
TM_3209:uptag	CDC39_F1::CAF40_F3	uptag	4266.2	3690.2	3916.2	4121.4	4927.2	4776.8	4784.6	4472.2	3798	4259.2	4816	4706.4	5216.6	5240.4	4272.8	4400	4890.8	4986.2	4976	4692.6	4549	4223.2	4396	4470.2	4975.4	4374.2	4160.2	4106.4	5370.6	6370.2	5568.2	5078.6	5049	5136.2
TM_1650:uptag	SNA4_F1::MEH1_F3	uptag	3679.2	3160.6	3426.6	3368.8	4018.6	3834.4	3813.6	3773	3152.8	3620.4	3358.6	3488.2	4067.2	4368.8	3372.6	3419.6	3581.2	3552.6	3888.8	4024.6	3639.8	3428.4	3588	3636	3969	3537.8	3268.8	3326.2	3836.2	4540.8	3961.6	4029.8	4398.2	4302.2
TM_0097:uptag	RPN5_F1::RPN8_F3	uptag	3588	3118.2	2979.8	3271.6	4710.2	4692.8	3432.4	3371.4	3277	3336.2	3574.4	3662.6	3802.4	3997.8	3286.6	3397.6	3369.6	3606	3884	3827.6	3879.2	3624.4	3780.6	3614	4172.6	4222.4	3642	3203.6	4329.4	4851.2	4783.4	5090.2	5309.6	5081.8
TM_0615:uptag	CKB1_F1::CKB2_F3	uptag	3496.2	2831.8	3050.4	3047.4	4014.4	3536.6	3748	3546.4	3033.4	3341.2	3187.8	3303.6	4073.2	4297.2	3118	3182.2	3494.6	3419.6	3699.6	3586.4	3108.4	3207.8	3441.8	3348.4	3645.2	3378.8	3150.6	3404	3925.4	4683.4	4101.4	3709.4	4473.2	4373.6
TM_0061:uptag	FTR1_F1::PDR12_F3	uptag	3414.2	2760.4	2432.2	3684.6	3281.2	3791.4	2509	2807.4	3870	4286	4407.2	3930.8	3250.8	3339.8	3776.2	3565.4	6025	6381.8	4207.2	4835.8	5300.4	4593.2	4281.6	4141.4	3733.6	4036.4	2357.6	1976.8	2851.6	2513.6	5893	6305.6	5193	5950.6
TM_2664:uptag	RVS161_F1::RVS167_F3	uptag	2190.6	2003.2	1709.8	1979	2401.8	2346	2093.8	2240.8	2208	2114.6	2074.6	2075.2	2731.6	2539.8	2497.2	2450.6	2416.4	2439.6	2514.6	2542.8	2731.2	2476.4	2433.4	2258.8	2613.4	2645.6	1880.8	1585.6	3361	3610	2897	2684.2	2856.6	3156.8
TM_0693:uptag	GIS2_F1::BRE5_F3	uptag	2909.2	2468.4	2428.4	2611	3170.4	3032	3246.8	3367.2	2902.8	2908.4	2644.4	2807.4	3611.2	3760.8	2705.4	2870	2334.6	2493.6	3233.8	3273.8	2999.8	3123.4	3069.2	2810.2	3263.2	3018.8	2483	2365.6	3306.8	4054.4	4195.4	3905.6	4038.2	4047.6
TM_2318:uptag	PST2_F1::THI7_F3	uptag	4072.4	3537.6	3439.8	3602	4548.2	4486.6	3203.2	3575.6	3963.2	3811	4046.8	4328.4	4044.4	3655.8	4023.8	4220.6	2108.2	2861.4	3600	3281.2	4419.4	4365.2	3592.2	3561.4	3921.4	3564.8	2074.2	2392.6	4627.2	5035.4	4620.8	4739.8	5209.4	5607
TM_0526:uptag	SNA4_F1::KES1_F3	uptag	3881.6	3164.8	3590.8	3466	4437	3976	3966	3867.6	3594.6	4015.8	2964	2680.8	4152.4	4432.4	3376.4	3529	3535.4	3531	4044.6	3974	3499.8	3402.8	3972.8	3757.8	4392.2	3926	3565	3752.4	3890.6	4580	4376.8	3858.6	4579	4707.2
TM_3381:uptag	CNS1_F1::HGH1_F3	uptag	872.4	573.6	594.2	676	831	906.2	464.8	707.2	843.2	758.8	620.2	371.6	787.6	760.2	1100	1089.6	1100	1169.2	1470.6	1060	1245.2	1463.4	1322.4	1323.6	1267	1663	676.8	760.2	1276.6	1637	1965.8	1860.6	2187.4	2022
TM_3844:uptag	ERP1_F1::PHO88_F3	uptag	1385.2	1176.4	1119.6	1301.6	1692.6	1415.4	1940.4	1806	1489.2	1545.2	853	1094.4	2043.2	2137.4	1551.6	1626.8	1614.6	1536.2	1657	1849	1244.4	1590	1622.8	1425.8	1835.6	1698.2	625.2	769.8	1930.6	2517.4	3131	2738.8	2433.2	2538.6
TM_2604:uptag	MYO2_F1::MYO2_F3	uptag	2160.4	1860	2097.8	2036.8	2504.2	2179.4	2409.8	2181.8	1830.2	2065.6	2291.8	2607.8	2716.2	2870.8	2142.2	2220	2057	2078.8	2569	2378	2061.2	2098.2	2004.8	2013.2	2477.4	2009.4	1839.2	1998.8	2356	2871	2940	2954.6	2749.8	2986.6
TM_3792:uptag	FTH1_F1::VMA7_F3	uptag	2222	1749.6	1927.4	1946.8	2564	2279.8	2555.6	2683	2180.6	2294.2	2114	2147	2792.8	2788.4	2344.2	2466.6	2800.4	2884	2701.8	2489.2	2434.8	2650.4	2120.2	2377.8	2862.2	2540.8	1386	1529.4	3034.4	3492.2	3571.6	2974.8	3049.2	3532.8
TM_1523:uptag	YPI1_F1::SDS22_F3	uptag	5017.2	4306.4	4541.2	4425.8	5603.6	5345.4	4856.2	5222	4271.6	4856.6	3984.2	3887.2	5215.6	5469.4	4649.4	4718	4806.8	5045.6	5244.8	4974.4	4936.4	4663.8	4882.6	4837.2	5082.2	4467	4541.6	4641.2	5713.6	6590.2	5326.2	5304.6	5604.6	5657.8
TM_0433:uptag	SNA4_F1::VMA13_F3	uptag	3711.2	3373.6	3469	3494.2	4279.4	4164.8	3379.6	3552	3621.4	3790.2	3111.8	3064.2	4503.4	4823	3396.8	3763.2	3220.6	3677.2	4021.2	4214	3381.4	3611.8	3595.8	3686.4	4266	3822.8	3033	2906.4	3632.8	3752.4	4549.8	4374.8	4884.6	4848.8
TM_3843:uptag	GSY2_F1::GSY2_F3	uptag	2210	1657.6	1988.6	2152.4	2224.2	1853.8	1885.6	2082.4	1751.6	1810.4	1756.6	1236.8	2473	2243.2	2230.2	2347.2	2561	2850.4	3009.6	2238.4	3582.6	3238.6	2556.8	2268	2283.6	2419.6	3578.8	3140.4	4613.8	5376.6	2640.6	2686.4	2746.6	2557.6
TM_0752:uptag	SCT1_F1::RER2_F3	uptag	4314.2	3779.6	3539.8	3825.8	4737.8	4267	4113.4	3950.6	3902.8	3717.2	4667	4512	4482.8	4607.6	4603.2	4766.8	4699.2	4608.6	4673	4316.4	4297.8	4078	4642.2	4283.2	4852.2	4622	3836.4	4460.8	4626	5125.4	5259.2	5720.8	5496.6	5439.8
TM_3460:uptag	OSH7_F1::MID2_F3	uptag	2711.2	2191	2062	2306.8	3207.4	2737.6	2757.2	2637.8	2321.4	2674.8	2883.8	2778.6	3264	3557.8	2698	2783.6	2795.8	2717.4	2970.8	2636.4	2838	2673.2	2870.4	2519.6	2912.2	2871.8	2061.4	2309.8	3736.4	4269.2	3826	3492.4	3459.6	3771.4
TM_0174:uptag	CKB1_F1::CKA1_F3	uptag	4082	3631.8	3175	3858.6	4169.6	4226	3609	3690	3626.6	3853.8	3564	3853.8	4296.2	4517.4	4106.6	4292.4	4477	4503.6	4555.6	4971.2	4488.8	4549.8	4426.4	4451.4	4979.2	4617.4	4195.6	3708	4289.2	4884.4	5333.2	5467.2	5557.2	5447.6
TM_0083:uptag	PUF4_F1::PUB1_F3	uptag	5424.6	4763.2	5237.2	5130.2	6217.8	5842.2	4784.2	4983.4	4467.8	5312	4698.6	4646.2	6134	6210.6	5230.8	5510.6	4684	4486.2	5843.4	5763.2	5428.6	4843	4940.6	5163.6	5905.6	5152.8	4087.4	4218.6	5292.8	6011.2	6146	6364.2	6358.2	6543.2
TM_3506:uptag	VPS24_F1::VPS24_F3	uptag	1003.6	791.4	821.6	790	941.4	1041.2	208.6	259.2	919.4	946.6	516	523.8	1022.4	1020	888	876.4	943	1038.2	871.2	753.6	1318.2	1400.8	1376	1214.6	1387.8	1344.8	442.6	595.8	351	451.6	1023.6	1437.8	1773.6	1607.4
TM_0108:uptag	RIM1_F1::MID2_F3	uptag	5312.2	4980.2	4687.2	5157	6108.2	6043.6	5214.2	5200.8	4777	5213.8	5521.4	5150.2	5802.4	5915.8	4936.2	4966	5124.4	4568.2	5705.8	5265.6	5044.2	5024.2	5461.6	5378.2	5114	5141.6	5012.8	5418.8	4911.8	5400.2	5054.2	5426.4	4702.6	5106.8
TM_2447:uptag	TCB3_F1::PDR12_F3	uptag	3472.6	3435.4	3138.8	3505.8	4394.8	3948.6	3721.6	4102.6	3685	3657	4125.8	3847.8	4232.2	4360.6	3910.6	3827	3672.6	3784	4130.8	4150	4222.8	4016.4	3811.6	3728.2	3897.8	3546.2	2565	3071	3362.8	3406.6	5350.2	4893.6	4730.8	4883.2
TM_0098:uptag	LSM4_F1::PUB1_F3	uptag	4251.4	3602.2	3369	3788.2	4357	4250	3661.4	3992	3966.8	3831.2	2849	2670.8	4154.6	4327	4144.4	4333.2	3715.8	3781	5011.6	4565.2	4262.4	4236.8	4363	4063.4	4507.4	4728.8	3700.8	3902.2	4745.6	5552.4	5411.2	5452.2	5052.2	5346.8
TM_0619:uptag	SMI1_F1::CHS5_F3	uptag	3394	3126.6	3148.8	2963.6	3975.4	3990.4	3232.4	3295.4	3416.2	3303.8	3378.2	3458.2	4083.6	4062	3663.2	3821.2	3608.6	3417.2	3514	3648.4	3475	3684.2	3446	3344.2	3836.2	3732.6	2389	2971.2	4095	4579.4	4070.6	4070.2	4037.6	3877.2
TM_0176:uptag	YKL088W_F1::VHS3_F3	uptag	4964.4	4260.2	4437.8	4527.8	5941.8	5272.6	5015.2	4979	4297.8	4782.8	5271.4	4809.6	5334.6	5746.8	4741.2	4908.2	4760.6	4636.8	5252.2	5345	5226	4504	4713	4556	5113	4542.8	4740.4	4833	5325.8	6489.2	5917.2	5674.2	6060	6000.4
TM_0181:uptag	LSM4_F1::SCD6_F3	uptag	5394	4601	4883.2	4843.6	5808.6	5959.4	5126	5213.8	4440.6	5197.8	4577.6	4490.8	5725	5774.4	4950.2	5095	5117.4	5144.8	5935.4	5830.2	5511	4787.4	5174	5154.4	5766	4928.8	5187.4	5225.4	5254.8	6414.2	5640.6	5828.8	5843.8	6397.6
TM_0515:uptag	PPZ1_F1::VHS3_F3	uptag	4121.6	3349.8	3467	3638.6	4605.6	4023.2	4442.2	4204.2	3777.2	4040.6	3809.4	3935.6	4979.8	5115	3756	3950.4	3848.6	3970.2	4111.6	4007.4	4006.8	4073	3768.6	3761.4	4320.6	4087.8	3793.4	3943	4560.4	5333.4	4769.4	4566.6	4700	5004.2
TM_0127:uptag	ERG25_F1::ORM2_F3	uptag	4900	4116	4067.8	4221	5121.6	4817	3611.6	3765.6	4288	4482.8	3909.4	3808.4	5207	5425.2	4854.8	4927.6	4256.8	4338.8	4812.2	4965.6	4255.6	4229.6	4430.8	4302.4	4694	4325.6	3975.8	4359.4	4118.6	4951.6	5808.2	5885.2	5725.6	5699.4
TM_1747:uptag	CDC39_F1::NOT5_F3	uptag	3680.6	3054.2	3195.2	3076.2	4001	3817	3725.4	3634.4	3219	3542.6	3923.2	4116	4019.2	4273.4	3453.4	3651.4	3690	3671.8	3898	3756.2	3380	3207.2	3434.8	3131	4034.8	3579.4	3239.8	3585.6	3841.2	4776	4529.6	4330.6	4129	4472.6
TM_3780:uptag	PST2_F1::FTR1_F3	uptag	3944.6	3388.4	3585.8	3439.6	4451	3733.8	3327.2	3212.8	3973	4448.4	4164	4010	4121	4092	3978.8	4143.2	5536.2	5641.6	4202.6	4679.6	5191.8	4974.8	4394.2	4375.2	4599.4	4193.6	2436.8	3554	4917.8	5525.2	5535	5825.8	5479.2	5294.4
TM_3733:uptag	REI1_F1::LSG1_F3	uptag	1604	1147.6	1241	1338.6	1660.6	1715.8	1723.6	1800	1485.2	1638	1934.6	1744.2	2160	2251	1705.2	1607.4	1891.6	1825	1953.4	1926.2	1809.8	2184.4	1785.2	1607.6	2263	1824.6	952.4	1145.4	2748.4	3073.8	3644.8	3222.6	2675	2737.4
TM_0595:uptag	FTH1_F1::VMA8_F3	uptag	3364.6	2716.6	2820.4	2814.2	3386	3432.2	2981.8	3360	3076.2	3295.2	3159.2	3107	3708.2	3786.4	3195.6	3213.2	3911.2	3651.2	3360.2	3382.6	3369.8	3194.2	3189.8	3075.6	3671.2	3298.4	2288.6	2420.4	4084.6	4988.6	4093.8	3627	4400.4	4317.8
TM_3315:uptag	UTP5_F1::UTP8_F3	uptag	2802.2	2413.6	1804.8	2332.6	2902.8	2729	2261	2493	2473.6	2293.4	3179	2804.2	2455.6	2672.4	3333.4	3421.8	3089	3554.6	3546.2	3487.6	3082.6	2993.2	3273.8	2770.8	3604.8	3315	2568	2751	3107.8	3540.8	4132.2	4176	3931.6	4100
TM_0205:uptag	SWP1_F1::YDC1_F3	uptag	3851.2	3247.4	3554	3570.6	4335.2	4020.8	4162	3985.8	3664.4	3879.4	3401	3865.2	4634.2	4838.2	3740.4	3845.2	3850.6	3819	3831.2	3747.2	3581.4	4050.4	3811	3537.4	3955.4	3943.6	2991.2	2947.8	4397.6	4986	4623.4	4164.6	4584.2	4666.2
TM_0095:uptag	DCP2_F1::SCD6_F3	uptag	3879.8	3487.6	3235.6	3422.4	4228.8	4172.2	4252.6	4298	4011	3973.2	3519.6	3688	4688.6	4671.2	3884.6	3960.8	3796.8	3781	4473.6	4121.4	4061.6	4016.6	3895	3758	4413	4320	3402	3420.8	4862	5803	5004.2	4898.2	4822.8	5031.8
TM_0750:uptag	PEX3_F1::PEX25_F3	uptag	3130.2	2605	2506.2	2835	3288	3024.4	2688.8	2848.4	2732.4	2951	3354.8	3351.4	3612.4	3706.6	3135.8	3163.2	3083.8	2889.6	3542.6	3285.6	3020.6	3194.6	3071.4	3143.4	3574.6	3328	2430.6	2161.4	3705.6	4439.8	3888.6	3851.8	3972.8	4002.4
TM_2374:uptag	ATG27_F1::RBD2_F3	uptag	2937.6	2651	2540	2679.4	3565	3241	3440.4	3192	3176.4	3243.4	2743.2	2919.2	3677	3751.4	2916.2	3199.8	3070.6	3027.8	3073.4	3173.8	3241.4	3408.4	3202.2	2879.8	3421	3112.8	2380.4	2512.8	3663.6	4110.8	4316.4	3854	4341	4601.8
TM_0015:uptag	SIT4_F1::SAP155_F3	uptag	4742.2	4045.2	3647.4	3942.6	4971.2	4928.2	4101	4263	4578.2	4342.8	5030.6	4794.4	5014.2	4839.2	4431.4	4641.8	4202.4	4640.6	4794.2	4979.2	4744.8	5173.8	4863.2	4333.4	5025	5407.8	3513.8	3707.6	4808	5332.4	5636.8	5636.8	5703.8	6271.8
TM_2165:uptag	YGR054W_F1::YGR054W_F3	uptag	2859.8	2472.4	2469	2368	3150.2	2943.2	3270	3127.2	2505.2	2855.6	2683.8	2815.6	3595.4	3673.2	2853.4	2820	2417.2	2584.4	2875.2	2985.4	3011.6	3087	2801.4	2890.6	3016.2	2743.2	2105.2	2058	3244.2	3858.8	4065.4	3656.2	3583.8	3687.4
TM_0084:uptag	NUG1_F1::CGR1_F3	uptag	1955.4	1352.2	1490	1508.4	2002.4	1763.8	2007	1635.2	1870.2	1652.2	1561.2	1666.8	2116.8	2075	1636.4	1691.2	749.2	844.8	2037.4	2037.4	2069	2149.2	1662	1723	1878	2140.8	1339.2	1206.4	2419.8	2616	2592.2	2247.8	2036.4	2443
TM_3555:uptag	IST1_F1::IST1_F3	uptag	3262.6	2959.4	2852.2	2858	3586.4	3506.2	3837.8	3768	3640.8	3617.4	2942.6	3017.4	4261.8	4336.4	3213.6	3202.2	3591.6	3535.8	3639.8	3684.2	3276.4	3713	3395	3305.4	4164.8	3557.2	2711.6	2933.8	3959.6	4664.4	5097.2	4088.8	4035.8	4551
TM_3364:uptag	KRE27_F1::SOP4_F3	uptag	2688.6	2611.8	2458	2533.2	3186.6	3036.6	2639	2860.2	2997	2664.2	2990	2385.2	3205.2	3113.2	3268.4	3060.4	3621.2	3937	3417.4	3890.2	3382.2	3122.6	3698.2	3525.2	4188.8	3597.4	2985.6	3184.2	4179.8	4716.4	4080.2	3920.8	4021.4	4327.8
TM_3954:uptag	ERP1_F1::ORM2_F3	uptag	4066	3639.6	3860.6	3765.2	4570.6	4145.6	3743.4	3476	3551.2	3917.6	3684.4	3653.2	4732	5019	3839.4	3950.4	3699.8	3751.8	4122.2	4151.8	3924.2	3609	4008.8	3714.8	4213.8	3801.8	3404.6	3377.2	4395	5237.8	5101.6	5055.2	4825.4	4847.8
TM_0741:uptag	TPO4_F1::PDR12_F3	uptag	3880	3683.4	3313.4	3693.2	4101.2	4100.6	3761	3831.8	4095.2	3971	4178	3836.4	4464.6	4394.8	3761.4	3746.6	3172.2	2901.6	4870	4327.8	4022	4097.8	3848	3889.6	4272.8	4017.8	1629	1967	2453.2	2431.8	5346	5780.2	5671.6	5888.6
TM_0223:uptag	SNA3_F1::VPS66_F3	uptag	4276	3582.6	3853.2	4016	4861.4	4431.2	4296	4131.2	3676.2	4323.6	3651.6	3879.2	4467.4	4706.6	3234.2	3684.4	3639.4	3485	4143.8	4252.6	4404.6	3949	4244.6	4119.6	4190	3864	2960	3132.8	3731.4	4581.2	4308.8	4190.4	4845.6	4805.6
TM_3673:uptag	TVP15_F1::AKR1_F3	uptag	3408.6	2863.8	2518	2904	3444.6	3435.2	2629.4	2875.6	2912	2991	3474.6	3211.6	3514.8	3494	3326	3393.6	3969.6	3956	3547.8	3862.6	3392	3589	3601	3188.8	3688.6	3713.2	2854.6	3361.2	3950.6	4174.2	4443	4215	4301	4555.4
TM_0724:uptag	NUP159_F1::NUP116_F3	uptag	4554	4147	3746.2	3962.8	4740	4848.6	4205.6	4173.4	4581.2	4235.2	5122	4700	4821.4	4911	4682.8	4650.4	4517.4	4629.4	5480.8	4981.4	4772	4713.4	4650.8	4557.8	5381.6	5172	4336.4	4752.8	4969.8	5807.2	5684.4	5714.8	5305.6	5370.8
TM_3860:uptag	LSP1_F1::BOP1_F3	uptag	2072.6	1847.2	1387.8	1638.4	2081.6	2207.6	1357.8	1431.2	1657.6	1675.2	2187.8	2038.2	2593.4	2422.2	2334.6	2335.6	2125.4	2321.6	2467	2588.8	2626.8	2595.4	2383.8	2184.8	2289.8	2281.2	1055.6	947	3083.8	3460.8	4136	3925.8	3248.2	3400.4
TM_3630:uptag	SHR3_F1::KRE27_F3	uptag	2330	1891.2	2122.2	2030.2	2493.4	2326.4	2533.8	2428.4	2319.4	2552.4	1898	1742.4	2893	3247.4	2315	2295.2	2310	2284.6	2784	2607.6	2343.6	2566.2	2303.2	2213	2763.2	2512.8	1486.2	1553.6	2437.6	3004	3696.4	3382	3715.8	3703
TM_3639:uptag	MEH1_F1::GTR1_F3	uptag	1490.4	1171	1246.8	1261.2	1651	1473.4	1635.2	1534.8	1583.4	1509.4	1375	1354.8	1916.4	1913	1435.4	1539.6	1417.4	1534.4	1517.2	1639.8	1454.6	1728	1626.8	1360.6	1789	1769.4	1387.4	1656.4	2204	2621.8	3238.4	2249.8	1897.4	2049.6
TM_3522:uptag	SAC6_F1::ARC15_F3	uptag	1970.2	1785.6	1734.8	1703.2	2201.4	2254.6	2065.4	2198.6	2056.2	2053	1988.8	1525.6	2607	2825.6	2282.8	2342.2	2051.2	1894.4	2601.8	2309.4	2532.4	2862	2122	1920.4	2735.8	2358.2	1442.8	1613	3412.4	4136.4	2361.4	2205.4	2823.6	2929.8
TM_0393:uptag	ERG25_F1::RBD2_F3	uptag	3163.2	2807.2	3001.8	2737.8	3416	3192.4	2908.2	3200.4	3233.2	3057.8	2708.8	2632.4	4553.2	4316.4	3009.8	3132.8	2826.8	2985.6	3146.2	3380.8	2402	2683.6	3019.6	2649.6	3430.6	3683	2477.8	2597.4	1622.4	1380.2	3951.2	4093.2	4068.8	4185.6
TM_3518:uptag	IKI3_F1::ELP4_F3	uptag	2535.4	1842.4	2214	2148	2530.2	2545.6	2224	2477.8	1921	2523.4	2477.4	2626.2	3011.2	3396.6	2217.4	2380.8	2440	2307.6	2656.2	2741.4	2514.4	2337.4	2556.2	2053.6	2816.8	2401.6	1588.6	2172.6	2596.6	3163.6	3880.6	3220.8	3344.4	3609
TM_0049:uptag	SNA4_F1::VPS5_F3	uptag	4144.2	3668.2	3296.6	3423	4190.6	4009	3406.8	3537.8	3650.4	4275.8	3740.6	3799.6	4339	4947.4	4041.6	4073.8	4322.6	4407.6	4729.4	4676.6	3864.8	4279	4357.6	4112	4857.8	4702.8	2767.2	2600.4	4586.4	5101.4	4778.4	4717.2	5111.2	5315.2
TM_0523:uptag	PEX11_F1::ANT1_F3	uptag	2452.2	2319	1886	2287	2850.8	2730	2224	2746	2605.6	2698.2	2088.4	2003	2816.6	2739.4	2775.4	2798.4	1856	2138.6	3002.6	3203.8	2928.2	3013	2756	2518.8	3251.4	2888	2189.4	2496.8	3681.4	4176	3789.4	3488.2	3971.2	3794
TM_1017:uptag	OCA4_F1::YHL029C_F3	uptag	1739.8	1719.4	1900.4	1977	2222	2010.8	1753	2310.6	1784.4	2078.4	2323.2	1954	2672.6	2631	2511	2449.4	2222.6	2196.2	2245.8	2435.4	2165	1970.2	2420.2	2147	2676.8	2638	1604.6	1886.8	2956.6	3421.6	3503	3235.2	3694	3454.4
TM_0702:uptag	SMI1_F1::MID2_F3	uptag	3861.4	3351	2791	3033.4	4050.4	3542.4	2946.8	2990.4	3304	3101.8	3505.4	3241.2	3882.4	4012.2	3506.4	3891	3491.2	3537.8	3531	3942.4	3528	3133	3756.2	3205	3794.8	4173.4	2245.8	2594.4	3687	3757.6	4352	5199.8	4839.2	5090.4
TM_0133:uptag	MMS2_F1::SIP5_F3	uptag	3086	2738	2904.6	2943.8	3398.8	3217.6	2983.6	2759.2	3010.6	3215.6	2414.2	2672	3334.2	3471.2	3077.2	3260	2492.6	2519.8	3669	3552.8	3574.2	3310	3252.6	2924.2	3844.4	3363	1965.4	1769.4	3469	4052.2	4626.6	4268	4472.6	4352.2
TM_0018:uptag	GAR1_F1::YOR004W_F3	uptag	4141.6	3528.6	3322	3365.6	4358.4	4195	3680.8	3719.4	4159.4	3838	3556.6	3753	4371.8	4268.8	4178	4171	3845.2	3899	4463.4	4351.2	3907.8	4094.6	4198.4	3862	4616	4751.4	3593.6	3530.8	5118.6	5588.4	5605	5988.6	5435.2	5703.2
TM_0216:uptag	SMI1_F1::PIN2_F3	uptag	3875.6	3701	3727.4	3989	4589.8	4399.2	3441.2	3611.2	4058.6	3864	4443.8	4022.2	4257.8	4515.6	4433	4553	4375.2	4703.8	4970.8	4931.6	4629.8	3915.4	4335.8	4215	5275.4	4548.6	3526.8	3801.4	4989.2	5381	5243.4	5606.8	5419.8	5445
TM_0449:uptag	SAC6_F1::SRV2_F3	uptag	4025.2	3108.6	3049.8	3257.6	4127.2	4179.8	3944.4	3623.6	3425.8	3473.4	3386.8	3119.6	4261	4572.6	3938.8	3879.6	3678.4	3127.8	4538.8	4077.6	4246.2	3964.2	3975.4	3482.4	4091.6	3929.2	3236.2	3117.2	4712	5502.6	4230.6	4534	4818	4779.4
TM_0040:uptag	YAL053W_F1::ITR1_F3	uptag	4393.4	4023.2	4036.4	3915.6	5246.8	4846.2	4544.4	4654.8	4064.6	4354.8	4427.4	4255.2	5568.8	5825.2	4402.6	4649.4	4427.2	4429	4718.2	4334.8	3881.2	3897.6	4229.6	3911.2	4788.6	4274.2	3740.2	3942.4	4696	5539.4	5835.2	5294.6	5102	5270.8
TM_0029:uptag	TCB3_F1::TPO3_F3	uptag	3930.2	3079.4	3518.8	3393	4001.6	4074.4	3306.2	3315.8	3384.8	3889.6	4194.2	3922.2	3852.8	4767.8	3597.4	3839	3261.2	3434.2	4058.4	4201.2	4504	3917.2	3803	3075	4372	4142.4	2435.2	1523	4570.6	5063.6	5186.6	5702.8	5591.4	5412.8
TM_0038:uptag	ORM2_F1::ERP4_F3	uptag	3528.2	2849.6	3133.4	3213.6	4140.8	3388.6	2500.6	2882.6	3327.4	3510.4	2943.6	2636.4	3666.8	4271.8	3659	3458.8	3961.4	4678.4	4703	4336	4188.6	3651.6	3591.8	3684.8	3939.2	4241.6	2829	2706.6	4674	5073.6	4923.6	5748	4665.8	4738.4
TM_0035:uptag	SLC1_F1::AYR1_F3	uptag	3268.4	3219	2923	3120.8	3315.2	3726	2673.8	2663.2	3738.2	3323	3347.6	3353.2	3357.2	2940.4	2477.4	2693.4	2495.4	2720.8	3574.8	3589.2	3763.2	4349	3624.2	3263.8	3573.8	3634.4	1460.2	2429	3940.2	4512.2	4978.6	4970.6	4492.8	4980.2
TM_0075:uptag	YAL053W_F1::PIN2_F3	uptag	3864.2	3422.6	3554.8	3776.4	4600.4	4534	3076.4	3191	3587.4	3709	3781	3493.8	4484.8	4763.2	4048	4071	4088.2	3872.6	5006.8	4587.6	3729.6	4000.8	3642.6	3671.8	4211.4	4363.2	2504.2	3188	4904	5637.8	5537.2	5971	5372.8	5061.6
TM_0196:uptag	VPS5_F1::VPS17_F3	uptag	3185	2588	2412.6	2804.8	3649.2	3216.8	3462.8	3288.4	3185.8	3199	2975.6	3267.8	4020.4	4155.8	2983.6	3057.8	2987.4	3204.6	2947.4	2929.6	2708	3001.6	2971.2	2801.4	3529	3151.2	2619.2	2595.8	3586.8	4275.8	4224.6	3849.4	4118	4220.4
TM_0224:uptag	NSR1_F1::GAR1_F3	uptag	2743.6	2444.6	2214.8	2413.6	2930.2	2625.2	2108.2	2343.8	2911.4	2589.4	1726	1809	2397	2577.4	2540.6	2695	2409.6	2488	3192.6	3279.6	2963.2	3000.6	2340.6	2623	3527.4	3168.2	611	771	2703	3260.6	3879.6	3753.8	3425	3622.2
TM_1948:uptag	APS1_F1::APL4_F3	uptag	2265.2	1805.4	1545.8	1693	2376.2	2344.8	2542.4	2721.2	2631.8	2189.2	2374.6	2414.8	2874.2	2933.4	2146.6	2308.4	2180.2	2195.4	2572.4	2335.2	2218.4	2688.8	2178.4	2099	2573.4	2717.2	1709.4	1813	3492.6	3865.6	4020.6	3417.4	3044	3498.4
TM_0119:uptag	GAR1_F1::RPA190_F3	uptag	4436.2	3984.2	3729.8	3780.8	4832.8	4643.8	4160.6	4170.8	4297.2	4244.8	4169.6	4100	4294.6	4652.4	4557.2	4617	4383.6	4548.8	5163	4462.6	4659.6	4939.8	4863.4	4359.2	4983.8	4856	3176.8	3222.6	4501	5040.4	6050.2	6428.4	5477.2	5664.2
TM_4279:uptag	SNA3_F1::MEH1_F3	uptag	4061.4	3715	3370.8	3561	4449	3971.8	3684.2	3877.4	3549.6	3677.2	3409.2	3288	4127.2	4125.6	3705.4	3629.2	3481.6	3653.4	3701.8	3891.2	3611.2	3287.6	3695.6	3520.8	4122.4	3906.6	3141.4	3170	3942.6	4319.2	4752.6	4559.8	4426.2	4572.4
TM_2154:uptag	ERV29_F1::PPZ1_F3	uptag	1772.4	1687.4	1729.8	1734.8	2281.4	2104.4	1458.4	1762	1363.4	1836.4	2549	2465.2	1879.2	2188	2083.8	2207.4	1912	1849.6	1902	2271.2	1600.8	1228.6	1407	1810.4	2460.6	2043.4	248.4	505.4	1377.4	2026.4	3043.6	3224.2	3317.4	3177
TM_3510:uptag	ERV25_F1::PPZ1_F3	uptag	784.8	635.2	583.4	680.4	941.6	651.4	828.8	800.6	841.6	696.4	1042.6	1051.6	1226.4	1199.8	992.8	1152	880.6	886.6	889.2	930.2	783.4	870.6	752.2	748.4	862.8	1065.4	275.4	465.8	1156.8	1637	2648.6	2091.4	1474.6	1673.8
TM_0143:uptag	HHF1_F1::HHT2_F3	uptag	4091.4	3941.8	3361.8	3439.8	4561.6	4619.6	3806.6	4221.6	4033	3875.8	3250.4	3263	4008.6	4277.8	4016.2	4308	2536.4	1708.2	5020	4692.2	4146.8	4366.4	4483.6	4482.4	4752	4922.2	2316.2	2634.6	4562.2	4878	4819.6	4905	5595.6	6015.2
TM_2102:uptag	SLC1_F1::YJU3_F3	uptag	2060.2	1781.4	1810.2	2247.4	2464.8	2054.2	1380.6	914.2	1581.2	2222.6	2103.4	1685.4	1942.6	2357.4	1978.2	1872.8	395.4	962	1840.4	1850.4	3027.4	2488.6	2012.2	2484.4	3005.4	2705.2	934	771.2	1321	1481.8	3454.4	3842.6	3478.8	3057.6
TM_0434:uptag	UTP8_F1::UTP15_F3	uptag	2829.4	2685.2	2537	2451.8	3032.6	2911.8	2347.4	2284.4	2794.2	2586.2	3542.2	3753.4	2629.2	3183	3522.8	3651	1529.4	1321.8	3362.4	3700	3050	3060.2	3362	3151.6	3712.2	3813.2	1299	1652	2757	3008.2	4417.8	4920.4	4949.6	4998.4
TM_0762:uptag	ALO1_F1::ADE17_F3	uptag	2697	2026.2	1980.2	2232	2530.8	2586	2272.2	2471.4	2249	2443.6	1622	1657.4	3158.2	3132.2	3115	3145	2341	2773.4	3101	3164	3297.4	3038	2788.8	2985	2601.2	3138.4	2259.2	1858.6	5695.8	6385.8	2725.6	2692	3401	3591.6
TM_1985:uptag	NUP82_F1::NUP116_F3	uptag	2278.8	1930.6	1970	2032	2698.2	2483.4	2422.4	2489.6	2227.6	2150	2524.2	2586.8	2924.8	3210.8	2419.2	2577	2311	2380.8	2819.4	2347.2	2180.2	2366.8	2134.2	2061.6	2779.4	2458.4	1695	1998	2945.4	3503.4	3678.4	3210	2955	3189.8
TM_0164:uptag	GIN4_F1::NAP1_F3	uptag	4415.2	4271.2	4345.6	4540.8	5415.4	4626.2	4359.2	4728.4	4596.6	4887.2	5137.6	5066.2	5296	5132.2	4638.6	4829.6	4093.6	4991	5261	4564.8	4654.8	4435	4483.6	4445	5198.8	4726.2	4299	4878.2	5055.2	5848.8	5728.4	5930	5830.4	5841
TM_0033:uptag	SSH1_F1::ERP4_F3	uptag	3884.2	2979	3279.2	3227.2	4199.6	3725.2	3952.2	3887	3714.2	3704.8	3241	3384	4144.6	4303.6	3065	3570.2	3351.8	3660.2	3915.6	3491	3221.8	3677.4	3640.8	3506	4111.6	3761.2	2292	2337	3828.2	4630	5063.4	4939.2	5070.2	4921.4
TM_0199:uptag	SFK1_F1::PDR12_F3	uptag	4779.2	4244.2	4490	4535.4	5631.6	5317.2	5077.8	4941.6	4455.8	4889.2	4525.6	4450.8	5287.2	5453.8	4369	4398.4	4223	4009.2	5114.4	4860.4	5185.6	4679.2	4795.2	4648.4	4612.6	4331.4	4138.2	4402.6	3667.8	3955.6	5380.2	5486	5281	5356.2
TM_4197:uptag	YBP1_F1::YAP1_F3	uptag	2626	2160.2	2151.6	2238.8	2703.6	2755.6	2706.8	2843.4	2542	2759.6	2537	2613.2	3059.8	3044.2	2570.4	2673.4	2357.8	2304.4	2853.2	2695.2	2631	2825.6	2458.2	2404.4	2803.4	2813	2534.4	2557.6	2891.8	3393.4	3983	3855.4	3873.8	4174.8
TM_0150:uptag	CNB1_F1::CMP2_F3	uptag	3171	2763	2866.2	2338.4	3260.4	3266.2	3003.6	3311.8	3093.6	2957.4	2870.6	2913.4	3741	3654.6	3123.2	3433	2093.4	2537.4	3312.8	3485.8	3563.8	3440.6	3466	2959.6	3485.6	3512	2617.4	2694.4	3859.4	4538.6	4638.6	4773	4444.8	4469.8
TM_0142:uptag	KTI11_F1::ELP3_F3	uptag	3316.8	2994.2	2905.4	3116.8	3719.2	3568	2973.8	2964.2	3242	3251.4	3326.2	3531	3378	3479.4	2914.2	3203.6	2683.6	2450.6	3030.2	3094	3212.4	3278.4	3192.8	3125.6	3269.8	3338.8	1763.8	1716	2942	3303	3741.2	3745.4	4267	4440.4
TM_0016:uptag	PXR1_F1::NOP10_F3	uptag	4149.2	3074.2	4121.6	3876	4095.2	4409.8	2994	3590.2	4186	3977.8	3901	3603.8	4169.8	4027	3935.8	4048.6	3696.2	4427.4	4749.2	4378	3485.6	4017.8	3927.2	3114.4	4355.2	4729	3152.6	2932	3553.6	3911.6	4675.4	4520.8	4534.2	5080.2
TM_3700:uptag	XPT1_F1::XPT1_F3	uptag	3854	3297.8	3309.8	3440.4	4326.6	4313.2	3486.4	3674	3536.4	3676	2936.2	2712.6	4915.2	4757.4	4434.2	4114.8	4056.4	4311.8	5032.8	4912	4960	4642.2	3939.6	4507	4963.6	4718	2847.6	2400.4	6680	7700.6	4811	4644.2	4705.2	4855.2
TM_0221:uptag	ALO1_F1::KES1_F3	uptag	3026.6	2438.2	2688	2379.4	3451.6	3019.6	2640	2760.2	2921.4	2675.4	2291.4	2024.2	2990.8	3436.6	2898.8	2911	3076.4	2876.2	3057.2	2277.8	2962.2	3572.2	3114	2860.2	3298.2	3370.4	2102.4	1547.2	4751.2	5181	3301.4	3962.4	3805.4	4048.2
TM_4150:uptag	TPO1_F1::PDR5_F3	uptag	2845.4	2270.2	2143.2	2413	2716.8	2764.6	4597	4307	2604	2385.4	2152.6	1914	4396	4520.2	2488.2	2715.6	2164.4	2223.2	2706.2	3105.4	1907.2	2678.8	3022.8	2800	3660.4	3531	2322.8	2510	2372.8	2810.4	4407.6	4552.2	3723	3668.4
TM_0005:uptag	FMP45_F1::TPO3_F3	uptag	3945	3909.4	3454.8	3713.8	4866.6	4237.4	2994.2	3292.8	3915.8	3749	3797.8	3424.6	4692.8	4318.2	4081	3680.2	3889.2	3921	5118	4742.6	5582.4	5391.2	4218.6	3617.4	4261.6	4180.2	3873.6	3493.2	6254.4	6929.6	4851.6	4619.6	4979	4592.6
TM_1294:uptag	PEX3_F1::PEX11_F3	uptag	2085.8	1974.2	1908.4	1881.2	2006	2283	1972	2160.8	2237.8	2200.6	2065.4	2202.2	2478.8	2476.2	2234.8	2357	2521.6	2382.8	2610.6	2471.4	2253.4	2454.4	2251.6	2352	2773.2	2544.8	1453.6	1556.6	3216.2	3892.2	3055.2	2610	2848	3034
TM_2104:uptag	ARF1_F1::TPO3_F3	uptag	1370.8	1029.4	1088.4	1257.6	1497.2	1404.6	1403.6	1264.8	1153.2	1249.2	1040.8	1257.6	2061	1998.4	1243.6	1371.2	1229.2	1174.6	1442.6	1227	1344.2	1502.8	1299.4	1183.2	1543.8	1357.6	641.4	610.4	1586.2	1878.8	2728.2	1971.6	1819.4	2231.6
TM_4128:uptag	VMA21_F1::ERV25_F3	uptag	2733	2212.4	2399.2	2423.4	2986.4	2917.4	2222.2	2436.6	2098	2532.4	3010	2877.2	2808.4	3157	2826.8	2976.6	3225.6	3111.4	3421.2	3138.2	2738.8	2505	2946.6	2944.8	3176.2	2948.2	2385.2	2512.2	3023	3453.8	3307.4	3246.6	3269.8	3124
TM_3730:uptag	TVP15_F1::ATG27_F3	uptag	2870.6	1946.6	2063	2323.8	2910.6	2849.2	1882.6	2294.8	2207.6	2494.6	2417.6	1902	2870	3052	2974	2927.2	3068.4	3173.8	3493.8	3038.6	3008.6	2600	2855.4	2646.8	3182.2	2913	2185.8	2541.2	3004.4	3684.6	4045.4	3842.4	3706	3519
TM_0633:uptag	ERP6_F1::ERV25_F3	uptag	2242.2	1943.4	1812.4	1767.4	2477.4	2346.2	1616.4	2023.6	1945	1649.8	2310.6	2104.2	2668.4	2781	2505.8	2286.8	2132.2	2283.4	2016.8	2419.6	1946.4	1834.2	2140.8	1887.4	2345.8	2460.8	1123.6	1524	2336.2	2324	3561.2	3352.4	2690.8	3066
TM_2551:uptag	PST2_F1::YJL016W_F3	uptag	3589.2	3135.4	2929.4	3137.2	4438.6	3841.8	3172.6	2955.4	3454.8	3590.4	3075.8	3112.2	4073	4714.8	3766.2	3815	3253.2	3554.2	4298.2	3954.4	4127.2	3769.8	3830.6	3589.8	3920.2	3889.4	3490.6	3285	3543	3931.8	4901.8	4759.6	5099.8	4730.2
TM_1819:uptag	SNA4_F1::GTR2_F3	uptag	2761.2	2357	2419	2418.4	3141.2	2858.8	2377.2	2606.4	2731.2	2623.8	2424.6	2427.8	3097.8	2978	2897	2883.4	2891	2718.2	3434.2	2795.8	2347.8	2414.6	2486	2345.8	3252.4	3077.2	1476.6	1507.2	3337.2	3546.2	3913.6	3241.2	3807.4	3718.2
TM_1450:uptag	STE24_F1::PPZ1_F3	uptag	2029	1523.4	1534.6	1618.4	1884.8	1684.4	1870.8	2087.4	1811.2	1751	2146.2	2148.2	2110.4	2362.6	1849.4	2002.6	1578	1562.6	1494.8	1603.6	1364.8	1954	2016.8	1539.6	2184.2	2064	812.6	936.4	1819.8	2132.2	2849.6	2673	2529.8	2654
TM_3778:uptag	TVP15_F1::SEC27_F3	uptag	2641	2329.4	2222.8	2186.8	2591.4	2517.6	2233.4	2289.8	2172	2550.2	2589.4	2650.6	2597.2	2842.2	2806.8	2871	2411.2	2629.6	2940	3084.8	2747.8	2790.6	3009.8	2656.4	3227.4	2953.4	1666.4	2238	3147.8	3738.6	3853.2	3329.6	3381	3695.8
TM_0052:uptag	CIC1_F1::NOP15_F3	uptag	2516.2	2186.2	1923.6	2617.2	2913.2	2755	1864.2	1852.2	2765.6	2136	2197.4	1938.2	2823.2	2781.8	2757.2	2201	1611	1961.2	2798.4	2828	2916	2712.4	2816.2	2442.6	2809	2762.2	2656.8	2460.2	2483.6	3131.2	4638	4397.2	3004.6	3309.2
TM_3731:uptag	ERG25_F1::PPZ1_F3	uptag	1828.8	1451.6	1272.6	1679.8	1980.4	1780.6	1511.2	1819.8	2103	2036.2	1918.2	1942.2	2602.6	2556.4	2054	2227.8	1699.6	1659.4	1872.8	2356.4	1610.6	2376	1908.4	1562.8	2243	1990.8	747.6	1074.6	1248.4	1747.6	3666.4	3139.4	2909	2985.8
TM_3809:uptag	FMP45_F1::HNM1_F3	uptag	2542	1949.4	2284	2219.4	2547.4	2591.8	1454.6	1766	1596.8	1914.4	2201	1500	2829.2	3068.6	2242.6	2509.4	2083.2	2233.6	3800.6	2630.2	4648.6	4265	2794.4	2577	2239.4	2035.4	4018	3454.4	4880.8	5669.4	2190.6	2404.2	3035.2	3108
TM_0477:uptag	VMA7_F1::VMA5_F3	uptag	3476	3014.4	2698.8	3153.4	3364.2	3534.8	3015	3091.2	3295	3558.2	3631.2	3565.2	3517.4	3789.2	3429	3800.6	3941	3859	4109.6	4377	4068.6	3309.8	3834.8	3733.6	4131.6	3601.6	3044.6	2572.4	4185.8	4729.6	4052.4	4409	4407.4	4367.8
TM_0735:uptag	FCY2_F1::SOP4_F3	uptag	2238.8	2009	2097	2068.8	2541.2	2514.2	2054.8	2372.6	1997.4	2461.2	1600.2	1779.4	2971.2	3055.6	2164.6	2262	2248.2	2296.6	2917.4	2920.2	2506.6	2463.4	2597	2517.6	2760.6	2503.2	1785.6	1540	2932	3585.6	3530.2	2897.8	3863	4042.6
TM_0110:uptag	YER113C_F1::RBD2_F3	uptag	3054.6	2831	2425.8	2896.4	2996.6	3398.2	2558.4	2723.8	3117.2	3331.4	3764.8	3466.6	3231.8	3694.4	3367	3689	3620.2	3979.8	4246.2	3531.8	3482.2	3321.6	4021.2	3174	4137	3996.2	1976.8	2112.2	4577.2	5352.6	4421	4891.8	4707.8	5039.4
TM_0152:uptag	FAT1_F1::AYR1_F3	uptag	3670.8	3000.6	3327	3212.2	4159.4	4108.4	3453	3834.8	3475.8	4127.6	3985.2	3815	3985	4126.8	3192.2	3317.4	3566.4	3231.6	4035	3884	4094.8	3862.2	3804.2	3477.8	3912	3814.4	2109.4	2996.6	4670.4	5581	4889.4	4271.2	4260.8	4868.2
TM_2182:uptag	NOC2_F1::HHO1_F3	uptag	2130.8	1642.6	2063.8	1936.2	2530.8	2191.4	1784.8	1929.8	1873.4	2256.6	1510.2	1496.4	2463.8	2398	2121.2	2121.2	1829	1792	1904.4	2090.4	1890.4	2451.4	1917.6	1805	2398.8	2387	1117.8	1173.6	2217.4	2536.6	3420.2	3273	3153.2	3216.4
TM_0710:uptag	YLR413W_F1::TCB3_F3	uptag	2959.6	2458.8	2514.2	2487.2	3270.8	3002.2	3676.2	3349.4	2575.2	2854.2	2472.4	2834	3850.2	4388.2	2671.6	2710.6	2314.2	2167.4	2917.4	2800	2703	3121	2832.2	2689	3019.4	2712.2	1600.6	1842.6	2049	2500.6	4351.6	4089.6	4037.6	4279.2
TM_1695:uptag	CTR2_F1::RBD2_F3	uptag	2181.2	1734.4	1406.4	1496.6	2077.6	1999.2	1752	2027.8	2093.4	1856.6	2177.8	2350	2800.2	2877	2192.4	2377.6	2406.2	2418.6	2437	2575.6	1515.2	1823.2	1857.6	1680.6	2356.6	2537	1137.4	940.6	2132.2	2787.4	3886.8	3478	3030.2	3358.4
TM_0651:uptag	HNM1_F1::YJU3_F3	uptag	2279	2029.4	2071	2132.4	2585.2	2367.4	2507	2356.2	2586.8	2229.8	2029.6	2287.4	3449.8	3648	2225.2	2367	1662.6	1552.4	2186.2	2217.4	1886.6	2411.2	1944.2	1657	2579.8	2273	1188.2	1156.8	1825.2	1718.8	3554.8	3096.4	3247.4	3273.4
TM_0163:uptag	ORM2_F1::DFG5_F3	uptag	3176.6	2924.2	2807.8	3024.8	3791.2	3831.6	2558.6	2599.4	3825	3310.8	2748	2763.2	3956.4	4159.4	3422	3641.6	4010	3424.8	4327.8	4008.2	2917.6	3667.2	2963.2	3451.4	3803.6	3068.8	1899.8	2283.6	3654.2	4221.4	5450	5352.6	4504	5186.4
TM_3562:uptag	SAP155_F1::ADE17_F3	uptag	3530.2	2868.2	2548.8	3032.2	3739.2	3351.4	3298.6	3352.6	3243.6	3586.2	2692.8	3134.2	3978.2	3857.4	3130.2	3486	3134.2	3053.8	3100.4	2871.6	3346.8	3498	3246.8	3168.6	3581.2	3695	2218	2135	4173.8	4569	3563.6	3484.8	3772.6	4155.8
TM_3013:uptag	SWA2_F1::CHC1_F3	uptag	2478.6	2270.4	2404.4	2324.4	2846.6	2716.8	2289	2460.2	2328.4	2645.4	2899.8	2866.8	3248.6	3121.8	2803.4	2763.2	2612.6	2396.4	3116.6	2906.2	2752.4	2722.4	2548.8	2561.4	2970.2	2853.2	1674	1733.2	3299	3790.6	3794.2	3718.6	3576	3857.2
TM_0048:uptag	GAR1_F1::RPA43_F3	uptag	4357	3973.4	3848.8	3668.2	4978.8	4646.4	3677.6	4343	4107	4291	3605	3419.2	4500.4	4401.2	4441.2	4503.6	3255.2	4014.2	5584.8	4356.4	4939.2	4666.6	4527.6	4302.8	4206.2	4774	3954.2	4221.6	4272	5069.2	6208	6355.2	5427.6	5911
TM_0006:uptag	RCN1_F1::CNB1_F3	uptag	4291.6	3956.4	3899.6	4019	4797.6	4744.8	3199.4	3372.2	3874.6	4226.6	4000.2	3600.2	4559.4	4572	4274.6	4234.6	2293	2855.6	4042.6	4498.8	4396.4	3986.8	3108.8	3501	4069.2	4709.2	2678.2	3343.8	4609.8	5308.8	5478	6033.2	5825	5717.4
TM_0578:uptag	SQT1_F1::TIF6_F3	uptag	3531.2	2916.2	3106.4	3123.4	3830.6	3664.2	2934.4	3180.8	2842.4	3241.8	3756	3200.8	3952.6	3921.6	3550.8	3760.2	3204.4	4071.8	4019.6	4486.8	3767.6	3389	3868.4	3164.8	4098.4	3606.6	3110.8	3591	3573.4	4380	5177.8	5010.2	4838.8	4799.6
TM_0600:uptag	YSC84_F1::YSC84_F3	uptag	3894.2	3277	3554.8	3555	4533.2	4217.6	3917.8	3971	3265.4	3791.4	3547.2	3574.8	4398.2	4854	3641	3785.2	3676.4	3621.4	4137.2	4166.6	4184	3963.8	3735.6	3608.4	4149	3463.6	3395.2	3505.6	4488	5295.8	4838.6	4643.8	5033.2	4901
TM_1868:uptag	RFC2_F1::RFC3_F3	uptag	2356.2	1835.6	2092	2100	2709.6	2407	1861	1738	2161.4	2095.4	1911.4	1692.8	2882.2	2983.6	2010.4	2337.2	1135.2	1108	2700.6	2778.8	2254.4	2065.2	1953.6	1757.4	2647.2	2374	1698.2	1562.6	2652.2	3312	3499.4	3757.6	3644.6	3581.8
TM_0019:uptag	PPZ2_F1::SIS2_F3	uptag	4638.2	4306.4	3795	4308.8	4982.6	4890.6	4390.6	4766.6	4665.4	4336.2	4557	4719.4	4909.8	4528	4593.8	4167	4119.6	4481.2	5288.6	4862.6	4667.2	4537.2	4821	4473.2	5093.4	4958	3250.4	3414.2	4976.4	5694.4	5411.4	5343.2	5595.4	5718.6
TM_0220:uptag	NCB2_F1::BUR6_F3	uptag	2957.4	2714.2	2500.6	2926.8	3203	2890.6	2227.6	2382	3017	2579.4	2076.8	1783.6	3122.8	3038	3140.2	3313	1927	2456.2	3532.2	3204.2	3594.6	3030.6	3157	2411	2951.4	3508.4	1970.6	1949.2	3445.6	3626.2	3875.8	3832.2	4074	4020.2
TM_2351:uptag	CHS3_F1::KEX1_F3	uptag	4033.6	3273.2	3368.4	3333.4	4059.8	3789.4	3151.2	3340.2	3515.2	3358.6	3190.4	3006.2	3183.2	3288.2	3826.2	3965	3703.4	3525.6	3963.4	4107.6	3761.8	3536.8	4075.4	3976.2	4182.6	3678	1658	1238.4	3958	4600.2	4799.8	4794.6	5134	5226.6
TM_0074:uptag	MCD4_F1::ERV25_F3	uptag	4031.8	3384	2693.8	3205.6	4285	3965.2	3308.2	3228.2	3367	3743.2	2834	2737.6	3921.8	4003.2	3308.6	3908.4	3522.8	3048.6	3526.4	4326.4	3040.4	3393	3563	3497.6	4184.8	4049.8	2217.6	2577.6	4474.8	5010.2	5224.4	5185.8	5474.8	5393.4
TM_3613:uptag	SFK1_F1::MID2_F3	uptag	865.6	908	765.6	443.8	1078.2	950.2	1047.4	1449	1238.6	904	1372.6	561.4	1284.2	1820.4	1479.8	1247	663	347.2	725.4	48.8	1155.2	1111.4	241.4	1312.4	1443.4	940.8	426.6	334	980.4	985.4	1946.4	2206	2844	2604.6
TM_2412:uptag	MPT5_F1::DEF1_F3	uptag	2203.2	2004.6	1898.2	2210.4	2807	2458.4	2538	2486.6	2351.8	2444.4	2421.8	2733.8	2910	2979.2	2392	2574.8	2092.2	2120.2	2445.8	2427.2	2083.4	2375	2374.2	1991	2528.2	2577.2	1353.4	1360	2951.2	3465.2	3892.4	3448.4	3012.4	3248.8
TM_3837:uptag	CDC39_F1::LSM4_F3	uptag	2958.2	2342.6	1607.8	2210.6	2801.4	2576.8	2154.6	2182.8	2505	2434	1595	1910.2	2835.4	3118.4	2430	3079.6	2322.4	2334.6	3463	2371.2	2620.4	2818	2978	2291.2	3266.6	3240.4	496.6	1632	4214.8	4332.8	3070.4	3554	3329	3655
TM_0096:uptag	YBL029C-A_F1::FMP45_F3	uptag	5414	5019.2	4816.6	5036.8	6083	5901.4	4498.4	4824.4	4921.6	5214.8	5359.6	4680.2	6169.2	6740.4	5184	5182.8	4872.6	4296	6352.4	5371.6	6578.6	5969.6	5595.2	5533.6	5213	5161.6	5454.6	5241.6	7097.4	7777	4865	5112.2	6238	6301.8
TM_0655:uptag	HHF1_F1::HIF1_F3	uptag	3685.4	3119.6	3398.4	3474	4174.4	3625.8	3145.6	3125.4	2990	3402.6	2958.2	2958.6	3581.4	3653.2	3272.6	3545.4	2693	3202	3966	3636.8	3490.2	2814.2	3469.2	3330.4	3406	3405.8	2410.2	2286.4	3664.4	4529.8	4302.6	4269.4	4494.6	4055.8
TM_0451:uptag	FTR1_F1::TPO3_F3	uptag	1476.2	1490.6	1210.2	1368.4	1532	1600.2	871.6	1279.6	1731.8	1728	1602.4	1632.2	1542.6	1178	1531.2	1467.8	3505.2	3084.8	1999	2510	2222	2065	1496.2	1647.4	2061	1891.8	629.8	327.8	1503.2	1672.4	4085.8	4020	2889.2	3147.8
TM_4154:uptag	ERG26_F1::ERV25_F3	uptag	844	743.4	566.6	758.8	908.6	798	808.2	830.4	976.8	873.2	663.2	606.8	1239.6	1214.6	1004.4	1085.6	918.4	1014	805.6	1009.4	778.8	939.6	831.8	889.6	987.6	1202.2	441.4	480.6	1371.6	1481	2799.4	2273.8	1735.6	1686.8
TM_3927:uptag	YGR130C_F1::TPO4_F3	uptag	3514.2	3016.6	3061.2	3119.2	4095.8	3687	3896.4	3698	3316.4	3527.4	3118	3131.8	4236.2	4230.4	3082.2	3293.4	3128	3383.4	3886.4	3833.6	3696	3909.4	3566.6	3251	3606.2	3687.2	2119.4	2458	4227	5035.4	5013.8	4841.8	4487	4587.2
TM_0239:uptag	PEP1_F1::ENT3_F3	uptag	4321.2	4110.2	4071.8	4199.8	5263.4	5063.4	4090.4	4458.4	4359.8	4180.4	4398	4420.8	4242.8	4609.2	4076.6	4342	3486.4	4003.6	4491.8	4376.4	4368.4	4644	4305.8	4197	4800.4	4358	2875.8	1564	4584	5126.8	5215.6	4858.6	5553.2	5883.8
TM_2489:uptag	RPN1_F1::RPT5_F3	uptag	2734.2	2417.4	2133	2462.8	2909.6	2880.2	2726.8	2780.6	2304.6	2355	2748	2722	3164.8	3437.2	2614.6	3035.4	2936.6	3307.6	2795.2	2505.2	2592.4	2737.4	2796.6	3040.8	3209	2440.8	1459.8	1902.2	3384.6	4243.8	2899	3199.8	4254.8	3934.2
TM_0613:uptag	TVP15_F1::VPS68_F3	uptag	3583.6	2785	3300.6	3277.8	3719.4	3895.4	3025	3028	3475.4	3330.6	3197.6	2933	3659	3638.8	3468.8	3655	3440.8	3659.2	4467.6	4587.8	3973.6	3665.2	3691.6	3675.2	3838	4478	2460.2	2126.4	4029.8	4470	4799.6	4771.8	4742.8	4711.2
TM_3770:uptag	TRP2_F1::SEC27_F3	uptag	376	237	270.8	293	391.8	339.8	302.2	292.6	294.8	221.4	340	254.6	355.2	376.2	321.4	404.4	245.8	256	401.4	357.6	465.8	403.6	368.8	368.2	347	421.4	139.6	72.8	617.6	747.2	504.2	402.8	487.4	500.8
TM_3902:uptag	TWF1_F1::SRV2_F3	uptag	3090.2	2644.2	2849.4	2747.6	3489.2	3084	3233.8	3485.6	2638.4	3317.8	3037	3165.6	3916.2	4118	3018	2896	2824	2788.6	3225.4	3229.6	3094.4	3120.8	2786.4	2769.6	3641.8	3116	2569	2738.4	3805.6	4735.4	4143.4	4099.2	4299.6	4194.6
TM_0598:uptag	CIC1_F1::PWP1_F3	uptag	4332.4	3762.8	3436.2	3202.6	4027.2	3420.4	2914.8	3060.2	3466.4	3686.8	3296.2	3117	3899.2	3982.4	3989.6	4118.8	3753.6	4023	4417.6	4728.8	4268.6	3991.8	4439.2	4472	4685.8	4631.6	2566.4	3484	2883.6	3659.4	4662.4	5091.8	4633.6	4427.8
TM_0222:uptag	YBL029C-A_F1::GPA2_F3	uptag	3208.4	2775.8	2362.8	2785.2	3519.4	3173.2	2682.4	2446.4	3341.4	2984.2	3012	2986	3489	3862.4	3096	3160.2	2728.4	2001.4	3388.8	3620.6	4080.4	3717.4	2950.2	3233.8	3524	3796.6	2315.6	2090.2	5324.2	6083	3351.8	3820.2	4182	4494.2
TM_0235:uptag	UFD1_F1::SEL1_F3	uptag	2253.8	2068.6	2037.8	2204.8	2215.4	2362.6	1682.6	2028.8	2251.2	2125.2	1396.2	1472.2	1916.2	1978.6	2112.8	2237.2	2537.2	2395.4	2580.6	3043.4	1906	1888.2	2237.6	2161.2	2424.4	3186.4	778.8	1027.2	3562.8	3827.6	3335	3578.4	3478.2	4174.8
TM_3678:uptag	DPP1_F1::DPP1_F3	uptag	2808.8	2584.2	2568.6	2394	3415	3060.2	3084.4	3038	2996.2	2859.8	2260.8	2189.2	3736.6	3957.4	2578.6	2620.4	3041.6	2707.6	3217.6	3203.2	2456.2	2979.6	2894.8	2527.6	3108.4	3075.6	1788.2	1459	2605.2	3097	4158.8	4029	3713.6	3947.8
TM_3832:uptag	TVP15_F1::KRE27_F3	uptag	2132	1775	1942.2	2056.2	2418.6	2278.4	1966	2029.2	1935.8	2582.2	2075.4	2006	2834.2	2652.6	2201	2362.4	2338	2623.4	2660.6	2646	2777	2603.4	2283.6	2200.2	2840.8	2673.4	732.8	559.8	2132	2353.2	3759.2	3154.8	3359.4	3258.2
TM_0031:uptag	EMP47_F1::RET2_F3	uptag	4645.8	3905.2	3618.8	3571	5111	4437.6	3530.6	3625.4	4219	3595	4512	4143	4597.2	4781.8	4001.8	3905.8	4123	3959.6	4475	4387.8	4078.2	3746.2	4495	4102.6	4530.8	4324.8	1290	1519	4684.4	4893.4	5818.4	5499.8	5556.8	5584
TM_3331:uptag	PEX14_F1::PEX11_F3	uptag	525	397.6	484	485.6	633.2	644	338.4	346.6	468	537.4	386.2	383	719.8	685.8	566	553.2	568.2	602.2	804	944.6	600	679	624.2	660.8	1069	915.2	308.6	269.2	1270.4	1570.8	1185.4	1168.2	1111.2	1390.2
TM_0024:uptag	EXO84_F1::SEC8_F3	uptag	4346.4	3732	3758.8	4334.4	5143.8	4971.2	4056.2	4197.4	3804.2	4483.6	4377	4279.8	4951	5105.4	4494.4	4460	4051.8	4211.4	5070.8	5008.4	4501.6	3952.6	4370.6	4395.4	5223	4610.8	3589.4	3568	4538.4	5032.4	5758	5951.6	5611	5761.6
TM_2277:uptag	NSA2_F1::CGR1_F3	uptag	2291.4	2203.6	1961.4	1903.8	2731	2214.6	1901.4	1936.4	2354.8	2095.6	1925.6	1666.4	2189.8	2357.4	2274.6	2104.6	2863.8	2743.4	3043.6	3251.2	2642.2	3142.6	2559	2454.4	2724.6	3231.2	1983.6	1206	4330	4762.6	5379.8	5323.8	3498.4	3491.6
TM_2560:uptag	SAM35_F1::ALO1_F3	uptag	3545.4	3122.4	3581.2	3130.4	4135.2	4013.8	2768.8	3335.4	3821	3900.2	3923.2	4076.2	3807.8	4092.4	3542.2	4215.4	4046.2	3974	5139.4	4833.6	4363.4	3512.6	3757.2	4158.8	4316.2	4017	2441.4	2297	5880.6	6277.4	5152.8	5325.2	5421.4	5365.8
TM_2148:uptag	SEC18_F1::SEC27_F3	uptag	2008	1792.8	1221.6	1598.2	1954	1982.6	2090.4	1912.6	1615.2	2015.8	2082.2	2101.4	2417.4	2259.4	1921.6	1970.6	1832.2	1614.2	2099	2189.2	1563.2	2127.8	1988.6	2080.8	2420.8	2137	579.4	676.2	2283.2	2821.6	3327.6	2695.4	2864	3524
TM_3723:uptag	KRE27_F1::ORM2_F3	uptag	1781.4	1521.8	1444	1736.4	2002.2	1782	820.6	1215.8	1514.8	1766.4	1603.4	1169.4	2013.2	1752.8	1765.2	2106.2	2223.8	2086.8	2263.4	2540.8	1776	1385.8	2082	1878.6	2274.2	2146.8	1001.6	1087.2	1739.6	2061.4	3334.6	3518.6	2854.2	2575.4
TM_1657:uptag	YVC1_F1::YVC1_F3	uptag	4066.4	3631.6	3506.8	4106	4512.8	4640.4	3562.4	3925.8	3683.8	4226	3606.4	2982	4546.2	4624	4079.6	4427.2	4102.6	4055.2	4727.2	5025.8	3573	3538.6	4168.4	4045.2	4885	4160.8	2460.8	2315	3958.2	4997	5326.4	5635.4	5816.4	5759.4
TM_0209:uptag	GPA2_F1::BOP1_F3	uptag	2441	2878.8	2283.8	2190	3065.8	3144.6	2209	2275.8	3162.8	2604.6	2780.2	2823	3090.2	3022.2	3086.6	3513	1716	2306.2	3285.2	3456	3200.6	3358.2	2723.4	2880	3598.6	3889.2	1321.2	1628	4140.4	4138.4	4935.2	4860.8	3899.8	4525.8
TM_0034:uptag	KEX1_F1::YLR413W_F3	uptag	3141.4	2561.4	2654.8	2819.6	3153.8	3299.8	2422.8	3138.6	3170.8	2760.8	2963.8	2591.8	2868	3204.4	2917	3453.2	2930.2	3072.6	3599.4	3107.2	2758.8	3761.6	2981.4	2908.8	3875	3926	1646.6	2029	2015.2	2087.2	5738.8	5380.8	5318.6	5203.8
TM_2423:uptag	PEP1_F1::CHC1_F3	uptag	1399.8	1234.4	1256.8	1255.2	1546.6	1633.8	1738.8	1557.2	1725.4	1473.8	1671	1672	1796.8	1868	1465.4	1563.4	1378.4	1340.6	1563.4	1725.4	1529	1816.6	1622.8	1372.6	1576.6	1639.4	953	764.6	2338.8	2922.2	2917.4	2312.6	2271.6	2433.8
TM_2232:uptag	HSE1_F1::VPS27_F3	uptag	1827.2	1363.8	1422.2	1455.6	1918.2	1713.6	1964.2	1818	1648.6	1647.4	1657.6	1431.2	2304	2197.4	1480.8	1737.6	1811.2	1814.8	1871.8	2110.2	1784	1529.8	1439.4	1578.2	2179.4	1958.6	933	1244	1926	2659.6	2477.2	2379.2	2474.6	2426.6
TM_0051:uptag	CHS3_F1::RET2_F3	uptag	3742.4	3253.2	3003.4	3355.2	4420.2	4355.2	2778.8	3379.8	3949	3758.4	2759.2	3468	3635.4	4502.8	3949.4	3981.2	2620.2	3969.2	3444.4	4187	3640.8	3654.8	3571	3667	4306	3879	1987.2	1704.8	3408.2	3845	4761.4	4909	5081.4	5453.8
TM_0491:uptag	MSC7_F1::ERV25_F3	uptag	2932.8	2800	2818.8	2834.4	2954.8	3144.2	2677.2	2418.6	3404.2	2966.6	2286.6	2079.8	3134.2	3203.4	3411.2	2920.4	3638.6	3609	3341.4	3902.4	2231	3221.2	3604.8	2540.4	3386.2	3432	2033	1233.8	3799.4	3947.8	4891	5204.2	4499	5325.6
TM_0218:uptag	KEX1_F1::COG6_F3	uptag	2676.6	2530	2632	2499.6	2994.8	3080.6	2353.4	2628	2834.8	2808.4	2601	2099	2931.8	3236.6	2761.4	3188.4	2139.8	2811.2	3255	3483.4	2958.4	3220.6	2481.6	2700.2	3004.2	3171.6	793.2	605.6	2839.4	3249.6	3890.8	4258	4557.8	4424.8
TM_3367:uptag	GID7_F1::GID7_F3	uptag	1392.4	1000.2	976.2	1036.4	1452.8	1339.4	1142.2	1115.2	945	1327.2	1318.6	1404	1542.2	1485.6	1055.4	1411.2	1178.6	941.4	1683.6	1492.8	1190.8	1177.4	1369.4	780.8	1560.6	1309.4	921.8	788.8	1520.6	1769.8	2301.8	2222.4	2140.4	2222.2
TM_3897:uptag	ARF1_F1::YMR010W_F3	uptag	3223.6	2606.2	2384	2560.6	3359.2	3279	2921.6	3166	2562.6	2859.2	3196.8	3016	3603.6	3739.4	3079.8	3022.2	2874	2669	3447	3401	3149.6	3074.4	2691.4	2669.4	3337.4	2915.4	2064.4	2271.6	3932.8	4429.2	4594.6	4401.2	3927	4006.4
TM_0169:uptag	HSP30_F1::PDR12_F3	uptag	4115.8	3497.8	3218.8	3299.6	3753.8	3756.8	3766	3732.6	4121.6	4052	3818.6	2917	4753.2	4612.8	3948.2	4067.4	4443.4	4539	4850	4705.6	3338.6	3347.2	3952	2618	4714	4674.8	3381.2	4483.2	5415.6	5857	4906.2	5455.6	5367	5437.2
TM_0517:uptag	TPO1_F1::TPO3_F3	uptag	3049.4	3225.6	2314.4	2876	3591.4	3005.6	3209.8	3261	3048.6	3133.2	2183.4	1874.4	3520.8	3338.2	3173.8	3449.4	1373.2	2425.2	2600	2545.4	3148.4	3008.2	3184.8	1987.6	3759.2	3937	895.6	1528.4	4053.6	4428.8	5495	5682.6	4625	4779.4
TM_1977:uptag	PPZ2_F1::YKL088W_F3	uptag	1616.8	1321.2	1524.2	1262.2	1790	1764.6	2045.4	2172.4	1770.6	1696.4	1475.4	1554.6	2113	2482.8	1430.6	1604	1201	1363.4	1736.2	1605.2	1585.4	1803.8	1527.8	1324	1898.8	1811.2	1018	1109.4	2291.6	2689	2795.8	2250.8	2631.4	2609.2
TM_0115:uptag	ARF1_F1::CPR8_F3	uptag	3140.2	2805.2	3088	2956.8	3482.6	3323	2967.8	3109.2	2826.2	3245.2	2717.8	3006.6	3616.2	3707.8	2945.2	3017.8	2609.2	2393.8	3192.4	3208.6	2908.8	3048.6	2991.8	2766.2	3297.2	2925	1436.8	2323.4	3173.8	3926.4	3729.6	3658.4	3964	4205.4
TM_0459:uptag	SIT4_F1::IKI3_F3	uptag	2787.4	2631.2	2093.8	2412.6	2903	3007.4	2342.4	2073.6	2810	2651	2950.4	2806.4	2901.8	3000.8	2665.8	2833.2	2057.6	2094.8	2760.8	3109.2	2645.8	2711.2	2392.2	2206.8	2762	2900.6	908.2	819.8	2353.2	2730.4	3564.8	3817.6	3756.2	3914.2
TM_0085:uptag	DRS2_F1::DNF1_F3	uptag	3134	2552.4	2538.8	2597.4	2833.4	2857.2	2335.6	2402.4	3033	2751.6	2984	2399.6	2957.2	2904.2	2868	3063.8	2264.8	2247.2	3463.6	3061.2	3086.6	3135.8	2550.6	1781.2	3795.8	3285.8	1312	1200.8	2595	2406	4142	4028.4	4868	5092.4
TM_2644:uptag	SYG1_F1::SYG1_F3	uptag	2201	2011	1896.4	2436.6	2635.2	2431.4	1359	1632.8	1493.2	1769.8	1892.2	1940	2168	2446.4	2441.4	2172.2	1757	2336	2934.8	3119.2	2263.6	1848.6	1495.8	1741.4	2349.6	2277.6	1511.2	1523.2	1351.8	1803.8	3097.8	3224.8	3448.4	3194.4
TM_0767:uptag	HOS3_F1::HOS3_F3	uptag	2988	2931.4	2652.6	2836.8	3004.2	2793.8	2574.8	2785.8	2817.6	3084.4	2861	2816.2	3048.4	2977.4	2926.2	3045.4	2993.4	2941.6	3895.4	3362.2	2843.2	3091.4	2884.8	2820.8	3185.4	3406.4	1352.2	2290.6	3125.8	3726.2	4403.2	4373.8	3969.8	4318.2
TM_2312:uptag	RIM1_F1::GPA2_F3	uptag	4633.6	3990.6	4228.4	4083.8	5676	5642.2	3788.6	4087.2	3411.6	3930.6	4364.6	4094.6	4659.8	4730.8	3823.4	4071.2	4340.8	4198	4209	4457	4550.2	4164.4	4154.2	4161	3832.6	3631.8	3936.8	4173.6	4588.8	5167.8	4448.6	4919.4	5556.8	5170
TM_3291:uptag	MAM33_F1::LIT2_F3	uptag	3510.4	2931	2906.8	3120.8	3988	3510	3101.8	3197.2	3035.4	3175.8	2994.2	3182.2	3731.8	3658	3223.4	3358.6	3213	3144	4167.6	3726	3493.8	3378.6	3404.2	3001.6	3513.2	3363.8	2987.8	2457.8	3936.4	4712.2	3811	4065.2	4523.4	4330.4
TM_0543:uptag	CAF40_F1::NOT5_F3	uptag	2281	1911.6	1998	1850.2	2296.4	2107	1551.6	1931.2	2249.8	1989.4	2220.4	1926.2	2031.4	2564.8	2214.2	2580.4	2382	2010.8	2986.2	2639.8	2175.6	2481	2542.8	2188.6	2503.8	2741	1151.2	1260	2848	3363.6	3048.4	3280.8	3051.6	3009.4
TM_0056:uptag	OSH2_F1::MYO5_F3	uptag	3437.8	3320	2834	3160	4111.6	3864.6	3401.6	3836	3343.8	3455.6	3216.4	3633.6	3763.4	3854.4	3523.4	3450.2	2748.4	2972.2	4117.8	4134.8	3713.8	3715	3444.4	3434.6	4010	3835.8	1910.2	1138	4433.6	5110	4839.8	5220.2	4888	4956.4
TM_3640:uptag	PEX17_F1::PEX17_F3	uptag	2011.6	1641.6	1837.8	1758.2	2422.2	2222.2	1570.4	1786.6	2204.2	1727.8	1887.8	1891.4	1894.8	2294	1948.6	2117.8	1870.8	1971.8	2620.6	2489.8	1775.8	2294.8	2371.6	1796.2	2488.8	2505	1044.4	1738.6	2402.6	2428.4	3450.8	3097.8	3192.8	3121.4
TM_0042:uptag	CHS3_F1::PIN2_F3	uptag	3424.4	2980.4	2523.2	3232.4	3564.6	3179.6	2136.8	2574	2935.2	2842.6	2800.8	2355.6	3285.6	2716	3205.4	3234.4	2758.2	2701.8	3435.6	3612	2791.8	3635.8	3181.2	2851.4	3845	3059.8	1620.8	1396.8	3973.8	4315.6	4678.6	4936.6	4502	4292.6
TM_0014:uptag	ATG20_F1::SNX4_F3	uptag	4214.2	3455	3258.2	3716.4	4219.2	4067.4	3196.2	3834.4	3955.4	3562.6	4052.2	3474.8	4268.8	3959.6	3733.6	4179.8	4323.2	4157	4438.8	4670	4477.4	3824.4	4201.6	3744.2	4653	4062.4	3018.2	2769	5193.4	5713.8	4588.6	5002.8	5497.8	5581.2
TM_4058:uptag	GPA2_F1::TPO4_F3	uptag	1273.8	1134.2	1136.6	938.2	1544.4	1459.6	1185	1255.6	1440	1404.2	1117.6	947.8	1724.6	2173.6	1365.8	1349.4	751.2	843.4	1691.2	1523.6	1296.4	1514.4	1012	1040.6	1601.6	1554.6	737.6	740.6	1436.4	1830.2	2750.6	2238.6	2228.4	2197.8
TM_2527:uptag	NMD3_F1::TIF6_F3	uptag	2711.2	2200.6	2340.4	2210.8	2878	2876.8	2495.4	2838.8	2377.4	2643.8	2358.6	2124	3290.8	3293.2	2464.4	2616.2	2359.4	2490.6	3038.2	3196	2212.6	2321.8	2329.4	2232.6	3091.8	2675	1821.2	2255.6	2618.8	2930.4	4088.4	3618.4	3996.8	4020.4
TM_2278:uptag	RPB5_F1::RPA135_F3	uptag	1182.6	1149.2	1237.8	1186.2	1494.8	1426.6	860	989.8	1224	1246.2	929	734.6	1279.8	1346.8	1230	1293.8	1064.2	1134.4	1553.6	1597.8	1537.6	1395.2	1134.6	1457	1827.6	1660.2	591.4	376.4	687.6	1168.8	2600.8	1867.2	2254.8	2082.8
TM_3395:uptag	ASM4_F1::NDC1_F3	uptag	1159.2	716.2	780.6	750.8	1230.8	1060.2	905.4	1100.2	931.8	974.2	906.6	1107	1264.6	1495	978.8	1158.4	751.2	883.6	1321.2	1296.8	961.4	1167.2	721	911.8	1478.2	1525.2	806.8	776.4	1382.4	1817.4	2469.4	1740.6	1871.4	2062.2
TM_0078:uptag	OSH7_F1::BOP1_F3	uptag	3769	3567.8	2924.6	3068	3404.2	3980.8	2426.6	2573.2	3234.8	3353	3403	3586.2	3698.6	3728.2	3071.4	3372.6	3057	3050	2942.6	3643	3202.8	2963.6	3654.6	3002.2	3986	4040.8	1963.2	2543.4	3368.4	3821	5048.6	5526.8	5042.8	4826.2
TM_2501:uptag	BAP2_F1::HXT1_F3	uptag	2813.2	2872.4	3052.6	2998	3293.2	2821	1974.6	2696	2783.2	2577.8	2658	2726.8	3602.8	3558.4	2820.6	3043.2	3044.6	2711.4	3405.6	3187.8	3741.2	3792.8	3073.4	3391.6	3709.6	3437.6	1687.2	2226.2	2017.2	1862.6	5419.2	5418	5866.2	5880.8
TM_2462:uptag	AKR1_F1::RET2_F3	uptag	2688	2146.8	1966.8	2338.4	2931.8	2687.8	2116.6	2323.2	2030.8	2360.2	2525.8	2780	3018.6	3152.2	2550	2513	2574	2650.8	2410.2	2700.4	1862.6	2295	2126	2120.6	3009.8	2737.6	1328.6	892.4	2464.2	2657	4191.4	3858.4	3878.4	3672.6
TM_0068:uptag	RAV2_F1::VMA5_F3	uptag	2687.2	2628.8	2395.8	2469.6	2908.6	2739	2210.6	2226.8	2554	2667.2	2642	2328.2	2800.8	2661.8	2602.8	2690	2264.6	2968.6	2732.2	3536.8	2706.6	2827.4	2054	2489.2	3353.4	2964.6	1060.2	1932	2753	3305.8	4185	3644.4	3993.8	4036.6
TM_2077:uptag	CDC39_F1::POP2_F3	uptag	1882.2	1529.8	1431.8	1271.8	1999	1769.6	1713.6	1883.2	1877	1923	1717.4	1808.6	2231.4	2198.8	1783.4	1864.4	1890.8	1873	2128.8	2095.6	1817.6	2213.4	1809.6	1622.2	2121.6	1966	819.2	965.2	2247.2	2786	2679.6	2521.2	2773.4	2844
TM_3551:uptag	LIT2_F1::LIT2_F3	uptag	3064.6	2587.8	2397.6	2345.6	2860	3261.4	2612.2	2774.4	2881.4	2977.6	3205	2989.2	3538	3234	2693	2849.2	3166.2	2998.2	3785.2	3012.4	3226.4	3434.4	3176.6	2694.8	3484.2	3266.2	2206.6	2169.6	4293.6	4775.6	3589.8	4114.2	4163.6	4121
TM_3953:uptag	FMP45_F1::PST2_F3	uptag	1292	913	803.2	992.4	1225.6	1205.6	979.4	719.4	701.8	961.2	576.2	399.2	1287.6	1387.4	909.2	1026.8	919	856.4	1835.4	1376.4	2100.8	2163.8	1231	1125.2	1284.6	1233.2	1147	956.4	2924	3658.8	1121.2	1275	1975.4	1712.8
TM_0155:uptag	DNF1_F1::PIN2_F3	uptag	2893.4	2958.4	2826.6	2838.6	3359.4	3180.4	2242.2	2372.2	2737.2	3198.4	2601.6	2369.6	2728.2	2620	2766.8	3189.4	2473	2871.2	3839.6	2817.8	2166.4	2280.6	2399.6	2785	3700.6	3174.2	1482.8	1177.4	4039	4319.8	3922.8	4658.4	4285.8	4342.2
TM_0132:uptag	EBP2_F1::NOP4_F3	uptag	2780.6	1967	1917	2201.8	2776.4	2631.4	1510.2	2482.6	2124.2	2222.4	1980.2	1747.2	2182	2605.6	2233.4	2308.2	2260.6	2330.2	2941.4	3058.6	2199.4	2926.4	2269.2	1770	2252.2	2973.2	866.8	1871.4	3572.2	4380.6	4477.8	4274.4	3454.2	3243
TM_3729:uptag	ARC19_F1::ARC18_F3	uptag	560.2	432.6	438.4	537.8	707.8	653.6	302.2	541	659.4	708	507.6	328.8	622	623	652.8	831.8	662.6	754.6	987	1783.2	1454.8	1413	1060.2	935.2	1340.6	1126.2	312.8	703	792.8	1183.2	2976.4	2647.4	2110.8	2056.6
TM_2144:uptag	LYS21_F1::LYS20_F3	uptag	2213.6	1673.2	1762.2	1834.2	2341	2184.8	2208.2	2198.2	2165.6	2055	1177.6	1391.2	2296.2	2596.4	1963	2370	2023.4	1721.4	2562	2475.8	2536.2	2923	2627.6	2510.6	2647.4	2224.2	1500	1422.4	3500	4206.8	3364	2973	3642.2	3745
TM_3760:uptag	SNA3_F1::SEL1_F3	uptag	3228	2541.6	2315	2420.8	3143.6	3105	3189.4	3481.6	2914.4	3120.6	2359	2304	3333.2	3512.4	2372.4	2692	2585.6	2649.2	2903.2	2860	2908.4	3339.2	3124.8	3070.2	3698.8	3027	1674.8	1369.6	3652.2	4433	3433.4	2963.6	3778.4	3784.8
TM_0426:uptag	YDR352W_F1::PMC1_F3	uptag	2829	2619.6	3021	2719.2	3320.2	3215.4	2208.4	2745.6	3143.6	2978	2208	2250	3213.4	3577.4	2992.6	3009	2314.8	2890.8	3890.4	3473.8	3213.8	2640.8	2531.2	2206.6	3738.2	3223.2	1357.2	1648.6	2965.2	3480	4032.8	4229.4	4021.6	4237.2
TM_3849:uptag	PEP1_F1::YMR010W_F3	uptag	2519.6	2286	1989.4	2624	3343	2832	1632.6	2276.8	2243	2362.2	2856.8	2861	2557.4	2569.4	2472.6	2750.2	1938.4	1805.6	2839.2	3149.4	2678.8	2698	2430	2126.2	3165.2	2832.4	1125.8	1026.8	2401.2	2429.2	4499.8	4030.8	4205.6	4201.2
TM_0081:uptag	SEC4_F1::HXT1_F3	uptag	2905.2	2856.4	2506.4	3005.2	3378.6	3224.4	3012	3048.2	2920.2	2600.2	1833	1496.8	3012.6	2872.6	2891.4	2823.2	1532	1828.2	3187.2	2861.8	2840.8	3054.6	3059.6	3104	3126.8	3037.8	1220.4	1206.2	1798.4	1466.8	3553.4	3229.6	4055.2	4357
TM_3443:uptag	SYP1_F1::HNM1_F3	uptag	4158.6	3625	3565.2	3871	4321	4261.4	3429.2	3599.6	3870.8	3832.2	4131	3981.2	4603.6	4653.6	4015.6	4031	3434.6	3437.4	3918.4	4346.6	4069.8	4130.2	3959.2	3411.8	4201.4	4175	2572	2925.2	5065.6	5454	5626	5683.4	5467	5602.6
TM_4270:uptag	PUF4_F1::DEF1_F3	uptag	2306.8	1788.6	1439.4	1671.2	2334.6	2180.4	2014.6	2219	2654.8	2229.4	2381.8	2284.8	2639.2	2645.8	2018.2	2230.8	1800.4	2034.6	2755.4	2651.8	2356	2525.6	2185.4	2043.6	2883.2	2497.6	1240.6	1539.8	3062.2	3556.6	3725.6	3050.4	2861	3328.2
TM_3947:uptag	SYP1_F1::PST2_F3	uptag	2505.2	2077.6	2292.6	2348.6	3311.4	2584.6	2495	2613.8	2469.8	2603.4	2157.2	2326.4	3008.8	3313.6	2359.6	2556	2224.4	2347	2835.8	2685.4	2800	2971.4	2538.6	2188.2	2990	2861.2	1486.4	1833.2	3049.6	3603.4	3911	3697.2	3807.6	3921.2
TM_0059:uptag	SWP1_F1::UIP4_F3	uptag	3572.2	2883	2893.8	3318	3620.6	3467.4	2338.8	2945.2	3503.2	3380	2464.4	2257	3181.8	3303	3172.8	3597.6	2782	2921.8	3959	4581.2	4525.2	3776.2	2742.8	2248.6	3710.8	3226	2031.6	1621.8	6132.4	7062.2	4360.6	4824.4	5196.6	4849.8
TM_0527:uptag	RBD2_F1::COG4_F3	uptag	3204.6	2875	2898.4	2774.2	3552.2	3717.4	3100.2	2711.4	3134.4	3473.6	2926.2	2887	3889.8	4063.2	3255	3075.6	2640.6	3169.8	3747.4	3234.6	3504	3033.2	2930.2	3041.2	3871.2	3294.4	1425	1782.4	3374.8	3897	4896.2	4511.8	4672.6	4749.2
TM_3682:uptag	LYS20_F1::LYS20_F3	uptag	2001	1849.4	2009.6	1935.6	2331	1923.6	1584.4	1807.8	1843.8	1962.8	1162.2	1193.8	1498.4	1956.8	2240.8	2159	3945.4	3955.8	2129.4	2496.8	3156.2	2858.6	2804.8	2560.6	3245.8	3485.8	576	613.6	3471	3912.4	3449.2	3401.4	4698.8	5003
TM_3872:uptag	GPA2_F1::TPO2_F3	uptag	1354.2	1317.8	1293	1115.8	1441.8	1744.6	1045.2	1095.4	1397.8	1363.2	1318.6	1506.4	1934.6	1535.6	1413.4	1633	1036	1367.8	1666.4	1414.6	1411.4	1012.4	798.6	862.6	1458.8	1607.6	774	681	1622.8	1427.6	1899.2	1763	1821	2130.6
TM_3601:uptag	GPA2_F1::YGR130C_F3	uptag	3959.2	3599.6	3320.2	3568	4372.6	4435.6	3370.6	3343.8	3875.4	3862.8	3716	3482.8	4133.4	4098.8	3928.8	4085	3638.6	3972.8	4697.6	4481	4201.2	4655.4	4243	4076.2	4222.2	4344.8	2951.4	2680.8	4845.6	5746.2	5008.8	4929.4	4784.8	5216.4
TM_3441:uptag	FTR1_F1::YLR326W_F3	uptag	1533	1523.2	1540.4	1423.6	2087	1488.4	1558.8	1634.6	1889.4	2069.8	1342.6	1522.6	1768.2	2103.6	1678	1594.8	2609.2	2754.8	1991.6	2199.2	2289.2	2368	1698.4	1552.6	2143.2	1917.4	882.4	1102	2822.4	3586.4	3552.2	3356	2919.6	3097.8
TM_2415:uptag	VPS5_F1::VPS5_F3	uptag	2636.4	2212.4	2103.2	2187.8	2944.6	2594.6	2406.6	2644.6	2417.6	2649.4	2529.6	2567.8	2387.8	2982	2357.6	2676.8	2431.8	2912	2407.2	2955.8	2625	2324	2538	2323.2	3190.2	3071.4	1537.6	2038.2	2625.4	3208.4	3638.4	3583.6	3416.8	3682.4
TM_3812:uptag	GET3_F1::MDM39_F3	uptag	3485	3214	2900.6	3075.4	3345.4	3594.8	3081.8	3275	3776.4	3354	2620.4	2763.4	3257.6	2976	3259.2	3221.6	3066.2	3734.6	4334	4153.8	3763.8	4129.8	3361.6	4016.6	3731	4099.2	1925.4	2454.4	3502.4	4282	4316	4188.4	3959.8	4068.2
TM_4022:uptag	INO1_F1::ADE17_F3	uptag	2346	1957.8	2534.8	2248.6	2751.2	2612.4	1936.6	2123.6	2037	2387.4	1767.2	1361	3031.6	3327.4	2151	2408.8	1749.6	1906.8	2321.2	2033	2168.6	2102.6	1841.8	1647.8	2730.8	2440	1377.4	895.4	1699.6	2198	2593.8	2537.8	2865.8	2646.2
TM_3754:uptag	ELP6_F1::ELP4_F3	uptag	977	767.4	680.6	874.4	1125.4	947.8	818.4	910.6	889.2	922.6	991	917	1246	1275	892.6	958.4	584.2	693.4	1072.2	1027.6	620.8	978	969.2	481	1059	1263.2	357	317.2	803	1013.6	1692.8	1526.2	1591	1855.4
TM_1269:uptag	PIN4_F1::CAF40_F3	uptag	3182.8	2502.8	2572.6	2750.8	3023.4	2937.2	3114.6	3129	2715.2	2924.2	2925.6	2995	3403	3719	2634.6	2816.2	2706.4	2703.6	3101	3291	2790	2977.2	2658.2	2589.8	3506.6	2895	1629.6	1535.4	3466.8	4114.2	4304.4	3915.4	3887.4	3897.6
TM_0441:uptag	SFK1_F1::TPO3_F3	uptag	906.4	577.4	770.4	893.2	1242	740.2	876	817.2	648	792.8	772.8	866.2	1243.2	1171.4	1001.4	961.6	821	671.6	1963.6	1056	515.6	1176.8	593.6	665.2	1189.2	822	234	213.6	456.6	1039	2143.6	1721.4	3081.8	3147.6
TM_0154:uptag	ITR1_F1::BOP1_F3	uptag	4042.8	3807.8	3440.4	3739.4	4611	4442	3241.8	3483.2	3785.8	3762.4	4306.6	4010.4	5340.4	5332.2	4210	4446	3059	2954.8	4212	3755.4	3567.8	3403.2	3480	3080.8	4127	3985.8	1961.4	1784.6	3142.8	3670.6	5899.6	6084.4	5281	5404.2
TM_0046:uptag	EMP70_F1::BSC6_F3	uptag	3297.2	3243.8	2536	2549.4	3464.4	3433.6	2924.2	2910.4	2915	3022.6	2887	2672	2879	2537.2	3273.6	3488.4	2315.4	2839	3630	2565.2	2915	2567.8	2619.4	2799	3956.6	3617	1701.4	1375	3982.8	4510.8	4425.6	4481.2	4702.4	5011.8
TM_0062:uptag	DOP1_F1::TPO2_F3	uptag	3895.4	3314.6	3098.4	3378.4	4011.4	3711.6	3125.6	3260.8	3440.8	3397.2	3368.8	3278.4	4073.8	3935	3338.8	3645	2586.2	2932.6	3359.6	3634.8	3644	3351.6	2914.2	2340.2	3981.2	3781.8	2169.8	1992.6	2244.4	2767.2	4134	3966.6	4702.8	5109.8
TM_4037:uptag	KAR4_F1::CAF40_F3	uptag	2064.8	1471.8	1480	1548.2	2068.4	1838.2	1258	1412.8	1676.6	1549.8	1685	1503.2	1783.6	1781.8	1653.8	1871.4	1648.2	1560	2073.4	2014.6	1448.2	1788.2	1614.4	2143.6	1967.4	2634.4	440.6	430	1679.8	1671	2938.6	2715	3264.4	3160
TM_0117:uptag	SEC4_F1::APP2_F3	uptag	3319	3101.6	3359.2	3194.6	3618.8	3812	2856	2954.2	3368.6	3044.2	2776	2953.6	3515.6	3714.6	3551.4	3659.6	2843.2	3088.6	3724	4019.8	3200.2	2856.6	3401.8	3220.4	3915.6	3891.8	2102.4	1978	3386.6	3983.8	4952	5285.6	5082.2	5280.6
TM_1773:uptag	FAA3_F1::TPO3_F3	uptag	809.2	585.4	832.2	713	963.4	882.8	906.2	901.2	832.6	847.2	921.8	671	861.4	1016	763.8	838.6	520.2	546	942.8	719.6	863.2	842.4	601.8	454.2	867.6	895.4	430.6	298	793.2	928	2156.4	1705.2	1794.8	1803
TM_0213:uptag	FMP45_F1::HXT2_F3	uptag	3996.6	3524.8	3611.2	3934.4	4834.4	4289.8	3308.2	3372.6	3691.6	4055.6	3471.4	3167.4	4651.8	4611	3645.2	3608	3488.6	3627.6	5411.8	4782	4406.2	4820	4274	4017.4	4931.6	4443	4156.8	3593	3612.4	3335.6	4718.4	4370.2	5305.6	5669.4
TM_4285:uptag	RVS167_F1::VRP1_F3	uptag	1678	1287	1385.2	1434.6	1862	1713.2	1652	1671.8	1615	1679.2	1462	1499.6	1977.4	2292	1670	1810.2	1387.6	1267.6	2061.2	1742.2	1600.8	1945.8	1509.4	1568.2	2018	1851.4	736	794	1979.8	2476.6	2681.6	2430.2	2675.8	2729.2
TM_0632:uptag	ATG27_F1::GRD19_F3	uptag	2708	2230	2570.4	2393.6	3268	2907.8	2101.8	2126	2722.2	2928.6	1762	2042	3255.2	3096.8	2793	2496.8	2929	3034.8	3261.4	2832	2488.2	2508.6	2500	2154.8	3331.4	2911.4	1170.6	1290.4	2253.8	2474.4	3424.4	3573.2	3321.2	3432.2
TM_3420:uptag	SEC61_F1::ERV25_F3	uptag	885.6	889.4	675.4	602	921.6	1133.6	625	747.8	845.8	844.2	897.6	750.6	1080.2	1029	857.8	1032.4	772.8	844.6	712	1016.8	885	864.2	720	704.8	1248.4	1412.6	545.6	335.2	1787.6	2103.4	2543.4	2183.8	1255.6	1515.2
TM_0106:uptag	TPO4_F1::BOP1_F3	uptag	4744.6	4215.4	4126	4305.4	5311.6	5187	4160.4	3827.6	4283.6	4968.8	4351.4	4361	5514.8	5336.4	4680.4	4899.6	3754.4	3936.6	5035.8	5199.8	4483	3950	4829.4	4580.2	5582	5086.2	2904	2981.8	3940.6	3719.8	6539.8	6902	6573.2	6336.8
TM_0197:uptag	NST1_F1::POP2_F3	uptag	4098.8	3406	3257.6	3651.8	4378.6	4116.2	3314.8	3836.2	3983.2	3627.2	3677.6	3150.6	4053.2	4494.2	3554.2	3564.4	3453.4	3897.2	4346.2	4169.4	3801.6	3784	3475.4	3275.2	4064.4	4075.4	2255.2	1845	3920	4688.2	4257.4	4632.8	5267.6	5399.8
TM_2576:uptag	PMC1_F1::MEH1_F3	uptag	2604.2	2390.8	2552.4	2484.2	2923.8	3179.8	2625.4	2915.8	2714.6	2838.4	2400.6	2705.8	3003.2	3357.6	2616	2953	2775.2	2756.2	3114.8	3299.4	2588.2	2863.4	2711	2600.2	3165.4	2879.8	1084	1723.4	3058	3685.2	4366.2	3556.4	3601.2	3876
TM_4265:uptag	APM3_F1::APM3_F3	uptag	2541	2489.6	2318.6	2579.4	2897.2	2986.8	2153.2	2299	2269.8	2577.6	2164.2	2179.6	2990.8	2626.2	2792.6	2683.2	2476.4	2215	2938.2	2511.8	2661.6	1958.6	1884.8	2353.4	3048.8	3584.6	944.6	1152.6	2323.6	2222.8	3903.2	4241.6	2593	2439.6
TM_0058:uptag	SLA1_F1::CHC1_F3	uptag	4826.8	4286.8	4089.2	4379.4	5636.6	5383.6	4550.4	4278.2	4339.4	4421.4	4664.2	5008.6	5071.2	5356.6	4211.8	4617.4	3484	3949.6	4759.4	4395.4	3876.6	3852.6	4038.6	3995.8	4785.4	4838.2	3295	2155.8	4535.6	5119.6	5299.8	5579.4	5789.4	5835.8
TM_2829:uptag	SEC4_F1::PEX11_F3	uptag	1755.2	1316.6	1424	1708.2	1820	1694.4	1390.2	1504.4	1130.2	1612.4	1290.2	1107.2	1807	1497	1131.2	1587.8	1335.4	1117.2	1964.2	1958.2	1386.6	1098.2	1605.6	1371.8	2175.4	1895.2	829.6	596	2225.8	2625	2328.8	2548	2783	2812.2
TM_4004:uptag	WHI4_F1::CAF40_F3	uptag	1622.8	1250.2	1390	1654	1943.4	1667.2	1271.8	1550	1720.4	1392.8	1861.8	1316.4	1655.8	1819.4	2070	1974.2	1841.6	2051.6	2519.2	2900.8	1918.6	2360.8	2131.4	1648.8	2638.6	2082.8	760.6	731.2	2352	2430.8	3062.4	2881.2	2804.8	3072.4
TM_0212:uptag	PEX4_F1::PEX11_F3	uptag	3530.6	3122	3272.2	3541.2	4143	3815.8	2965	3334.6	3142.8	3467.8	2703	3071.2	3799.4	3885.4	3306.2	3413.4	3160.2	2903.4	3316.6	4574.8	3421	3538.6	871	2785.6	3788.8	3780.2	2449.8	2273.4	3081.4	3876.4	4031.6	4060.8	5004	5027.8
TM_0130:uptag	TVP15_F1::YBT1_F3	uptag	2894.8	2478.2	2645	2912.2	3121	3146	2846.4	2780.6	2647	2785.8	1906.8	2206.6	3158.2	3440.4	2737.2	2889.2	2439.8	2802.6	3303.4	2928.8	2547	2798.6	2462.2	1846.2	3410.6	3367.8	1839.6	1281.2	2744.2	3144.8	3816.8	3748.8	4101.8	4628.2
TM_0192:uptag	SYP1_F1::PDR12_F3	uptag	3710.6	3576.4	2854.4	3310	4216.2	4115.2	3041.6	3357	4046.2	3723.4	4349	4280.6	3998.2	4066.8	3358.6	3641.8	3131.6	3292	3955	4350.8	3869	3920.8	4162.6	3325.2	4137.8	4311.4	2175.6	2061	3193.8	2860.6	5176.2	5684.4	5560.2	5675.2
TM_3878:uptag	ERP1_F1::EPT1_F3	uptag	1681.6	1458.6	1445.2	1475.6	1868.2	1743.6	1712.6	1990.8	1552.6	1735	1297.4	1458.2	2221.4	2669.2	1538	1782.8	1543	1456.8	1459.4	1839.6	1623	1763.8	1581	1429.4	2124.4	1730.2	1030	1251.6	1580.2	2082.8	3316.4	2756.4	2844.8	2970.8
TM_0008:uptag	YBR241C_F1::AKR1_F3	uptag	4692.6	4216.4	4431.4	5051.2	5354.2	5144.2	3382.8	4241.4	4618	4445.2	4441.2	3728	5661	5567.4	4743	4951	4210	5040.4	5264.2	5231.4	4090.2	4161.4	4352.8	4074.8	5357.6	5272.2	2383.6	3678.6	3669	4787.8	5622.8	6287	6412.6	6608.6
TM_3899:uptag	YCR043C_F1::SNA3_F3	uptag	2381.8	1891.2	1940.8	1862.4	2613.2	2358.8	2647	2716.4	2275.6	2214.2	2052.4	2214.4	2958.6	3192.4	2187.4	2381.4	2088.6	2108.4	2633.8	2306	2288.6	2340.6	2275.2	1973.8	2729.8	2431.6	1140.4	1125.2	3213.8	3919	3520.2	3550.4	3537.4	3470.8
TM_3938:uptag	SSH1_F1::PIS1_F3	uptag	3095	2683.8	2558	2220.2	3020	2637	2620.8	2718.2	2831.4	2483.4	2132.2	2709	3071.8	3067.4	2872.4	2874	2189.4	2648.4	2949.4	3073	2050.8	2716.4	2647.2	1997.8	3339.2	3228.4	1716.2	1431.2	2290.2	1135.8	4332.8	4097.6	3936	4055.8
TM_3739:uptag	CPT1_F1::RBD2_F3	uptag	2293.4	1899.6	1688.6	2236	2411.4	2345.2	1862	2248.6	2111.8	2111.2	1909.6	1846.4	2888.6	2997.4	2442.6	2574.2	1957	1845	1942.6	2810.6	1781.4	2047.8	1857.8	1779.4	2735.6	3018.4	837.4	1266.6	1451	1477.8	4156	4023.2	3517	3659.4
TM_0071:uptag	SEC4_F1::ALO1_F3	uptag	3623	3023.4	3062.2	3029.2	3622	3605.8	2966.6	3261	3643.8	3276.2	2965.4	2758	3334	3640.2	3351.4	3535.8	2794.4	3180.2	3881.4	4061.4	3551.6	2941	3195.4	2970.2	3688.4	3633.8	1337	1806.6	5278.6	5964.4	4950.6	4627.4	4750.4	5055.6
TM_3874:uptag	SLA1_F1::SLA1_F3	uptag	3727.8	3143.4	2900	3301.6	3975.4	3885.2	3180	2860.6	3203.6	3493.8	4030	3606.2	4404.6	3959.2	3463.8	3715.4	3251.2	3483.8	3903	4354.4	3437.2	3108.2	3049.6	3011.2	4171.6	3514.6	2125.6	346.8	3727.6	4729.8	4730.2	4392.4	4299.6	4571.8
TM_0022:uptag	SMI1_F1::GGA2_F3	uptag	3640.4	3104	3090.8	3276.4	3879.4	3863.6	3293.6	3830.2	3815.4	3379.8	3230.6	3388.6	3831.6	3748.4	3239.6	3379	2917.2	2804.2	3663.8	3893.2	3328.4	3772.2	2652.4	2553.4	3939.2	3921.6	2166.2	1997	3582.4	3853.2	5014	4775.6	4819.2	5055.2
TM_3385:uptag	ITR1_F1::YGR130C_F3	uptag	1910.8	1448.4	1663.8	1501.4	1991.4	1783.8	2098	2055.4	1642	1797.6	1559	1899.2	2422	2687.4	1683	1920.4	1275.6	1195.8	1844.8	1751.2	1696.2	1983.2	1476.2	1550.8	1513.4	1572	929.4	716.2	2553.6	3126.4	3233.4	2838.6	2211.8	2547.4
TM_2141:uptag	NOP16_F1::BRX1_F3	uptag	1840.6	1596.8	1782.2	1430	2006.8	2112	1299.8	1296.8	1468.2	1733.8	1341.2	1148.4	1739.4	1658.2	1770.6	1813.4	2304.2	2461.2	2839	3408.8	2524.6	2391.6	2062	2081.6	2874	2990.4	1477.8	2290.4	2507	3195.2	3961	4190	3248.4	3442.8
TM_0153:uptag	COG3_F1::COG6_F3	uptag	4057.2	3284.6	3749.8	3665.6	4852	4314.6	3624.2	3582	3681	3856	3736.2	3246.4	4224.6	4280.2	4050.2	4042	3495.6	3628.2	4764.6	4528.4	4140.8	3801.2	4091.4	3926.8	4512.6	4193.8	2552.8	2888.2	5107.8	5880.6	5215.8	5336.6	5468.6	5463.6
TM_3396:uptag	FPS1_F1::PPZ1_F3	uptag	610.6	180	369.6	439	488	416.2	393.4	340.6	354.2	487	713.8	600.8	659	652.8	438.2	437.8	328.2	403.8	331.8	718.4	454.8	366.8	309.8	365.6	538	468.6	164.6	133.8	413.6	589.2	1290.4	793	838	842.2
TM_0708:uptag	KEX1_F1::BSC6_F3	uptag	1851.8	1655	1286.4	1592	2161.2	1811.4	1390.2	1378	1569.2	1687.8	1537.4	1446.6	1626.8	1794.2	1807.8	1810	1433.4	1829	1647.6	2290.6	2121.8	1507.6	1544.4	1744.2	2136	2664.2	587.8	898.8	2330.8	2661	3283.4	2844.8	3012	2822.2
TM_3705:uptag	SYP1_F1::WSC2_F3	uptag	1019.2	975.2	642	705.4	1132.8	915.4	721.4	825.6	745	831.8	823.4	753	987.6	1191.6	780.6	1027.2	883.2	1089.2	1150.2	1249.2	668.6	794.6	834.6	540.6	1433.8	737.6	466.4	356.4	1513.6	2243	2735.2	2095.4	1969.6	1842.6
TM_0240:uptag	FTH1_F1::YDL199C_F3	uptag	3254.6	2840.4	2948.2	3245.2	4140.8	3736.6	3044.2	3100.6	3209.2	3446.6	2807.4	2601.2	3194.2	3475.2	3661	3348.8	3333.4	3463.2	3757.2	3305	3054	2773.6	3145.8	2223.2	4106	3640.4	2309.2	2385	3603.2	4079.4	4285.2	4440.2	4999.4	5096.8
TM_4250:uptag	PMC1_F1::GTR2_F3	uptag	2333.4	1811	1829.6	1904.4	2442	2112.2	1623.4	1650.2	1753.8	2010.2	1820.2	1779.8	2112	2285.6	2217.4	2278.4	1896.4	2202.6	2654.4	2924.4	2316.4	2164	2355.2	1973.8	2749.6	2671	846.2	678.6	3119.2	3883	2779	3151.2	3198.2	3418.6
TM_1490:uptag	PIN4_F1::MOT2_F3	uptag	2250.4	2125	1590.8	1620.2	2287	2070.4	2460.8	2168.6	2309.6	2144.6	2150.6	2160.2	2362	2312.4	2137.4	2250.2	2039.6	2299.2	2508.6	3050.8	2395.6	2189	2714.2	2218.2	2941.4	2931.8	1649	1622.4	3364.2	3986.6	3934	3533	3573.6	3832.2
TM_0748:uptag	YMR010W_F1::PIN2_F3	uptag	1918	1870.2	1995.2	1563.2	2352	2133.8	1816.8	1856.4	2006.8	2014.8	1915.8	1775.4	2441	2426.8	2188.6	2141.6	1354.2	1867.4	2195.2	2115.8	1931.2	1902.2	2232	1610.4	2779.8	2165.8	1705.6	1216.2	2550.8	2686.6	3678.2	3469.6	3272	3214.6
TM_0175:uptag	KEX1_F1::PDR12_F3	uptag	1576.6	1011.2	875.4	913.8	1421.8	1185	1503.4	1538	1042.8	1206	1264.6	1047	1408.6	1616.8	1165.6	1188.8	1043.8	1119	1215.8	1381.6	1043.8	1634.4	1279.8	829.2	1558.4	1376.6	837.4	537	962.2	1126.6	1994	1899.4	2203.2	2426.8
TM_0709:uptag	SSL2_F1::ALO1_F3	uptag	3727	3258.8	2909.2	3200	3646.8	3642.2	3015	3380.4	3757.6	3230.8	2888	2398.8	4424.8	3796.8	3966.6	3932.8	3593	4060	3865	3745	5257.4	4900	4210.6	3724.2	4104.8	3417.4	4019.2	3858.2	6915.2	7739.8	3212.8	3411	3280.2	3567.8
TM_0088:uptag	WHI3_F1::POP2_F3	uptag	3518.4	2846	2930.2	3345.8	3730	3572.8	3058.6	3339	3509.6	3277.4	2792.6	2599.8	3141.2	2945.4	3330.4	3087.2	2565.2	1698.6	3838	3784.4	2856.4	2873.6	3474	2610.2	3639.6	3198.8	1728.8	1501.4	3394.6	3579.4	3337.4	3528.8	4099.8	4295.2
TM_0596:uptag	COG3_F1::COG3_F3	uptag	1855.8	1520.4	1346.4	1381.8	1968.8	1610.2	1595.4	1513.6	1677.6	1645.8	1497.4	1415.2	1982.2	1950	1611.4	1375	1071.4	1539.4	822.6	1816.8	1793.6	1732.4	1655.6	1385.8	2058.4	1939.2	974.8	865.8	2313.8	2790.8	3120.6	2530	2894.6	3142.4
TM_0146:uptag	YMR010W_F1::CPR8_F3	uptag	1769.2	1813.6	2249.4	1972.6	2642	2461.2	1448.2	1645	2234.4	1745.6	1958.6	1827.8	2289.8	2240	2674	2401.6	1720.8	2126.4	2563	3147.4	1989.8	2408.2	1419.6	1436	2963.8	2748.8	1546.2	1477.6	1829	1962.8	3235.6	3482	3942.6	4034
TM_0464:uptag	GTT1_F1::RBD2_F3	uptag	3371.6	2466.4	2920.6	2916	3561.2	3290.2	2671	3089	3185.8	2989	2856.4	2851.2	3930	3908.4	2833.2	3093.4	2814.4	3080.4	3016.2	3072	2559.2	3016.8	2971.4	2791.8	3308.6	3199.2	1594.4	1438	3223.2	3156.8	4421.4	4249.2	4390.6	4499
TM_3807:uptag	ERG7_F1::TGL1_F3	uptag	1009.2	626.6	561.6	743.8	1138.6	962.6	946.4	786.6	1023.8	779.2	808.2	791	1153	1257.4	744.6	854	545.8	822.2	937.8	849.6	699.6	959.4	670.8	787.8	1139.8	1041.4	344.2	279.6	805.2	1048.2	2175.8	1580.2	1575.6	1894.2
TM_3386:uptag	RIX7_F1::RIX7_F3	uptag	1255.6	1575.8	1390.4	1093	1497	1086.8	1303.4	1320.4	1462.2	1206	1247.6	1075.4	1876	1949	1567.2	1756	1391	643.4	2655.6	1925.4	1953.6	1344.6	1171.6	1295.2	1788.6	2256.6	763.2	587.4	1437.6	1282	3262.4	3093.4	1503	2093.6
TM_2736:uptag	RIM1_F1::TPO4_F3	uptag	729	556.6	769.4	691.4	1019.8	550	845	772.8	673.4	874.6	502.4	509.6	968.8	1368.4	623.8	705	616.4	471	956	359.2	642.8	845	709.2	640.8	794	828.6	313.4	507	255.8	886.6	2103.8	1562.4	1951.8	1841.6
TM_0067:uptag	GLG1_F1::GSY2_F3	uptag	3426.2	2768.8	2752.8	3169.4	3182	3388.6	2584.8	2883	2969.6	3167.8	2673.8	2474	2986.8	3087	3055.4	2784.6	2588.2	2663.2	4651.8	3254	2543	3333.8	2906.6	2747.8	3575.2	3610.6	2006.6	1440.6	4820	5234	3910	4231.8	4519.8	4724
TM_1481:uptag	TGL1_F1::YIM1_F3	uptag	2007.2	1632.2	1712.8	1683.8	2246.6	2025	1358.2	1497.8	1672	1728.4	1790	1594.2	2181	2146.4	1352.6	2004.4	1032.8	1648	2255.8	2374.4	1998.4	2096	1852.6	1441.2	2212.2	1977.6	1021.2	793.6	2687.2	3245.4	3210.2	2928	2908.2	2763.4
TM_0057:uptag	PPZ1_F1::URA5_F3	uptag	1836.8	1299.8	1150.8	1438.2	1394.6	2275.4	1144.6	1488	1549.2	1818.4	1763.8	1674	1354	1661.2	1688.4	1695.4	1765.4	2382	2090.8	2211.6	1757.6	1892.2	1960.6	2299.6	1962.2	2448	921.8	738	902.8	886.4	2387.6	2583.8	3882	4068
TM_0234:uptag	BAP2_F1::DIP5_F3	uptag	2334.8	1565	2172.4	2061.8	2709.4	2334.4	1797.6	2022.2	2148.2	2111.2	1692.2	1592.4	1711.2	2347.4	1867	1907.6	995.4	1622.6	2246.6	2838	2065.2	1524.8	2520.8	1207.6	2613.2	2735.4	1236.6	1167.4	2153.2	1859.4	3801.6	4403.8	4237.8	4099
TM_0473:uptag	YAL053W_F1::CHS5_F3	uptag	3276.4	2991	2753.4	3326.6	3260.6	3488	2402	2628.8	2935.4	2663	2431.4	2386	3860.8	3617.6	2588.6	3261	3556.2	2906.2	3478	3356.2	2792.8	3194.6	3243.4	2666	3426.6	4022	2411.4	2264.4	2990	2925.4	3913.4	3457.6	4072	4578.4
TM_3547:uptag	DHH1_F1::LSM6_F3	uptag	1050.4	637	788.4	752	1088.8	1012.6	1051.4	949.2	845.2	1015.2	718.4	736	1095.4	1340.8	825.6	1018.8	826.4	926.8	1605.4	1208.4	1183.8	1202.8	955	979.6	1026.2	1317	256.6	572	2028.2	2416.8	2510	1807	1916.2	2118.4
TM_0617:uptag	BRE5_F1::DED1_F3	uptag	2238.6	1375.8	1601.2	2048.8	1706.4	2065.4	1550	1847	1834.2	1823.4	1259.8	1603	1835.8	1935.6	2146	2081	1390.2	1852.2	3193	2871.4	2292.4	2012	1986.2	2300.4	2023.8	2864	1026	805.6	3748	4183	3355.8	3548	3217	2993.8
TM_1777:uptag	KEX1_F1::CHS7_F3	uptag	2767.2	2183.6	2706.8	2510.8	3110	2054.6	1595.4	1939	1841	2185.2	2300	1700.8	2295.6	2630.8	2764.8	2387.6	1787.2	1629.2	2837.8	2795.4	1104.8	1896.6	2319.8	2507	2845	2678	992.6	1001.4	2025	2235.2	3704	3164	3905.6	3858.8
TM_1364:uptag	KEL1_F1::SPA2_F3	uptag	1852.6	1608.8	1792.6	1826.4	2308	1946.4	1953	1992.8	1744.8	2082.2	1758	2116.6	2690.2	2792.6	1827.8	2059	2044.6	1868	2468.4	2237.8	1710.4	1923.6	1691	1346	2461.6	2042.6	1301.8	1251.2	2386	2913.2	3540.6	2931.2	3247.2	3091.8
TM_0626:uptag	HUG1_F1::PGM2_F3	uptag	2331.8	1954	1942	1848.6	2589.2	2436.8	1677	2164	1955.2	2298.6	1648.2	955.8	2404	2551.8	2197.4	2309.2	2558.2	2384.6	3615.8	2643	2934	2246	1898.6	2165.4	2869.4	2926	1458.6	776	2117	2356.8	3866	3529.2	3686.8	3344.6
TM_4269:uptag	ARF1_F1::ERV25_F3	uptag	1742.4	1376.6	1441.2	1401	1555.8	1831.6	1138.2	1363.8	1804.4	1589.2	1254.2	1035.4	1879.6	1869	1621.4	1613.6	1789.8	1674.8	1535.4	1832.6	1943.4	1985.2	1089	1485.6	2407.2	2009.8	916	965.8	2387.2	2779.4	3197.8	2952.8	2597.2	2833.6
TM_4170:uptag	FTH1_F1::ATG27_F3	uptag	1470.6	1132.4	1185.6	1319.6	1245.8	1388	1137.4	1222	1300.6	1158.6	1009.8	830.8	1478.4	1649.6	1369.2	1135.2	1112.8	1565	1255	1264.2	1342.8	1144.2	1456	1036.2	1451	1449.2	351.4	386.4	806	873.8	1927.4	1636.6	1973.4	1962.4
TM_3368:uptag	WTM2_F1::WTM2_F3	uptag	1605.4	1244.8	1414.8	1311.6	1639.2	1502.8	1275	1322.8	1623.4	1418.2	890.2	926.2	1979	1662.6	1905.6	1850	1260.4	1171.4	2133.2	1969.6	1446	1188	855.8	925	1817	2023.4	768	562.4	1564.2	1365.2	3044.4	2751	2545.6	2500
TM_3361:uptag	CTR2_F1::ATG27_F3	uptag	2104.8	1557.6	1768.6	1749.6	2064.8	2222.6	2017.2	2128.6	1901.6	2100.4	1564.6	1778.6	2535	2561.6	2138.2	2083.4	1764.6	1943.6	1671	2269	1660	1304.8	1491.4	1675.4	2329	2158.8	1065.2	1125.8	1480.2	2131	3374.6	2677	2852.8	2811
TM_0438:uptag	RPB5_F1::YKE2_F3	uptag	2379.4	1880.4	1883.4	1835	2333.2	2212.4	1947.6	1929.2	2268.8	1883.6	1395.8	1714.8	2233.6	2669.4	2036.2	2021.2	1459.8	2325.4	1769.8	2453.4	2244.8	2723	2369.4	2162.4	2702	2270.6	1052.6	835.8	3410	3952.2	3342.4	2548.4	3617.8	3393.4
TM_0125:uptag	TMS1_F1::PMC1_F3	uptag	2598.6	2436.2	2306.2	2849	2443.2	2638.6	2014.2	2182.8	2294.2	2438	2177.8	1795.2	2555	2484.8	2282.8	2848.6	1598.2	2258.6	2792.4	3573	2471	1849	1370.2	1614.6	2431	3025.2	1487	925.6	2552.2	2775	2513.8	2790.4	3983.4	4003.6
TM_0122:uptag	UTP5_F1::UTP9_F3	uptag	2106.6	1720.8	1537.4	1801.6	2280	2266.8	1761.6	1986.2	2197.8	1991.4	1436.8	1526	1582	2082	1599.2	1616.6	1839.6	1463.4	1245	1742.6	1492	1466.4	1621.2	1540.6	2605.2	2023.6	1288.2	1575.2	1764.2	1390.8	2375.4	1999.2	3341.4	3437.8
TM_0388:uptag	RIM1_F1::YLR326W_F3	uptag	645	577.8	628.4	375	975	432.8	582	544.6	688.6	560	195.8	400	497	846.2	546.6	516.4	266.2	411.2	223.2	194.2	834.2	862.8	480.2	208.4	590.4	662.2	169.4	183.6	1021.6	717.2	1618.2	1570	2862.8	2914.8
TM_0217:uptag	SOF1_F1::UTP14_F3	uptag	2411.2	2174	2440.4	1942.6	2434.8	2547	1343	1586	1886.2	2223.4	2143.6	1721.6	1644	2008	2467.6	1930.2	2241.4	2625.4	2473	2466.2	2273.4	1348.4	2368.6	1552	3051.8	2602.4	1338.2	1403.2	2144.6	2910.8	3829.4	3485.6	3770.2	3889.4
TM_1660:uptag	TPK1_F1::TPK1_F3	uptag	1200.2	972.2	580.4	1024.6	1005	821.6	711.8	883.4	1091.4	1075.8	785.2	759.6	900.4	1128.6	1065.2	1022.6	1157.4	1245	1366.6	1455.8	1028.4	1114	763.8	640.4	1080.2	1422.8	337.6	552.6	1611.4	1788.4	2185.8	2423.8	1839.2	1544.6
TM_1615:uptag	YOR1_F1::PDR12_F3	uptag	2728.4	2225.6	2715.4	2674.8	2775	2503.6	3111.8	3087.6	2461	2722.4	2336.2	2337.8	3038.2	2951.8	2284.4	2443.8	1636	1916.8	3454.6	2972.8	2824.8	2669.6	2569.8	2092.8	3089.8	2965.6	1179.2	928	1873	2196	4166	4042	4292.6	4146.4
TM_0011:uptag	NUP49_F1::KAP95_F3	uptag	3189	2617.6	2679	3176.2	3723.6	3006.4	2479.8	2941.2	3339.6	2883.4	2436	2225.6	3475	3289.4	3161.4	3209	3652	3249.6	3891.8	4847.6	2816.2	2897.4	2627.2	3221	4012.4	4085.2	2012.4	1385.8	2734.8	2972.6	3808.8	4691.6	4176	5055.2
TM_0007:uptag	RIM1_F1::YGR130C_F3	uptag	3615.6	3204.6	3419.8	3750.8	3949.2	4054.2	2960.4	3734.6	3569	3419.2	3241.6	2869.8	3406.2	3179.2	3777.4	3285	2888	2199.8	3678.2	3879	3588.8	3736.8	2015.8	3149.2	4242.2	4776.8	3343.4	3130.6	2399.2	2376.2	4259.6	4019.8	5420.6	5131.6
TM_1889:uptag	SYP1_F1::ENT2_F3	uptag	2267.2	2206.8	2160.8	2212.6	2769	2358	2540.2	2275.2	2022.2	2689.8	2000.4	2166.8	2568.2	2968.8	2285.4	2629.8	1967.6	2119	2124.4	3019	2254.6	2510.2	2333	1978.8	2972.6	2765.2	1517.6	1750.2	2552.6	3052	3953	3625	3814.8	3582.4
TM_1349:uptag	LIT2_F1::PDR12_F3	uptag	2205.8	1879.6	1903.6	2035.8	2276.8	2355.4	2244.8	1890.8	2139.8	2394	1979.2	1739.2	2635.4	2127.6	2114.4	2554.8	1665	2329.2	2577.4	2864.8	2555.4	2109.6	2542.2	2228.4	3316.6	3043.4	1037	959	2352	2192.4	3845.8	3233.8	3918.6	4141.2
TM_0533:uptag	YGR106C_F1::YNL190W_F3	uptag	2413	1887.2	2209.2	2194.8	2598.2	2551.8	1656.6	2319.4	2112.2	2096.8	1937.8	1903.8	2433	2538.4	2539.8	2371.2	2263.6	2086.6	2902.6	2699.8	2496.2	2058.4	2190.4	1971.8	2498.8	2909.2	1039.6	1246.6	3378.2	4023.6	3265.4	3355.8	3440.2	3464.6
TM_0134:uptag	MCR1_F1::ALO1_F3	uptag	3145.8	3092.4	2585.2	3021.6	2810.4	3335.8	2890	2783.8	3338.6	2830.4	2746	2389	3036.6	3330.4	2661	2990	2338.8	2248.2	3479	3006	3306.2	3578.8	2997.8	2410.2	2894.4	3344	1083.2	1211	4899.6	5545	3908.2	3985.6	4486.8	4332.6
TM_0554:uptag	YDR034W-B_F1::TPO1_F3	uptag	1776.8	1806.2	1749.4	1844.8	1815.4	1724.8	1277.6	2017.6	1686	2068	1715.8	1091	2216.4	1804.8	1807.8	1963	986.8	1174.6	2261.8	1622.8	2045.2	1392.2	1039.4	1312.4	2440.4	1696.2	702.4	598.4	2351.6	2414.6	2579.8	2936.4	2884.4	2889.6
TM_0628:uptag	AUR1_F1::CPR8_F3	uptag	1759.4	1267.6	901.8	1172.6	1894.2	1592.6	1136.8	1283	1480.6	1184	1152.4	1078.6	1246	1201.6	1555	1572	1169.8	1549.2	2245.4	2415	1616.4	2038	1792	1468.4	2055	2335.2	499	913.8	1575.8	1497.4	3647.6	4376.2	3388.2	3604.2
TM_2614:uptag	YAL053W_F1::SFK1_F3	uptag	1033.4	810	931.6	844.4	1149.4	850.6	853.6	830.6	984.8	915.8	649.6	615.8	1081.2	1029	810.2	812.8	770	882.6	1351.4	1188.6	993.2	1222.6	743.2	562.8	1203.8	1323.6	294.8	341.8	1084.2	1297	1777.6	1767.4	1682.6	1666
TM_1386:uptag	ERS1_F1::RBD2_F3	uptag	653.6	426	361.6	442.4	721	226	333.8	243.6	381.4	505	648.8	390.8	582	589	889.8	628.4	233.6	263.2	635.6	835.2	458.2	523.6	306.2	454	812	717.6	275.6	362.4	690.8	865	1027.2	1382	1407	1269.2
TM_2044:uptag	ERP1_F1::VHS3_F3	uptag	1893.8	1638.6	1846.8	1800.8	2377.2	1671.8	1325.2	1755.4	2046.8	1927.8	1851.2	1808.4	1681.8	1752.2	2288.8	1981.2	1844.6	1968.6	1948.2	2074.2	1669.8	2077	1581.2	1670.2	2504.8	2349.8	943.4	1190.2	2115.8	2352.6	3011	3384.4	3223.6	3722.6
TM_2160:uptag	BAP2_F1::ERV25_F3	uptag	1850.4	1185	1538.4	1854.6	1905.4	1742.6	1442.4	1655.8	1323	1706.6	1313.8	1378.4	1833.2	1827.8	1781.2	1663.2	1329.6	1689.8	2007.2	2099	1837.8	1944.4	1617.8	1837	2155.8	2287.6	1206.8	1292	2185	2921.2	3101.2	3584	2818.8	2931.2
TM_3593:uptag	SFK1_F1::YLR326W_F3	uptag	830.6	695.4	485.6	529	1170	735.6	632.2	659.6	696.4	386	396.4	706.6	916	715	957.8	503.2	620.6	885.8	1015.4	810.6	1110.6	1534.4	819.4	736.2	975.6	940	268.2	549.8	1870.8	1550.2	1506.6	1243.6	2579.6	2576.4
TM_3348:uptag	TPO1_F1::MSC3_F3	uptag	2003.8	1501.4	1594.4	1625.4	2154	1832.6	1405.2	1754.6	1430.8	1772.8	1464.4	1221.2	2096.8	2074.4	1602.8	1732.4	1446	1346.8	2383.2	2321.8	2198.4	1983.2	1315.2	1667	2576.2	2247.8	595.2	653.6	3341.2	4151.6	2872	3123.4	3051.6	3104.8
TM_1885:uptag	YBL029C-A_F1::HSP30_F3	uptag	2851.6	2424	2319.2	2607.6	3147.4	2932.6	2354.8	2570.2	2954	2435.2	2457.2	2342	3128	3073	2937	2918.4	2732	2763	2930	3051.4	2372.8	2445.6	1735	2155.2	3029.8	3650	2156.4	3204.2	5456.4	6029.2	3508.4	3880.4	4007.6	3915.6
TM_1312:uptag	SFK1_F1::BOP1_F3	uptag	1636.8	1109.6	751	1247.8	1612.6	1409.2	718	816.2	1290.2	1180	1287.6	822.4	2163.6	1898	1593	1581.4	935.2	622	1862.2	1820.6	2165.8	2104.2	1570.4	1628.2	1654	2151.4	597	441.8	1255.2	1291.6	4091.8	4127.4	2645	2751.8
TM_0077:uptag	YPT31_F1::ALO1_F3	uptag	3006.2	2801.8	2860.4	3019.8	3323.4	3375	2646.4	3181.4	2948.2	3257.8	2665	3015	3075.4	2932.4	3043	2634.6	2168.2	2845.4	3157.4	3230.2	2695	3022	2615.4	2747.6	3334.2	3232.8	1611.2	1917.2	3999	4577.4	3562.8	3836.6	4178	4153
TM_0201:uptag	TSC10_F1::SNA3_F3	uptag	2913	2559.8	2362.2	2323.2	3222.8	2085.2	1530.8	1627.6	2235.6	2499.4	2146	2096.6	2628.2	2376.8	2298.4	2577.6	1369.2	1679.6	2321.6	3326.4	2838.6	2271.4	1514.4	1914.4	2810	3088.6	1037	1156	1829	1863	3262	3741.8	4203.8	3932.2
TM_2603:uptag	HSP30_F1::BOP1_F3	uptag	2531.4	1973.2	2061.4	2383	2842	2328	2269.6	2268.2	2068.8	2310.4	1890.4	1981.2	2904	3107.6	2446.8	2161.4	1908.4	2201.2	2631.4	2697.8	1875.4	2053.6	1728	1724.2	2211.8	2196.2	1746.4	1608.2	3180.6	3864.2	3548.4	3393.4	3603.2	3748.4
TM_0452:uptag	FMP42_F1::VMA13_F3	uptag	2544.2	2157.4	1907.6	2517.2	2619.4	2397.6	1902.6	2109.6	2375	2329	2143	2103.8	2673.8	2280.2	2685	2472.4	2385.4	2276.8	3532.2	3626	2310.4	1679.2	1760	1377	3172.4	2627.4	1422.4	790.8	1849.8	1580.4	3252.2	2696.6	3534	3843.4
TM_1844:uptag	RDI1_F1::TPO3_F3	uptag	553	370.4	490.6	415	478	556.2	330.4	436.6	558	367.4	485.6	280.2	581.8	535.2	398.8	606.6	676.4	724	439.6	616.2	446	771.4	546.4	532	838	983.6	396.6	385.6	586.4	901.2	2256.8	1813.2	1982	1643.2
TM_0470:uptag	AKR1_F1::GEF1_F3	uptag	2273.4	1810.8	1737.4	2086.6	2126	1773.6	1350.6	1885.6	1940	1693.4	1697.2	1292	2363	2084	1817.2	2617.8	1440.6	1542	1910.2	2799.2	1865.6	1753.2	1174	1472.6	2059	2708.8	872.4	855	1317.4	1370.4	2456.4	2508.4	3336.4	2971.6
TM_0749:uptag	HSP30_F1::OSH6_F3	uptag	2140.2	1552.6	1888.4	1481.2	2020.4	2140.2	1418.4	1869	1475.8	1769.6	1477	1259	2285	2310.6	1872	1944.2	1253.6	1647.2	1513	2024	1739.4	1569	1560	1076.4	2212.8	2251.6	1471.4	1725.6	4094.2	4651.8	2226.6	2313.6	2779.6	2650.4
TM_4049:uptag	SNQ2_F1::SNQ2_F3	uptag	1689.8	1428.8	1220.6	1392.6	1756	1450.4	1753.4	2263.4	1586.4	1350.4	1454.4	995.2	2299	2512.2	1810	1578	1190	1330.4	1829.4	2751.8	1733.4	2160	1729.2	1399.4	5393.4	4689.6	629.2	268.4	922.4	1222	3254.2	2688.2	2774.8	2541.6
TM_1869:uptag	PBP1_F1::YHR121W_F3	uptag	1573.6	1414.8	1475.6	1466	1911.2	1797.4	1640.2	1965	1809.2	1640.2	1403.2	1601.8	2080.6	2004.4	1244.8	1578	1600.6	1367.4	1974.2	1778.4	1510.4	1829.4	1507.6	1497.6	2176.6	1935.2	818.8	965.4	2098.2	2694.4	2836.2	2614	2822.8	3131.6
TM_1607:uptag	ROM2_F1::WSC2_F3	uptag	1753.8	1472.6	1539.4	1526.2	2025.6	1909.6	1505.8	1428.2	1609.2	1347.8	1327.6	1263	1965.2	1542.4	1711.8	1734.8	1254.4	1155.6	1965.6	2233	1181.2	1696.8	1107.6	1356.6	2226	2146.4	912.6	1039.8	1319	1676.8	2939.2	2578.4	3111.4	3225.2
TM_0180:uptag	DEF1_F1::POP2_F3	uptag	2843.8	2729.6	2515.2	2836	3601	3103.4	2895.4	3047.2	3324	2893	2701.6	2541.6	3000.4	3575	2798	2905	2269.6	2492.8	3517.4	3427.4	3087.2	3191.6	1968.2	2509	3125.2	3562.6	2024	1277.4	2647	1941	3862.2	3953.2	4288.8	4568.6
TM_0431:uptag	BAP2_F1::SOP4_F3	uptag	2632.2	2536.6	2558.6	2334	3010.6	2635.2	2800.6	2683	2595.6	2657.6	2265.4	2076.2	2924.8	2993.8	2216.6	2574.2	2465.8	2227.8	2936.6	2838.2	2393.4	2743	1995.6	1857.4	2950.8	2605.4	1675.4	1647.8	2710.4	3271.4	3502	3797.4	3949.4	4161
TM_3431:uptag	SSD1_F1::INO1_F3	uptag	905	622.4	891.4	853	1294.4	939	750.8	975.6	786.8	780.6	877.8	716	1105.6	970.8	993.2	930	557	620	1251.2	1146.6	809.6	959.2	770.2	690	1342.8	1283	327	505.6	762.6	760.6	1764.6	1614.8	2174.6	2147.8
TM_0405:uptag	MPT5_F1::PUB1_F3	uptag	2418.6	2612.8	2561.2	2690	3231.6	3083.2	2691	2713.2	2769.6	2640	2140.8	1994.8	2961.2	2793.4	2224.2	2920.4	2345.6	1551.2	2796.6	2745.4	2183	2287.6	2378.8	2454.4	3527.4	3298.6	2448.6	1767.8	2402.6	2317.6	3337.4	3700.2	3965.4	4191
TM_0609:uptag	CDC24_F1::BEM1_F3	uptag	2502.2	2103.2	1892.4	2309.6	2615.2	2862.4	2003.8	2126.6	2065.8	2120.4	1836	1630.8	1880.2	2183.8	2109.2	2358	1423.4	1955.2	2507.2	2137.4	2585	2238.2	1972.2	1877.4	2784.6	2929.2	1526.4	1868	1344.2	1968.6	2926	2831.6	3949.6	3951.2
TM_1577:uptag	HXT1_F1::TPO3_F3	uptag	2465.2	2672.4	2380.2	2558.4	2653.6	2487.8	1759	2366.8	2323.6	2044.2	2278.6	1983.2	1953.8	2402	2345.2	2216.8	1268.6	2240.6	3271.4	3124.2	1777.6	2265.8	1469.4	1324	3433.6	3938.6	1612	1539	1220	1668.8	2775	3006	3434	4013.4
TM_1393:uptag	NUP85_F1::NUP120_F3	uptag	2431.6	2188	2111.4	2317.6	2902.2	2019	1751.2	2093.8	2473.8	1752	1979.2	1665.6	2146.2	2373.8	2293	2214.6	1476.2	2096	3237	2759	2655.6	1925.8	1910.6	1844.8	2972.6	2438	1324.6	1174.2	1401.4	1830.6	3028	2353	3474.8	3903.4
TM_0412:uptag	ERP1_F1::ALG5_F3	uptag	3415.4	3709.6	3142.8	3559.4	4547	3876.6	3305.6	3566.4	3655.8	3201.8	2202.4	2777.2	3439.2	3408.2	3652.2	3555.6	2503.2	2804	4758.4	3039	3089.2	2866.2	3016.8	2802.6	4327.8	4446.8	1996.8	2589.4	2844.8	1647.8	3911	3890.6	5297.8	5375.8
TM_0099:uptag	TVP15_F1::YML018C_F3	uptag	3000.4	2882.6	2652.4	2866.2	3267.6	3436.4	2453.4	3020.4	3171.6	2854.8	3325	2821.2	3488.2	3698.8	3518	3987.6	3495.2	3744	3098	3409.8	2556.6	3023.2	2989.2	3494.8	3671.2	3354.2	2560.4	2791.6	2895.2	3096.4	3960.4	3857.6	4586.2	4996.2
TM_1253:uptag	MID2_F1::CAF40_F3	uptag	2073.2	1425.8	1826.2	1963.6	2114.8	2400	1663.8	2040.8	1737	1996.2	1640.6	1587	2322.2	2256.8	1630.2	1886.6	1241	1730.4	2491.4	2221.6	1509.8	1461.4	1672.2	1562.2	2426.2	2634.6	1094.2	1164.4	1587.6	1355.6	3115.2	2345.2	3207	3486.6
TM_3773:uptag	GAR1_F1::NOP10_F3	uptag	7639.2	7021.8	7595.8	7236.2	8969.6	8536.6	7721.6	7671	6913	7418.6	7538.8	7182.2	8000.4	8119.6	7378	7314	7907.4	7513.2	8267.2	7921.8	7883.4	6842.2	7799.4	7515.4	7818.8	7402.6	7615.8	7667.6	6945.8	7869.2	7517	8564.2	8692.6	8172.2
TM_3341:uptag	YPT7_F1::GDI1_F3	uptag	5008.8	4434.8	4947.8	4887.2	6038.2	5579	5372.6	5411.8	4629	5211.8	5022.6	4389.8	5676.2	6077.6	4290.6	4417.6	5458.8	5457.2	5241.8	5256	5415.6	5081.6	5321	5325	5342.2	5061.2	5462	5723.6	5141.4	6317.4	5390.8	5112.4	5555.6	5571.4
TM_3701:uptag	SEC4_F1::GDI1_F3	uptag	5651.4	4908.4	5243.6	5297.6	6477.2	5814.4	5796.2	5315.8	4577	5175	4839.2	4822.6	5770.8	6330.2	4553.8	4830.4	5574.4	5362.2	5454.6	5414	5515.8	5256.8	5653.4	5487.6	5357.8	5156.4	5620.8	5647.6	5478.2	6170.6	5481.2	5599	5859.6	5781.2
TM_0190:uptag	ARC35_F1::ARC40_F3	uptag	4870.2	4192.4	4319.4	4479.6	5613.2	5092.4	5371.2	5101.8	4505	4383.6	4124.2	4483.4	5291.6	5483.4	3726.6	3814.2	4139.4	4367.6	5067	4624	4738.2	4964.8	5135.6	5077.6	5018.2	4725.4	5244.6	5167.8	4511.8	4887.2	5032.2	4776.6	4557.2	5283.2
TM_3941:uptag	VPS21_F1::GDI1_F3	uptag	4749.6	4212.4	4743	4656.6	5610.4	5624.8	5087.6	5029.2	4070.6	4619.8	4351.4	4490	5209	5692.2	4099.2	4158.4	4249.2	4040	5285.6	5215.2	5007.6	4576.6	5110.2	4906	5238.4	4713.6	4981.4	5148.2	5236.4	6073	5402	5504.4	5971.2	6165.4
TM_4155:uptag	VMA7_F1::VMA8_F3	uptag	4526	3879.6	4173	4318.8	5489.4	5032.6	4540.2	4714	4165.4	4361	4608.2	4194.8	5176.8	5408	4383.8	4443.8	4687	4908.4	4715.4	4772.8	5312.4	4427.2	5047.6	4822.4	4866.8	4424.8	4907.4	5207.4	4909.4	5837.6	4548.4	4890.8	5188.4	5206
TM_4283:uptag	RPT5_F1::RPT6_F3	uptag	5114.4	4362.8	4858.4	4764	5728.6	5568.2	5284	5363.6	4428.4	5165.6	5082.4	4698	5890.4	5971.2	4477.2	4408.2	5617.8	5378.2	5496	5303.8	5825.6	5524.8	5705	5659.2	5898.6	5164.4	5446	5774.8	5627.6	6518.8	5602.2	5181.6	5330.6	5230.4
TM_3948:uptag	CAP2_F1::ARC40_F3	uptag	3462.2	3077	2930	2873.6	3779.2	3641.8	3982	3831.4	3658.8	3535.2	3664	3527.4	4218.4	4431.2	3434.6	3420.8	3250.6	2995.2	3410.6	3241.8	3267	3899	3399.4	3162.8	3661.6	3447.4	2826	3081	3918.8	4480.4	4500.2	3625.8	3443	3708.4
TM_4127:uptag	DRE2_F1::GRX3_F3	uptag	4827.6	4463.8	3613.6	4296.6	5333.8	5106.8	4750.2	5237.6	4946.6	4791.6	4221.2	4281.2	5432.6	5199	4747.6	4878.6	5354.8	5378.4	5235.2	5179	5149.4	5469.4	5242.6	5338.6	5586.4	5386.6	4408.6	4613.2	4997.8	5544.4	5855.4	5429.2	5893	5937
TM_4297:uptag	YPT1_F1::GDI1_F3	uptag	5622	4942.4	5096.6	5245	6480.2	5856	5426.6	5703	4979.2	5161.6	4977.6	4901.2	6054.2	6201.6	4640.6	4810	5377.2	5491.4	5607.8	5195.6	5712.6	5138	5637.6	5819.2	5502.2	5075.6	5424.6	5754.4	5330.4	6107	5247.6	5434.6	5575.2	5531
TM_4111:uptag	YPT6_F1::GDI1_F3	uptag	4828	4024.8	4270.4	4114.8	5174	4538.2	4795.8	4764	4384.6	4421	4423.6	4387.4	5021.2	5311.8	3855	4012.8	4586.6	4475.6	4686	4478.8	4897.2	4550	4958	4867	5009	4674.8	4924.8	5194.4	4990.6	5831.6	5187.6	4971.6	5260.8	5083.6
TM_3316:uptag	TFG2_F1::UBC13_F3	uptag	4001	3366	3673	3733.6	4514	4139.8	4246.8	4114.2	3288	3830.8	3156.6	3397.6	4419.4	4906.4	3488.4	3521.6	4006	3852.8	4163.4	4297.2	4179.2	3879	4073.6	4038.2	4321.8	3663	3617.4	3608.6	4500.6	5247.8	4448.6	4091.6	4650.4	4503.6
TM_4038:uptag	GIS2_F1::YGR054W_F3	uptag	3755	3181.8	3440.4	3411.6	4386.6	4000.4	4397	4132.8	3695.4	3617.2	3196.4	3211	3978	4644.6	3411.2	3630.2	3375.4	3272.8	3685	3669.6	4012	4029.8	3800.4	3926.8	4198.2	3851	3056	2881	3645.6	4156.6	4255.4	3921.8	4733	4801.4
TM_3896:uptag	GIS2_F1::ADE17_F3	uptag	2748	2303.6	2469.8	2328.2	3032.2	2971.4	3277.2	3028	2738.4	2683.4	1986	2133	3210.8	3516	2413	2584	2764.2	2787.6	3027.4	2766.6	3162.8	3184.4	3044.2	2946.6	3225.2	2928.8	2328.4	2385.8	3182.6	3749	3028.8	2589.6	3442.4	3684.8
TM_0980:uptag	ADE17_F1::VMA8_F3	uptag	6154.6	5572.2	5913	5578.2	7311.8	6671.4	6034.6	6235.8	5662.4	5966.8	4988.8	5133	6641.2	6425.4	5481	5793	6202.2	6202.2	6176	6187.8	6494.4	5975.2	6465	6287.4	6112.2	5867.2	5432.2	5503.6	6020	7076.6	5097.6	5426.2	6582.8	6496.4
TM_3968:uptag	WBP1_F1::ERP1_F3	uptag	2786.2	2598.8	2604.2	2578.2	3282.8	2905.4	3151	3241.2	2864.2	3217.2	3290.8	3390.8	3351.2	3647.6	3033.8	3173.4	3616.6	3510.8	3037.8	3117.4	3149.8	3074.8	3111.2	3151.2	3716.2	3307.8	1913.4	2563	4007.4	4713.2	4590.8	4103	4126	4041.6
TM_3914:uptag	ALO1_F1::TOM20_F3	uptag	3316.6	3000.8	2877.2	2729.2	3465	3241	3555.6	3810.8	3184.6	2981	2671.2	3169.2	4096	4048.2	3089.4	3291.6	2888.4	2797.8	3052.2	3345.6	3453	3813	3332.2	3132	3556.4	3443.2	2597.6	2332.6	4923	5467.8	4170.8	3820.8	3588.6	4299.8
TM_0560:uptag	YGL242C_F1::MYO5_F3	uptag	5024.6	4258.6	4755	4701.8	5663.6	5201.8	5384.6	5253	4199.8	4769.8	4762.4	4567.4	5633	6004	4545.2	4527.6	5106.6	5040.6	5118	5170.8	5166.6	4553.8	5006.2	4979.2	5336	4593.4	5139.4	5232.2	5438.8	6324	5673.6	5394.6	5367.6	5247.8
TM_4185:uptag	SWP1_F1::MSC7_F3	uptag	4923	5009.4	4905.6	4871.4	5594.2	5552.4	4315.2	4500.4	4977.6	5381.2	6017.4	5678.8	5368.6	5403.6	5603	5471	6161.6	6069.8	6043.6	6406	5025.4	4736.6	5699	5430	5858.4	5737	4097.8	4890.2	5819.4	6260.2	5809.2	5921.6	6096.2	6152
TM_3293:uptag	VMA6_F1::VMA5_F3	uptag	3343.8	2830	2785	3202.8	3532.4	3062.8	3071.4	3033.8	3234.4	3316.2	3845	3604.6	3146	3404.8	3810.4	3638	4625.6	4308	4722.6	4733.2	4447.6	4210.4	4363.2	4052	4228	4397.8	1544.8	1747.6	3768	3752.4	5298.4	5257.2	4175.4	4408.2
TM_1162:uptag	YPT31_F1::GDI1_F3	uptag	4326.8	3610.6	4090.2	3912.8	4906	4411.6	4423.6	4288.6	3477.4	4133	3901	3953.8	4926	5133.6	3632.6	3590	2929.6	2953	4478.8	4264.2	4396.2	3971.2	4327.6	4120	4156.2	3879.6	3924.8	4175.8	4439.2	5203	4673.4	4472.8	4535	4809.8
TM_0551:uptag	SCL1_F1::PRE10_F3	uptag	3689.6	3172.6	3203.2	3487.2	4250.8	4029.4	4375.2	4245.2	4083.4	4187.4	3492.8	3676.8	4656.6	4754.6	3480	3614.2	4243.2	4535.6	4418.2	4209.4	4232	4265.4	4350.4	4152.6	4732.6	4428.8	4240.8	4388.4	5352.8	5895.4	4410.8	4411.6	4852.2	4999.2
TM_3873:uptag	MYO5_F1::ARC40_F3	uptag	3093.2	2705.4	2831	2685.2	3545.6	3156.4	3585.2	3381	3156.4	3077.6	3341.6	3420.2	4054	4094	2880.4	2970.2	3389.6	3327.8	3116	3288.4	3029.8	3621.4	3093.2	3207.8	3327	3196.2	2985.6	2845.6	3507.2	4203.4	4177.8	3914.6	3384.6	3605
TM_3478:uptag	RPT1_F1::RPN1_F3	uptag	2356.8	1893.6	1804.4	2079	2608	2324.4	2235	2422.6	1887.4	2159.6	2479.8	2391	2822	2954	2372.6	2466	2494.4	2737.6	2464.4	2406	2689.2	2743.8	2527.4	2381.4	2895.2	2484.2	2259.6	2281.8	3667	4474.6	3861.4	3135.6	2598	2637.2
TM_0166:uptag	RBD2_F1::RET2_F3	uptag	6694.8	6000	6605	6574.4	7776.4	7436.2	7050.2	7044	6198	6528.6	6976	6743.2	7167.4	7440.4	6243.2	6310	6993.8	6541.6	6385.8	6676.8	6533.4	6281.2	6357.6	6435.2	6729.6	6072.4	5471.2	6033.2	6530.6	7146.4	6566	6710	6270.2	6795.2
TM_1064:uptag	HNM1_F1::PDR12_F3	uptag	6168.4	5470	5972.6	5860.6	7098.8	6794.4	5890	5996.2	5310.2	5721.4	5812.8	5543.4	6398	6885.4	5023	5544.4	5309.2	5027.2	5591.4	6011	6069	5410.4	5508.4	5637.4	5534.4	5122	4622.8	5303.2	3410	3692.2	6190.2	6251.8	6696	6484
TM_1213:uptag	SAC6_F1::ARC40_F3	uptag	4486.8	3933.2	4137.8	3954.8	5095	4638.2	4544.4	4436.2	4124.6	4337.6	3628.4	3755.4	4860.6	5130.8	4057.6	4299.4	4305	4228	4407.6	4427	4768.2	4508.6	4586	4486.6	4489	4429.2	4451.4	4393.2	4879.2	5511.8	4585.6	4505.6	5072	5005.8
TM_0993:uptag	ARC18_F1::ARC40_F3	uptag	4194.4	3693	3849.8	3740.4	4600.6	4258.2	4226.6	4234.8	3981.6	4144	3784.6	3878.2	4662.8	4985.8	3724.6	3962.4	4438	4251	4638.8	4377.2	4379.4	4327	4462.8	4226.8	4593.2	4345	3921.8	3872.2	4634.2	5197.6	4861.6	5073.4	5017.6	4912.8
TM_3694:uptag	MEH1_F1::VAC8_F3	uptag	2401.4	2106.6	1781.6	1756.2	2359	1900.6	2505	2504.2	2208.2	2197.4	2444.4	2557.4	2592.8	2659.2	2488	2681.6	2458.6	2353.2	2947.8	2764.4	2704.2	3071.2	2479.8	2453.8	3111.8	2942.4	1843.6	1897.2	3940	4633.6	3950.4	3383.6	3568.2	3660.6
TM_3421:uptag	KEX1_F1::ITR1_F3	uptag	1699.4	1402.2	1398.8	1567	1906.6	1800.4	2042.4	1851	1629.4	1835.2	1548.2	1683.6	2139.8	2286.2	1908.2	1749	1690.8	1654.4	2093.8	1892.4	1776.6	1800.2	1551.8	1617.2	2076.8	1801.8	1132.8	1293	2139	2740	3008.2	2621	2811.8	2922.8
TM_3905:uptag	SLC1_F1::RER2_F3	uptag	2565.8	2418.2	1943.6	2303.2	2714.6	2692.2	1777.6	2112.8	2761.6	2650	2784.4	2621.8	2175.4	2439.4	1763.8	2048.2	2159.4	2691.4	2250.8	3023.8	2902.4	2944.2	2683.8	2683.2	2694.8	2980.6	943.2	1592.2	3076.6	3147.2	3901.2	4687.6	4237.8	4163.6
TM_3845:uptag	APL4_F1::CHC1_F3	uptag	4483.4	3819.4	3541.8	4194.2	4865.8	4502.4	3643.4	3957.8	3761	3930	5308.6	4883.8	4563.2	4799.4	4805	4722	5133.6	4824	5422.8	5380	4856.4	4034.2	4655.8	4383.4	5402.4	4881.2	4099.4	4178.8	5700.8	6410.4	5414.2	5370.4	5523.2	5761.8
TM_0466:uptag	CDC39_F1::NOT3_F3	uptag	4831.8	4367.8	4492.8	4640.4	5344	5144.4	4855.2	5021.8	4529	4759	5023	4953	5462	5351.2	4603	4584.6	5085.8	4956	4910	5164.6	4849.8	4625.6	4784.2	4834.2	5162.4	4706	5014.4	5102.8	5334.6	6216	5591.8	5172.2	5185.2	5158.8
TM_0120:uptag	YBR267W_F1::NAP1_F3	uptag	5267.4	4619.4	4669.2	4628.6	5867.6	5340.6	5251.8	5154.8	4797.6	5290.6	5341.2	5414.2	5532.4	6004.4	4919	5272.6	5431.4	5331.6	5273	5501.8	5373.4	5099.6	5430.8	5217.4	5637.2	5085	4825.2	4663	5762	6647.4	6218.4	6157	6194.8	6154.4
TM_3304:uptag	VRP1_F1::ARC40_F3	uptag	3233.6	2482.6	2750.4	2871	3480.4	3172.6	3632.2	3316.8	2843.6	3068.6	3105.6	3351	3922.2	4202.4	2922.8	3091.6	3052.6	2957.8	3428.2	3104.6	3098.6	3186.2	2867.8	2771.4	3296.8	2800.6	2666.6	2672.8	3631.6	4260.4	4367.4	4113.8	3842.2	4017.8
TM_0184:uptag	SWP1_F1::PHO88_F3	uptag	4834	4201.6	4343.2	4397.4	5549	5118.6	4847	5139.8	4324.6	4658.4	4386.6	4274.6	5600.2	5873.6	4513.4	4568.4	5045.6	4919	4987	4846.6	4826.2	4567	4835.6	4605.2	5248.8	4801.8	4068.8	4398	5192.6	5916.6	5674.8	5741	5588.4	5682
TM_3987:uptag	SLA2_F1::CHC1_F3	uptag	4454	3748.6	4090.8	3903	4898.8	4428.6	4371.4	4075.8	3642.4	4108	4371	4433	5184.4	5354.2	4063.2	4308.6	4282.6	4180	4659	4374.2	4341.2	3873	4006.4	4038.6	4466	3968.2	3892.4	3820.2	4952.6	5746.6	4839.4	5153.6	5132.4	4854.4
TM_1021:uptag	APL6_F1::APL5_F3	uptag	4208.4	3749.6	3732	3986.4	4918.2	4708.6	4042.6	4308.6	3696	4067.2	4793	4354.4	4745.6	4983.6	4607	4533	4880	4585	4878.8	4940.8	4460.6	4119.2	4560.8	4425.6	4890	4458.8	4625.6	4941	4973.2	5734.8	5081.4	5546.6	5316.6	5193.2
TM_3994:uptag	SCS7_F1::ERV25_F3	uptag	4144	3859.8	3630.2	3825.8	4636.8	4206.8	3722.6	3682.8	4144.6	3722.4	3434	3265.4	3671.6	3441.4	4448	4779	3896.2	3703.4	3605.6	3739.8	4598.2	4978.6	4615.4	4447	4834.6	4487	2528.6	2743.2	4830.4	5058.2	6450.8	6529.6	4911.4	5715.6
TM_3671:uptag	AUR1_F1::RET2_F3	uptag	2440	1678.4	1863.4	1943.4	2527.2	2254.8	2187.6	2380.6	1985.6	2332.2	2342.6	2689.2	2697.2	2951.4	2370	2369.2	2445.8	2344.8	2419.4	2588.8	2360.2	2370.6	2308	2136	2311.2	2467.2	1252.6	1672.8	2503.6	2743.2	3515.4	2871	3061	3135.8
TM_1058:uptag	SNA4_F1::VMA7_F3	uptag	4376	3670.8	3846.8	3701.2	4348.6	4361.4	3447.8	3662.6	3575.4	4001.6	4341.2	4100	3946.6	4112.6	4133.8	4217.2	4582.8	4557.8	4496.4	4544.2	4282.6	3966	4411.2	4439	4566	4115	2353	2834.6	4218.2	4922.4	4607	4713.6	4973.8	4887.6
TM_0952:uptag	SNA4_F1::VAC8_F3	uptag	4353.6	3747.2	3512	3605.8	4635.2	4178.2	3659.8	3776.8	3979	3623.8	4008.8	3909.8	4305.2	4328.8	3828.4	3968.2	4423.8	4416.8	4186.8	4479.4	3956.2	3672.8	4353.6	3536.2	4491.2	4200.6	3377.8	3454.6	4533.6	5233.8	4859.2	4890.8	5059	5053
TM_4026:uptag	YPT32_F1::GDI1_F3	uptag	3717	2697	2753	3071.4	3411.8	3409.6	2526.8	3292.4	3102.2	2912.8	2575.8	2796.4	3000.6	3507.2	3033.4	3240.6	3460.4	3684.6	3768.8	4677.6	4150.4	3945.6	4133.6	3417.2	3841.2	4250.8	1415	1530.8	5251.8	6004.6	4666.2	4829	5122.6	4977.4
TM_3858:uptag	SRV2_F1::ARC15_F3	uptag	3040.8	2533.6	2554.6	2610	3401	2977.2	2999	2983.2	2720.4	3056.4	3097.4	3222.2	3904.2	3904.2	3295.4	3091	2873	3054.8	3574.4	3331	3467.8	3368.2	3018.6	2826.2	3442.2	2994.8	1949.8	1964.2	3966.4	4723.4	3903	3612	4016.6	3959.4
TM_1041:uptag	LSM3_F1::NOT5_F3	uptag	4611.6	4158.2	3973.8	3882.4	5098.6	4900.4	4551.4	4759.4	4265.8	4352.2	5468	5025.2	5038.8	4902.4	4714.2	4990.6	5527.6	5483.8	5034	5130.8	5241.8	4609	5406.2	5201.4	5084.2	5076.8	4367.2	4431.8	5097	5507.4	4945	5472.2	4976.8	5370.8
TM_0866:uptag	MUP1_F1::BOP1_F3	uptag	3537.6	2995.8	3323.4	3017.8	3864	3701.8	2730.6	2620.6	2832.2	3074.6	3449.6	3666.8	4107.2	4451.4	3204.8	3403.2	2970.2	3187.6	3608.4	3570.8	3070.2	3222.4	3131.8	3334.4	3578.8	3163.6	2916.2	2760.8	3685.8	4154.4	3117	3218.4	3968.8	3811.2
TM_0399:uptag	SAC6_F1::CAP2_F3	uptag	5200.6	4800.8	4627.8	4734.8	5705.8	5366.2	4850.4	4824.8	4905.8	4801.8	4348.4	3889.8	5572	5442.8	5188.2	5342	5075.2	5138.8	5609.2	5656.6	5796	5421.6	5255	5243.2	5234.8	5417	4922.8	5115.2	6254	6942.2	5241.2	5521.2	5790.8	5794
TM_0072:uptag	ERG25_F1::YMR134W_F3	uptag	5053	4305.8	4500.4	4582.2	5667.2	5342.4	4197.6	4533.6	4677.4	5037.8	5311.4	4654	5856.8	6039.8	5311	5421	5468.2	5344.4	5656.8	5611.2	5387.4	4495.2	5270.6	5244.6	5582.4	5354.8	5324.8	5102.4	5611.2	6179.2	5679.8	5513.6	5720.4	5702.2
TM_3798:uptag	ACB1_F1::VMA8_F3	uptag	2885.8	2165	2165	2358.6	3007.2	2533	2722.4	2548	2680.6	2626.2	1995.6	2078.4	3198	3397.4	2560.2	2653	2712.6	2527.4	2649.4	2580	2625.6	3056.8	2626.2	2483.8	3153.4	2851	1925.4	1649.8	3027	3947.8	3784.8	3405.2	3512.2	3914
TM_0911:uptag	WBP1_F1::ERV25_F3	uptag	3202	2687.6	2769.8	2866.2	3647.2	3094.4	3492.6	3454	2884.2	3082.8	2972	3038.2	3926.2	4060.6	2950.8	3107.4	3268.4	3335.4	3252.2	3112.2	2994.2	3241.4	3348.4	3135.8	3520.8	3262.4	2733.8	2838	4085.8	4747.4	4285.8	4021.4	4292	4328
TM_3842:uptag	ERV29_F1::RET2_F3	uptag	2373.8	2082.2	2010.2	1934.4	2347.4	2206.2	2187.8	2148.2	2154.8	2383	2926.4	2764.2	2963.4	3021.2	2504	2613.2	2536.2	2715.2	2401.6	2680.8	2541	2610.2	2455.8	1976.4	2876.8	2779.6	1311.4	1025.2	1844.2	2048.4	4486.8	4127.4	3287.8	3332
TM_3853:uptag	SWP1_F1::ERP1_F3	uptag	3042	2604.4	2705.6	3108.4	3237.8	3379	2711.2	2754.4	2802	3185.2	3565.8	3183	3596.8	3535.4	3374.6	3572.4	4205.8	4188.4	3502.6	3797.2	3788.4	3254.2	3348.8	3513.6	4180	3725.4	1531	2193.6	4380.6	5111	4894.4	5027.2	4277.4	4377.4
TM_4303:uptag	ACB1_F1::ARC40_F3	uptag	3372	2900.8	2691.2	2846.8	3696	3506.8	2924.6	3184.6	3574.8	3298.6	2656.2	2588.2	4059.2	4226.2	3070.6	3174.4	3236.8	3193.4	3095	2940.2	3560.2	3544.2	3251.2	3058.2	3800.6	3531.4	2456.2	2563.8	3650	4170.6	4547.4	3917	3859.8	3760.6
TM_0743:uptag	PRS4_F1::PRS2_F3	uptag	4280.4	3828	3698.2	4135.6	4460.6	4779.4	3884.2	4012.2	3973.8	4095.8	5002.8	5033.2	4654.2	4694	4672.6	4684.2	4958.6	5032.4	5098.2	5046.4	4434.6	3917.6	4637.2	4924.2	4611.8	4908.4	3488.4	3695.4	3440	3250.2	4824.4	5191.8	5153.6	5192.2
TM_3951:uptag	CAF40_F1::NOT3_F3	uptag	3967.6	3350.4	3557.8	3461	4499.4	4135.6	3940.8	4018.6	3352.4	3647.6	3939.6	4088.6	4554.2	4739.8	3659.4	3762.6	3867.4	3672	4247.6	4133.2	3599.8	3641.4	3547.8	3531	4031	3557.4	3448.6	3373.6	4497.2	5268	4702.8	4344.4	4774.8	4487.8
TM_0897:uptag	LAS17_F1::ARC40_F3	uptag	4015.8	3498.2	3779.8	3871	4512.6	4023.8	3734.6	3921.6	3182.8	4188.8	4251.8	3833	4481.4	4922	3874.6	3793.2	3989.8	4227.2	4243.6	4369.6	4339.2	3696.6	4097.4	3820.6	4100.2	3825.8	3475.8	3961.6	4075.2	4900	4632.8	4471	4154.4	3868.2
TM_3894:uptag	SLA2_F1::ARC18_F3	uptag	3844.6	3263.6	2924.2	3163	4295.2	3727.6	3367.2	3647	3395.6	3331.2	3470	3309	4289.6	4130.4	3632	3777	3477.8	3551	3910.2	4315.4	3659.8	3993.4	3594.8	3822.6	3785	3787.2	2507	2582.6	5236.6	5880.4	4629.2	4738.8	4727.2	4689.6
TM_4024:uptag	RPA34_F1::NOP10_F3	uptag	3195.8	2578.8	2559.4	2785.2	3326	3263.6	2860	3044.4	2838.4	2987.2	2895.6	2729.2	3552	3668.2	2873.8	2861.6	3029.6	2842.8	3459.4	3380.6	2936.8	3146	3153.8	2887.2	3584.2	3336.6	2248.4	2797.6	2763.8	3471	4523.8	4621.2	4036.6	4073.2
TM_0414:uptag	TPO2_F1::PDR12_F3	uptag	5135.6	4956.8	4967.6	5140.8	5962.4	5563	5004.6	5183.8	4727.4	5054.8	5079.2	5117.2	5928	6346.6	4896.2	5183.4	4671	4479.8	5084	5477.8	5364.2	4698.6	4983	4652.4	5063.2	4429.6	3978.6	4176.6	4113.4	4450.6	5949.4	5734.2	5838.6	5851.6
TM_0091:uptag	NUP49_F1::NUP57_F3	uptag	5423.6	4821.6	5175.8	5426	6190.2	6210.2	5149.8	5530.2	4772.2	5466.8	6094.2	5740.2	6072	6337.8	5609.6	5802.2	6066.6	6132.8	6659.8	6416.8	5759.8	5146	5619.2	5827.2	6347.8	5440.4	5462.2	5671.4	6067.6	6894.4	6324	6410.2	6291	6427
TM_3360:uptag	KEX1_F1::RET2_F3	uptag	4135.8	3083	3439.6	3281.6	4492.6	4176.6	3513.8	3388.8	3824.6	3742	4299.8	4286.4	3884.4	3417.4	4057.8	4135.8	3919	4021.4	4376.6	4874.8	4167.4	3649.4	4244.2	3904.6	4415.4	4600.6	2354.2	2190.4	4526.4	5522.8	5397	5365.6	5332.2	5618.4
TM_0379:uptag	SPC1_F1::SEC62_F3	uptag	4696.8	3901.6	4075.2	3940.4	5081.4	4636	4463.2	4342	4148.2	4141.4	4651	4495	4926.2	5116.4	4214	4331.2	4630.2	4678.8	4722.8	4780.4	4537.6	4618.6	4472.4	4136.2	4796.2	4847	3743.8	3565.4	5400.8	6119.8	5536.2	5744.6	5219	5480.2
TM_0219:uptag	AUR1_F1::SEC26_F3	uptag	5636	5169.8	5168.4	5290.4	6115.4	6278.6	5438	5657.8	5471.6	5478.4	6370.4	5905.6	6234.8	6440.2	5336.6	5633.8	5832.2	5775.4	5862	5999.8	5940.4	5542.2	5968.2	5897	6434.2	5670.6	3666.8	4080.6	5823.8	6429.2	5703.8	6425.4	6910	6794.4
TM_4060:uptag	ERG25_F1::PHO88_F3	uptag	2824.6	2543.2	2743.2	2698.4	3150.2	2914.2	1990.6	2179	2604.4	2861.4	1695.4	1317.8	3589.8	3942.2	3935.2	4140.4	2563.6	2655.4	3131.6	3461	2569.8	2498.4	2990.4	2707	3180.2	2993.4	1215.2	1840	1369.6	1592.4	4711.4	4393.6	4686.2	4711.2
TM_3390:uptag	GIS2_F1::DHH1_F3	uptag	3583.8	3091.2	3353.2	3596.4	4027.2	3556.4	3670.6	3549	3375.2	3747.2	3459.4	3281.6	3945.6	4371.2	3465.2	3723	3366.2	3564.6	4273.6	3887.8	3737.6	3625	3695	3691	3986.2	3378	3536.6	3392.4	3903.4	4779.2	4354.8	3949.4	4059.6	4098.2
TM_0562:uptag	SWP1_F1::ORM2_F3	uptag	4371.8	3836.6	3639	3702.4	4600	4339	2992	3042	3784	3965.4	4195.4	4124	4527.2	4551.6	4182.2	4228	4505.6	4595.8	4398.8	4497	4422.8	4156	4259.8	4363.2	4795.2	4421.4	3698.2	4249.8	5005.4	5752.4	4998.4	5533.6	5162.6	4971
TM_3354:uptag	TPK1_F1::BCY1_F3	uptag	3364.4	2721.8	3009.2	2876.4	4028.4	3209.4	3202.8	3172.4	2855.2	3098.2	3436.4	3090.4	4035	3982.2	3330.6	3447.6	3104.4	3148.6	3559.8	3444	3303.4	3191.2	3295.4	2795	3634.4	3065	3196.8	3105.6	4043.2	4852	4477.6	3907	3921.8	3882.4
TM_0280:uptag	PAC10_F1::YKE2_F3	uptag	3920.2	3316	3927.8	3920	4559.6	4182	3640.4	3632.2	2955.4	3763.4	3664.6	3844.8	4424.8	4447	3472.2	3594.8	3634.8	3850.4	4263.6	4360.4	4103.2	3474	3760.2	3841.2	4229.4	3669.8	3544	3466.8	4002.6	4731.6	4361.8	4509.4	5022.2	4854.6
TM_0448:uptag	DNF1_F1::LEM3_F3	uptag	4111.8	3346.4	3526.6	4048.4	4594.4	4389	3775.2	4252	3477.8	4314.8	4160.4	4098.4	4900.6	5177	4145	4187.8	4472.6	4177.4	4758.2	4301.6	4107.4	3734	4227.6	4146.2	4906	4114	3271.6	4002.8	4304.8	5215.2	5392.2	4851	5000.2	5210.4
TM_3829:uptag	SNA3_F1::AYR1_F3	uptag	2456.4	2038.8	2179.8	2174.4	2730.4	2552.6	2468.4	2358.8	2184	2652.8	1907.4	1906.6	2444.2	2746.6	1738.4	1791.4	2018.2	1865.4	2767.6	2697.2	2791.6	2824.8	2657.8	2586.4	2575.8	2140.4	2090.8	2176.4	2842.6	3516.8	2777.6	2681.8	2878.2	2738.4
TM_1066:uptag	ERP1_F1::ERP4_F3	uptag	3563	3226.2	2786.6	2830	3707.6	3772.8	3223.6	3687	3848.6	3929.2	3844	3735	3499.2	3961.8	3435.2	3655	4924.6	5066.8	4110.6	4336.2	3805.4	4195.8	4721	4322.6	4796.6	4869.2	3767.2	4205.8	5477	6087.6	5132.4	5357.4	5269.6	5496.4
TM_2745:uptag	RVS167_F1::ARC40_F3	uptag	270.8	206.6	257.2	309.6	352	353	327	297	294.2	296.2	235.6	236	477.2	367.4	274	286.6	358.2	322.2	278.6	323.2	384.4	400.2	308	329.6	325.2	343.4	171.2	179	521.4	583.4	722	422.8	342.8	434
TM_1054:uptag	SMI1_F1::SEC7_F3	uptag	3388.4	2669.6	2540.4	2849.2	3776.8	3579	2738.2	3099.2	2915.4	3140.2	3792.2	3797	3801.2	4181	3658	3481.4	3652.4	3507.2	3874	3922	3322.4	3506.2	3620.2	3512.6	4056.6	3771	2594.6	2840.8	4134.6	4656.6	5184.6	4566.2	4008.6	4530.8
TM_0567:uptag	GPI8_F1::GAA1_F3	uptag	4319.6	3496	3687.8	3534.2	4741.6	4444.2	3527.6	3982.2	3880.2	4035.2	4810.8	4254.4	4596.2	4812	4390.4	4630.8	5095	4969	5073.4	4763	4616.4	4324.2	4984.4	4453.2	4943.2	5092.4	4698	4655.8	5043.6	5773.4	5125.6	5927.8	5823.4	5763.6
TM_4264:uptag	KEX1_F1::SEC26_F3	uptag	1919.4	1395.2	1374.2	1525.4	1978.8	1728.6	1654	1940	1637.8	1829.6	1827.6	1943	2104.6	2270.2	2018.6	1957.4	1981.6	1926	2162.8	2075.8	1960.2	1860.4	1901.6	1794.8	2073.2	1837.8	1101.4	1127.2	2214.6	2856.6	2998	2485.8	2664.6	2859.2
TM_3335:uptag	FAT1_F1::RER2_F3	uptag	2078.2	1616	1418	1892.6	2201.4	2009.6	1181	1403.8	1765.6	1607.8	1973.2	1930.4	1780.4	1642	1307.2	1458.2	1372.2	1562.4	2747	2393.2	2390.4	1894.4	1858.4	1677.2	1982.4	2219.6	929.2	927.8	2919.4	3384.2	3457.2	3640.4	3468.8	3362.6
TM_0383:uptag	YKE2_F1::GIM5_F3	uptag	4235.6	3711	3781.8	3820	4394.8	4527.2	4200.2	4376.6	4688.6	4210.4	3778.6	3406	4903.2	4927.8	4585.2	4876.2	5186.6	5143.6	5214.2	5173	5042	5037.2	5232.8	5095.8	5332	5254.6	3567.8	4412.4	6370.6	7097.2	5462	5898.2	5549.8	6392
TM_0576:uptag	UTP5_F1::UTP10_F3	uptag	2550	2111.2	1993.8	2182.8	2671	2709.6	2678.2	2762.2	2393.6	2515.6	2832.2	2832.4	2921.2	3242	2501.2	2706.6	2379.6	2228.2	2607.2	2649.6	2406.8	2428.8	2465.6	2161	2770	2600.8	1913	1813.4	2174.2	2854.2	3573.6	3225	3304.6	3651
TM_3388:uptag	VRP1_F1::ARC15_F3	uptag	2426	1709.2	1807.4	1933.8	2471.4	2392.8	2601.4	2522	2062	2154	2193.4	2626.4	3125.6	3068.8	2214	2388.6	2173.8	2269.4	2521	2507.4	2271.8	2553.2	2351.2	1985	2504.4	2464.2	1379.6	1317	3165.2	3743.6	3267.2	2901.6	3021.4	3121.8
TM_0193:uptag	GAR1_F1::SRP40_F3	uptag	4135.8	3825.4	3964.2	4090.6	4739.2	4738.4	4071.8	4291.4	3664.6	4376.4	3914	3488.2	4764.8	4885.2	4306	4416.4	3987.4	4351.4	4798.4	4553.2	4517.8	4206.4	4267.2	4447.8	4672.2	4056.8	4366.4	4426	4266.6	5158.2	4866.4	4547.8	4472.8	4979.6
TM_0988:uptag	GIS2_F1::LSM4_F3	uptag	3922	3599.6	3343	3459.6	4192.8	4157.2	3743.6	4048.2	3643.8	3976.2	3170	3015	4180.4	4248.6	3938	4058.2	3912.6	4100.2	4641	4365.2	4159.6	4031.2	4175.8	4052.6	4611.8	4084.2	3556.4	3403.8	4112.8	4984.8	4898.4	4670	5046.2	5034.6
TM_3530:uptag	SNA4_F1::FTH1_F3	uptag	2763.6	2390.2	3007.2	2636.8	3058.4	3068	2182.8	2429.4	2896.4	2702.8	2694.2	2388.2	3221.2	3267.8	2983.4	2982.6	4198.6	4091.2	4083.4	4221.4	2813.2	2867.6	2789.8	3061.4	4070	4031.6	1388	1061.6	2950.8	2814.8	4964.6	4735	4009	4563.6
TM_3513:uptag	SWP1_F1::KRE27_F3	uptag	3047.4	2668.6	2700	2566	3458.2	3185.6	2946.2	3044.6	2651.2	3037	2956.6	3027	3565	3868.4	2901	3171.8	3105.4	2943.2	3170.4	3362	3134.6	2984.8	3024.6	2963.6	3270	2944.4	1912.6	1762.6	3299.8	3963.8	3950.2	3885.4	4242.8	3802.2
TM_4117:uptag	LAS17_F1::ARC15_F3	uptag	3856.2	3629.2	3066.2	3481.8	4379.4	4443.4	3636.8	3895.8	3652.8	3598.2	4649.2	4562.4	4352.4	4528	4345.6	4295.6	4038.8	4276.4	5058	4331	4762.6	4319.4	4376.2	4285.4	4421	4395.4	3291.2	3003.4	5524.2	6146.8	5160.6	5222.4	4723.2	5226
TM_3524:uptag	SWP1_F1::ARF1_F3	uptag	3093	2218.8	2447	2492.8	3047.2	3148.2	2382.4	2674.2	2518.4	3018.4	2611	2555.6	3413.8	3645	2729.6	2741.2	2941.4	2715.4	2976.8	2845.4	3029.4	2896.8	2624.4	3032.4	3555.8	2918.4	2258.8	2070.8	3443.6	4180.6	4236.8	3835.2	3785	4207
TM_0641:uptag	CAP2_F1::ARC15_F3	uptag	3205.8	2833	2564	2823.6	3483.2	3390.4	2861.6	3265	3266.2	3531.2	3128.6	3299.8	3750	3653.8	3262	3376.8	1888.8	1630.6	3541.2	3434.4	3663.2	3806.4	3636.4	2996.6	3555.4	3410.2	2173.6	1816.4	4385.8	5072.2	4271.4	4139.8	4536.6	4849.6
TM_0281:uptag	YBL029C-A_F1::TCB3_F3	uptag	4121.6	3519.2	3270.8	3473.8	4593	4078.6	4127.4	4083.6	3867.2	3771.4	4068.8	4092.6	4772.6	4971.2	3869.2	3939.2	3735.6	3862.2	4187.4	4371.6	4169.2	4546.2	4216.6	3803.8	4081.4	3824.2	2971.8	3316.2	5469.6	6386	4886.8	4841.4	4830.2	4914.4
TM_0564:uptag	GUP1_F1::MSC7_F3	uptag	3433	2947.6	2814.4	3332.2	3465	3104.2	2638.6	2916.2	3756	3552.2	2950.6	3150.6	3748.4	3851.4	3534.8	3319.8	3362	3836.4	3594.8	3825.4	3107.4	2588.4	3753.2	3635	4149.4	3787.8	1563.6	1008	3525.2	3372.8	5075.2	5229.2	4985	5405.8
TM_0488:uptag	SNA3_F1::RER2_F3	uptag	5188.8	4605.8	4631.6	4527.6	5529.2	5388	4554.6	4512.8	4950.4	5198.2	4519.4	4075.8	4301.8	4539.4	3580	3648.6	4764.4	4820	5117.8	5512.6	5506.2	5035.4	5506.8	5268.6	5287.8	4743	4261.2	5062.2	5191.4	5705	5034	5155.8	5833.6	5324.4
TM_4152:uptag	SWP1_F1::YKL088W_F3	uptag	2660.2	2323.4	2405.8	2419.4	3051.2	2675.2	3033.8	2882.6	2389.2	2582.2	2495.6	2801.8	3067.2	3375.4	2516.8	2572.6	2566.8	2505	2744.8	2757.8	2574.4	2810.6	2558.6	2370.4	2990.4	2546.2	2017	1988.2	3188	3704.8	3686.4	3500.2	3746	3850
TM_0900:uptag	PST2_F1::OSH6_F3	uptag	2760.8	2578.4	2054.4	2405	2744.8	2807.6	2353	2508	2515.8	2449.6	2368.2	2310	3198.6	3090.8	2665.4	3021.4	2744.8	2883.6	3311.6	3095.2	3097.8	3273.8	2820.2	2772.6	3585.2	3340.2	2550.6	2475.6	3715.8	4255	3923.4	3915.6	4139.8	4102.2
TM_0734:uptag	SWP1_F1::KRE1_F3	uptag	3729.8	3253.2	2885.4	3055.4	3844	4074.2	2706.8	2847	3429.6	3213.2	3666.8	3765.6	3516.6	3730.2	3698.6	4202.4	4101.4	4071.2	4123.6	4385.4	3968.2	3589.8	4167.2	3789	4300	4279.6	1919.4	1690.2	4671	4816.4	5272.2	5713.4	5482.8	5785.2
TM_0195:uptag	MEH1_F1::VMA8_F3	uptag	4917.6	4266.2	4390.8	4473	5444.2	5337	4134.6	4198.8	4532.6	4612.2	4990.4	4896.2	5004.4	4796.6	4944.2	5032.6	5042	5205.8	5566.4	5527.8	5336.4	5206.4	5161.8	5080.8	5291.2	5143	3762.6	3780.6	6352.2	7022	5373.4	5512.6	6051.2	5854.2
TM_1116:uptag	NUP100_F1::NUP116_F3	uptag	5191	4562.2	4481.2	4576.8	5756.8	5633.6	5279.2	5524	5083	5131.2	5605	5219.8	5867.8	5696	5104.6	5260.4	5588.2	5258.2	5779.2	5717.6	5454.6	5436.2	5417.2	5269.6	6068.8	5644.4	5293.4	5475.6	5952.6	6806.4	6539	6714.8	6531.2	6557.6
TM_0325:uptag	YAL053W_F1::HNM1_F3	uptag	4893.4	4325.8	4432.2	4359.6	5551.4	5302.6	4563.8	4569	4633.2	4547	4705.6	4684.8	5704.6	5738.6	4590	4836.6	4397.6	4685.2	5155.4	4988.2	4336.4	4481.8	4599.6	4560.6	4936.6	4754.8	4454.6	4251.8	5111.6	5899.6	5615	5921.6	5611.8	5813.6
TM_3887:uptag	GTR1_F1::VAC8_F3	uptag	2897.6	2590.6	2456	2398	3101.2	2893.2	2786.4	3121.6	2944.8	3060	2672.2	2845.8	3204	3292.6	2838.4	3106.8	2347.4	2489.4	2743	2924.4	3063.6	3227.8	2922.2	2657.4	3159.4	2949.8	1932.6	2203.8	3697.8	4311.2	3996.2	3669.6	4127.2	4005.6
TM_1155:uptag	ERG25_F1::KRE27_F3	uptag	3151.4	2619.4	2772	2798	3544.8	3293.8	3025.4	2835.2	2771.8	2946.2	2548.2	2769.2	3605.4	3640	3158.8	3299.2	2576	2659.2	3175.6	3145.8	2689.4	2808.2	2854.2	2867.4	3156.6	2913	1952	2200	2299.4	2612.2	3551.6	3491	3825.2	3895.6
TM_1107:uptag	KEX1_F1::HNM1_F3	uptag	4045	3815.8	3835	3927.8	4465	4350.4	3166.8	3576.4	3684	3853.4	3986.4	3989.4	4054.2	4107	4318.6	4481.6	3837.4	4037	4677.4	4509.6	4143.6	3676.6	4155.4	3834.6	4302.6	4233.8	2936.2	3068.4	4011.8	4687.6	4410.6	4994.2	5402.2	5189.2
TM_4201:uptag	SMI1_F1::HNM1_F3	uptag	3757	3392.2	3311.4	3458	4309.6	4046.6	3502	3739.8	3296.4	3675	3768.6	3862.4	4028	4031.8	3504.8	3561.2	1747.4	2218.8	4182.2	3984.8	3732.4	3663.8	3269.4	3398.8	4024.2	4032.6	3033.8	2930.8	3603.8	4026.2	4441.2	4535	4600.2	4814
TM_3960:uptag	RPT5_F1::RPN1_F3	uptag	4051.8	3669.4	3876.2	3566.6	4351.8	4499.6	4073.2	4181.4	3408.8	3830.8	3895.8	4175.2	4622.2	4826.8	3652.2	3763.4	3884.8	3959.6	4176.2	4069.2	4261.6	3979.2	3942.8	3854	4374	3899.2	3130.2	3281.2	4438.2	5122.8	4507.2	4611.6	4959.6	4829.6
TM_0291:uptag	SLC1_F1::KES1_F3	uptag	5513.6	5031.6	5085.2	5083	6193.4	5945.4	4444	4728.8	5313.8	5644.6	5319.8	4775	5197.8	5568.8	4665.4	4707.2	4891.6	5361.6	5364	5573.8	6467.6	5843.6	6130.2	5944.6	6266	5894.4	4342.4	4710.4	6103.8	6504.2	5933.6	6918	7028.2	6588.8
TM_3863:uptag	MYO5_F1::ARC15_F3	uptag	3991.4	3560.6	3672	3600.2	4500.4	4220.8	4233.4	4422.8	3905.2	4083.8	4180	4273.4	4873.4	5052.2	3958.8	4016.6	4041.8	4091.4	4468.2	4191.8	4444.4	4430.6	4031	4011.6	4610	4157	3211	3379	5019	5640.2	5329.2	4958.6	4611.6	5002.2
TM_0182:uptag	MAK21_F1::NOC2_F3	uptag	4974.4	4456	4248.8	4427.2	5421.8	5322	5200	5075.8	5152.4	4831.4	5282.8	5317.4	5477.6	5681	5057.4	5215.8	4870.8	4941.6	5067.4	4985.8	4971.8	5214.4	5274.2	4752.2	5475.2	5405.6	4805.2	4700.4	5128.6	5441.8	6146.2	6186	6255.8	6438.4
TM_0769:uptag	SNA3_F1::YJU3_F3	uptag	4442.2	4050.4	3707.6	3613.8	5027.6	4373.4	4485	4061.6	4561.2	4156.4	3448	3754.8	4753	4803.6	3553.2	3854.8	4023.4	3875.2	4393.2	4411.2	4247.8	4609.2	4457.2	3955	4418.2	4802.8	3979	3896.4	4521.2	4943.4	4439.4	4316.2	4791.6	4760
TM_4082:uptag	VMA6_F1::VMA8_F3	uptag	2728.2	2326.6	2381.4	2449	3030	2780.6	3091.8	3144.8	2750.6	2583.6	2296.8	2417.6	3389.6	3772.8	2526.4	2478	2489.4	2479	3085.8	3029	2716.8	2892.4	2594.6	2573	2991.8	2677.2	1834.8	1790.2	3447	4077.4	3802	3230.2	3566.4	3776.4
TM_0439:uptag	APM3_F1::APL5_F3	uptag	5091	4515.4	4646	4710.4	5662.6	5696.6	4868.4	4855	4809.8	5047.2	5488.4	4931.4	5435.6	5810.6	5158.8	5092.4	3357	3342.2	5702.2	5627.2	5575	5041	5179.4	4769.2	5577.6	5103.6	4296	4405	5080.4	5828.4	6909.8	6260.4	6299.2	6469.6
TM_3864:uptag	SLA2_F1::ARC19_F3	uptag	2650.2	2182	2439.4	2158.6	2862.4	2528.4	2794.6	2771.8	2800	2621.2	2643.4	2821.8	3183.6	3403	2323.8	2649	2237.6	2145.4	3212.8	2702.2	2616.6	2879.4	2505.2	2566.2	2913.2	2891.4	1874.4	2067.2	3813.6	4374.6	4270.6	4111.2	3633.4	3731.6
TM_3850:uptag	SWP1_F1::HNM1_F3	uptag	3505.2	3013.4	2530.6	2846.2	3368.8	3289	2824.4	3126.4	3242.6	2873.2	2758.8	2702.8	3730.2	3881.8	3260.2	3412	2720	2941.8	3438.6	2942.2	3072	3335.2	3287.8	3020.2	3738.4	3546.8	1534.4	1855.6	2703.8	2529.8	4470.8	4138.6	4734	4970.8
TM_3852:uptag	SNA3_F1::VAC8_F3	uptag	2582.6	2348.4	2116	2148	3038.4	2561	2235	2265.2	2347.8	2421.6	2183	1787	2671.6	2842.4	2192	2446.2	1860.4	2157.8	2865.6	2907.4	2597.8	2488.6	2773.6	2265.8	2825.6	3036.2	1677.4	1897.4	2634.4	3424.2	2825.8	3091.8	3179.2	3347
TM_1044:uptag	KEX1_F1::KEX2_F3	uptag	3909.6	3302.2	3527	3561.6	4449.8	3866.4	3745	3816.2	3712.2	3491.4	4217.2	4121.4	3303.6	2629.2	3686.6	4088.8	4229.8	4120.4	3923.4	3984.2	3744.4	3720.6	4032.4	3811.6	4679.4	4152.8	2677.2	2879.2	4812.6	5609.8	5135.6	5275.2	5453	5339.4
TM_1151:uptag	DHH1_F1::LSM7_F3	uptag	3987.4	3288.2	3508.4	3570.8	3992.6	4142	2870.2	3487.2	3455.2	3359.4	3874.2	3685.6	4030.2	3865.6	3769.4	4018.2	3537	3638.2	4448.8	4452.6	3113	3623.6	3791.4	3525.6	4437.6	3899	3223.2	3520.2	3975.4	4680.2	4178.2	4882.2	4559.6	4468.2
TM_0231:uptag	GAR1_F1::HHO1_F3	uptag	3410.8	3233.2	2535.6	3089.4	3611.4	3900.4	3156	3382	3691.4	3321.6	2768.6	2919	3896.4	3668.6	3365.8	3771.6	3534	3200.4	4287.2	3387	3550.6	3625.8	3371.2	3474.8	4038.8	4756	1184.6	2271.8	4871.6	4682.2	5027.6	5301.2	4561.4	4801
TM_0251:uptag	PST2_F1::BOP1_F3	uptag	3609.8	3154.6	2987.2	3216	3624	3673.2	2480.2	2737.8	2980.8	2956.8	3293.2	3111.4	3845.8	4228.4	3536.2	3732.4	2808.6	2903.2	4177	3939.2	3943	3705	3674.6	3573.6	4061	3658	2245.2	2393.8	3780.2	4438.6	4344.6	4779.6	5154.6	5126.6
TM_4220:uptag	SWP1_F1::AYR1_F3	uptag	2673.4	2214.4	2564.8	2520.8	2886.8	2931.8	2803.4	2807.2	2321	2719.4	2497.8	2513	3126	3383	2768.6	2700.6	2609.6	2786.8	3385.4	3213	2942.4	2784.4	2936	2937.6	3305.6	2601.8	2408	2188	3561.2	4363.4	4072.2	3594.8	3933.6	4013.8
TM_0826:uptag	VMA21_F1::VMA8_F3	uptag	3267.6	3306	2791.8	3129	3475.8	3325.6	2637.4	3175.8	3478.4	3483	2493	2967.8	3661.8	3846.8	3478.2	3826.2	3396.6	3418.8	4726.6	4504	3747.4	3805	3649.6	3580.2	3977.4	4236.6	1848.2	2225.6	2801.4	3101.2	5251.8	6031.8	5691.2	5721.6
TM_0540:uptag	EHT1_F1::KES1_F3	uptag	2740.2	2463	2371.6	2348.2	2645	2869.2	2458.4	2585.4	2760.4	2851.4	2433.2	2494.6	2832.6	3305	2469	2205.8	2192	2438	2810	2774.8	2820.4	3045.8	2735.8	2422.2	3225.6	2927	1690.8	2138.2	3090.2	3636.2	3548.4	2986	3461.2	3389.2
TM_1207:uptag	FMP44_F1::KRE27_F3	uptag	2820.8	2386.4	2294.6	2888.2	3184.4	2873.2	2741.6	2729	2517.2	2898.2	2688.6	2177.6	2874.6	3254.2	2931	3086.2	2887.6	3602.8	3640.8	3519.6	3143.6	2782.2	3043.6	3133.4	3602.2	3387	1774.4	2013.2	2780.8	3374	4730	4499.6	4271.8	4600.8
TM_3898:uptag	KEX1_F1::TVP15_F3	uptag	3408.8	3216.8	2978.6	3213.8	3657	3799	2440.2	2669.2	3207.2	3268.8	3399	2785.8	2501.6	2348.2	3734	3613.4	3674.4	3894.6	4549	4349.6	4009.2	4106.6	3849.8	3525	4382	4308.2	2719.8	3663.4	4809.6	5196.6	4878.8	5126.2	4771.8	4940.4
TM_0999:uptag	SWP1_F1::ILM1_F3	uptag	3470.6	2986.6	2463.2	2707.6	3762.2	3138.2	2378.2	2414.2	2863	2936.4	3075.8	3049	3990.8	4000.4	3473.4	3708	3437.2	3377.4	3221.4	3066.6	3404.8	2843.6	3603.2	3123.6	3734.2	3466.4	1538.2	1958.8	3388.2	3957.8	4485.2	4376	4798	4617
TM_0842:uptag	SPC2_F1::SEC62_F3	uptag	2699.4	2149.2	2394.8	2246.2	2988.4	2705.4	2850.6	2976.8	2851.8	2715.4	3028.2	2963	3175.4	3421	2766	2891.2	2797.4	2961.8	2973.8	2753.8	2641.2	3080	2652	2772	3350.8	2950	1350.4	1906.2	3645.2	4297.2	4371.2	3946	3811	3701.8
TM_0361:uptag	PST2_F1::PDR12_F3	uptag	2431.8	2013.4	1986.4	1979.4	2610.4	2468.6	1589.8	1890.6	2192	2227.8	2206.2	2024.6	2334.8	2261.4	2504	2411.6	2240.2	2404.4	3399.4	3379.8	3125	3195.2	3152.2	2458	3249.6	2740.6	1245.8	1594.4	1655	1494.2	3058	3507.6	3692.4	3747.6
TM_0778:uptag	GAR1_F1::YMR269W_F3	uptag	3516.4	2848	2837.2	3104.2	3613.4	3749.8	3452	3596.2	3461.4	3216.6	3392.6	3512.2	4128.8	4117.4	3319.4	3358.8	3466.8	3783.4	3919.2	3901.2	3672.2	3794.6	3559.8	3145.6	3859.2	3604.6	3106.6	3112.6	3892.2	4617.6	5176.8	4668.4	4466.4	4689.6
TM_3582:uptag	PIS1_F1::AYR1_F3	uptag	2046.4	1583.8	1782.6	1733	2048.4	2138	2108.6	2242	1933	1911.4	1568.8	1606.6	2241.6	2362.6	2251.6	2365.6	1855.2	1393	1855.6	2116	1804.4	2310	1402.8	1811.2	2411.6	2227.4	1161	1083	1111.2	1307.2	3664.6	3277.2	3074.8	3280
TM_0347:uptag	WHI3_F1::PUB1_F3	uptag	5572	4882.4	5184.2	5181.8	6206.2	5722.4	4204.6	4395.4	4986.6	4798	3692.6	3659	5217.4	5180.6	5438.4	5729.8	4988	4134	5879.4	5901.6	5106.6	5280.2	5218.2	5369	5447.2	5424.4	3471.6	2787.8	6235	7172.8	5540.6	5922.6	5535	5402.2
TM_0233:uptag	GPI17_F1::GAA1_F3	uptag	2614.6	2239.6	2387.6	2732.4	3071.4	3192.2	2472	2345.6	2742	2858.2	3224.6	2608.8	3226	3455	2817	2959	2683	3008	3239.8	3433.6	2834.6	2642.8	3117.8	2848	3027.2	3221.8	2198.6	2989.2	3179.4	3962.6	4509	5048.8	4513.2	4456.4
TM_1245:uptag	ERG25_F1::SEC61_F3	uptag	3996.8	3291.6	2980.6	3364.8	3842.4	3642	2604.6	2530.4	3218.2	2963.4	3147.4	3263.8	4322.4	4194.6	4144.4	4252.8	3353.8	3459.4	4322.4	3927.4	2854	3308.2	3171	3387	3941.8	3747	2382.8	2537.2	2575.4	3015.4	4502.6	4918	4969.2	4685.4
TM_3854:uptag	BBC1_F1::ARC40_F3	uptag	2519.8	2045.4	2275	2360.4	3112.2	2745.8	2506	2436	2169.8	2674	2361.4	2711	3457.8	3309.4	2388.4	2501.8	2547.8	2577.2	2804	2494	2831.6	2736	2585	2734.8	2936.2	2436.2	1220.2	1167.6	2919.6	3429.2	3800	3576.6	3650.6	3890.2
TM_1224:uptag	GPI17_F1::GPI16_F3	uptag	3135	2651.4	2445.8	2552.8	3141.2	2846	3169.4	2946.6	2790.4	3156.2	2470.4	2977.6	3872.8	4202.8	2603.2	2815.8	2795	2869.6	3077.2	2948	2601	3028.8	2699.6	2382	3244.8	3058	2544.4	2801.8	3359.4	4104.6	4275	3995.2	4099.6	4239.4
TM_0378:uptag	YBL029C-A_F1::MUP1_F3	uptag	3598.8	3306	3237.4	3039.8	3968.4	3906.4	2623.6	2800.6	3509.2	3466.8	3960.6	3857.2	4573	4502.6	3475.6	3855.4	3367.8	3397	4209.6	4184.2	3897	4057.8	3577.6	3788.6	3876	3510.2	2979.8	3153.2	5838.8	6760.2	3451.8	3789.8	4055.6	4181
TM_1031:uptag	SLA2_F1::ARC35_F3	uptag	2904.2	2329.8	2449.2	2503.6	2912.8	2798	3143.2	3263	2713.2	2958.6	2888.6	3009	3664.6	4039	2861.4	3077	2720	2833.8	3369.8	3210.2	3010.8	3193.8	2850	2936.4	3348.4	3010.6	2084.2	2210.4	4093.4	4785.4	4234.8	4049.6	4150	4171.2
TM_0003:uptag	NOC2_F1::FPR4_F3	uptag	5839.6	5010.8	4668.4	4863.8	6440.8	6150.6	5000.2	5273.6	5003	5441.2	5276.6	4838	6073.2	5948.2	5401.8	5608.4	4691	5030.4	5702.2	5609	5657.4	5438.8	5539.4	5267.2	5945.6	5421.8	4315	3899.2	5311.4	5913.8	5337.8	6215.8	6746.2	7058.2
TM_1052:uptag	SLC1_F1::ERG7_F3	uptag	3038.4	2335.4	2405.2	2509	3052.2	3085	2697.4	2587.4	2842	2904	2372.4	2733.6	3458	3710.8	2382	2395	2493.6	2289.6	2815.2	2725.2	2749.2	2876	2355.4	2539.4	3157.4	2993.4	1616.4	1567.2	2762	3179.2	3992.6	3680	3977.6	3931.8
TM_3919:uptag	SLA2_F1::ARC15_F3	uptag	1004	828	785.2	943.2	978.4	1093.6	1116.8	1094.4	1007.8	1013.6	1418	1514	1395.2	1569.2	1371.6	1439.4	1166.2	992	1338	1093.6	1368.2	1393.8	1025.6	988.4	1301.8	1344	545.2	560.4	2266.2	2617.4	2730	2214.6	2006.8	1735.6
TM_0179:uptag	KEX1_F1::CHS3_F3	uptag	3527.4	2985.8	3065.2	3327.4	3957.8	3858.4	2795.2	2796.2	3352	3469.4	2644.8	3016.2	3077	2773.8	3586.8	3700.4	3862	3640	3797.4	3697.2	3481.2	3683.8	3949	3449.6	3681.4	3554.6	1503.2	2227.8	3744	4135.4	4423	4514.6	4722.2	4956
TM_1192:uptag	SLC1_F1::FAT1_F3	uptag	2127.8	1810.8	1787.2	1952.4	2442	2270.8	2202	2383.6	2018.6	2378.4	2208.6	2444.8	2469.8	2439.8	1828	1818.6	1837.6	1978.2	2295.8	2224.2	2213.8	2474.4	1948.4	2081.8	2636.8	2412.8	1087.8	799.6	2564.8	3220.4	3763	3239	3226.2	3354.6
TM_0800:uptag	STO1_F1::CBC2_F3	uptag	3403.6	2683.6	2757.2	2835.8	3539.8	3359.6	3154.8	3235.2	2881.2	2976.4	2436.6	2788.8	3623.4	3878.4	3323	3473.6	2879.4	2815.4	3335.4	3346.8	2946.8	3057.4	3008	3074	3562.2	3239.8	3033.2	3130.2	3321.6	4030.2	3760.4	3762.8	4036	3800.8
TM_0860:uptag	SLH1_F1::YKR023W_F3	uptag	3020.2	2542.6	2432.4	2740.2	3550.4	2877.2	3440.8	2997.4	2828.2	2998.8	3067	3052.4	3746.6	3870.2	2872.4	3082.4	2778.2	2828.8	3103.4	3161.8	2740.6	2995.4	2586	2797.8	3178	2996.8	2435.6	2145.2	3683.4	4402.4	4059	3904.2	3637.4	3820.8
TM_0400:uptag	GPI8_F1::GPI16_F3	uptag	3423.2	2881.6	2756.2	3088.4	3861.8	3910.2	2554.4	2918	3062.4	3225.6	3430.4	3246.4	3922.2	3918	3331	3623	4255.6	4419.8	3973.8	4497.2	4489.2	3041.8	3313.2	3544.2	4598.8	4301.4	2984.2	3684	4370.4	4932.2	4302.4	4902.2	4879	4714.6
TM_0276:uptag	PEX11_F1::ARF3_F3	uptag	2020	1983	1542.8	1811.6	2321.8	2305.4	1204.2	1435	1525.6	2090	1306.4	912.2	2022.6	2332.6	2357.4	2174	1739.2	2306	2313.8	2476.6	2617.4	2226.8	2254.8	1870	2904.2	2855	834.2	904.8	1289	1286.8	1882.4	2298.2	2206.8	2397.6
TM_3761:uptag	YMR010W_F1::RET2_F3	uptag	2853.8	2716	2389	2413.8	2777.2	3064	2394.6	2767.4	2585.8	2589	3556.6	3483.4	3205.4	3666.6	2902.4	3632.4	2935	2795.8	2393.4	2864	1673.6	2645.4	2524.8	1898	3120	3116.2	1559.2	1014.8	2600.2	3316.4	5112	4908	4311.2	3881.2
TM_3611:uptag	NUP100_F1::NUP82_F3	uptag	1264	968	993.4	957.8	1374.4	1207.6	1458.4	1432.6	1101	1064.4	1184.4	1421.4	1727.4	1957	1268.6	1323.6	1064.4	1190.8	1604.4	1439.2	976.4	1278.8	1159.4	1145.6	1534.2	1365.8	916.8	883.6	1840.6	2328	2327.4	2007.2	1884.2	2065.6
TM_0026:uptag	VPS35_F1::VPS17_F3	uptag	6390.8	5482.6	5485.2	5595.2	6583.2	6818.6	5393.6	5408	5703.4	5952.4	6258.4	6003.4	6989.4	7144	5892.6	6091.4	6040.4	6125.8	6587	6478	6057.4	5450.6	5629.2	5853.4	6633.2	6379.4	5549.8	5763	6003.2	6808	5663.6	6308.8	6878.6	6895.6
TM_1115:uptag	PMC1_F1::YBT1_F3	uptag	3104.4	2588.2	2205.6	2407.6	3222	3067.8	2248.6	2510.6	2419.6	2856.6	2049.2	2451	3353.8	3323	2923	3326	2717.8	2940.2	3299.6	3468	2840.4	3170	2707	2398.4	3603	3463.2	2134.8	2034.4	4036.2	4668.8	4131.6	4126	4308.8	4471.4
TM_3461:uptag	KEX1_F1::FTR1_F3	uptag	1382.4	1121	1325.6	1282.6	1691.4	1646.6	1592.8	1799.4	1575.4	1833.6	1274.8	1479.4	1473.2	1929.4	1279.4	1429	2245.2	2300.2	1730.2	1986.6	1660.8	1835.2	1605.2	1659.6	1758	1596.6	962.2	992.2	1859.8	2451.6	2832.4	2503.6	2688	2753
TM_0424:uptag	GPA2_F1::PDR12_F3	uptag	2862.8	2364.2	2330.8	2075.6	2841.8	2747.4	2638.4	2784.2	3254.8	2784.8	2926	2917.6	3154.2	3452.2	2750.4	2942	2685	2575.8	3569.4	3204.8	3114.8	3869.2	2872.6	2685.2	3204.4	3055.2	1883.8	2269.6	3478.6	4022	4483.8	3913.6	3723.2	4261
TM_1097:uptag	EHT1_F1::YJU3_F3	uptag	1970	1648.4	1709.8	1716.6	2227.2	2211	1674.4	2113	2357.6	1977.2	2083.2	1761.6	2581.8	2820.8	1763.8	2042.6	1835.8	1704.8	2338.2	2080.2	1990.6	2526.2	1671	1732.6	2753.6	2454.8	1074.4	1378.6	1620	2228.6	3636.6	2913.2	2820	2906.6
TM_0407:uptag	PIS1_F1::RER2_F3	uptag	3773.6	3095.2	3470.6	3384.8	4067.8	3727.6	3656.8	3443.4	3163.6	3516.2	3261.6	3129	3834.2	4268	3644.2	3768.8	2917.8	2383	3745.2	4144.8	3028.2	3609.4	3800.2	3460.6	4112.8	3747.4	2184.2	2164.2	2469.2	2451.6	5518.4	5244.4	5294.4	5002.4
TM_3751:uptag	EHT1_F1::RER2_F3	uptag	1996.4	1626.4	1876.4	1824.8	2165.8	1985.4	1688.6	1900.4	1651	2154.4	2031.4	1757.4	1990.2	2152.2	1550.8	1615.8	1079.6	1495.4	2145.4	2506.2	2320.8	2390.6	1862.2	1826.4	2503	2059.6	1217	1408.4	1542	2015.4	3582.6	3026.8	2882.6	3018
TM_0998:uptag	DHH1_F1::YHR121W_F3	uptag	3782.8	3410.6	3239.6	3450	4303.6	3898	3710	3629	3338.4	3888.6	3600.8	3437.2	4157	3992.6	3797	3918.6	3836.4	3937	4196	3997.4	3849.4	3737.2	3660.8	3731.4	4191.8	3937.2	3517.8	3486.4	5255.6	6044	4863.6	4957.2	4321.4	4339
TM_1153:uptag	PHO88_F1::SEC62_F3	uptag	2723.6	2427.6	2614.8	2307.4	3510	2901.8	1550.6	2164.6	2805.6	2653.4	2698.6	2654.4	2694.4	2769.2	2854.8	2980.6	1563.4	2412.8	3099.8	3073.2	3424	3346.4	3387.8	3024.2	3237.6	3552.8	1053.8	1553.2	3511	4032.2	5617.4	5486.4	5042.6	5430.2
TM_0956:uptag	CAF40_F1::POP2_F3	uptag	3451.2	2642.8	2862.4	2875.2	3564.8	3276.2	3632.4	3854.4	3367.6	3396	3228.2	3230.4	4227.2	4377	3143.8	3247.8	3391	3518	3430.2	3345.2	3194	3427.4	3506	3050	3722.4	3494.4	1994.4	2689	4370.6	5120.8	4088	3883	4077.4	4053
TM_0687:uptag	HMG2_F1::HMG1_F3	uptag	2642.8	2097.8	2403.2	2248.2	2906.4	2722.6	2510	2506.2	2479.4	2534.6	2538.6	2506.6	3156.4	3251	2408	2422.8	2390	2410.2	2825.2	2533.2	2548	2522.2	2499.4	2277	2889.6	2410.6	1404.4	1504.4	2534.4	3073.8	3740.2	3451.2	3356.8	3283.6
TM_0403:uptag	HTZ1_F1::HHO1_F3	uptag	4410.4	3869.8	3982.6	3867.8	5233.2	4805.2	3929.4	4045	3708.6	3852.4	3866.8	3981	4814.6	4951.2	4516.2	4516.8	2566.6	2749	4246.4	4389.6	4170.4	4111.4	3956.2	3766.4	4418.6	4547	2627.4	3329.6	5127.6	6071.6	4136	4622.4	4904.8	5190.2
TM_0317:uptag	GAR1_F1::FPR4_F3	uptag	3577.6	2858.2	3054.4	3155.2	3692.4	3828.4	2670.8	2601.8	3304	3237	3000.2	3013.8	3907.8	3989.2	3631.8	3791.8	3037.2	3518.4	3984.6	3626.8	3960.4	3766	3519	3365.4	4162.8	3849.8	1930.4	1710.2	3787.6	4540.4	4636.8	4715.6	4921	4982.2
TM_3312:uptag	RBD2_F1::SEC21_F3	uptag	1760.2	1834.4	1386.8	1522.6	1933.6	1672.8	1435.4	1442.2	1800.4	1778	1870.2	2061.8	2086.4	2012.8	1947.8	2507.8	1763	1952	2010.4	2598.8	1904	1856.6	2036.8	1580.4	2001.4	2095	642.6	671	1577	1928.8	3235.8	3039.4	3141.8	2943.4
TM_0509:uptag	KEX1_F1::ARF1_F3	uptag	2586.6	2155.4	2247.4	2521.6	2742	2991	1410	1751	2586	2431.8	2141.2	2184.6	1870.4	1913	2682	2633.4	2189.4	2076.8	2455.8	2651.6	3302.6	2621	3016	2824.8	2684.2	3326.4	892	893.6	2241.2	2713.6	3937.4	4631.8	4500.2	4448.2
TM_3740:uptag	KEX1_F1::SEC7_F3	uptag	2382.2	2019.4	2157	2122.4	2424.4	2386	2146.2	2328	2285.2	2347.8	2043.2	2385	2535.6	2476.4	2391.6	2450.6	1923.4	2097.4	2332.2	2724	2076.8	2309.4	2391.8	2165.6	2697.2	2505.6	1341.8	756.6	2813.4	3145.8	3720.2	3271.8	3153	3216.6
TM_3642:uptag	TGL1_F1::RER2_F3	uptag	2869.8	2183.8	2506.2	2183.2	2776.4	2848.6	2255.4	2657.2	2230.2	2710.2	2406.6	2723.8	2885	3098	2191.2	2426.8	2317.6	2056.2	2658.4	2781.4	2551.8	2838	2497.4	2468.2	2761.2	2670.2	1690.6	2115.8	2969.6	3555.6	3775.4	3455	3788.2	3862
TM_0418:uptag	ILM1_F1::CUE4_F3	uptag	3739.6	3314	3190.4	3489	4167.4	3675.4	2724.6	3401.6	3594.8	3401.4	3313.2	3492.4	4038	4061.2	3793.6	4168.4	3342	3441.8	4348.2	4016.8	3285.6	3645	3794.2	3436.6	4629.2	4508.8	1519.2	1532.6	3719.4	4315	5773.8	5883.4	4838.4	4948.4
TM_0852:uptag	HNM1_F1::HXT2_F3	uptag	2643.8	2357.4	2205.2	2554.4	2929.2	2537.2	1959.2	1867.8	2424.8	2258	2223.6	2027.6	3166.6	2763.2	1998.6	2895.2	2315.4	2304.6	4720.4	4492.6	2083.6	2110	2092.6	2795.2	3499.2	2902	2303.4	1803.2	433.8	1287.2	4411.8	4370.6	4114	4315.4
TM_1152:uptag	KEX1_F1::PIN2_F3	uptag	3160.4	2367.8	2485.8	2619.8	2896.2	2890	2290.2	2586.6	2883.2	2552.4	2674.6	2801.8	2742	2776.8	2959.4	3083.8	2699	2699.6	3208	3447.6	2938	2667.6	2416	2697.4	3028.2	2885.4	2117.2	1688.6	3622.6	4099.6	4120.6	4039.6	3621.2	3974.4
TM_0262:uptag	HNM1_F1::BOP1_F3	uptag	4111.6	3847.2	3688.6	3803.4	4624.4	4456.8	3512.2	3112.4	3756.2	4103.6	4293.4	4363.6	5052.4	5484.8	4326	4540.2	3374.2	3210.2	4601	4276	4351.4	3966.2	3496.6	3807.4	4332.2	4034.6	2730.4	2582.8	2695.6	2968	5543	5544	5383	5589.8
TM_0480:uptag	SCS7_F1::ERP1_F3	uptag	3195.8	2692	2553.2	2640.8	3664.2	3571.8	2489.4	2358.2	3130	3083	2486.6	2139.8	3010	2965.6	3240.6	3394.4	2740.2	3142.8	1819.8	3593.8	3096.6	3514.8	3144.2	3372.2	4135.8	3799.8	1101	1678.6	2746	3946.6	5867.8	5683	4501.6	4891.8
TM_1125:uptag	SSD1_F1::PUB1_F3	uptag	3029	2493.4	2608.8	2646.8	3156	3310.4	3006	3324.2	2790.4	2836.6	2379.8	2394.8	3620	3659.4	2823.4	3120.2	2010	2235.2	3573.6	3095.2	2839.4	3112.2	3001.2	2585.2	3327.2	3116	2480.6	2766.4	3675.4	4222	4343.2	3895.2	3717.8	4034.2
TM_0504:uptag	NAP1_F1::CKI1_F3	uptag	4571.8	4052.8	4338.2	4182.4	5129.8	4734.2	4433.2	4533.6	4099.8	4500.2	4169.4	4277	5035	5358.2	4202.2	4454.6	4250.2	4517.6	4991.2	4864.2	4662.2	4244.8	4711.8	4488.6	4779.8	4414.4	3939	4100	5028.8	5761.4	5310.4	5585.2	5848.6	5718.6
TM_0896:uptag	SWP1_F1::GTT1_F3	uptag	3032.6	2585.6	2531	2568	3106.2	3009.2	2560	2749.8	2813.8	2876.8	2591	2629.8	3574	3911	2500.2	2883	2593.4	2530.2	2572.8	2917.4	3004.6	2855	2747	2609.4	3293.2	2821	1473.4	1375.2	3714.6	4240	4028.4	3886.6	3714.4	3913
TM_0994:uptag	KEX1_F1::CHS5_F3	uptag	3332.8	3065.6	3033.4	3023.6	3618.4	3657.4	2696.4	2815.8	3317.2	3537.6	3286.8	3062.6	3567.6	3740.8	3675.6	3522.8	3549.2	3490.4	3944.2	3910	3508.8	3636.2	3253.4	3370	4123	3728.2	2228.2	2270.4	3524	4403	4509.2	4573.6	4554.6	4728.8
TM_0499:uptag	VHT1_F1::MID2_F3	uptag	3640.2	3115.8	3417.2	3183	3707.6	4317.4	2417.4	2920	3358.8	3994	4375.2	3943.6	3892.2	3804.4	3897.8	4095.4	4110.2	3881.6	4626	4231.4	3616.2	3595.2	3610.4	3715.8	3784.4	3724.6	2580.6	1607.2	5067	6071.4	5402.8	5313.4	4914.6	5104.8
TM_0818:uptag	ERG4_F1::NSG1_F3	uptag	2861.2	2441	2074.8	2268.4	3049.8	2979.8	2677.2	2849	2711	2918.6	2858.6	2670.2	3348.8	3693	2433	2144.6	2897.8	2872.6	2809.2	2626.4	2276.8	3061	2862.4	2171	3222.4	2924.6	1940.8	1267	2653.4	2592.2	4469	4097.2	3763.8	4035.6
TM_1008:uptag	KEX1_F1::PEP1_F3	uptag	2977.4	2788.6	2762.8	2882.4	3445.4	3282	2840.4	3123	2735.8	3132.4	2720.2	3008.8	2811	3087	2767	2892	2597	2413.8	3335.8	3108	3310	3241.4	3159.4	2890.6	3478.6	3052.6	1836	2282	3604	4483.4	4242.4	3900.6	4536.2	4482.4
TM_0374:uptag	DNF2_F1::LEM3_F3	uptag	3823.6	3190.6	3383	3483.4	3832	3717	3103.8	3127.6	3019.8	3519.6	3597.2	3362.8	4124.8	4444.2	3436.6	3702.6	3436.6	3391	4211.2	3569.8	3044.6	2943.2	3343.4	3036.6	3729.8	3648.6	2162.2	2081.8	2238.2	3160	4644.8	4842.4	4642.6	4760.8
TM_0293:uptag	PAC10_F1::GIM3_F3	uptag	3514.2	2665	2500.8	2897.4	3324	3020.4	2727.4	2909	3325.8	3046.6	3466	3393.8	3519	3514.8	3210.4	3442	3068.2	2891.4	3900.4	3573.2	3355.2	3457.6	3163.6	3005.8	3632.4	3873.6	1582.6	652.8	4643.6	5275.6	4563.4	4641.6	4666	4856.8
TM_0335:uptag	SNA3_F1::SEC21_F3	uptag	3904.2	3150.2	3652.2	3507.8	4225.2	4224.4	3879.2	3818.8	3645.6	3806.8	3763.6	3698	4722.2	4772.4	3656.2	3703.6	3767.8	3396.8	4032.8	3601	3748	3973.8	3779.8	3315	4004.2	3751.6	2430.2	3212	4580	5328	4341.2	4374.6	4720	4890.8
TM_1131:uptag	LSM2_F1::LSM4_F3	uptag	3300.4	2601	2944.4	2741.4	3590	3194.4	3443.6	3366.6	3175.6	3092.8	2803.4	2932.8	3805.2	4180	2850.8	3006.6	2770.2	2875.4	3217.4	3070.6	3268.4	3637	3216.2	2925.4	3392.6	3369.2	2853	3076.4	4512.8	4917.4	4104.4	3950	4221.6	4588.2
TM_0478:uptag	SNA4_F1::PIB2_F3	uptag	2122.6	2126.2	1672.8	1888.8	2368.8	2210.6	1727.4	1958.6	2485	1783.4	2043.2	2106.2	2282.8	2124.8	2360.2	2522	1866.6	2218.6	2598	2499.6	1862.4	2314.8	2285.8	2188.6	3234	2992	1134.8	1309.6	2721	2582.6	3729	3493.6	3333	3275.6
TM_1062:uptag	KEX1_F1::DNF1_F3	uptag	2656	1832.8	2216.8	2269.6	3046	2668.6	2331	2265.8	2513.8	2817.8	2669.2	2759.8	2552.2	2533.4	2510.4	2882.8	2738.8	2651.6	3050.8	3080	2648.6	2828.2	2792.8	2628.6	2836.2	2776.4	1123.8	1391.8	3818.8	4311.4	4148.8	4070	4070.4	4089.4
TM_1048:uptag	EMP70_F1::RET2_F3	uptag	3909	3283.2	3093	3425.2	4291	4016.6	3716.2	3657	3699.2	3759	4182	4095.2	4427.2	4366.8	3854.2	4125.4	3615.2	3529.6	3869.8	3962.8	3825.8	3932.2	3974.8	3808.6	3945.8	3910	2067.8	2255.2	4002.4	4585.8	4817.2	4788	4837.8	4830.6
TM_1223:uptag	RIM1_F1::PDR12_F3	uptag	701.2	999.4	1291.2	998.4	1293.2	726.8	751.6	1071.2	998	1444.8	1003	1212.4	1494.8	1227.6	1369.8	1528	571.4	782.4	1155.4	56.4	2084.2	1136.2	876.6	595.2	1603	795.2	47	669	415	410.6	1414	1778.8	3084	3270.8
TM_0948:uptag	AKR1_F1::YCK1_F3	uptag	3968.6	3708.6	3637.2	3562	4332.2	3973.2	3535.2	3942.8	3878.4	3670.2	3837	4045.8	4759.2	4730.4	3888	4136.2	4154.8	3968.4	4123.8	4148.6	3766	3779	4021.8	3535	4127.6	4095.2	2444.4	2091.6	3669.8	3787	4939.6	4961.6	5008.4	5083
TM_0996:uptag	YPD1_F1::SSK1_F3	uptag	2847.4	2276.4	2409.6	2306.4	3311.4	2777.8	2889	2674.6	2568.6	2599.2	2444.2	2580.8	3283	3389	2711.6	3031.4	2893.4	2800.8	3096.4	2620.6	2493.4	2648.4	2586.2	2356.6	3337	2859.6	1969.6	1749.6	2619.2	3487	3440.2	3473.4	3491.2	3777.4
TM_0557:uptag	MOT2_F1::NOT5_F3	uptag	3234.4	2806	2649	2948.4	3563.6	3111.2	2338	2720	2989	3145	3209	3112.2	3531	3455	3425	3477.8	3467.8	3689.6	3815.6	3649.4	3632.6	3142.6	2917.4	3070.6	3663	3650.6	2151.4	2112.6	3991.6	4408.2	3773.6	4664	4338	4590.6
TM_0267:uptag	WBP1_F1::MSC7_F3	uptag	3817.2	3012.6	3261.8	3339	4059.4	3697.8	3453.2	3408.8	3681	3590.6	3251	3596.4	3467.4	4065	3403.2	3897.6	3364.2	3478.6	3697.2	3961.4	3442.4	2893.8	3565.6	3209.2	4118.2	3751.8	2108.6	1162.4	3791.2	3868.8	5016.6	4970	5187	5206
TM_0100:uptag	SLA2_F1::VRP1_F3	uptag	4155	3586.8	3726.2	3744.8	4444.8	4374.2	3909.2	4097.4	3685	3994.2	4169	4275.2	4505.8	4547.2	4155.2	4240.2	3908.4	4120.8	4428.2	4524	4077.4	4113	3982.4	3838.2	4423.6	4267	3587.8	3201	4969.2	5502.2	4851.4	4876.8	4779.8	4790.4
TM_0384:uptag	SEM1_F1::ADE17_F3	uptag	3605	3115	3013	3290.4	4033.8	3748.4	3486.2	3939.2	3711.2	3612.6	2749.4	2845.6	4227.4	4280.2	3511.2	3734.2	3492.6	3388.2	3887.6	3806.8	4015.8	4264.8	4041.2	3723.2	4083	4067	2673.8	2611.4	4903	5532.2	4492	4102.4	4544.8	4971.8
TM_0489:uptag	SLA2_F1::LAS17_F3	uptag	4161.6	3637.6	3513.2	3748.6	4432.2	4318	3998.4	4059.8	3730	4215.6	4277.6	4285.8	4903.4	5130.2	4286	4339.8	4032.4	4346.8	4678.4	4530	4431.4	4235	4104.8	4062.8	4504.4	4281.2	3572.4	3593	5300.2	6064.4	5452	4977.4	5034.8	5244.8
TM_3782:uptag	ADE16_F1::VMA8_F3	uptag	2580.4	2140.6	2242.8	2470.4	3016.2	2612.6	2257.2	2455.8	2446.8	2523	2580.8	2879	2876.8	3137.2	2698.8	2801.8	2700.4	2674.4	2856.4	2850	2614.4	3102.8	2703.4	2818.8	3270.2	2992.4	1261.2	1229	2857.2	3476.2	4426.6	4088	3925.6	4372.6
TM_0873:uptag	LSM2_F1::LSM3_F3	uptag	3641.8	3153.4	2871.4	3083.8	3937.6	3852.6	3889.8	3832	3614.6	3505.4	3388	3393.8	4136.4	4217.4	3418.8	3391.6	3184.6	3264.4	3221.4	3538.4	3757.8	4074	3291.8	3288.2	3584	3855.6	2825.2	2670.4	4493.2	5223.8	4703.6	4256.2	3999.6	4839
TM_1126:uptag	STI1_F1::CHC1_F3	uptag	3622.8	3038.8	3098.4	3194.4	3847	3962	3395.8	3741.4	3245.8	3407	3656	3698.6	4225.4	4505	3307.2	3491.8	3526.4	3504.2	3866.4	3663.8	3749.2	3733.4	3467	3395.8	4002.8	3415.6	3266.6	3258.8	4447.6	5292.4	4626.2	4479.2	4522.8	4529.8
TM_0863:uptag	APL4_F1::GGA2_F3	uptag	4900.8	4883.8	4434.8	4561.6	5674.6	5142.8	4352.4	4816.8	4451.2	4663	5711.8	5584.4	5278.6	5013.6	5030.6	5065	4728.8	4969.2	5681.2	5685.6	5371.8	5178.8	5211.2	5396.8	5408	5570	3642	3195.4	5394	5904.6	6397.6	6260.4	6457.8	6775.2
TM_4030:uptag	TGL1_F1::AYR1_F3	uptag	3570	3049.2	3045.8	3281	3687.4	3552	2544.2	2812.2	3138.4	3462	3386.2	3185.6	3034	3189.6	2952.8	3188	2804.4	3171.8	4008	4295	3989.2	3726.6	3639.8	3387.2	3472	3417.8	1766.6	2194.2	4461.2	5202.6	4395	4324.2	4708.8	4517.6
TM_0700:uptag	PAC10_F1::GIM5_F3	uptag	3085	3026	2448.4	3100	3615.8	3587.4	2821.8	3390.8	3575.4	3562	2706.4	2566.6	3493.8	3644.8	3177	3301	2544.8	2794	3176.2	3574.4	3435.2	3474	3107.4	2873	3897.8	3561.6	1902.2	2207.6	4048.2	4855.6	4787.2	4398.8	4293.6	4664
TM_0290:uptag	SCS7_F1::KRE27_F3	uptag	2935.8	2480.8	2413.2	2677	3371.6	3030.4	3058.8	2871.4	2851.2	3012.4	2652.8	2615.6	3208	3272.4	2817.2	2964.8	2380	2515.6	2475.2	2901	2639	3227.2	3105.4	2490	3288	3009.6	1408.2	679.6	2772	3240.8	4550	4666.2	4251.8	4478.4
TM_3744:uptag	SSL2_F1::ARC40_F3	uptag	3834.8	3130.8	2951	3485.4	3903	3380.8	2998.8	3235.8	3792.6	3052.6	2803.4	2467	4420.6	4064.6	3423.8	3187	4292.6	4484.4	3443.4	3651.2	4979.2	4604.4	4109	3492.2	3859	4194.6	4344.4	4288.8	5893.8	6400.8	3899	3916.2	3839.6	4207.6
TM_0722:uptag	TFG2_F1::SIP5_F3	uptag	2469.6	2098.2	2274.6	2407.2	2967.6	2702.6	2399.8	2571.4	2316.8	2599.8	2200.6	2251.2	3221.6	3087	2416.8	2524.2	2216.8	1567.2	2450	2687.2	2698.8	2845	2406.8	2328	2771	2558	1772.8	1426.8	3097.2	3408.2	3937.4	3351.6	3478.8	3769
TM_1068:uptag	KEX1_F1::RBD2_F3	uptag	2609.2	2172.8	2342.4	2049.4	2980.2	2767.6	2472.8	2946.4	2816	2742.4	2110.4	2350.2	2804	2808.4	2551.8	2655.2	2049	1978.4	2548.2	2597.4	2729.6	2925.2	2558.8	2035.2	2807.2	3100.6	1263	927	2392	2847.2	3902.4	3802.8	4088.6	4013.2
TM_1086:uptag	CHS3_F1::CHS7_F3	uptag	3415	2892.2	2631.2	3137.8	3362.4	3440	2511.2	2347	2745.4	2785	2640.8	2700.6	3381.2	3337.4	3049.6	3419	2845.8	3244	3637.6	3949.6	2819.2	2953.6	3117.2	2673.2	3873.2	3599.2	1537.8	2113.4	2306	2524.4	5231.8	5256.4	5092	4789.8
TM_0534:uptag	SFT2_F1::RET2_F3	uptag	3474.6	2791	2989.4	3116.4	3862	3679	3338.2	3536.4	3246.8	3444.6	3906.4	3850	3923.2	3810	3736	3853.4	3389	3119	3776	3081	3653.4	3609.6	3554.6	3410.4	4008.2	3753.8	1650	733.4	3676.2	4015.6	4650.4	4925	4774.4	4714
TM_3876:uptag	INP53_F1::CHC1_F3	uptag	1966.6	1618.2	1667	1612.6	2178.2	1790.4	2061.6	1919.6	1809.2	1997.4	1901.2	2222	2510.6	2583.6	1755.6	1813.6	1388.2	1580.6	2254.8	2149.2	1754	2079.6	1814.6	1512.6	2111.4	1914.4	1049.8	867.6	2266.4	2772.6	3154.6	2686.6	2935.2	2993.6
TM_0250:uptag	LOC1_F1::NOC2_F3	uptag	3856.8	2908.2	3274.6	3130	3740.6	3577.2	3254	3151	3473.2	3284.2	3239.6	3015	4209.2	3848.2	3329	3664.4	3204.4	3278.8	4052.8	3933.4	3809.8	3638.2	3346.6	3532	4332.4	3784.2	3159.8	2865.8	3663	4311	5005	5329.4	4669	5140.2
TM_0329:uptag	VPS21_F1::MRS6_F3	uptag	3667.4	3311.4	3151.8	3247.6	4023	3989.6	2940	3437.6	3606.2	3234	3140.4	3135.4	3635.4	4043.2	3576.6	3934.2	3359	3032.2	4361.6	3926.4	3680.6	3034.8	3337.2	3223.8	4296.4	4256.8	2158.4	2091.6	2990.4	3214.2	5251.8	5594.2	4729	4870.2
TM_3735:uptag	IST1_F1::VTA1_F3	uptag	4641.6	3983.8	4031.6	4031.6	4588.2	4765.6	3928.6	4082.2	4061.2	4500.8	4122.2	4053	5038.2	4987.2	4015.4	4350	3991.8	3942.8	4543.8	4746	4656.8	4436.8	4341	4191.2	4387	4423	2349.6	2827.8	4687.8	5481.2	4900.2	5231	5887.6	5646.8
TM_4027:uptag	PGM2_F1::VMA8_F3	uptag	2761.8	2513.2	2380	2501.8	2827	2912.6	2838.2	2954.2	2531.6	2585.2	1866.8	1945.6	2808.6	3164.8	2583.2	2792.8	2595.8	2320.8	2836	2831	4082.6	3822.8	3185.2	2910.8	2872.2	2586.6	2110.6	1872.6	4231.2	4964.6	4235.6	3810	3756.6	3816.6
TM_0713:uptag	NOP7_F1::NOC2_F3	uptag	2316.2	2200.8	2046.6	2044.6	2424.2	2287.8	1862.8	2186.8	2020.4	2458.8	2631.4	2228.8	2295.8	2622.6	2346.6	2477.8	2314.2	2784.4	2456.8	2601.6	2427.8	2712.6	2138	1888.8	3230.6	2862.4	1554.2	1631.8	2030.8	1980.2	4251	3997.6	3605.4	3287.4
TM_0295:uptag	FAT1_F1::KES1_F3	uptag	3146.6	2840.6	2559.8	2844.6	3527	3598.4	2417	2606.8	2921.2	3086	3196.2	2815.6	3278.8	3572.6	2725.8	2661.2	2783	2874.6	2615.2	3843.8	3897.8	3331.2	3448.2	3107	3511.6	3461	1966.6	2069.4	4071.6	4826	4064	3997	4012.8	4351.6
TM_1244:uptag	TIF4632_F1::GFD1_F3	uptag	1972.4	1750	1655.6	1816	2430.2	1996	2228	1885.6	2040.6	2131.2	1871	1875	2556.6	2653.2	1944	1927.2	1930.4	1790	2321	2230.8	1992.2	2275.8	2178.4	2020.8	2401	2212.2	987.4	1254.6	2779.4	3467.2	3207	2939.6	2865.8	2869.4
TM_3499:uptag	VHT1_F1::YBR052C_F3	uptag	910.2	692	645.6	682	1002.4	692.4	597.4	550	720.6	828.8	603.2	621.4	786.8	842.4	930.2	801.6	774.6	680.6	1109	1017.4	1342.6	1056.2	988.8	706.8	917.4	917.2	344	109.8	1780.6	2228.8	2093.8	1986	1750.4	1745.6
TM_0843:uptag	WHI3_F1::NOT3_F3	uptag	2188.8	1907.4	1769.8	1905.4	2468.4	2246	2163.6	2052	2370.8	2317.2	2177.8	2393	2540.4	2599	2157.8	2214.6	1036.4	1078.4	2728.6	2249.4	1856.2	2588.8	2078.4	1558.8	2369.6	2413.4	1099.2	1077.2	2918.2	3457.4	3141.4	3286.2	2911.2	3214.6
TM_0004:uptag	VAC17_F1::ATG18_F3	uptag	4305.2	3784.6	3421.6	3916.8	5014.2	4442.2	4104	3858.6	4178.8	4199.4	4373.8	4635.6	4351.4	4589.6	4394	4308.6	3433.8	3826.2	4713.4	4386	4176.6	4499.6	4309.6	4175	4779	4782	3252.6	3681.4	3215	3741.4	5481.8	5588	5698.8	5622.2
TM_0408:uptag	YAL053W_F1::DFG5_F3	uptag	3004.2	2767.2	2945.4	2733.2	3389.6	3472.8	2479.2	2314	3226.2	3044.8	2579.2	2545.8	4602.4	4817	3228.6	3154.8	3283.4	3472	3813.4	3778	2940.6	2963.2	2827	2514	4036.2	3663.2	3135.8	2585.6	3930	4309	4629.2	4420	4050	4148.6
TM_3866:uptag	TRP2_F1::ARC40_F3	uptag	1559.2	1096.2	1188.4	1298.4	1866.8	1418.4	1114.8	1306.2	1537.2	1502.4	1385	1367	1614.2	1788.8	1673.8	1707	1022.8	1242.6	1649.4	1353.8	1596.6	1976.8	1694.4	1035.6	1858.2	1737.2	356.2	712	1894.4	1989	2450.2	2269.2	1922.2	2064
TM_1248:uptag	YAL053W_F1::WSC2_F3	uptag	2389.6	2102.6	1752.6	2061	2875.6	2471.2	1481.2	1496.6	2211.6	1998	2335.6	2106.6	2349.6	2496.4	2442	2252.6	1750	2042	1516.2	3210.8	1689.8	1153.2	1633	1727	2533.2	2628.8	1104.8	251	2758.6	3098.8	3615.4	4175.6	3747.4	3913
TM_0487:uptag	ERG25_F1::ERG3_F3	uptag	2077.4	1756.2	1877.8	1239.6	1973.4	1946.6	708.4	1116.4	1480	1668.8	1059	886.8	3522.8	3595.2	2643.2	2810.8	681	854.4	1569.4	2730.8	1695.8	1320.8	1199.2	1497.6	1738.6	1717.6	302.6	888.8	251.6	301.4	1877.6	2645.8	2710	2524.6
TM_0204:uptag	QDR2_F1::PDR12_F3	uptag	4067.4	3525.2	4032.8	3962.8	4581	4218.4	3628.2	3891.2	3222.6	3810.6	4463	3973.2	4425.4	4684.8	3769.2	4031	3064	3214.2	4187.6	4081	4565.8	3534.4	3852.2	3869	3768.4	3281.4	2096.4	2064.6	2993	3230.8	4143.6	4345	4348	4187.2
TM_0312:uptag	GPA2_F1::YJL016W_F3	uptag	3100.8	2381.6	2311.6	2436.6	2845.6	3075	2102.6	2343.4	2705.2	2642.2	2600.8	2721.8	3009.8	3512.6	2981.2	3313.4	2065.2	2330.6	3813.4	2960.4	2996.2	2790	2752.2	2510.6	2884.2	3064.8	1834.2	1829.2	3237.8	3947	3865	4100.4	4006.2	4247.8
TM_3935:uptag	SCS7_F1::PHO88_F3	uptag	1513.8	1208	1127.8	1118.4	1168	1076	919.2	897	1312.6	961.2	654.8	682.2	1139.4	870.4	1348.6	1113	1041	810.8	1053.4	1566.2	1463.6	1485.2	1363.2	1578	1530.6	1832.8	415.8	314.4	767.2	1317	4850	4619.2	3073.4	3164
TM_1047:uptag	GPX2_F1::PDR12_F3	uptag	1823.6	1625.6	1478.2	1396.6	2279.6	1818.4	2079.4	1852	2188.4	2158.6	1724.4	2050	2577	2313	1746.6	1790.8	2209.2	2429.4	1662.4	2374.8	2101.6	2438.2	2102	1597.2	2632.4	2464.2	875.6	654.4	1688.2	1346	3343.8	2756	2804	2975.2
TM_3924:uptag	TPO4_F1::OSH6_F3	uptag	1825.8	1676.4	1253.6	1521.8	1681.6	1939.2	1813.2	1990	1993.2	1914.4	1413	1494.8	2688.2	2306	1661.2	2015.2	1071.8	1119.4	2087.6	2296	1555	1211.4	1357.4	1490.6	2041.8	2035.4	765	353.6	1397.2	1330.4	3513.2	3766	3060.2	3185.8
TM_1104:uptag	SWP1_F1::FET3_F3	uptag	2097.6	1429.8	1984.4	1704.6	1866.8	1639.2	1288.2	1513.8	2054.4	2124	1642	1498.2	1656	1630.8	1629	1868.2	2907.8	2838.2	2193.2	2823.2	2221.6	1372.2	2209.4	1421.6	2527.2	1990.2	996.6	527.6	1446.2	1454.2	4012.8	3717.2	4159	3916.2
TM_0278:uptag	YGR054W_F1::DED1_F3	uptag	2303.4	1778.8	1232.8	1759.2	2252	2191.4	1828.6	1896	2112.2	2032.4	1266.6	1606.2	2238.2	2529.6	2113.6	2516	1978.4	1849.6	2461	2711.4	2552.4	3038.6	2460.4	2421.2	2934.4	2798.4	1200.8	1412.4	3765.6	4261.8	3203.4	3122.8	3315.2	3475.8
TM_0862:uptag	PEP1_F1::PEP8_F3	uptag	1793.2	1516.2	1176	1470.6	1721.6	1556.6	1202	1351.8	1825.6	1692.6	2657.8	2248.6	1842	2017.2	1976.6	1992.8	1442.6	1980.6	2537.2	2281	1910.8	2153.8	1935	1792.8	2278.2	2146	1125.8	963.2	2033.2	2700	3807.2	3689.2	3189.2	2748.4
TM_0468:uptag	YMR010W_F1::SEC21_F3	uptag	2100	1748.4	1778.6	2084.8	2137	2554.8	1292.8	1508.4	1834	1824.4	2559.6	2064.2	2166.2	1794.4	1996.2	2635.8	1298.8	2215.2	1423.6	2290.2	1722	1852.8	2226	1982.2	2228	2396.2	734.2	672	1790.6	2053.4	3649.6	3882.2	2925	2737.2
TM_1071:uptag	NUP159_F1::NUP82_F3	uptag	3884	2866.6	2745.4	3275.4	3445.6	3158.8	2593	2567.8	3214.8	3210.4	3590.8	3076	3514.4	3423.6	3687.4	3646.6	3393.8	3471.8	4474	3875.6	3578.2	3424.8	2968.6	3136.8	3832.8	3972.2	1859	1731	4044.8	4296.2	4447.8	5195.6	4609.2	4986
TM_3688:uptag	ERG7_F1::RER2_F3	uptag	1630.4	1072.6	1344.4	1299.4	1387	1783	1044.4	1049.6	1222.8	1564.6	1423.8	1267.4	1076	1325	1069.8	1273	610.8	642	1452.4	1200	1476.4	1716.4	1134.2	1063	1694.2	1579.8	592.4	441	882	1014.8	2693.8	2444.4	2516.6	2662
TM_0089:uptag	ADE17_F1::HCH1_F3	uptag	3534.8	3308.2	2857.4	3140.6	3797.6	3830.4	3346.8	3421.2	3771.2	3436.6	2849	2730.2	4154.6	4258.8	3856	3981.8	3170.4	3300.4	4094.8	4048	3741.8	4239.4	4025.4	3779.2	4431.8	4067.2	2940.2	2828	4510	4708.8	4447.4	4316.6	4340	5034.8
TM_0717:uptag	GPA2_F1::OSH6_F3	uptag	2929.4	2132.4	2668.6	2971.6	2938.2	2774.8	2311	2208	2379	2379.4	2009.4	1912	3178.6	3329	2757.8	2978.8	2573	2785.8	3222.6	2973.8	2795.6	2710.8	2435.6	2613	3571.8	3464	1866	1124.6	4763.8	4981	3663.4	4097	4391	4254
TM_1106:uptag	RIM1_F1::TCB3_F3	uptag	2384.8	1907.2	1554.8	1771.6	2202.4	2519.2	1838.8	1895.6	2204	1753.4	1878.6	1679.2	1799.4	2336.6	1983	2255.4	982	1314.6	2201.6	1933.4	3026.8	3274.2	2542.4	2381.6	1963	2073	1244.8	1355.8	2859.6	2952.2	3777.6	4065.6	3138.4	3125.8
TM_0760:uptag	ARF1_F1::RET2_F3	uptag	3390.8	2550.2	2609.2	2857	3523.4	3015	2150.8	2604.4	2905.2	3030.6	3318.8	2855.2	3157.2	3348.2	3036.4	3547	2681.4	3179.4	3762.4	2794.8	3506.2	3075.4	3142.8	2663.8	3376.2	3516	1068.8	1545.2	3831.8	4387.2	4458.6	4762.2	4510.8	4299
TM_0037:uptag	TIF4632_F1::PUB1_F3	uptag	2778.6	2570	2405.4	2952.8	2618.2	3114	1860.6	1698.8	2412.8	2244.2	1767.8	1593.2	2867.2	2660.6	2767	2836.2	1948.2	1884.6	2948.6	3390.2	2583.2	2312.2	2519	2642.4	2772.2	2921.4	1541.2	1909.8	2242.8	2810.6	3653.2	4053.2	3431	3711.6
TM_0341:uptag	INP53_F1::APL4_F3	uptag	1640.8	1121	1386	1326.4	1689.8	1351	1514.6	1625.2	1392.4	1439.4	1564.6	1522	1670.6	1856.6	1387	1403	1158.2	1432.4	1303.6	1778.4	1399.8	1409.4	1204.8	1268.4	1603.4	1568.2	704.8	774.8	1451.2	2104.8	2451	2404	2164.4	2202
TM_0373:uptag	ATG27_F1::VPS16_F3	uptag	3444.2	2539.4	2599.8	2852.4	3698.6	3598.4	2567.2	2785.6	2791.6	2612.2	2305	2547.2	2759.8	3052.6	2882.2	3009.2	3204.6	3320.8	4204.8	3687.2	3324.4	3542	3151	3287.6	3572.2	3928.8	1426.6	1961.8	3346.6	3872.4	4324.8	3835	4625.4	4990.4
TM_1211:uptag	SHE3_F1::SHE2_F3	uptag	2645.6	2074.4	2292.2	1821.6	2879.8	2824	1988.8	2005.4	2467	2408.2	2047.2	1983.8	2502	2708.4	2449.2	2873.8	2353	2130.4	3334.2	3036.2	2038	2636.6	2565	2404.8	2914.8	3147.2	1464.4	1408.4	3323	3859.6	3340.8	3677.2	3523.4	4014.4
TM_0729:uptag	PSP2_F1::DED1_F3	uptag	2170.6	1786	1583.8	1567.4	1959.4	2264.2	2581.8	2498.4	2861	1970.8	1415.6	1804.6	2355.4	2370.6	2025.4	2165	2309.8	2195.8	2536	2213.4	2275.2	3004.4	2257.6	1966.4	2766.8	2667	1513.8	1438.6	3808.4	4317.8	3235.4	2649.4	2548.6	3169.8
TM_0563:uptag	MOT2_F1::POP2_F3	uptag	4008.2	3568	3385	3557.4	4738.6	4522	3671	3649.6	4191.8	3740.4	3630.2	3853.6	4385.6	4531.2	3753.8	4110.8	3334.6	3570	4139.6	4480.2	4109.4	4325	4187.2	3744	4290	4404	2605.6	1948.2	4963.4	5662.8	4392.6	4545.6	4901	4969.2
TM_0214:uptag	SFT2_F1::NEO1_F3	uptag	2476	2519.4	2150.6	2689.4	2312.6	2711.6	1842.8	1606.4	2669.4	2130.8	2323.6	1868.6	2283.4	2579	3255.8	3097.6	2399.4	3009.4	3505.2	3225.2	2930.6	2834.4	2667.2	2472.2	3718.4	3558	2652	1797.8	3738	4095.4	4148.6	4916.2	3779	4287.4
TM_3279:uptag	AUR1_F1::AKR1_F3	uptag	1702.2	1477.6	1294	1445.4	2031.8	1786	1655.4	1677.2	1581.4	1575.4	1414.2	1235.6	1423.6	1819.8	1671.2	1663.2	1741.8	1887.6	2126.4	1989.2	1500.6	1870.4	1822.6	1629	1916.2	2212.4	899.8	603.6	1279.6	1282.4	3489.2	3392.2	3132.6	3225.6
TM_0607:uptag	ATG27_F1::VPS17_F3	uptag	3016.2	2714.2	2787	2774	3430.6	3305.2	3230.8	3393.2	2873	3195.4	2580.2	2750.6	3776.6	4090	2687	3064.6	2726.6	2776.8	3150.2	3467.4	2971	2866.6	2799	2685.2	3584	3036.2	1894.2	2004.8	3251.4	3836	4159	3763.4	4303.6	4273.2
TM_0375:uptag	KEX1_F1::OPY2_F3	uptag	2917	3002.8	1956.4	2412.4	3090.6	3558.4	2042.8	2655.8	3222.4	2635	3009.8	3159.6	2563.2	2860.2	2789.4	3084.6	2878	2970.8	3978.6	3513.6	2449	2802	2987	3363.4	3787.2	4042.4	1412	1221.4	3637.2	3774.2	4960.8	5108.4	4506	5238.6
TM_1174:uptag	DOP1_F1::HXT1_F3	uptag	2934.4	2303	1798.8	2309.8	2815.4	2846.6	1987.8	2272	2916.8	2497.4	2519.4	2232.6	3100.2	2921.2	2913.8	2871.4	2982.4	2613.2	3124	3661.8	3001.4	3079	2996.6	2768.2	3004	3266.8	1357	2114.4	1315.2	1433.6	4161.8	4513.8	3758	4291.8
TM_1050:uptag	DOP1_F1::MUP1_F3	uptag	2446	1949.6	1711.6	1887.2	2379	2117.4	2047.6	1907.6	2258.8	2194.4	2203	2399.4	2988.6	3068.6	2085.2	2015	1687.8	1786.6	2334.8	2347.4	1576.2	2198	1860	1799.2	2869.6	2193.4	1201.8	1482.2	2670.4	2865.8	2882.2	2952.6	2952.4	3411.8
TM_1168:uptag	SNA3_F1::VMA8_F3	uptag	2905.6	2734	2330.8	2258.8	3454.4	3144.2	1970.4	2644.8	3155.2	2694	2313.4	1999.2	3082.8	3061.8	2103.8	2580.6	1528.8	2205.6	3556.4	3248.2	2632	2263.4	3650.8	2980.2	3057.4	2617.4	1113.4	715	2631.2	2872.8	3064.6	3251.2	2848.8	3325
TM_1096:uptag	ATG27_F1::VPS68_F3	uptag	2266.2	1871.4	2226.8	1854	2173.6	1975.4	1883.2	1937.6	2253.4	2279.6	1541.8	1516	2582	2241.2	2130.8	2090.2	2069.2	1953.8	2116.6	2134.4	1593	1445.2	1792.6	1686	2570.2	2577.4	1138.8	659.2	1672.2	2506	3619.6	3291.6	3241.2	3393.6
TM_0906:uptag	HHF1_F1::FPR4_F3	uptag	2861.6	2692.2	2761.8	2568.4	3234.4	3177.4	3419.4	3574.2	2636.2	3063.8	2083.2	1896.8	3388.8	3700	3149.4	3092.4	1183.6	1723.2	3284.4	2999.2	3039.6	3206.6	2743	2689	3546.2	2698.2	1600	879	3447.4	4137.8	4173.6	3900.4	4203.8	4110.6
TM_0987:uptag	YAL053W_F1::CHS3_F3	uptag	1880.4	1410.6	1473.6	1419.2	2171.6	1813.6	1382.6	1337.4	1619.6	1414.4	1178.2	1523.4	1445	1953.2	1920	1609.8	1291.2	1604.4	2190.4	1735.6	1092	1111.2	1462.4	1361.2	2007.4	1809	934.2	324.8	1359.6	1666.2	2844.4	3095.8	2897	2968.8
TM_0090:uptag	KEX1_F1::VMA7_F3	uptag	3128.8	2584.8	2677.2	2523.6	3046.2	3137.2	2502.6	2989.6	2889.2	3154	2483.4	2319.8	2795.2	2830.8	3188.8	2987.4	3109.2	2371.8	2940.6	3038.2	2827.2	2965.2	3171.4	2365	3197.4	3348.8	1136.2	1092.6	3772.6	4121.2	4030.4	4275.6	4291.8	4785.8
TM_0406:uptag	HIF1_F1::HHT2_F3	uptag	4544	3934.4	3858.2	3983.4	4641.6	4108	3124.2	3205	3651	3811.8	3677.4	3251.6	4072.6	3767.2	4085.8	4377.2	2766.4	3230.2	4889.2	5035.6	4285.4	3827.2	4127.4	4466.2	4682.6	4815.8	3258.2	3366.8	4653.4	5514.8	4378	5222.6	5241.2	5389
TM_0902:uptag	YPT6_F1::MRS6_F3	uptag	2859.4	2427.8	2710.6	2303.2	2888	3087.6	2520.8	2502.6	2441.8	2622.2	2485	2428.2	3016.8	3252.8	2721.4	2689.6	2381.2	2190.6	2887.6	2485	2704	2576.2	2234.8	2309.6	3081.6	2981	1660.2	1741	2201.2	2709	4028.4	3744.6	3916.8	4066.2
TM_0521:uptag	PMC1_F1::MRL1_F3	uptag	2840.2	2618.2	2429.8	2626.8	3356	3194.2	2393.8	2863.4	2984.2	2935.6	2520.4	2460	3206.8	3283	2762.6	2777.8	2856.8	2908.4	3512.6	3505	2378.4	2976.2	2829.8	2602.6	3566	3423	1638.8	1933	2986.6	3727.4	4013	3672.2	4216.2	4013.6
TM_4188:uptag	SCS7_F1::SSH1_F3	uptag	2188.6	1640.4	1922.6	1751	2368	2249	1483	1872	1941.8	2004.8	1754.4	1524.6	1596.8	1959.2	1692.2	1962.6	1357.2	1096.6	2504.8	2444	1906.4	2025.8	1634	1743.6	2240.4	2619.8	1066.2	638.6	1578.6	1967.8	3601	3666.4	3472.6	3405.2
TM_1049:uptag	GIS2_F1::DBP2_F3	uptag	3671.8	3279.8	3317	3403.4	4064.4	3844.6	3324.2	3345.6	2991.2	3610	2802.6	2622.2	4022.2	4115	3327.6	3545.6	2590.4	2756	3959	3813.4	3570.6	3440.8	3427.8	3432.2	3429.2	3427	2307.2	2888.2	2799.4	3745.6	4388.8	4082.2	4126.6	4292.4
TM_1051:uptag	ARF1_F1::LEM3_F3	uptag	2524.2	2125.2	2480	2078.4	2785.6	2676	2388.6	2314.4	2386	2644.6	2263	2493.8	2686.2	3156.6	2226.6	2259.4	2094.2	2194.6	2168.4	2659.6	2272	2602	1896.6	1876.8	2371	2556.2	994	758.4	2669	2974.6	3897.8	3600.4	3702.2	3772
TM_0386:uptag	BAP2_F1::SHR3_F3	uptag	2906.6	2594.2	2362	2497.8	2996.8	2709.6	2240.4	2299.2	2978.2	2698	2545.2	2196.8	2713.8	3047.6	2586	2681.4	2627.6	2906	3622	3258.2	2567.2	3121.2	2925.2	2410.8	3276.2	3013.4	1995.2	1718.4	3180	3659.2	5055.4	5065.6	4675	4741.8
TM_4015:uptag	YER113C_F1::LPP1_F3	uptag	994.2	726.4	870	1049.8	1083.8	1139	861	766.2	889.4	1111.2	778.4	732.4	1105.4	1019.4	787.2	900.6	862	1039.4	1415.4	1517.2	816.2	1031.2	720.2	848	1042.4	1565.6	332.4	439.4	1413	1665.2	2075	2008.2	1908.2	2209.2
TM_3363:uptag	SCS7_F1::MSC7_F3	uptag	746.4	782.6	432.8	629.2	975.6	670.6	726.6	852.6	967.4	756	618.8	599.2	775.4	929.8	928.6	845.6	883.2	963.8	1517.6	1321.6	696.2	1318.8	1580.4	1427	1814.8	2066.4	628.8	379.4	1298.2	1265.4	3737.4	3062.4	2707.6	3377.8
TM_1034:uptag	EHT1_F1::GDI1_F3	uptag	2654	2614	2310.8	2363	2703.6	3074.8	2435	2646.8	2548.2	2937.8	2060	2031	3061	3232	2183.2	2483.2	1911.4	1729.2	3600.8	3302.4	3104	3033.4	2853.8	2505.6	3554.8	3009	1042.2	945.4	2515.4	2922.2	3416.6	3605.2	4052.2	4136.6
TM_1158:uptag	WSC3_F1::MID2_F3	uptag	2206.2	1698	1765.4	1854.8	2322.6	2094.4	1965	1818.8	2040.2	1922.4	2339.8	1996.4	2672.8	2834.8	2366.4	2433.8	1590	982.8	2667.4	2349.4	2590.8	2476.2	1956.8	2054.2	2943.6	3042.4	2000	1526.8	2801.2	3179.4	4220.8	4243.6	3263.8	3196.4
TM_0093:uptag	DOP1_F1::YMR010W_F3	uptag	3581.6	3316	3306.4	3154	3799.8	3762.4	2782.2	2932.8	3403.2	3274.6	3453.8	3565.4	3380.2	3208.2	3529	3584	3182.6	3206.2	3961.2	3894.6	3298.4	3558.8	2717.6	3434	3339.2	4166	1947.2	2004	2928.2	3405.4	4665.4	4607	4407.6	4565
TM_0025:uptag	VPS38_F1::MRL1_F3	uptag	3073.4	3051.6	3059.8	3327	4063	3407.2	2897.4	3330.2	3169.6	3315.2	3174	2919.8	3631.8	3547	3502.4	3413.6	3266.6	3740.6	3931.8	4429	3311.2	3274.6	3723.4	3446.2	4034.6	4105.2	2295.2	1650.6	3253.8	3737.2	4859	4950.8	4796.2	4832.6
TM_0916:uptag	TIF4632_F1::DED1_F3	uptag	2739.4	2211.8	2325.4	2474.4	2726.6	2935.6	2244	2688.8	2526.2	2433.2	2175.4	2013	2717	2566	2392.4	2484	1728.2	2219.8	3205.4	3259	3159.6	3317.8	3059.8	2951.8	3277.4	3227.6	1469	1311.8	4177.2	4638.6	3692	4190	4287.4	4279.2
TM_1141:uptag	DNF2_F1::DNF1_F3	uptag	2520.2	2068.2	2151.6	2386	2812.6	2676.4	1813	1966.2	2214.2	2197.6	2262.4	1969.2	2476.8	2548.6	2307.6	2375.2	2074.8	2032.6	2725.6	2662	2101	2091.4	2322.2	2241.6	2994	2645.2	1250	841.2	2160.4	2397.4	3697.6	3372.4	3671.2	3962.2
TM_0303:uptag	SEC7_F1::PIN2_F3	uptag	4602.8	3976.8	4489.6	4236.2	5117.8	4646	3612.4	3483	4037	4066.6	4719.2	4155.8	4815.6	4577.8	4492.8	4882	3359.8	3124.8	5125	4731.6	4075.6	3984.2	3639.2	3701.6	4806	4543	3276.2	2083.2	4798.6	5353.6	5525.2	5943.2	5480.4	5637.4
TM_0585:uptag	RPA34_F1::YMR269W_F3	uptag	2713	2054.6	2188.8	2596.4	3029.2	2670.2	2125.6	1983	2350	2687	2300.4	2174	2748.2	2918.8	2222.6	2654	2202.8	1830.2	2918.6	3090.6	2463.6	2717.2	2517.6	2072.2	2830.2	2865.6	1298.6	1347.2	1913.4	1820.8	4559.6	4117.2	3758.8	3670.6
TM_0500:uptag	YBL029C-A_F1::GPX2_F3	uptag	2208.6	1607.4	1699.8	1896.4	2561.2	2340.2	1702.6	1670.4	2470.6	2269.6	1563.4	1465.2	2829.4	2309	2163.4	2266.2	3325.4	3302.8	2311.2	2480.8	2689	2977.4	1961	2056.2	2973.2	3030.4	760.8	1212	4140.8	4821.6	2795	2710.8	3236.4	3015
TM_0716:uptag	UBC13_F1::SIP5_F3	uptag	2479.6	1863.2	2013.6	2009	2571	1984.6	2284.8	2149.4	2206	2291	1757	1818.6	2866.2	2616	1958.6	2282.6	1434	1375	2214	2256.6	2224.6	2460.8	2213	1895.6	2316.4	2416.4	802	1141.2	2612.4	3157.2	3684.8	3197.4	3529	3612.6
TM_0568:uptag	PTC3_F1::YGR205W_F3	uptag	2473.2	2230	2172.8	2196.8	2882.8	2561.6	2574.4	2542.8	2197.4	2116.4	2223.6	2256	2581.2	3026.2	2230.8	2340.8	2187.8	2128.6	2501.4	2643.2	2440.2	2652.6	2224.8	2079	2866.8	2650.8	1551.2	1335.2	3034.8	3823	4099.4	3709.6	3725.8	3836.2
TM_1242:uptag	BEM1_F1::STE20_F3	uptag	2405.6	2242	1944.2	2222.8	2324.6	2340.8	1461.2	1791	2112.8	2046.4	2216.6	2136.4	2496.6	2329.2	2571.6	2782	1551.8	1593.6	3475.6	2756.2	2763.6	2573.4	2960.8	1870.6	2655	2773.2	1028	809.4	2758.6	3635.8	4243.2	4160.4	4055.4	4236
TM_0618:uptag	DRS2_F1::SEC7_F3	uptag	1947.2	1908.4	1744.2	1759.2	2258.8	2229.6	1239.6	1429.4	1815	1881.6	2173.6	1564.6	2285.2	1956.4	2345.6	2328.4	1747	1954.4	2608	2778.4	2358.4	1999.4	1670.6	2000.2	2824.6	2521.4	692.6	1095.6	1877.2	1913.8	3493.8	3628.8	3724.8	3407.2
TM_0094:uptag	YPT7_F1::MRS6_F3	uptag	3152.4	2705.2	2284.6	2815.4	2674.4	3017.2	2533.6	2732.6	2721.8	2564	2589.4	2584.4	2872	2675	2809.2	2704.8	1945.8	2263.4	3400.8	3154.4	2913.6	3370.8	2100.6	2337.2	3343.8	3335.2	1910.2	2239	2561.2	2070	4067.8	4469	3975.6	3898.2
TM_0282:uptag	LOC1_F1::FPR4_F3	uptag	2868.8	2259.4	2413	2235.8	3353.6	2647.6	2007	2413	2226.6	2657	2296.8	1984.4	2768	2789	2801.6	2799.2	2364.6	2398	3439	3686.2	2772.4	2562.8	2190	2183.6	3158.4	3312.2	1174	1436.8	2946.6	3131	4044.6	4104.6	4129.4	4193
TM_0848:uptag	WHI4_F1::NOT3_F3	uptag	1774.6	1666.4	1485.8	1464.6	2117.8	1979.6	1944	1945	2189.6	1783.2	1973.4	1846.4	2285.8	2765.4	2062.6	2039.6	1481.2	1720.6	2273.4	1936.8	1712.4	2127.8	1788.6	1751.6	2178.4	2600.6	473.4	743.4	2188.6	2817.8	3088	2393.6	2762.2	2973
TM_1092:uptag	SSD1_F1::DED1_F3	uptag	1791.6	1754.6	1931.2	1988.6	2319.4	2517.4	1536	1887	2126.8	2103.2	1630	1501.4	1993.4	2189.2	2168.2	2297.6	1254	1477.8	2458.6	2442.8	1692.2	2807.6	2219.6	2048.8	2643.2	2454	1256.4	1967.4	3308.4	4006.6	2961.4	3035.2	3999.2	3840.4
TM_0422:uptag	DRS2_F1::PIN2_F3	uptag	2696.2	2361.4	2193.4	2427.2	2921	2555.2	2075.6	2444	2481.8	2415.8	2581.8	2459.2	2597.4	2889.4	2590	2544	1963.2	2167.8	2810.2	3162.2	2802.4	2615.4	2595.8	2356	3292	2955	1469.8	886.6	2602.2	2972.8	3432	3540.2	3861	3583.6
TM_0955:uptag	TPO2_F1::TPO3_F3	uptag	3147.4	2664.2	2686.6	2855.4	3672.4	3416.8	2832	2550	3402.8	2803	2745.6	2598.4	3388.2	3451.2	3059.8	2911.4	2613.4	2894.2	3439.6	3175.6	3502	3453.4	2717.2	2452.2	3804	3491.6	1372.6	1878.4	2865	2481.4	4175.8	4647	4167	4296.8
TM_3855:uptag	KEX1_F1::DPP1_F3	uptag	3833.6	3235.4	3729	3499.4	4191.2	4102.4	3328.2	3394.6	3290	3765.2	3094.2	2966.2	3826.2	3868.2	3360	3549.8	3061.4	3316.8	4319	4352.4	3490.6	2827.2	2501	2925.8	4115	3469	2170.4	1842.8	3422.6	4273.6	4561.6	5076.8	4810.6	5117
TM_0753:uptag	YAL053W_F1::PST2_F3	uptag	2759.6	2163.2	2164.6	2386.8	3049.4	2575.2	2347.6	2306.6	2351.4	2494.2	2006.6	2163.6	3147.8	3069.2	2656.4	2544.2	2308.2	2364.2	2956.6	2932.8	2721.8	2638.6	1853.2	2452	3009.6	2763.6	1447.8	1335.8	2809.4	3384.4	4224.8	3703.6	3396.2	3581
TM_1154:uptag	YBR267W_F1::ARX1_F3	uptag	2481.8	2100.8	1851	2121.2	2571	2475.6	1702.6	1971.2	2307.2	2037.6	2051	2081.6	2108.4	2259	1931	2154.8	1639.6	2362.8	2626	2874	2561.6	2872.4	2499.6	2038.4	1985.2	2954	975.8	1218	1809.8	2530	4440	4932.4	3461.2	3278.6
TM_1240:uptag	PEX11_F1::AAT2_F3	uptag	2858.4	2522.6	2616.8	2447	3223.8	3045.4	2248.6	2320	2465	2676.4	2146.2	1896.4	2749.6	2730.2	2623.2	2509.8	2720.4	2652.4	2768.4	3225	2845.6	2415	2981.4	2503	3381.8	2797.6	1454.8	1057.8	3198.6	3719.4	3108.4	3048.8	4235.6	4191.4
TM_0493:uptag	AKR1_F1::BSC6_F3	uptag	3285.4	2460.6	2952.8	3118.8	3589	3427.2	2814.2	2634	2512.4	3081.4	3166.4	2932.6	3450.2	3659.4	2902.2	3084	2804.2	2780.6	3624.2	3274.6	3095.6	2580	2689.8	2691.2	3467.2	2955.2	1442.6	1882.6	2899.6	3642.2	3909.4	4080.8	4384.4	4329.6
TM_0271:uptag	DOP1_F1::TVP15_F3	uptag	3059.8	2799.8	2618	2837.8	3489.4	3362.2	2821.2	2863.2	3551.2	3056.8	2771.6	2888.8	3493	3364	3330.8	3174.2	3223.8	2864.6	3531.8	3597.4	3234.2	3533.4	2944	2789.4	3893.8	3744	1934.4	1983.4	3939.2	4072.6	4359.6	4550	4384.8	4634.4
TM_4274:uptag	DBP1_F1::DED1_F3	uptag	2852.4	2362.2	2337.6	2166.4	3030.2	2812	3305.4	2895	3144.2	2829	2388.8	2559.4	3333.2	3600.2	2447	2879.8	2928.2	3071.8	3208.4	2902.8	2835.6	3521.4	3115	2641.6	3318	3301.4	2058.2	2222	4940.4	5592.8	4321.2	3968	4060.2	4400.2
TM_0086:uptag	FMP45_F1::YJL016W_F3	uptag	2908.2	3077.8	2512.8	2648.6	2896.4	3202.6	2981.2	3058.2	3503.4	2967	2730.2	2703.8	3764.6	3695.2	2854.4	3144.4	3084.6	3011.4	3792.2	3155	3738.8	4475	3336	3008.8	3454.8	3745.2	3277	2685.8	4259.4	4752.6	3958.8	3658	3789.2	4486.8
TM_4147:uptag	PIB2_F1::VAC8_F3	uptag	2862.2	2464.8	2675	2662.8	2895.4	2755.2	2554.8	2700.4	2912.8	2702.4	2779.4	2722.6	3059.4	3408	2815.4	2733.2	2952.2	2143	3155.2	3284.4	3002	2768.6	2475.2	2372.2	3554	3459.6	1452.2	1848.2	3059.8	3346.8	3929	4161.2	4501.2	4583.4
TM_3299:uptag	FMP42_F1::FTH1_F3	uptag	2588.6	2272.4	2502.6	2543.8	3081.6	2569	3014.4	2688	2521.4	2689.8	2372	2312.6	3131	3258.4	2427.4	2591	2392.2	2251.2	2778.4	2799.8	2253.2	2563	2190	2092.8	2538.2	2711.8	1277	1199.4	2066	2036.6	3520.6	3282.4	3711	3778.6
TM_0027:uptag	DHR2_F1::UBP10_F3	uptag	3581.8	2683.8	2880.8	3147.8	3427.6	3682.6	2107.6	2814.8	3225	3124.6	3214.6	2742.8	2986	3261	3567.2	3579.2	3120.6	3755.2	3792.2	4474.2	4283	3535.6	3902.4	3631	4882.8	4284	3055	2125.8	3699.2	4120.4	5484.4	5414.6	5441.4	5501.4
TM_0454:uptag	TCB3_F1::RSN1_F3	uptag	4101.4	3890.2	3626	3961.6	4546.8	4440.6	3464.4	3716.6	3881.4	3678	4517.8	4432.8	4805.2	5421.4	4097.2	4495.2	4176.4	3974	4978.6	5064.6	4313.8	4221.2	4325.8	4119	4602.6	4904	2026	2062.2	3971.2	4782.4	5024.6	5070.6	5293.2	5235
TM_0432:uptag	DOP1_F1::FTH1_F3	uptag	2577.2	2042.8	2243.4	2273	2750.2	2676.6	1966	2258.4	2584	2398.8	2224.2	2204.2	2865.8	2669.4	2257.4	2687.8	2448.2	2198.4	2739.6	2592.6	2432	2347.2	2360	2515.8	3032.8	2846	1408.4	1443.2	2894.6	3210.2	3872.8	3638	3833.8	4044
TM_3957:uptag	LAS17_F1::END3_F3	uptag	1691	1389	1446.4	1478.6	1903.2	1763	1478.4	1817.8	1499.8	1648.8	1446.8	1574	1783.2	2167.6	1495.6	1653.8	1256	1378.6	1976	2112.2	1649	1742.8	1399	1468	2134.4	1904.4	809.6	804.2	2423.8	2957.4	2979.4	2725.2	2565	2759.6
TM_1083:uptag	EMP47_F1::VPS68_F3	uptag	2623.8	2239.8	2509.6	2417.4	3020.4	2643.2	2346.2	2778.8	2394.6	2728	2279.4	2256.6	2894.6	3466.8	2321.2	2431.2	2257.6	2246.2	2842.2	2973.6	2333.8	2707	2513.4	2233.4	3353.8	2667.8	1875	1104	3110	3842.2	3768.2	3344.2	3703.8	3804.4
TM_1247:uptag	GLN3_F1::URE2_F3	uptag	3432.6	2957.6	2865.2	3109.4	3841	3439.4	2743.6	2919.6	3111.2	2862.4	2814.6	2598	3236	2988.2	3073	3379.8	1756.8	2622	3206.8	3228.6	3131.8	3077.2	3154	2579.2	3502.8	3557.2	1447.4	2072.4	3062.6	3056.2	3737.8	3946.8	4112.2	4142.2
TM_0925:uptag	DBP2_F1::NOP10_F3	uptag	2539.2	2396.8	2128.2	2457	2902.2	2714.6	2092.4	2296.4	2301.4	2390.8	2003.4	1866	2524.4	2514.4	2565.8	2160.2	1090.8	1808.8	2773.6	2595.8	2576.8	2728.2	2044.6	2402.6	2986.8	3157	1457.2	1608.6	2272	2799.4	4157	4047	3342.4	3515.6
TM_0832:uptag	FMP45_F1::PKH2_F3	uptag	3123.2	2940.6	2760	2513.4	3249.4	3146	2661.2	2899.8	3261	3020.2	2664	2889.2	3351.8	3106	3147.2	3136.2	2952.8	2923.6	3339	3173.6	3616.2	3963.4	3207.4	2652	3709.2	4146.4	1993.2	2280.8	4992.4	5502	3722.4	3758.8	3961.6	4269.2
TM_1130:uptag	DCS1_F1::ADE17_F3	uptag	2858	2302.2	2215.2	2610.4	3089.4	2780	2589.8	2636.8	2822.8	2519.2	2253.4	2063.4	3034	3134.8	2590.4	2718.6	2418	2234	3133.4	2902	2872.8	3370	2674.4	2254.2	3086.2	3093.6	2121.6	2183	4328.8	5247.2	2942.4	3056.4	3572.2	3471.2
TM_0908:uptag	SSK1_F1::SSK2_F3	uptag	3459.2	2854.4	3078.6	3240.6	4130.2	3586	2613.2	2848.4	2944	3476.4	3101.4	3146.6	3687	3670.2	3081.4	3167.8	2434.6	3022.2	3960.6	3565.4	3348.4	2849	3073.2	2376	3178.4	3698	2206	2381	3159.4	3719.8	4560.6	4672.8	4481.2	4741.8
TM_0333:uptag	VPS5_F1::PEP8_F3	uptag	3934.6	3337.4	3250	3542.2	4176.2	3935.6	3310	2986.2	3262	3196.8	4064.6	4066.6	3953.8	4078.4	3507.8	3861.8	3494.4	3648	4509.4	4534	3957.2	3540.6	3738.4	3618.8	4044	3901.2	2322.6	3184	4021.4	4725	5156	5336.2	4921	5026.8
TM_3943:uptag	SCS7_F1::ORM2_F3	uptag	985.8	850.8	921.6	970.4	1241	1161.4	701	808.8	839.4	1001.6	671.6	510.8	871.2	884	974.6	988.4	1114.8	885.4	1449.6	1392	1205.8	863	1140	1097	1546.2	1437.6	441.2	499.4	879	819.2	2954.2	2747.8	2020.8	1804.4
TM_0532:uptag	LOC1_F1::BRX1_F3	uptag	2168.6	1887.4	1960.2	2304.2	2168.6	2235.2	1741.4	1805.8	2370	2102.6	1706	1951.8	2346.6	1641.8	2160.6	2138.6	1982.8	1894.4	3407.2	2892.8	2107.2	1994.4	2190.6	1970.6	2689.6	2588.2	1843.4	1665.4	2409.6	2461	3075.2	3543.6	2990	3177.8
TM_1139:uptag	YBR241C_F1::ARF1_F3	uptag	2409.8	1826.2	1770.2	2035.8	2435.6	1875	1451.6	1793.4	1986.6	1934	1743.4	1488.6	2693.4	2626.6	1875.4	2273	2024.2	1893.6	2283	2416.6	2207.6	1974	1766.2	1747.8	2574.8	2567.6	1224.2	1016	2902.4	3480.8	3790.4	3753.6	3131.6	3364.2
TM_0253:uptag	ARC18_F1::CHC1_F3	uptag	3116.4	2353.6	2474.6	2816	3278.2	2880.2	2082.6	2543.8	2512.6	2586.8	3068.2	2635.4	3261.8	3072.4	2677	3055	1604	1909	3057.4	3194.6	3056.8	3154.8	2289	2325	2876.8	3334.6	1562.8	1620.4	3389.8	3598	4097.6	4444.2	4588.6	4319.6
TM_3875:uptag	WSC3_F1::TCB3_F3	uptag	1598	1369.8	1671.6	1538.8	2062	1842.2	1216.6	1628.2	1765.4	1644.8	1641.8	1689.4	2095.8	2064.8	1625.2	1894.2	774.6	1274.2	1948.8	1779.8	1502	1418.8	1875.6	865.4	2168	2052.4	546.6	674.6	2113.4	2801	3475.4	3422	3011	2861.6
TM_0215:uptag	CTK2_F1::CTK3_F3	uptag	2374.8	2558.8	2500.2	2174	2706	2895.8	2407.4	2086.4	1933.6	2346.2	2069.8	1698.6	2404.4	2870.2	2723.6	2832.4	1980.4	1700.4	2742	2287.6	2203.2	1943	1682.8	1904.4	2959	3024.8	1161.4	663.8	2322.8	2560.2	2684.8	3248.8	3772	3922.6
TM_0420:uptag	CHS3_F1::BOP1_F3	uptag	3263.8	3019	3112.8	2860.2	3424.6	3574.6	2187.8	2649.2	2570.2	2562	2469.8	2407	3022.4	3293	2878.8	3343	2793.2	2282	3742.8	3433.4	2366	2702	2849	2826.2	2524.8	4152	1875.4	938	2491.6	2848.2	4387.8	4974.8	4721.6	4785
TM_0909:uptag	SCS7_F1::YKL088W_F3	uptag	2462.6	1851.2	1975.2	1994	2468	2221.8	2356.2	2452	2115.8	2417.8	2369.4	2241.6	2099.8	2071	2286.2	2485	2244.2	1649.6	2159.6	2356.2	1856.6	2508.6	1827.8	2077.2	2546.8	2320.6	1100.8	1357	2300.2	3001.4	4224.8	3550.2	3320.4	3658.6
TM_0238:uptag	INP53_F1::GGA2_F3	uptag	3533.4	3104.4	2876	2894	4002.4	3503	3131.4	3003.8	3368.2	3657.6	3583.2	3118	3207.6	3343.4	2723	3507.2	2690.6	3049.2	1938.8	3898.2	3637.8	3376.6	3075.2	2860.4	3973.2	3567.8	2336.2	2071.4	3758	3891.6	5302.6	4867.6	4794.4	5204.6
TM_0002:uptag	COG3_F1::RBD2_F3	uptag	3569.2	3707.4	3178.2	3348.6	4116.2	3998.4	3196.4	3277.4	3835	4124.2	3573.4	3170.6	4090.8	3803.8	3460.6	3595	2737	3880.4	4414	4062.8	3956.6	4153.4	4252.2	3364.4	4221.6	3922	2173.4	2057.8	3704.2	4325.8	4992.2	5118.4	5133.4	5854.2
TM_0444:uptag	NOG2_F1::TIF6_F3	uptag	3867.6	3347.8	3147.8	3530	4073.2	3870	3316.2	3035	3388.8	3589.2	3110	3016	3975.8	3875.2	3110.2	3749.2	3373.4	3269.4	4002	3898	3591	3846.8	4057	3171.4	4265.4	3771.8	2405.2	2967.2	3506.2	3854.6	5653.2	5807.8	4798	4920.8
TM_0372:uptag	PIN4_F1::CDC39_F3	uptag	1454.4	1249	1581.2	1487.8	1604.2	1919.4	1254	1642.2	1701.4	1230.4	838.8	1158	1001.8	2016.4	1467.8	1341.4	1439.2	1278.4	1427.4	1998	1337.6	1689	1066.6	1214.8	2278.8	1656.6	824.2	45.4	1828.2	2523.6	3244.6	2563	3125	2350.2
TM_0467:uptag	YBL029C-A_F1::ARF1_F3	uptag	3060.4	2745.2	2571.2	2543	3175.6	3496.4	2142.6	2746.4	2701.2	2871.2	2505.8	2432.8	3206.8	2990.4	3113.8	2876.2	2749.2	2941.4	3080.6	2659.4	3331.4	3265	2761	2303	3084.6	3077	1172	1405	4373.6	4939.4	3495.6	3473.8	4083.6	3919
TM_0539:uptag	GIN4_F1::MID2_F3	uptag	2621	2089.4	2025	1995.4	3310.2	2669.6	2203.6	2603	2207.8	2588.8	2426.6	2235.6	2876.6	3391.2	2152.6	2644.2	1613.6	2339.2	2402.8	2326.8	2306.8	2341.2	2351.6	2109.6	2560	2921.2	1204.8	911.8	2658.4	2839.8	3674.6	3252.4	3703.6	3651.4
TM_0404:uptag	PEP1_F1::GGA2_F3	uptag	2589.8	1850.4	2389.8	2304.2	2686.8	2767.2	1735	1961.2	2083.6	2086.2	1818.8	1882.2	2104	2528.2	1760.6	2189.2	1857.2	1456.4	1939.6	2810.2	1550.4	2216.2	2264.4	2095.8	2777	2223.4	830	749.2	2070.6	2181	3401.2	3520.2	3714.2	3942.6
TM_1237:uptag	FAA3_F1::ALO1_F3	uptag	2144.6	1797.6	1517.8	2001.4	2211.4	1991.4	1808	1980.8	1867.2	2014.8	1838	1868	2132.4	2129	1601.2	2197	1497	1677	2696.2	1812.4	1988.2	2389.2	1769.2	1828	2407.2	2457	1286.4	1042.2	3616	3911.6	3150.8	3112.2	3657.6	3298.6
TM_1027:uptag	GDH2_F1::AAT2_F3	uptag	3264.2	2899.2	2709.8	3012.4	3456.8	2769.8	2064.6	2731	2319	2461.4	2746.2	1985	2935.6	2220.2	2697.2	3197.2	2718.4	2623.8	4105.2	4441	3628	2679.6	2453.2	3013.4	3542.2	3244	1122.8	2103.4	5554.2	6367.6	4165.4	4056	4733.2	4800.2
TM_0879:uptag	YDR381C-A_F1::ALO1_F3	uptag	1922.2	2289.8	2001.8	1682.8	2078.8	2405.8	1807.4	1654.2	1928.8	1983	2055.6	1683.4	2243.8	2421.4	2260	2232.4	2137	2265.2	2856	2817.2	1912.6	2246.4	1618.8	1750.4	3146.4	2939.6	1053.6	1406.2	4321.8	4796.2	2972	3761.8	3388	3388.6
TM_0765:uptag	NUP100_F1::KAP95_F3	uptag	2451	1970.4	1946.8	1984.8	1956.2	2521.2	1886	1959.2	2250.2	2143	1988	1848.6	2761.4	2839	2255.4	2304.2	1508.8	2204.8	2476	2884.6	1679	2083.6	2409.2	1651.8	2793.6	2359.4	1362.2	1288.6	1699.4	2368	3502.6	3420.2	3346	3646
TM_0922:uptag	SLA1_F1::END3_F3	uptag	2782.4	2406.6	2409.6	2384.8	2962	3058.4	2106.4	2110	2575.4	2578.4	2792.2	2060.6	2340.2	2794.8	2850.4	2496.6	2155	1994.6	3751	3291	2445.4	2967.6	2191.4	2101.4	3511.6	3121.6	1641.2	768.6	2728.6	3258.2	3855	3774.8	4084.2	4027
TM_1110:uptag	STV1_F1::VMA13_F3	uptag	2346	2396.8	2155.6	2328.2	2950.2	2451.6	1621.2	2100.8	2600	2511.6	1779	1705	2851.4	2518.6	2275.4	2603.2	2022.2	2419.2	3296.6	2725	2147.2	2020.6	2145.6	1691.2	2933.4	2739.4	1482.4	1279.4	2229.4	2468.6	3738.6	3793.2	3759.6	4110.6
TM_1210:uptag	YBL029C-A_F1::QDR2_F3	uptag	3154.6	2447.4	2215.8	2607.4	3292	3360.8	3184.2	3049.8	2768.6	3302.4	2277.6	2584.8	3672	3642.2	2788.2	2787.6	1635.4	2278.8	2863	3199.4	3080.8	3206.8	2802.4	2688	3037	3013	1081.2	1515	3807.6	4477.2	3651	3783.4	4386.4	4271.4
TM_0566:uptag	SSH1_F1::VHS3_F3	uptag	1897.2	1818.8	1896.8	2121.4	2221.6	2299.2	1679.8	1842.8	2015	1951.2	1745.4	1980.6	1863.2	1769	1954	2134	1609	1793.4	2066.4	2668.8	1698.6	2020.8	1463.4	1351.8	2213.8	2567.8	1333.4	1054	2127.8	1768.2	3090.8	3399	3796.2	3890.2
TM_0167:uptag	RIM1_F1::YLR413W_F3	uptag	1064	525.2	708.4	478.8	809.4	224.2	1005.4	886.8	1066.4	290	847.8	1001.2	1239.4	1389.8	796	820.6	436.8	1215.2	52.2	1293.2	906.2	968.2	906.4	1174.8	1143	1421.4	49	49	66	59	1742.4	1878.2	3705.4	3819
TM_1112:uptag	EHT1_F1::TOM20_F3	uptag	3409.2	3408	2783.2	3261.4	3915.6	3714.6	3366.2	3420.6	3941.2	3422.6	3029.4	3063.8	3951.8	3976.8	3039.6	3625.2	3318.6	3177.4	3721.6	3321.8	3622.2	3921.4	3054	2946	4258	4067	1923	1637.8	5155.8	5644.6	4749	4068.2	4495	4979
TM_0646:uptag	ERV25_F1::VHS3_F3	uptag	1458.2	1313.8	1122.2	1214.8	1619	1726.8	1196.2	1596.2	1500	1514	1228	1271.4	1606	1919.8	1332.6	1545.8	1272.4	985.2	1961.6	1411.4	1316	1694.4	1283.6	1141.4	2064.4	1954.2	910.2	778.2	1757.6	2299.6	2977.6	2666.4	2684.6	2769.6
TM_0410:uptag	LSB3_F1::INP52_F3	uptag	2588	2264.6	2599.6	2449.2	2769	2485.8	1939	2016.2	2333.4	2512.4	2684.6	1884.4	2593.4	3071	2519.2	2710.2	1577.4	1827.8	3272.2	2457.2	2234.4	2906	1427.2	1413.8	3058.6	2939	1301.2	1698.2	2878.2	2971.8	3760.4	3972.2	4141.4	3904.6
TM_0210:uptag	SNF7_F1::VTA1_F3	uptag	2208.2	2217.2	1981	2030.2	2577.4	2284.2	2174.8	2328.2	3046.8	2076.8	1662.4	1854.2	2627.2	2691.6	2023.8	2158.4	2014.4	2304	2675.4	2822.8	2027.6	2708	2530.2	2337	3085.4	3213.6	1156.4	779.6	2719.6	2814.6	3877	3459.6	3153.6	3692.6
TM_1113:uptag	WSC2_F1::PDR12_F3	uptag	3530.4	3037.2	3152	3182	3374	3195.6	2136.2	2395.4	2165.4	2789	2767.8	2899.6	3195.2	3321	2643.8	2841	1333.6	2761.4	3583	3223.4	2726.2	2347	2769.4	2609.6	3452.6	3448.8	1849.4	1869.4	2070.6	2788.2	4198.6	4834	4682.8	4306
TM_0165:uptag	BAP2_F1::RBD2_F3	uptag	3502.6	3120.8	2938.4	3171.6	3612.6	3879.2	2797	3017.4	2830.4	3007	2654.6	2849.4	2997.8	3320.2	3101.6	2916.4	2537.2	3298.2	3841.4	3812	2544.4	3461.6	3641	2747.8	3747.6	3353	1471.2	2005	3691.6	3798.8	4988.4	4999.2	5360.2	5137.4
TM_0514:uptag	NGR1_F1::PUB1_F3	uptag	574.6	44.4	392.2	467.8	499.4	346.2	705.8	214	607.6	468	514.8	260.4	119	354.6	1168	409.2	360.6	479	697.4	43.6	613.4	44.4	39.2	361	466.2	790.8	527.6	970	358.4	265.2	1450.8	1137.8	2713.2	2880.4
TM_0324:uptag	ALO1_F1::UIP4_F3	uptag	2187	2468.4	2272.8	2184.2	2426.6	2584.6	1896.4	1881.8	1759.4	1977	1837.2	1606.6	2279.8	2405.4	2005.2	2582.8	1469	1801.8	3134.2	2798.8	2576.2	2688.4	1615.8	1557.6	2303.8	2804.4	1321	1693.4	4953	5679.6	2890.4	3161.8	3561.8	3594
TM_0486:uptag	PTC1_F1::NBP2_F3	uptag	2893.6	2697.6	2742.2	2625.8	3114.2	3090.4	2357	2152.2	2311.6	2204	2155.4	1853.4	2925.6	3122.2	2985.8	3028.4	2490	1601.2	3170.2	3980.6	3127.4	3226.8	3078.8	2160.8	3980.4	3947.6	1568.6	921.8	2337.6	2903.4	3497.4	3875.6	4871.4	4792.6
TM_1087:uptag	YOR1_F1::BOP1_F3	uptag	2053.8	1666.4	1488	1803.8	2089.6	1838.6	1612.6	1871.8	1786.8	1674	1594.6	1441.8	2290.2	2235.4	1700.2	1840.4	1426	1615.6	1818.6	2060.8	2074.8	1778.2	1727.8	1091.4	2411	2609.2	891.8	577.6	1364.8	1868.8	4040	3407	3042	3373
TM_0010:uptag	HYR1_F1::TPO3_F3	uptag	4410	4229	3860.4	4241.8	4812.8	4599.8	3742.2	3651.2	4031.8	3551	3689.8	3825.8	4366.8	4189.6	4182	4354.4	3147.4	3323.4	4876.8	4682	4078	4419	3835.8	3547.6	4366.4	4438.6	3012.2	2234.8	4135.4	4314.4	4838.6	5456.4	5583.2	5869
TM_0191:uptag	PPZ1_F1::BOP1_F3	uptag	3132.2	3035.8	2910	2943.6	3263.6	2745	2767.2	2816.8	3298	3162.4	3312.8	3059.4	3426	3290.8	2937.2	3349.4	2806.8	3229.6	3221.6	3582.8	2805	3125	3156.8	2917.6	3643.6	3738.8	1561.2	1695.6	3039.8	3124	5003.8	4639.4	5185	5144
TM_0490:uptag	YBR241C_F1::ERV25_F3	uptag	3311.6	2576.8	3191.4	3096.2	3597	3520.6	2954	3050.2	3208.4	2780.6	2968	2617.8	3409.2	3545.2	3336	3142	3513.6	3176.2	3294	3280	2916.2	2920	3312	3185.8	3753.8	3398	1930.8	1804.2	3973.4	4535.2	4405	4067.8	4397.6	4288.2
TM_1212:uptag	SLA2_F1::HUG1_F3	uptag	1695.2	1744.8	1554	1524	1887	1744.6	1443.2	1638	1663.6	1301.8	1114.4	1120.4	1639.2	2121.4	2033.6	1720	1544.6	1543.6	1503	2312.8	1568	2062	1307.2	1574.4	2759.4	2656.4	824.8	1178	818.2	940.8	2756	2591.6	2781	3219.8
TM_1070:uptag	SSL2_F1::ADE16_F3	uptag	2421.8	2442.8	2246.4	2195.4	2852.2	2680.2	2394	2404.2	2184	2493.8	2152.2	1969.8	3030	3223.8	2547.2	2519	2230.2	2328.2	2860.2	2477.8	2894	2766.2	2431.2	2144.4	2654.8	2390	2138.8	1840.8	4009	4720	3078.4	2796.4	3087.6	2918.2
TM_1134:uptag	SWP1_F1::DIP5_F3	uptag	2726.4	2144.8	2348.2	2471.2	2859.6	2646.4	2474	2623.8	2262.4	2493	2135.8	1872.8	3097.8	2851.4	2447.4	2293.2	1787.6	1551.2	2823.8	2636.4	2468.8	2690	2792	2253.6	2749.6	2449.4	1820.2	754.4	2587	3266.4	3219.8	2948.4	3516.6	3760
TM_0485:uptag	HYR1_F1::PDR12_F3	uptag	2772.2	2758	2256.8	2635.8	3253.4	2720	2328.6	2582.6	2636	2788.8	2416.8	2478.4	3091.2	3398.6	2538.6	2721.2	2156.8	1483	3137.4	3122.8	2452	2667.4	2729.2	2423.8	3172.4	3118.6	1125.6	1011.8	2629.6	2470	3779	3525.8	3858	3925.6
TM_1006:uptag	YDR034W-B_F1::AKR1_F3	uptag	1583.4	1669.4	1109	1594.8	1328.4	1551	1102.4	940.6	1463	1359.2	1139.2	1124.8	1639.8	1602	1449.6	1327.4	1333.2	1822.2	1714.6	2051.8	1131	1810.6	1446.6	1272.8	1928	2188	373.2	662.2	1246.2	1184	2903.6	3032.8	2712.8	3123.8
TM_0001:uptag	PMC1_F1::NCR1_F3	uptag	3082.2	2466.4	2409.4	2680.4	2912.6	2601.4	2619.2	2642.8	3287.4	2467.6	2481.2	2134.8	3559.2	3217	2669.6	2749.8	2092.2	2539.8	3749.4	3216.2	2644.2	2354	3085.6	2104.6	3870.6	3667.6	1889.2	1105.4	2575	2763.2	4051.4	4332.4	4382	4935.2
TM_0279:uptag	GSY2_F1::GDB1_F3	uptag	3096.8	2594	2367.4	2698.2	3432.8	2887.8	2646.2	2911.4	2915	2258.2	2337.8	2020	3333.6	2682.8	2729.6	2772.4	2426.2	2337	3394.2	2998.2	2680.6	3189.2	2365.2	2530.4	3196.8	3474.2	1672	2164	4677.4	5032.2	4153	4396.2	4217.8	4877
TM_1238:uptag	SWP1_F1::SPC2_F3	uptag	2366.4	1682.6	1989.8	1814.4	2625.8	2116.4	2003.8	1874.6	2015.6	2181.6	1563.2	1446.4	2342	2437.8	2009.4	2246.2	1444	773.8	2494	2233.8	2322.2	2297.4	2089.6	1279.6	2659.8	2650	956.2	1359.4	1917	1696.4	3716.4	3364.4	3418	3453.2
TM_1095:uptag	PSP2_F1::DBP1_F3	uptag	3436.8	3125.6	2822.4	3023.2	3941.4	3541.2	3040.4	3177	3505.2	3404	2933.2	2664	3475.4	4101	3289	3661.2	2861.8	3050.2	3950.4	3949	3526.2	3658.2	3053.8	3172.6	4021.4	3775	2256.6	1715.2	4824.4	5798.6	4636	4826.8	4480.4	4854
TM_4241:uptag	RBD2_F1::YML018C_F3	uptag	2392.4	1972.6	2052	2144	2733.6	2504.2	2720.6	2717.6	2305.8	2378.4	2138.6	2460.6	3255.4	3436.8	2420.6	2475.2	2571	2536.6	2812.2	2561.6	2388	2555.2	2300.6	2285.6	2861.8	2429.6	1634	1563.4	2447.4	2983.8	2887.2	2560.8	2896.8	3099.4
TM_1078:uptag	YBR241C_F1::SFT2_F3	uptag	3104.8	2860.6	2686.8	2809.2	3451.2	3340.4	2750.8	2773.8	2901	2976.8	2302.2	2498.2	3197.8	3279.4	2985.2	2890.2	2231.4	2708.6	3686.4	3360	2846.4	3011.6	2499.4	2397.6	3372	2892.6	2221.6	1999.8	2724.8	3241	4516.6	4262.2	4325.6	4376.6
TM_1053:uptag	YBL029C-A_F1::HXT5_F3	uptag	3110.6	2772.4	2684.2	2724	3478.2	3425.4	1954.2	2333.6	3209.6	2864.2	2901.8	2232	3566.4	3900	2982.2	2913.6	3020	3015	4564.2	3581	4689.4	4340.6	3527.2	2946.6	3121.2	3123.4	3579	3389.8	6544.4	7493.6	3432.4	3257.4	3781.2	4036.6
TM_4036:uptag	VMA7_F1::VAC8_F3	uptag	2850	2505	2712.8	2507	3145.8	3217.8	2529.4	2747.2	2746	2746.8	2702.8	2142.6	2834	3149.4	2650	2748.6	2474.2	2469.6	2885.8	2747.8	2474.4	2711.2	2701.8	2338.6	3001.8	3097	1623.6	1741.2	3059.6	3506.6	3538.2	3116	3917.2	3890
TM_0870:uptag	DEF1_F1::PUB1_F3	uptag	1547.2	1731	1814.4	1853	2054.6	1852	1421.8	1771	1693.8	1897.2	1359	1262.8	2254.4	2268	1797.4	1540.6	1220	763.6	1753	2361.2	1079.2	1494.6	1808.6	1527	2323.6	2240.8	1035.6	1044.6	1484.8	1544.6	2748.4	2670.4	2961.8	3291
TM_0265:uptag	UTP8_F1::UTP9_F3	uptag	2447.2	1960.4	2391.6	2199.4	2932.2	2690.4	1360.6	1956.8	2072.6	2052.6	1575.8	1660.4	2140.4	2450	2343.8	2180.8	1605.2	1555.6	2999.6	2922.8	2479.2	1497.4	1999.2	1628.4	2956.8	2767.6	1320.8	689.2	1278.2	1595.6	2777.8	2545.4	3953.2	4099
TM_0565:uptag	ERV25_F1::UIP4_F3	uptag	2304.2	1932	1871.2	2192.6	2591.6	2037.6	1893.6	1703.8	2203.6	2075.8	1494.8	1675.8	2409	2536.8	2042.2	2190.6	1298.8	1219.8	2758.2	2235.4	2029	2524.2	2303.6	1339.8	2906.6	2177.8	1533.6	1055	3989	4505.4	3936.6	3458.4	3356	3426.4
TM_0442:uptag	ERV25_F1::ALG5_F3	uptag	2085.6	1700.8	1844.8	1696.6	1965.4	1772.4	1486.8	1552	1778.6	1618.4	1203.2	1438	1965.2	1861.4	1770.4	1425.8	1207.8	659.2	2183	2340.8	1897	1904	763.2	1472	2512.6	2704.6	1257	503.4	1181.8	1411	2572.4	2416.2	3003.6	2908.8
TM_4156:uptag	HXT1_F1::VAC8_F3	uptag	2501.4	2346.4	2460	2419.2	2709.8	2178.8	2163.6	2257.2	2764.6	2462.2	1814.2	1717	2693.6	2841.6	2983.4	2754.8	2061.8	1860	3426.6	2681.2	2322.8	2599.2	1757.2	1826.6	3735.2	3101.2	2230.6	969.4	1635.8	2231.2	2572.6	3412.8	4154	4514.8
TM_3888:uptag	SGT1_F1::STI1_F3	uptag	2378.2	2105	2119.6	2335.6	2673.4	2453.2	1881.4	2315.2	1915.4	2476.2	2237.2	1656.4	2834.2	2745.8	1944.2	2475.6	1939	1281.8	2214.8	2554.2	2180.2	2517.6	2071.2	1274.4	2384.4	2793	1840.6	1459.4	2100.2	2802.8	3285.8	2835.8	3571.4	3823.8
TM_1187:uptag	QCR9_F1::ALO1_F3	uptag	3579	2831.8	3136.4	2923.2	3677.2	3434.2	2440.6	2374.6	2603.6	2940.2	2420.8	2280.8	3173	2939.8	2791.6	3351.6	2469.2	2828.4	4301.4	4026.6	3246.4	3142.6	2821.6	2520.4	3494.6	3263.4	1585	1460.6	4248.4	4559.8	3913.6	4168.4	4587	4839.8
TM_1169:uptag	YKL171W_F1::URE2_F3	uptag	2500.2	2176.8	1967.8	2293.4	2264.4	2609	1721	1624.4	1905.6	1980	1776.2	1712	2339	1989.8	1819.4	2230.4	1572.6	2119.6	2910.8	3036.6	2038.6	2124.2	2116.2	1998	3243.4	2564.4	933.2	1027	2122.8	2739.4	2485	2756	3813.8	3995.8
TM_3565:uptag	LSP1_F1::HNM1_F3	uptag	642.2	513.8	572.6	567	721.2	601.2	869.2	826	761.8	739.8	592.8	588.2	821	838.6	598.2	677	406.8	420.6	737.2	840.2	589	850	550	540	701.6	1071	434.4	413	699	1089	1694	1065.2	1364.8	1587.6
TM_0965:uptag	ORM2_F1::YNL190W_F3	uptag	2461.4	2077.8	1918	1669	2345.2	2234.2	1904.6	2036.2	2211	2009.6	1859.4	1754.8	2331	2192.8	2048.4	2327	1576.2	1637	2051	2500.8	1805	2257	1877.4	1942.4	2579.6	2622.6	1183.2	980.6	2131.2	2175.2	4555.6	4167.4	3673.6	4137.6
TM_3516:uptag	LSP1_F1::YGR130C_F3	uptag	3552.4	3131	2881.2	3300.8	3481	3582.2	2981.6	3145	2774.4	3205	2353.2	2795	3425.4	3644.8	2948	2704.8	2239.6	2818.6	3376.2	3498.8	2869.6	2679.6	2450	2142.8	3742.4	3315.6	1995.4	2024.4	1998.4	2592.6	3296.2	3994.4	4738.2	4709.8
TM_3851:uptag	LSP1_F1::SIS1_F3	uptag	1089.6	813.4	1035	927.8	1289.4	1210.4	954.8	977.8	994	875.2	655.4	760.4	1066.8	1044.2	1099.8	846.4	666.2	949.2	1325.4	1388	491.4	885.2	712.6	515.2	1195.6	1621.2	763.8	517.2	540.4	897	1826.2	1417.8	1850.4	2310.8
TM_4071:uptag	LSP1_F1::ARC40_F3	uptag	757.8	869.8	1145.2	920.8	1146.2	1183.6	954.2	911.8	1007	795.4	1077.6	861.4	610.6	1287.6	791	1297	1009.2	793.8	1229.8	1100.6	991.2	1222.4	926	1142.6	1497.2	777.8	454.4	550.4	428	747	1682.2	1723.6	2073.6	2584.8
TM_4096:uptag	ERG25_F1::ERP1_F3	uptag	1763.4	1711	1409.6	1558.6	2061.6	1875	1599.8	1349.2	1896.6	1724.8	1480.6	1523.2	1804	1502	1611.4	1859.6	1610.2	1450.4	2150.8	2248.6	1173	1580.4	992.4	1527.6	2565.4	2380	982.8	1253.6	1390.4	920	2612.8	2620	3103.4	3514.8
TM_3308:uptag	LSP1_F1::ALO1_F3	uptag	1158.6	515.2	1178.2	1240.8	955.6	1165.2	547.4	960.8	933	971	1133	748	954.2	1073.2	944.8	1113.6	599.2	1184.2	1591.8	1596.8	853.4	932.8	938.8	895	1156.2	1517.2	588.4	798.6	743	770.4	1575.6	1689.6	2340.6	1893.4
TM_3290:uptag	LSP1_F1::MID2_F3	uptag	1704.8	1462.4	1524.4	1449.8	2012	1611.4	1473	1564.6	1388	1374.6	1366	1153.4	1910.2	2134.4	1811.2	1601.4	724.4	1250.2	1869.8	2162.6	1567.2	1360.6	665.4	1012	1421	2028.6	1097	845.8	889.4	1658.4	2528	1707	2279	2762.6
TM_0102:uptag	HSP30_F1::FMP27_F3	uptag	2735.2	2741.8	2623.4	2715.4	2955.8	2694.4	1878	2326	2575.8	2655.6	2150	2218.6	2781.2	2150.8	2648.4	2801.6	2766.4	2584.6	3047.8	3368.6	3355.2	2663.2	2417.2	1732	3182.4	3431.2	1753.2	1555.2	3969.8	4913	3094.4	3382.4	3757.8	3961
TM_0087:uptag	HSP30_F1::STE20_F3	uptag	3497	2837.4	2427.4	3353.2	4168.2	3700.8	2982.2	2732.4	2860.8	2848.8	2522.4	2374.8	3405.4	3253	2846.4	3197.6	2451.8	3125.8	3114	3741.6	3417	2756	2411	1892.4	3678.4	3421.2	2825.6	2536.6	5210.6	6160.6	3857.8	4366.6	4273.6	4535.4
TM_3993:uptag	LSP1_F1::EFT2_F3	uptag	2126.6	1988.2	2026.8	2129.4	2523	2237.2	1814.4	2252.4	2451.8	2038.4	2062.6	1744	1779.4	2238.6	1764.6	2289.6	1687.8	1360.6	2079.8	2131	1433.8	2127.8	2162	1864.4	2983.2	2638	1722.2	43.2	1676.4	1743.8	2934.6	2546.6	3579	3679
TM_4081:uptag	PGM2_F1::ARC40_F3	uptag	287.2	142.8	288	358.2	474.8	372.6	289.8	384.6	223.4	386.8	356.8	272.2	293	309.2	238.8	246.8	42	427	39.6	42	88.4	40	40	195.2	283.8	192	36.4	152.8	181	274	526.2	49.6	2094.4	2025.2
TM_3841:uptag	LSP1_F1::ITR1_F3	uptag	1141.4	975.4	1090.4	1013	1261.8	1212	1405.4	1475.2	1177.8	1249	995.8	1076.6	1581.2	1816	1077.8	1140.2	888.8	856.2	1229	1419.4	1121.2	1376	1135.8	997.6	1442.2	1383.6	848.8	746.8	1225	1464.4	2143.6	1557.8	2030.2	2083
TM_1164:uptag	IKI1_F1::ELP3_F3	uptag	1892.6	1362.8	1610.8	1709.6	2122.4	1814	1753.4	1777.6	1808.6	1742.8	1602.2	1441.8	2217	2443	1606.6	1660.6	1446	1408.6	1995.4	1479.2	1325	2054	1575.8	1210.2	2053.8	2164.2	1353	731.4	1923.4	2049.8	2941	2337.2	2936	3117.2
TM_3533:uptag	MEP3_F1::BOP1_F3	uptag	3077.8	2328	2621	2289.8	3145.8	2630.8	2198.6	2493.4	2407	2491	2320	1865	2737.2	2836.2	2469.2	2691	1833.2	2083.6	2815.2	2895.8	2288.8	1850.6	2189.2	1718	3041	2998.6	1535.6	1688	2271.2	2406.4	4105.2	4165.4	4396	4402.8
TM_3856:uptag	LSP1_F1::TPO4_F3	uptag	1597.4	1309.2	1415.6	1436.6	1770	1511.2	1873.2	1844.2	1597.4	1627.2	1304.8	1403.2	2342	2268	1537	1642	1523.4	1587.8	1896.8	1639.6	1883.6	2302	1779	1494.8	1820.6	1932.4	1691	1765.6	3300	3963.8	3042.2	2239.2	2380.4	2513.4
TM_0802:uptag	NUP82_F1::NUP120_F3	uptag	3629.4	3527	3524.8	3701.4	4477.2	4187.6	3335.2	3532.6	3509.4	3452.2	2978.6	3119.2	3840.6	3914.4	3240.4	3381.4	2213.4	2168.2	3368.4	3651.2	3223.6	3326	3048.6	3530.4	3780.4	3878.4	3150.6	2602.6	2692.8	3580.4	3892	3838	4626.2	4764.2
TM_0572:uptag	RPO41_F1::SET5_F3	uptag	702	732.4	567	481.6	618.6	490.6	546	620.2	356.4	680.6	680.8	352.4	623.4	599.6	634.4	635.4	46.4	191.6	662	829.4	416.4	500.6	47	383.6	940	427.4	42.2	41.2	55.8	159.4	224.8	948.6	2011.8	1601.2
TM_1206:uptag	FMP42_F1::PMC1_F3	uptag	2192	2070.2	2154.2	2024	2435.4	2490	1837.6	2233.6	2386.4	2099	2120.2	2500	2285.8	1917.4	2309.6	2159.4	1811.6	1668.2	2761.4	2223.2	1825.2	2736.6	1912	1762.4	3072.2	2398.6	1083.6	1144.6	2119.6	2179.4	3590	3392.8	3492	3798.2
TM_0028:uptag	LSP1_F1::YGR169C-A_F3	uptag	2066.4	2485	1675.8	1882.4	2456	1868	2178	2048.2	2382.6	2142.6	1600.2	1943.2	2010.4	2203.4	1926	1744.8	1498.6	1296.2	2389.4	1764.2	1519.8	1348.4	1511.2	1045.4	2832.4	2740	1464.4	532.4	1273.4	1626.4	2471.4	2686.2	3320.6	3933.4
TM_0111:uptag	LSP1_F1::ADE16_F3	uptag	2756.2	2176	2693.2	2670.6	3298.2	3075.2	3017.6	3011	2898.8	2560	1970.8	2438.6	3393	3125.8	2334.6	2536.6	1939	2276	2868	2779.8	2381.2	2704.6	2391	1702.6	3425.4	3264.4	2325.8	245.2	2320.4	2937.8	3383.8	3403.8	4156.6	4381.2
TM_1241:uptag	SSL2_F1::PGM2_F3	uptag	953	950.6	840.6	995.6	1180.2	1265.6	1139	1304	1062.8	1183.4	1113.6	787	1198.8	941.2	1582.8	948.4	1103	1245.8	1410.4	1930	1640.6	1930.8	1634.4	867	1656.2	1782	747.8	724.4	3297.2	3238.6	2620.8	1586.2	2617.6	3024.6
TM_0502:uptag	LSP1_F1::SSD1_F3	uptag	2636.8	2422.6	2472.2	2529	2752.8	2782.6	2521.2	2560	2684.2	2534.2	1986.6	2041	2864.8	3040.2	2667.4	2708	1758.6	1468.6	2223.6	2756.2	2250	2406.8	2234.8	1900.2	2510.6	2690.2	2172.4	1086.4	1823.2	1946	3064.2	3049	3710.4	3867.6
TM_3882:uptag	DCP2_F1::EDC3_F3	uptag	399.2	343.6	259.4	369.8	379.4	344.8	145.4	217.8	281.2	303	98.6	244.8	153.2	334	298.2	748.6	387.8	209.4	420.4	488	244.4	693.6	298.2	242.4	618.6	913	42.4	258	268.8	55.8	628.2	302.2	3532.8	3807
TM_0779:uptag	ERG25_F1::ALG5_F3	uptag	3669.8	3173	3411.4	3431	4024.8	3636.2	3411	3538.8	3046.8	3318.6	3039.2	2864.6	3832.4	3898.4	3165	3344.2	2491.8	2739.4	3725.2	3634.8	3203.2	3155	3048.2	2998.8	3790.6	3430.4	2532.6	2433.4	2538.8	3197	3854.8	3928.6	4772.2	4784
TM_2647:uptag	ADE4_F1::ADE4_F3	uptag	7136	6391.2	6999	6955	8091.4	8254.4	6627.2	6788.4	5940.2	6520.8	6574.8	6598.8	7382.4	7388.2	6152.6	6157.8	7135.8	6979	7608	7319.8	7618.8	6141.6	7144.8	7244.4	7445	6731.6	7257.2	7593.4	6129.8	7003.4	6227.2	6615.2	7725.6	8067
TM_1039:uptag	GAR1_F1::DBP2_F3	uptag	6004.6	5158	5380.4	5508.6	6706.8	6498.4	5804.8	6058.4	5022.4	5609.2	5169.6	4791.6	6220	6362.4	5391	5836.8	5701	5604	6006.2	5871.2	6255.4	5681.2	5877	5810	6008.8	5391.8	4957	5087	5667.2	6439	6038.4	6649.2	6606.8	6296
TM_0827:uptag	ERP1_F1::ERV25_F3	uptag	6498.2	5864	6534.4	6011.2	7709.2	7322.8	6686.8	6586.8	5772.6	6379.6	6373.6	6133.4	7090.4	7548	5745.6	5833.8	6920.4	6689.6	6897.4	6658.4	6749.6	5930	6645.8	6798	6717.4	6101.6	7397.2	7279.2	6231	7213.8	6207	6492.4	7142	6877.8
TM_0586:uptag	IMD4_F1::IMD4_F3	uptag	4929.6	4342	4642	4546.4	5726.2	5234.2	5118.2	5199.4	4233.2	4811.2	4509.8	4273.6	5396.6	5610.6	4116.4	4208.8	4883.4	5101.2	4947.2	4887.4	4772.6	4635.8	5248.2	5140.2	5167.8	4792.4	5357.8	5365	4321.8	5303.2	5486.6	4922.8	5209.2	5727.2
TM_0733:uptag	SEC7_F1::SEC7_F3	uptag	3744.8	3203.6	3597.2	3349	4366.4	3899.2	4004.6	3970.4	3121.4	3455.6	3542	3894.6	4318.2	4639	3315.8	3485.8	3768	3801.6	3928.8	3990.2	3669	3572.2	3879.8	3724.8	3884.8	3522.8	3827.6	3961.6	4027.6	4520	3791.8	3964.2	4226.8	4248.8
TM_0763:uptag	DOS2_F1::DOS2_F3	uptag	7169.2	6307.6	6650.4	6668.6	8446.2	7966.8	6683.2	6991.4	6629.4	6980	7081.4	6935.4	7591.2	7482.8	7041.6	7056.6	7491	7196	7064.4	7166.2	7234.6	6674.8	7561.2	7267.6	7181.4	6989.6	6911.8	7369.8	6855.2	7683.8	6519	7001	6896	7136.4
TM_0781:uptag	TVP15_F1::RBD2_F3	uptag	4505	3916.6	3997.8	3973.2	4929.2	4956.4	4948	4983	4652.8	4570.4	4805.4	4685.6	5083	5094.2	4430.4	4337.8	5238.2	5223.2	4956	4877.6	5073.8	5129.8	4930.2	4947.4	5319.4	4914.8	4767.6	5227.4	5724.6	6338.8	6114.8	5843.4	5673.6	6131
TM_1340:uptag	PHO88_F1::SSH1_F3	uptag	6193.2	5606.2	5779	5428.8	6893.2	6444.6	5910.8	6238.8	5647	5878.2	5266.6	5150	6486.4	6420.6	5736.4	5808.4	6455	6544	6012	6057.4	6250.6	5708	6272.2	6387.4	6522.4	5946.2	5001.6	5285.6	5626.8	6553.8	6262.8	6808.2	6644.8	6444
TM_0844:uptag	SFT2_F1::RBD2_F3	uptag	4025.2	3560.4	3452.4	3555.8	4267.4	4172.2	4172	4223.4	3832.6	4164.8	3997.8	3948.4	4590	4482.4	3811.8	3934.8	4208.8	4102.4	4126.6	4068.6	4184.4	4240.2	3878.4	3956.2	4470	3863.4	3602.4	3758.6	4444.6	5257.2	4723.6	4533.8	4517.8	4605.8
TM_1088:uptag	YBR077C_F1::MEH1_F3	uptag	4533	3606.2	4103.4	4150.8	4961.6	4457.6	4461	4268.6	3770.4	3915.2	3778.8	4067	4682.6	5184.6	3652	3841.2	4454	4146	4531	4546.8	4080.6	3935.8	4186.4	4308.8	4315.4	4205.2	4249	4159.2	4680.2	5118.2	4336.6	4601.8	4716.2	4834.6
TM_1538:uptag	YGR106C_F1::VPH1_F3	uptag	6256.2	5685.2	5476	5659.6	7048.6	6603.8	5857.6	6097.8	5872.6	6171.6	4124.4	3902.8	5887.6	5830	6003.6	6158.4	6870	6422.6	6933.4	6960.8	6543.4	6072.2	6878.8	6880.8	7079.4	6455.8	6335.6	6744.8	6539.2	7444.6	6612.4	7109.4	7247.2	7431
TM_0463:uptag	ITR1_F1::HNM1_F3	uptag	8034.6	7615.2	8065.6	7908	9796.8	9607.6	8343.2	8533	7431.6	7810	7298.8	7473	8764.6	8973	7427	7664.2	6425.4	6049.8	7443.6	7474.8	6968.4	6792.2	6951.2	7171.6	7654	7192.2	6615	7452.8	7543	8430	7772.2	8331	7413	7986.8
TM_0806:uptag	RPA34_F1::RPA34_F3	uptag	4144.6	3468.4	3607.8	3741.4	4615.8	4254.2	4396.6	4506.8	3830	4085.4	3723.4	3709.4	4582.6	4710.6	3826	3962.8	4263.2	4360.4	4473.2	4252.6	4132	4405.4	4220.2	4171.2	4716.2	4372	4074.8	4361.6	4396.6	5033	5215	4983.2	4728.8	4653
TM_2715:uptag	ACB1_F1::ADE17_F3	uptag	3170	2552.2	2789	2691.6	3475	3076	3406.2	3316.4	2577.6	2855.6	1989	2213.2	3559	3822.6	2466.4	2674	2964.8	2947.4	3231	3069.2	3240.6	3137.2	3173.2	3313.4	3407.2	2888.8	2848.8	2882.4	3407.4	4121.4	3200.6	2649	3546.6	3772.2
TM_0604:uptag	DHH1_F1::LSM3_F3	uptag	3834.2	3166.6	3463.6	3290.4	4359.6	3994.6	3783.6	4241.8	3437.2	3587.4	4256.2	4061.6	4627.2	4789	3750.8	3929.2	3884.4	3915.4	4084.6	3874.2	4022.8	3716.4	3865.6	3683	4129	3746.8	2984.4	3203.2	3483.8	4421.6	4519.4	4375.6	4357.6	4273.8
TM_0798:uptag	PEP1_F1::PEP1_F3	uptag	4507.8	3841.6	3674.2	3945.8	4864.4	4530.6	3786.2	3849.2	4072	4397	4481.4	4300.4	4841.4	4833.2	3940.4	4434.6	4408.8	4118.6	4687.8	4655.2	4556.6	4384.8	4124.4	4279.8	4909.8	4459.6	3504.2	3993.8	5284	6119.2	5357.6	5210.4	5299.8	5201.8
TM_0579:uptag	PEX14_F1::PEX14_F3	uptag	2865	2405.8	2115.4	2407.2	3223.8	3098.4	3030.6	3233	2989.2	2915.8	2862.2	2805.6	3445.2	3578.8	2990.6	2935.8	2300.2	2513.6	3025.4	3178	2931.4	3243.8	3198	2820.2	3248	3357.8	1789	1996.8	3936.8	4545.6	4061.6	3779.8	3745.6	3953.2
TM_2321:uptag	CUE5_F1::CUE5_F3	uptag	5704.6	4987.4	5200.2	5221	6528.4	6089.2	5915.2	5742.4	5028	5437.8	5736.2	5334.6	6041.8	6351.6	5066.8	5254.6	5898	5768.4	5711.8	5586.4	5712	5389	5726.4	5289.6	5925	5469.8	5655	5767.2	6219.4	6591.8	5256.4	5910.6	6116.6	5925.8
TM_0419:uptag	PRS2_F1::PRS2_F3	uptag	1177.8	779.8	1009.6	1005.2	763	1192.2	943.4	1027	942.2	896.6	1305.6	967	1013.6	1079.2	1268.4	1111	524.2	592.2	1330.4	1654.8	1236	658.8	1363.4	1561	1566.8	1793.2	1682.4	1610.8	53.8	53	1707.2	1664.4	1049.4	671.4
TM_1990:uptag	CHS5_F1::CHS5_F3	uptag	3593.2	3112.8	3016.4	3254.8	4030.6	3724.8	3543.2	3920.4	3282.6	3443.6	3777.6	3303.2	4210.2	4317	3439.8	3513	4184.8	4201.6	3836.4	4067	3893.2	3673	4109.4	3895	4262.4	4010.2	4039.4	4189.4	4332.2	5177	4509.8	3803.4	3998.4	4214.2
TM_0423:uptag	APL6_F1::APL6_F3	uptag	4306	3686.2	3774	3789.4	4896.2	4432.6	4159.4	4275.4	3826	4186.8	4271.4	4478	4699.6	4874.2	3988.6	4121.6	4305.6	4093.2	4587.8	4199.8	4037.6	4022.4	4092.6	3949.6	4570.4	4202.4	3882.4	3634.6	4476	5139.2	4639.2	4659.2	4764.4	5240.6
TM_2718:uptag	MUP1_F1::HXT1_F3	uptag	4666	4292	4448.8	4396.4	5212.8	5035	4302.8	4281.6	4148.4	4414.2	3946.2	3942	4587	4884.6	3342.8	3726.2	4471.4	4471	4359	4325.8	4856.4	4280.2	4962	4923.2	4775.8	4474	4605.6	4899.8	807.4	519.2	1973.2	2117.6	2065.4	2241.8
TM_0697:uptag	SLA2_F1::END3_F3	uptag	4491.6	3951.8	4195.4	4168.6	5202.4	4845.4	4905.8	4834.4	3986	4395.8	4610.8	4484.2	5336.4	5569.4	4422.4	4383	4445.4	4571.8	4576.8	4718.2	4629.6	4607.8	4555.8	4248.4	4732.4	4431.4	3911.4	4310.2	5751.6	6360.4	5585.6	5209.2	5027.6	5333.8
TM_2533:uptag	VMA21_F1::VPH1_F3	uptag	3986.6	3406	3549	3541.2	4762	4183.6	4244.6	3961.8	3498.8	3925.8	3591.6	3955.4	4600.4	4728.8	3826.6	3981	3751.4	3835.4	4110.6	4313.6	3977.6	3747.4	4183.4	4029	4387.4	4014.2	3230.8	3276.6	3442.8	4316.2	4732.8	5051	4815.8	4772.4
TM_1477:uptag	TGL1_F1::TGL1_F3	uptag	3629.4	3259	3393.2	3394.4	4026	3964.6	3958.2	4119	3241	3696.4	3466.4	3762.4	4201.2	4588.2	3398.6	3381.4	3823	3474	3937.6	4025	3699.8	3429.8	3526.8	3633	4099.2	3483.4	3400.4	3637.2	3882.8	4732.8	4321.2	4229.8	4581.4	4661
TM_1562:uptag	ADE17_F1::YNL247W_F3	uptag	2849.8	2407.2	2687.6	2714.4	3178	2737.8	3200	3027.4	2330.4	2772.6	2007.2	2153.4	3423.6	3688	2573.8	2747	2002.6	2026.2	2826.2	2925.4	3083.8	2928	2825.6	2970.4	3087.6	2757.6	1965.4	1906.2	3069.2	3719.2	3035.8	2593.2	3260.4	3460.4
TM_1150:uptag	YMR010W_F1::YMR010W_F3	uptag	3445.6	3056.4	2958	3114.2	3745.6	3377.6	3330.8	3537.8	3207.6	3067.4	3949.2	3744.8	2768	2649.2	3327.2	3320.8	3307.6	3303.6	2069.4	3046.2	1966.2	2748.4	3281.2	2917.6	3565	3859	2048.2	2901.4	2373	3118.4	5257	5013	4086.2	4006.4
TM_3153:uptag	PRO2_F1::PRO2_F3	uptag	6337.8	5391.8	6180.2	5889.2	7084.6	6781.2	6026.6	5926.8	5083	5540.2	5685.4	5778.4	6636.8	6756.2	5313.6	5482.8	6189.2	6047.2	6271	5980	6198.2	5517	6244.8	6237.6	6008.2	5971.2	6769.2	6913.2	5604.4	6503.2	5620	5889.4	6533.4	6517.2
TM_0643:uptag	ATG27_F1::ATG27_F3	uptag	4159.4	3461.4	3322.6	3491	4310.2	4272.6	3737	4050.2	3671.6	4181.6	3471.4	3406.8	4269.4	4483.4	3886.2	4007.8	4846.6	4780.2	4347	4469.2	4214.6	3472	4261.8	4259	4510	4248.6	3854.2	4127.2	4230.8	5330.2	5417.2	5021.8	4988.8	4952.6
TM_0782:uptag	MOT2_F1::LSM3_F3	uptag	3471.8	2769.4	2704	2767.2	3597.4	3281.6	3670.8	3764.6	3176.6	3327	3190.4	3201.6	4142.6	4296.6	3375	3508.4	3290.8	3190.8	3683	3543.8	3264	3628.4	3226	3143	3627.2	3467.6	2660	2738.4	3455.2	4003.8	4346.6	3637.2	4205.8	4367.6
TM_3799:uptag	RPT1_F1::RPT6_F3	uptag	3267.8	2689.4	2590.6	2769.4	3680.4	3201.4	3453.8	3468.4	3130.6	2915.4	2695.8	3022.2	3742.8	3832.6	2707.2	2873.8	3141.2	3297.6	3260.4	2729.6	3372.4	3659	3435.2	3311.6	3585.4	3389.8	2899.8	3042.8	4008.2	5052	3952.8	3793.6	3645.2	3711.6
TM_3033:uptag	PRO3_F1::PRO3_F3	uptag	3983.4	3371	3589	3742.4	4707.2	4014.8	4291	4228	3297.4	3637.8	2764.6	3096.8	4410.2	4775	3181.2	3313.2	3994.6	3744.8	4255.4	3923.8	4364	4067.4	4157	4460.6	4226.2	3823.8	4749.2	4506	4163.4	5014.2	3741.2	3746.4	4302.2	4887.6
TM_1473:uptag	LSB3_F1::LSB3_F3	uptag	4166.6	3484.4	3449.8	3561	4454.2	4194.2	4315	4399	3855.4	3876.4	4121	4169.8	4556	4886.4	3451.6	3684.4	2936.2	3008.6	3913.6	3997.6	3947.4	4029.4	3856.2	3694.4	4336.4	3981.6	3198.8	3513.2	4704.6	5344.2	5134	4726.8	4412.8	4739.6
TM_3653:uptag	PRS3_F1::PRS3_F3	uptag	5657.8	5235.2	5516.6	5454.2	6851.8	6223.8	5970.8	5772.8	5042.8	5732	5652.8	5344.4	6181.2	6431.4	5258.2	5470.8	6079	5752.6	5883.8	5808.8	5690.4	5062.2	5923.2	5762.8	5867.6	5448.4	5370.8	5562	5422.4	6189.8	5896.2	5859.4	6344.2	5905
TM_3213:uptag	SHR3_F1::SHR3_F3	uptag	5955.2	5269.8	5233.8	5270.8	6656.4	6332.2	6443	6086	5637.8	5404.6	5129.2	4975.2	6280.4	6542.2	4991	5296.6	5943.8	5689	5938	5917.8	6135.6	5851.8	5956.6	6001.6	6021.8	5984.8	6103.6	6376.2	6100.8	6710.8	6131.4	6349.2	6509.2	6980.6
TM_2875:uptag	HYR1_F1::ADE17_F3	uptag	4091	3798.8	4095.2	3915.8	4955	4324	4641	4355.6	3745.2	4006	2937.6	3139.8	4770.2	5065.4	3918	3828	4225.4	4107.4	4660.6	4559.2	4550	4648.8	4395.4	4538	4518	4201.4	3859.8	4071.6	5230	6060.4	4517.4	4379.2	5035.6	5328.6
TM_1010:uptag	SIS2_F1::SIS2_F3	uptag	4602.2	4063.6	4161	4219.2	5167.2	4960.8	4405.8	4299.8	4831.6	4120.8	4436.2	4281.4	4851	4786	5049	4965.4	4880.8	4984.2	5228.6	5681.6	4477.4	4242.2	4599.6	4505	5092	5279	4624	5237.4	5387.4	5906.8	4797.6	5394.2	5301.2	5440.2
TM_0738:uptag	UBC13_F1::MMS2_F3	uptag	4606.2	3819.8	4160.4	3915.2	5212.4	4530.6	4494.4	4221	3872.6	3984.6	3559.4	3483	4863	4836.2	4133.2	4277.2	2709.4	2538.4	4531.6	4489.2	4598.6	4282.8	4487	4163.6	4346	4176.8	4132.4	3856	4349.2	5255.8	4685	4921.6	5133.6	5224.4
TM_3464:uptag	ARP2_F1::ARC40_F3	uptag	2458.6	2103.6	2220.4	2102.4	2611.6	2476.4	2694.2	2706.4	2638.8	2558.6	2476.8	2469	3313.4	3323.2	2341.8	2637.8	2151.6	2372.2	2449.2	2455.2	2851	3178.8	2552.4	2552.6	3032	2623.4	1405.4	1603.2	2869.8	3200	3468	3150.6	3119.2	3381.8
TM_1750:uptag	DNM1_F1::DNM1_F3	uptag	3021.2	2334.6	2282.8	2228.2	3071.4	2732.8	2578.4	2708.6	2429.4	2538.2	3389.8	3234.2	3365.8	3257.6	2880.4	3112.6	3270.4	3303.4	3579.4	3132.4	3242	3265.6	3164	2944	3091.6	2649.8	1057.6	843.4	4346	5339.6	3995.2	4040.2	3723.8	3554.8
TM_0631:uptag	PHO88_F1::SOP4_F3	uptag	3473.6	3046.4	3112	3400.4	3913	3480.6	3362	3511.8	2943	3166.2	2651.6	2229	3573.2	3810.4	3434.8	3405.8	3724.2	3661.8	3600.8	3447.2	3101.4	3266.8	3536.6	3446.8	3580.4	3319	2122	1902.2	3557	4157.4	4466.4	4021.8	4002	4388.4
TM_1000:uptag	DOS2_F1::RBD2_F3	uptag	3866.4	3285.4	3539	3412.6	4199	3913.4	3559.4	3812.4	3112.2	3687.8	3419.2	3374.8	4453	4600.4	3540	3588.8	3628.2	3673.2	3962.6	3987.2	3743.2	3741.8	3506.6	3731	3873.4	3442	3074.4	3457	3571	4316	4669.6	4080.8	4268.4	4387.6
TM_2662:uptag	GTT3_F1::GTT3_F3	uptag	2148.6	1736	1865.6	1922.2	2477.2	2180	2294.2	2511.8	2096.8	2104	2270	2212.2	2878.6	3003.2	2232.2	2506	2618.4	2464.8	2608.2	2601.2	2509.2	2441.4	2501.4	2142.2	2867.4	2382.2	2395.8	2725.2	3057.2	3853.8	3697.8	3022	2751.8	2835.4
TM_2937:uptag	ADE16_F1::ADE17_F3	uptag	4613.4	4153	4445	4253.4	5298	4959.8	4661	4720.6	3808	4634	3842.8	3743.2	5115	5302.6	4217	4145.8	4768.2	4568.2	4927.6	4932	4678.2	4429.4	4712.4	4816.6	4936.4	4524	4842.6	5024.4	5126.2	5869	4586	4946.2	5186.2	5047.6
TM_0662:uptag	MID2_F1::MID2_F3	uptag	3500.4	2991.2	2724.8	2716.4	3495.4	3609.6	2995.8	3065	3406.6	3198	3590.2	3763.4	4369.2	4500	3302.2	3518	3436	3492	3719	3927	2882.2	3259.8	2660.8	3048.2	3776	3766.6	1599	1373.8	4079.2	4626.8	4653.6	4829.6	4372.4	4292
TM_3047:uptag	ILM1_F1::ILM1_F3	uptag	6019.8	5309.2	5431.2	5686.6	6892.4	6101.8	5955.6	6416.8	5134.4	5760.8	5596.2	5841.6	6389.2	6698.4	5407.4	5695.8	5831.8	5901.4	6153.2	5811	5599.6	5029	5817.4	5666.4	6280.4	5549.4	5864.8	6076.6	5740.2	6850.2	6247.2	6354.8	6265.2	6252.4
TM_1046:uptag	SEC7_F1::KEX2_F3	uptag	3080.4	2593	2909.8	2834.2	3460.6	3239.8	3249.4	3303.8	2874	2996.8	2737.8	2868.2	3460	3802.4	2803.4	2948.6	3152.2	3109	3292.8	3298.8	3366.2	3033.8	3216.4	3154.2	3408	3134.2	2777.8	2937.6	3579.4	4032	3488.4	3673.4	3879.4	3730.6
TM_3167:uptag	FTR1_F1::MUP1_F3	uptag	2063.6	1817.8	1933.8	1933.4	2392.2	2120	1906	2253.2	2781.6	3029	2956	2913.2	2589.2	2859.8	2500.8	2638.4	4584.6	4342.2	2286.2	2603.6	2553.4	2705	1996.6	2093.4	2461.4	2278.6	719.2	903.2	2727.4	3356.4	3133.2	2537.6	2762.4	2669.8
TM_2264:uptag	LPP1_F1::RBD2_F3	uptag	2533.8	1857.6	2020.2	2066.8	2814.2	2455.4	2810.8	2740.4	2127	2364.8	2327.8	2390.2	3193	3687.4	2221	2415.8	2479.2	2389	2374.2	2478.2	2030.8	2436.4	2187.4	2107	2625.4	2366.2	1965.6	2038.4	2438.2	2961.2	3866.8	2933.8	3140.4	3393
TM_3237:uptag	ARC18_F1::ARC35_F3	uptag	5235.8	4632.4	4671.4	4682	5691.2	5403.8	5283.2	5570.6	5291.2	5336	4822	4534	5595.8	5716.8	4902.4	5013.4	5622.8	5887	5896.2	5647	5565.2	5645.8	6076.2	5896.6	6027.8	5882.2	6002.4	6453.4	6387	7196.6	5721.4	5942	6230	6307.8
TM_2547:uptag	RIB5_F1::RIB5_F3	uptag	3804.2	3252.4	3093.8	3359.6	4127.8	4041.8	3401.2	3680.8	3620.4	3616.8	2947.6	2919	4248.6	4218.6	3933.4	4019.2	4514.8	4343	4441.2	4515	4627.6	4121	4355.6	4265.4	4927.8	4469.6	3480.2	3908.2	5010.4	6025.2	4655	5009.8	4225.4	4910.8
TM_0705:uptag	ARF1_F1::RBD2_F3	uptag	3366	2818.4	3065.6	3103	3513.2	3424.8	2849	3004	3300	3196	3183.4	3189	3623.2	3550.8	3327.8	3333	3676	3566.2	3656.6	3458.8	3491	3531.8	3396.8	3355.4	3799.4	3393.6	2907.2	3215.6	3546	4084.4	3932.4	3961.6	3785.2	3825.4
TM_0828:uptag	VRP1_F1::MYO5_F3	uptag	4072	3490.8	3575.6	3805.6	4453.6	4011.2	4004.6	4190.2	3438.2	3881.2	4539.6	4231.2	4640	4864	4030	4112.2	3988.4	4325.8	4369.2	4228.6	3861.8	3875.8	3938.4	3780.2	4549.2	4118.6	3255.4	3758.6	4760.2	5328	4850	5076.4	5011.6	5124.2
TM_2220:uptag	ERV25_F1::SEY1_F3	uptag	2501.4	2093.2	2105	2273.2	2459.2	2361	2034.2	2440	2450.2	2557.6	2898.4	2845.6	2544.8	2978.4	2783.6	2931.6	2945.6	2840.6	3160.4	3129.6	3057	2419.4	2847	2586.8	3129.6	2954.6	1629	1924	3940.2	4744.4	4772.4	4254.2	3828.4	3974.8
TM_4057:uptag	VMA7_F1::VMA6_F3	uptag	4254.8	3470.2	3467.6	3551.6	4785.2	4313.4	4285.2	4208.4	3772.8	3932	3933	3868.4	4835.4	5022	3764	4063.6	4523	4491.4	4296.6	4642.4	4288.4	3926.8	4257.6	4402.6	4307.4	4003.2	3168.2	3351.8	4374.2	4970.4	4689.2	4766.4	4520.2	4527.4
TM_3204:uptag	SEY1_F1::SEY1_F3	uptag	2419.2	2047.6	2350.4	2255.2	2830.2	2628.8	2790.8	2564.4	1978.4	2229	1813.8	2375.6	2942	3151.2	2121.8	2110.2	2082	2063.6	2624.4	2442	2432.4	2368.8	2265.6	2261.8	2356.2	2237	2068.6	2267.6	2610.6	2972.4	2793.8	2939.8	3544.8	3539.8
TM_2968:uptag	HNM1_F1::MID2_F3	uptag	5773.2	4950	5411	5415	6420	6030.6	5826	5815.2	5031.8	5523.8	5515.2	5364.6	6494.6	6784.8	5513.4	5459.4	5344.8	5139.6	5615.2	5865	5457.4	4868.8	5147.2	5186.4	5593.4	5022	5164	5103.8	4800.4	5492	5961.6	6033.4	6195.6	6313.6
TM_3189:uptag	TVP15_F1::TVP15_F3	uptag	4995.6	4230.4	4692.8	4864.4	5630	5479	4969.6	5027.2	4083.2	4827	4772.6	4525.8	5236	5448	4475.8	4551.2	5182	5090.4	5138.4	4814	4884.4	4465.4	5126.2	5059.4	5197.8	4775	5699.6	6106.6	5176.6	5997.4	5589.6	5150.8	5129.8	5073.6
TM_0755:uptag	TVP15_F1::YMR010W_F3	uptag	3722.6	3165.4	2990.6	3116	3996	3924.4	3437.8	3508	3591.8	3188.8	4001	3713.2	3045.2	2938.2	3591.2	3681.6	3835.6	3704.4	3684.4	3882	3354	3426.8	3653.8	3461.4	4310.4	4230	3041.4	3483	3643.8	4143.6	5891	5586.2	4834.4	5197.8
TM_1989:uptag	FAT1_F1::SNA3_F3	uptag	4592.6	4025.2	3839.4	4133.2	5164.8	4964.6	3971	4335.2	4060.2	4526.4	4864	4399.6	5070.2	5301	4065	4498.8	4538.6	4914	5080.6	4949.2	5208.6	4091.4	4809.6	4745	5275.2	4478.2	3586	4202	5613.6	5915	5555	5799.8	5145	5199.4
TM_2920:uptag	PST2_F1::MID2_F3	uptag	2977	2361.6	2465	2568.4	3359.2	3089.2	3336	3196.6	2940.4	2683.6	2511.8	2731.6	3520.2	3904.4	2638.6	2881	2841.8	2995.4	3454.8	3155.8	3260	3314.6	3139.2	3087.8	3582.4	3255.8	2971.2	3119.6	3912.6	4180.8	3607.2	3417.8	3552.8	3959.8
TM_0582:uptag	SFK1_F1::TCB3_F3	uptag	3422.2	2831.6	2841.2	2886.8	3610.6	3333	2953	3508.2	3230.4	2986.2	2928.2	2963.8	3779.4	3658.6	3022.6	3269.4	1601	1504.2	2788.6	3270.4	3944.8	4201.4	3316.8	3558	3471	3370	2174	2274.8	4046.4	4598.8	4620.2	4469.2	3660.8	3854.6
TM_3198:uptag	RPN5_F1::RPN9_F3	uptag	3484	3055.6	3269.4	3043.4	4070.2	3472	3866.4	3937.4	3341.6	3558	3675	3703.4	4037.6	4054.4	3451.2	3372.2	3833.2	3718.6	3630.8	3676.4	3537.8	3815.2	3629.8	3515.8	3951.8	3779	3684	4027.6	3994.2	4599.8	4165.2	3957	3869.6	4135.8
TM_3014:uptag	NAP1_F1::NAP1_F3	uptag	3238.6	2882.2	2698.2	2708.4	3632	3346	3182	3508.8	3082.2	3064.8	4183.4	3734.6	3587	3420.4	3486.4	3548.4	3761.8	4078.4	3613.6	3913.2	3140.4	3080	3416.6	3094.6	4126.8	3662	4295	4606.8	3718	4205.4	4406.8	4242.4	3710.8	3647.4
TM_3151:uptag	DHH1_F1::DHH1_F3	uptag	3773.4	3286.8	3288.4	3511.2	4186	3656.8	4041.8	4127.6	3429.4	3476.2	3953.2	3915.4	4532.2	4609.6	3583.6	3603.2	3992.4	3901.4	3915.6	3575.8	3580.6	3661.2	3768.6	3417.2	4075.8	3780.8	3384.8	3407.8	4623.4	5406	4124.2	3728	3490.4	3512.4
TM_2991:uptag	PST2_F1::YGR130C_F3	uptag	3586	3008	3293.4	3152.2	4007.8	3662.4	3859	3861.6	2983.4	3365.4	3263.8	3004.2	4047.8	4247.2	3093	3348.4	3245.8	3261.8	3919	3980.8	3999.2	3926.6	3562	3639.6	3464.2	3160.2	2775	2964.2	3888.4	4844	4432.2	4257	4043.4	3986.8
TM_3419:uptag	ARP2_F1::ARC35_F3	uptag	3380.2	2859.8	2961.8	2848.2	3822.8	3597.8	3225	3335	3208.6	3427.4	2897.2	2622.6	3658.4	3658	3435.4	3596.6	3760.6	3874	4090.6	4170.4	4040.6	4165.4	3922.8	3718.8	3873.8	3594.4	2950.2	2770.4	4547.8	5200	4333.6	4197.8	4090.2	4325.2
TM_4237:uptag	MUP1_F1::TCB3_F3	uptag	4485.8	3740.4	4020	3963.4	5027	4518.2	4166.6	4012.4	3316.6	3784.2	4260.6	3990.4	4539.4	4659	3716.4	3968.8	3793	3738.8	4462	4625	4566.2	4002	4429.4	4749.4	4520	4244.6	3906.4	4251.2	4479.8	5538.2	1224.2	1138.2	1201	1338.4
TM_3495:uptag	ARC19_F1::ARC35_F3	uptag	3172	2561.4	2818.8	2878.6	3355.4	3401	3661.8	3428.8	2908	3034.8	2844.2	2983.4	3613.4	4092.4	2745.6	2801.6	3188	2889.4	3446.4	3215.8	3170.6	3175.8	3506.8	3346.4	3649	3010	3214.8	3514.2	3536.2	4315.8	3884.8	3842.8	4237.2	4070.4
TM_1016:uptag	PEP1_F1::VPS35_F3	uptag	2953.2	2610.6	2657	2621	3248.2	3286.2	2641.6	2855.6	2907.4	3043	3227.2	3173.6	3466	3643	3046.6	3090.8	3414	3161.6	3248.4	3191.2	2970.4	3462.8	2953.6	2826.6	3421.4	3091.2	2084	2394.6	3599.8	4150.8	4263.2	3548.2	3953.6	4032.4
TM_3231:uptag	PHO88_F1::ERV25_F3	uptag	5401.6	4777.4	4877.2	5176.6	6024.8	5966	5507.8	5229.6	4672.6	5171.8	4644.8	4377.4	5793.6	6178	5132.8	5195.6	5572.6	5279.4	5469.8	5332	5224.8	4890.8	5446.6	5362.8	5625.6	5203	4646.2	4500.8	5400.2	6329.6	6164	6477.4	6416	6284.6
TM_1079:uptag	YBR267W_F1::LSG1_F3	uptag	3031.4	2648.6	2697.6	3062	3264	3162.4	2627	2916.6	2643.8	2859.2	3735	3520.8	3407.4	3206.4	3193.2	3433	3592.8	3651.8	3929.8	3358.2	3964.4	3070	3324.2	3262	3173.2	3511.8	2209.4	1797.2	4089.6	4473.4	5396.8	5609.2	4070.2	4195.4
TM_3234:uptag	PRS2_F1::PRS1_F3	uptag	5032.6	4754.6	4620.4	4782.6	6126.8	5810	4698.6	5272.2	4856.4	5057.4	6370	5617.4	5612	5759.2	5605.8	5456.6	5885	5766.4	6237	5957.6	5647.2	5185.8	5577	5563	5957.8	5586.4	5138	5499.4	5068.4	5472.8	6427.8	6495.6	5933	6413.4
TM_1111:uptag	PST2_F1::TCB3_F3	uptag	3560	2952.6	3183.2	3405.4	4177.2	3801.4	3654.8	3462	2808.2	3518.4	3296.6	3439.6	4334.8	4516	3384.4	3591.4	3434	3135.2	4075.8	3818.4	4167.8	3900.6	3810	3550.6	4082.2	3544.2	2863.6	2768.8	4246	5001.8	4269.4	4082.6	4747	4621
TM_2290:uptag	GTT1_F1::ALO1_F3	uptag	2270.8	1852.2	1980.6	1975.4	2491.8	2445.8	2755.6	2653.6	2279.2	2533.8	2231.2	2405.8	3160.4	3243.6	2192.2	2252.4	2285.4	2465.2	2797.2	2488.8	2780.8	2739.6	2463.4	2202.8	2697.6	2449.4	1360.6	1372.8	3626.8	4596	3435.2	2958.6	2905.8	3169
TM_3980:uptag	HEM2_F1::HEM2_F3	uptag	2666	2306.6	2142.8	2357.6	3023.2	2824.6	2324.4	2228.2	2301	2507.2	2013	1554.4	2814.6	2702	2883.8	3166	2490	2420.4	3603.6	3350.6	3349.8	3185.6	3137.2	3135.2	3308.4	3112.4	4136	3926	4053.4	4301.4	3873.2	3878.4	3914.8	3918.4
TM_0389:uptag	SHR3_F1::ERV25_F3	uptag	4092.6	3542.8	3143.8	3499.4	4226.4	4104.6	3685.4	3806.8	3873	3389.8	3371.6	3035.4	3736.6	4139.4	4183.6	4156	3839.4	4337.2	4051.2	4482.4	4017	4316.8	4197	4393.4	4608.2	4555.4	3352.8	2790.2	4618.8	5127	5386	5605.2	5244.4	5261.2
TM_3255:uptag	PHO88_F1::FCY2_F3	uptag	5682.6	5037.8	5533.2	5509.6	6670.6	6227	5031.6	5111	4812	5565.8	4570.4	4536.2	5500.6	5895	5661.8	5741.6	5542	5391.4	6250	6419.6	5719.2	4893.4	5569	5562.2	5732.6	5260.4	2893.8	3591	4831.8	5917.4	6086.6	6331.6	7081	6720
TM_3266:uptag	PHO88_F1::PHO88_F3	uptag	5546.6	5097.2	5149	5186.2	6386.2	5909.2	5702.6	5476.6	4794.2	5607.8	4092.6	4078.8	5768.4	6133.2	4825.4	5091	5663.2	5708.8	5003.8	5255.6	5452.2	4997.2	5548.6	5673	6056.2	5478	3427	3891.4	4998.2	5961.4	5776.2	6103.2	6361.6	6177
TM_2043:uptag	VRP1_F1::VRP1_F3	uptag	3181.4	2829	2854.2	3053.2	3628.4	3252	3382.2	3364.4	3167.4	2995.6	3446.8	3381.8	4170	4154	3453.8	3200.6	3133	3102.2	3518.8	3501.4	3292.8	3652.8	3132	2997.8	3706.4	3476.8	2670.6	2604.2	4298	4654	4527.2	4613	3909	4120
TM_1512:uptag	PHO88_F1::SPC1_F3	uptag	1894.8	1624.6	1657.8	1792.2	2056.4	1859	1922.4	1832.6	2002.6	1979.6	1464	1492.4	2271.4	2085.4	1947.8	2144.8	1607.4	1824	1884.6	1883.2	1860.4	1949.6	2028	1852.8	2459.8	1996.4	837.6	932.2	2363.6	2817.6	3332.6	3273.6	2733.4	2880
TM_3295:uptag	MUP1_F1::YLR413W_F3	uptag	6119.2	5735.8	5809.6	5660	7174.2	6904.8	6525	6612	5169.8	5274	5836.4	5518.6	7553.6	7489.2	5430.8	5479	5918.2	5928.2	4523	5597.4	5375.4	5502.2	6093.2	6032.6	7053.2	6580	2134.6	3409.6	998	1854.4	3142.6	4044	3796.8	3486.6
TM_2490:uptag	ITR1_F1::TCB3_F3	uptag	5225.8	4441	4740	4875.2	6170.6	5379	5891.2	5496	4459.6	4771.8	4654.6	4817.6	6104.4	6508	4733.4	4773.4	3874.6	3921.8	4628.4	4757.2	4833.2	4700.8	4736.6	4427.8	4790.6	4260.2	4181.4	4340.6	5514.2	6334.6	5905.6	5622.4	5526.6	5758.4
TM_0660:uptag	VPS60_F1::VPS60_F3	uptag	3219.8	2808.2	2900.6	3034.4	3641.6	3263.4	3433.4	3510.2	2855.6	3401.6	3200.4	3216	4008.2	4179.2	3012.4	3090	2858.4	2710.8	3647	3404.4	3322.4	3389.2	3178.4	3215.4	3480.4	3157.2	2395.8	2287.8	3812	4574.8	4135	3890	4035.8	4057.2
TM_2310:uptag	ERP5_F1::ERV25_F3	uptag	5255	4704	5052.8	5133.2	5999	5716.2	5595.2	5250.2	4463.8	5320.2	5076.8	4914	5990.2	6313.8	5043.2	5153.8	5415.8	5348.4	5784.6	5598.8	5242	4661.6	5092.4	5099.4	5730.8	4913.2	5076.8	5411.2	5598.4	6412	6189.6	6223.2	6168.2	6231
TM_3220:uptag	MSP1_F1::MSP1_F3	uptag	3460.8	2960.4	3081	3182.4	3808.4	3742.6	3939.2	3813	3456.4	3325.2	3174.4	3370.6	4396	4554.2	3491.8	3589.8	3382.6	3367.4	3923.2	4090.6	3371.4	3601.6	3520.2	3362.4	3938.8	3563.6	3191.6	3486.2	4997.4	5539.4	4897.2	4502	4233.4	4466.2
TM_0694:uptag	CBR1_F1::ERV25_F3	uptag	3512.8	2939.6	2752.8	3072.4	3748.8	3520.6	2798.2	2926.6	3217.2	3229.6	3211.2	3084	3461.2	3751.8	3465.8	3612	3737.2	3786.4	4028	4180.4	3601.4	3349.2	3655.6	3662.4	3710.2	3815.6	1709.6	910.2	3821	4499.6	4945.8	4981.6	4189.4	3939.6
TM_0893:uptag	PHO13_F1::URA4_F3	uptag	3778	3157	3680.6	3852.2	4159	4120.4	3114.2	3285	3485.8	3584	2430.4	2664.8	4172	4305	3877.6	3770.8	3599.8	3437.2	3552.4	4230.8	4068.4	3997.4	4032.6	3849.2	4216.2	3863.4	1633	1943.2	2591	2397.6	5308	5161.6	4673.8	4940
TM_4116:uptag	MET8_F1::MET8_F3	uptag	4007.2	3179.6	3398.4	3493.4	4662.8	3991	4431.8	4157.8	3829.2	3762.2	3562.4	3700.6	4622.6	4893.6	3441	3532	3934.4	3922.2	4119.4	4109.6	3969.4	4033.6	4058.8	3905.4	4230.8	4206.6	3873.4	3843.4	4703.4	5483.8	4054.6	3379	3392.2	3763.6
TM_0953:uptag	ATG27_F1::VPS5_F3	uptag	3757	3175	3306.2	3451.2	4161.2	3752.8	3929.2	3697.8	3158.6	3648	3284	3275.8	4359.8	4428.8	3450.2	3670.8	3650.2	3586.6	4030.6	3885.6	3475	3561	3503.8	3287	3751.8	3631.4	2752.6	2883.4	3779.2	4466.4	4366	4355.4	4406	4367.6
TM_0602:uptag	ARP2_F1::LAS17_F3	uptag	3121.4	2540.8	2508.4	2437.4	3179.4	2898.4	3272.8	3543.4	3290	3053.2	3008.8	3078.6	3672.6	3953.4	2944.6	3147.4	2947.2	2648.6	3432.4	3089.6	3168.4	3864.8	3198.2	3028.2	3589	3204.2	2046.8	1791.8	4412.6	4829.2	4812.6	4488	4196.8	4652.2
TM_3538:uptag	FMP45_F1::FMP45_F3	uptag	4461	3946.6	4088	4194.6	4803.4	4666.2	3939.6	4075.6	3681	4046	3833.2	3511.4	4880.6	5059.2	3983.6	4187	4137.6	4131.4	5340.4	4532	5873.2	5193.2	4773.6	4674.8	4208	4149.8	5167.6	5079	5435	6545	4315.2	4744	5377.6	5381.2
TM_3201:uptag	ORM2_F1::ERV25_F3	uptag	3123.4	2917.4	3157.2	2993.6	3478.4	3319.8	3185.2	3183	3171	3258.4	2961.4	3362.2	3756	3939.8	2953.8	2925.8	3202.4	3118	3344.6	3239	3094	3202.4	3091.8	3117.2	3379.6	3196.4	3054.8	2933	3269.2	3676.8	3633.2	3792.8	4094	4284.4
TM_3401:uptag	VMA7_F1::VPH1_F3	uptag	2988.8	2544	2736.8	2673	3387.4	2882.2	3544.2	3396.2	2733.2	2830.2	2030.8	2255	3774.2	4129.8	2719.2	2764.6	2263.8	2342.4	3069	3306.8	2808	2889	3205.6	2786.8	3020.6	2862	1978.4	2196.8	2125.8	2739	3826.4	3633.2	3498.4	3387.6
TM_1867:uptag	SHE3_F1::TPM2_F3	uptag	3139.4	2587.8	2593.8	2658.6	3574.2	3250.8	2964.8	3230.2	2922	2951	2974	2974.6	3715.8	3642.6	2934	3121	2848.4	2924.6	2898.8	3454	3028.6	3283.4	3199	2758	3720.2	3204.6	1947.4	2038	3540.8	4308.8	4024.2	4197.4	4323.6	4210.8
TM_2317:uptag	HNM1_F1::PDR5_F3	uptag	4322.2	3841.6	3989.4	4118.8	4692.8	4729.4	5558.2	5572.8	4275	4014.8	4215	3620.8	5884	6386.6	4450.4	4513	3200.4	3165.4	4521.8	4902.4	3567.4	3936.6	3540.6	3718.4	5337.8	4873	2662.4	3427.6	1234.2	1423	5127.8	5521.8	4898.2	4641.2
TM_4226:uptag	APL4_F1::ENT3_F3	uptag	4075.2	3531.6	3170.8	3923.4	4787.2	4326.6	3925.8	3693.6	3667.8	3829.2	4387.8	4519.4	4590.8	4611.8	4050.8	4262.4	4394.8	4327.6	4309.8	3958	4105.6	4141.8	3992.6	4060.6	4406.8	4416.4	3400.8	2824.8	4918.2	5489.2	4994.4	5273.6	5036.8	5200.6
TM_3230:uptag	EBP2_F1::BRX1_F3	uptag	3433.8	3308.8	3313.4	3066.4	3803.4	3419.8	3232.4	3164.6	3381.8	3418.4	3663	3591.2	3969.6	4028.8	3636.4	3865.4	4305.4	4425.6	4279.6	4211.4	4176.4	3839	3927.2	3957.2	4339	4080	4687.2	4531.8	4319.2	5105.2	4548.2	4892.8	4483	4661.6
TM_2747:uptag	PST2_F1::YLR326W_F3	uptag	3327.6	2746.6	2821.4	2884.2	3651.2	3384.8	3471.6	3411.8	3108.4	3162.4	2741.8	2820.2	3882.4	4083.8	3252.2	3361.4	3385.8	3377.4	3396.4	3481.4	3603.6	3551	3373	3041.4	3610.6	3279	2905.2	2808.8	4839.2	5429.6	4394.8	3704.2	3915	4136.2
TM_1399:uptag	PCK1_F1::PCK1_F3	uptag	2106.4	1563.8	1952.8	1992.2	2226.4	1940.4	1859	1860.4	1626.2	2147.6	1562.4	1508.4	1975	2053	1854	2158.8	1554	1600.2	2490.2	2145.8	1972.4	1477.6	1321.2	1380	2899.4	2426	1484.6	1034.4	5196.4	5930.6	3097.8	2927.2	3354.2	3300.6
TM_3139:uptag	CDC11_F1::CDC11_F3	uptag	3584.4	2948.8	3216.8	3263.2	4016	3660.6	4006.2	3958	3300.2	3467	3810.2	3874.6	4419.4	4633	3450	3381.8	3848	3625	3682	3891	3470.2	3588.4	3626	3543.4	3808.8	3631.2	2975.6	3427.4	4640.8	5297.8	4698.4	4713.2	4316.2	4297.8
TM_1061:uptag	KRE27_F1::ERV25_F3	uptag	4252.8	3407	3529.6	3504.8	4262.4	4133.6	3396.4	3635.6	3462.8	3646.6	3583	3456.8	4222.6	4069.6	3992.6	3945.2	4271.6	4242.4	4419.8	4250.6	4098	3946	3931.8	3819.2	4545.2	4060.2	2958	2152.4	4557.2	5226.4	4965	5432.8	5414.4	5369.8
TM_1494:uptag	GAR1_F1::PWP1_F3	uptag	2870.2	2382.8	2518.8	2746.8	3107.2	2950.4	2910.4	2689.8	2284.2	2703.2	2553.2	2761.8	3331.2	3772.2	2564.8	2635.2	2599.8	2378.2	3002	2795.4	2567	2765	2503	2658.8	2957.4	2641	2117.6	1939	3039.8	3705.8	3889.6	3687.4	3607.8	3661.2
TM_3048:uptag	CTR2_F1::CTR2_F3	uptag	4105	3386.4	3800	3830.2	4829.8	4318	4257.8	4281.6	3559.2	3901.2	4251	4219	4971	4822.4	3738.2	3906.8	4506	4318	4397	4347	3927.2	3722.2	3817.8	3858.8	4470.4	3968	3927.6	3664.6	4786.4	5424.8	4988.4	4767	4565	4704.8
TM_2578:uptag	ERV25_F1::CPT1_F3	uptag	2753.4	2514.2	2657.6	2871.8	3377	3461.6	3100	2910	2904.8	3099	3235.4	3135.8	3450.8	3634.6	3148.8	3224.2	3063.2	3143.8	3169.2	3040.8	2781.4	3068.8	2787.4	2839.8	3495.2	3081.4	2749.4	2698.2	3287.4	3704.8	4492	4005	3432	3755.2
TM_3847:uptag	AKR1_F1::RBD2_F3	uptag	457	321.6	338.6	392.6	497.2	451.4	478	422.4	402.8	306.6	413.2	464	596	516	428.4	447.6	587.2	503.2	483.8	522	486.8	491.8	414.4	407.8	440.6	532.4	341.2	413.8	540.8	601.8	682.2	508.4	533	736.8
TM_1018:uptag	PST2_F1::YGL108C_F3	uptag	3754.8	3219.6	3603	3307	4159.8	4152.4	3657.6	3572.2	3264.4	3870.4	3601.6	3502.4	4058.4	4093	3684.8	3795.8	3830.2	3600.4	4291	4261.4	4253.8	4024.2	3924	3850.2	4399	3837.2	3366.4	3428.6	4872.2	5603.2	4650.8	4549	4888.8	4827.6
TM_0542:uptag	SMI1_F1::SEC26_F3	uptag	4068	3374.4	3189.4	3121.2	4039.4	3914.2	3326.2	3204.2	3736.4	3337.8	4841	4402	4148.8	4234.2	4160.2	4237.4	4750	3989.6	4199.2	3967.2	3892.8	4612.2	3993.8	4066	4189.2	4071.8	1813.4	1818.2	5131.2	5411.4	4707	5229	4871	5358.2
TM_3120:uptag	PAN5_F1::PAN5_F3	uptag	4700.6	4039.8	3867	4160.6	4997.4	4879.6	4606	4535.8	4531.2	4339.8	4524.2	4405.6	4824.2	5174.4	4489.8	4676.4	4672.4	4655.2	4963.8	5193	5017.4	4719.2	4981.2	4779.6	5102.6	4748.8	4198	4342.2	5635.4	6140.6	5668.8	5520.4	5321.6	5683
TM_1906:uptag	NUP82_F1::NUP82_F3	uptag	3772.6	3011	3125.6	3061.6	3864	3792.4	3169.6	3259.2	2947.4	3137.4	3947.4	3646.6	4031	4154.8	3476.2	3738.2	3513.2	3713.2	4385.2	4187.2	3536.4	3103.8	3393.8	3206.6	3933.8	3724.4	2796.2	2800.8	4330.2	4944.2	4382.8	4696.2	4663.6	4546.2
TM_3637:uptag	RAD51_F1::RAD51_F3	uptag	584.8	1299.8	1246.2	903.4	1040.4	1049.4	298.4	454.8	943.8	847.8	64.8	142.8	968.8	718.6	653	682.2	2293.4	1234.4	835.8	47.4	1624.4	2143.2	1938	449.2	1495.2	1000	40.2	445	1115.8	1565.4	425	256.6	535.2	1047.8
TM_2251:uptag	GRE3_F1::GRE3_F3	uptag	3593	3318	3286.6	3364.4	4068.4	3540.6	3861.8	3512.4	3450.6	3359.4	2624	2876	4006.2	4141.4	3357.4	3614.4	3473	3549.6	3655	2974	5379.4	4842.6	4417.2	4115.4	3555.4	3314.4	2394.8	1966.6	4696	5386.2	4320.4	4065.2	4130	4370.2
TM_3000:uptag	GDH2_F1::GDH2_F3	uptag	3604.8	3111	3027.8	3038.4	3807.4	3438.4	3535.4	3597	3119.2	3143.2	3789.6	3799.6	3964.8	4115.8	3327.2	3434.6	3551.8	3622.6	4495.2	4399.6	3901.4	3510.2	3761.4	3495.8	4030.6	3657.8	4079	4087	4936	5806.2	4187	4239.4	4663.4	4435.2
TM_3042:uptag	FTH1_F1::PMC1_F3	uptag	2881.4	2573.8	2686.8	2881	3319	3001.8	2889.6	3108.4	2693	2754.8	2585.2	2777.2	3715.2	4158.6	2733	2917.6	2857	2924	3315.8	3088.6	2611.2	2903.2	2692.8	2345.2	3163.8	2984.8	1666.6	1707.6	3256	3865.8	3881.6	3616	3851.8	4148
TM_3183:uptag	WHI3_F1::WHI3_F3	uptag	3668.8	3288.2	3265	3188	4220.6	3765.2	3679.8	3917.4	3849.8	3551.6	3985.6	3929.2	4054.6	4336.8	3853	3832.6	4350	3837.6	4155.4	4113.4	3796.8	3644.4	3745.2	3699.2	4355.6	4054	3233.4	3374	5070.2	5733	4734	4737	4133	4290
TM_3123:uptag	ERV29_F1::SEY1_F3	uptag	1725.4	1483.6	1355.2	1303.6	2014.6	1805	2085.2	1933	1966	1813.2	2125.8	2136.2	2258.4	2339	1799	1963.6	2059.8	1980.2	1737	1791	1680.2	1924	1728.4	1647.2	2258.2	1959	1212.2	1406.6	2406.8	2844	3354.2	2941	2683.6	2957.2
TM_1425:uptag	EBP2_F1::PWP1_F3	uptag	2947.8	2405.8	2319.8	2464.4	2950.8	3086.4	2812.6	2840.2	3174.2	2849.8	2683.4	2571.2	3074.8	3214.2	2935.6	3269.4	3700	3210.4	3180.6	3352.8	3421.4	3533.6	3131.4	2672	3117.8	3173.4	2796.2	2767.6	4085.4	4414.2	4884.2	4776.2	3720.4	3751.4
TM_0969:uptag	ERV25_F1::PIS1_F3	uptag	3193.2	2815.6	2921.2	2722	3576.8	3109	3328	3490.4	3056	3208.4	2689.2	2899.4	3771.4	4040	3125.2	3182.4	3049.8	3072.4	3375.8	3140.6	3087	3240	2813.2	2880	3510	2968	2321.8	2034.4	2234	2892.2	4803	4084.8	4043.4	4524
TM_1878:uptag	PMC1_F1::VMA7_F3	uptag	2328.8	1869.6	2123.8	2020	2691	2360.6	2474.2	2535.2	2120.8	2403.2	2068.6	2167.8	2788.6	3012.4	2200.2	2441	2106.6	2041.2	2517.4	2421	2172.8	2499.6	2171.8	1939.8	2708.2	2192.8	1222	1331.6	2924.6	3565.2	3447.6	3050.2	2967	3093.4
TM_2992:uptag	HNM1_F1::TPO2_F3	uptag	3219	2765.8	2866.2	2841	3666	3115.2	2560.8	2953.2	2697.2	2856.4	2895.2	2865.2	3784.6	3990.8	3002.4	2984	1902	2007.6	2631.8	3261.4	2960.4	2761.4	2760.2	2348.6	2492.2	2560	2147.6	2464.6	1095.4	1941.2	3475	3169.4	3686	3444.4
TM_3199:uptag	PEP1_F1::VPS5_F3	uptag	3801	3399.6	3332.2	3522	4239	4188.4	4196.4	3982.2	3648.4	3919.6	4176.2	4148.4	4625.2	4469	3797.4	3690.6	3977.2	3974.6	4508	4005	3882	3870.6	3919	3516.8	4315.4	4047.6	3608	3743.4	4763.6	5369.4	5199.8	4481.6	4533	4848.4
TM_1102:uptag	SEL1_F1::SEL1_F3	uptag	2602.4	1965.4	1759.4	2305.2	2485	2489	1845.4	2148.6	2610.2	2290.2	2366.6	2152.8	2214.6	2693.2	2371	2532.4	2831.8	2648.4	2358.6	2310.6	2308.2	2718.8	2930.8	2248.8	3151.2	3005.6	955	1106.4	4176.6	4539.4	3747.8	3767.6	4105.2	4269.8
TM_3210:uptag	CPT1_F1::CPT1_F3	uptag	2240	1851.6	1635.4	2118.8	2414.2	2273.6	1797	2378.4	2346.4	2133.4	2459.8	2201.8	3149.2	2933	2505	2461.4	2820	2630.4	2747	2662.4	2725.6	2539.4	2125.8	2510.4	3215.2	3199.2	2579.4	3003	2877.8	3268	4568	4025.2	3077.6	3281.4
TM_0886:uptag	YNL313C_F1::EFT1_F3	uptag	2408.2	2129.2	1955.4	2191.4	2485.6	2391.6	2224.2	2279.8	2221.4	2451	2327.8	2131.8	2792.8	2982.4	2292.8	2321.4	2216.2	2204.2	2415.2	2144	2282.4	2625.4	2389.8	2348.4	2593.6	2283.2	1956	1811.8	1833.6	2434.6	3526.6	3310	3085.8	3247.4
TM_1268:uptag	KRE27_F1::KRE27_F3	uptag	2743.4	2467.2	2203	2475.2	3266	2685	2526.6	2736.6	2655.4	2705	2446.6	2673.6	3211.4	3221.8	2684.6	2760.2	2871.4	2790.4	2989.4	2919	2929	2983.4	2868	2813.8	3299.4	3081.4	1781.6	1383	3362	3922.8	3604.4	3976.6	3999.6	4248.8
TM_3188:uptag	ITR1_F1::ITR1_F3	uptag	6404.8	5661	6133.8	6100	7541.4	6903.8	6718.6	6769.8	5397.8	5791.4	4932.6	5032.2	7203.2	7431.6	5510.8	5611.6	4545.2	4391.2	4634.8	4231.4	4824.8	4467.6	4797.8	5152.8	5427.2	4978.6	4745.4	4985.8	5515.8	6428	6604	7160.8	5442.2	5829.8
TM_3221:uptag	GLR1_F1::GLR1_F3	uptag	2182	1554	1543.6	1809.2	1580.4	1804.4	1589.8	1765.6	1678	1720.6	1292.2	1326.6	1955.8	2049.8	1778.4	2212.2	2350.2	2903.4	2870.6	2240.2	2170.6	2514.6	2276.8	2261.6	2703.8	2955.4	940.4	635.2	4172.6	4979	3450	3228.4	2521.8	2889.2
TM_3164:uptag	PRS1_F1::PRS5_F3	uptag	3242.6	2485.2	2951	2327.4	3108.2	3229.6	2536.2	2838.2	3290	3303.4	3188.8	2850.4	3288.2	3502	3243	3749	3587.2	3626.2	3757.6	3339	3006	3148	3431	3585.2	4164.6	3825.6	1426.2	2013.8	2955.4	3021	4608.2	4809.2	4491.2	4742.4
TM_3452:uptag	SYP1_F1::SYP1_F3	uptag	4364.8	3798.2	3724.4	4013.8	4748.4	4534.6	4051.6	4214.2	3740.6	4148.2	4826.8	4543.8	4667.8	4807.8	4314.8	4370.2	4937.4	4908	5317.2	5245.6	4975.4	4471.2	4923.4	4600.8	4844	4331	4159.2	4377.4	5103.2	5959.2	5679.6	5450	4749	5048.4
TM_3920:uptag	SMI1_F1::DNF1_F3	uptag	2866	2517.2	2424.8	2446	3491.6	2991	2420.4	2497.8	2897.4	2645	3175.8	2948.2	3590.6	3313	3457.2	3435.6	3249	3374.2	3310.4	3644	3050.8	2903	3234.8	2992	3417.4	3364.6	1275.2	1669.6	3994.4	4621.4	4486.2	4213.4	4006.8	4036.4
TM_3310:uptag	DHH1_F1::DCP2_F3	uptag	1507.4	1249	1368.8	1275.6	1710	1703.2	1779.2	1738	1273.8	1446.2	1424.2	1683.2	1876.6	2052.6	1407.6	1475.2	1470.6	1470	1815.6	1740.8	1542.8	1534	1592.8	1404.6	1682.6	1599.4	1258.4	1236	1980.4	2295.4	2227	1881.2	2224.4	2368.8
TM_0385:uptag	GAR1_F1::BRX1_F3	uptag	3459.6	2634.6	2970.8	3019	3739.2	3350.8	2749.2	2903.2	3026	3102.8	2533.4	2679.2	3311	3669.4	3022.4	3333.8	3072.4	3401.8	3952.6	3723	3465.2	3257.4	3607.2	3304.4	3886.2	3852.6	3253.6	3013.6	3640.2	4217.8	4435.2	4609	4810.4	4397.6
TM_3235:uptag	VMA21_F1::VMA13_F3	uptag	1698.6	1592	1501	1437.4	1930.6	1775.4	2023.4	1909.4	1937.8	1963.2	1253.4	1574.4	2334	2356.8	2062.4	1906.4	1566.8	1752.6	2069.2	2050.4	1489.4	1808.4	1706	1584.2	2208.6	2151.8	1247.2	822	1446.4	1938.6	3077.4	2334.8	2346.4	2801.4
TM_3203:uptag	CAX4_F1::CAX4_F3	uptag	3235.8	2808.2	2645	2897.8	3450.2	3183.8	3353	3577.2	3175.8	3232.4	3202.4	3256.8	3992.8	3878.8	3339.6	3223.2	3437.6	3571.4	3632.4	3499.2	3270.2	3246.8	3376	3289.8	4108.4	3605.6	3354	3633.6	3775	4193.8	4699.8	4259.4	4135	4468.4
TM_3088:uptag	APL4_F1::APL4_F3	uptag	4117.8	3468.6	3658.2	3580.8	4490.6	4196.8	3839.8	3412.8	3428.8	3917.6	4454.6	4400.4	4306.6	4601.8	3764.2	4015.2	3947	3854.8	5136.4	4145.6	4106.6	3747.8	3700.2	3899.2	4576.8	3936.6	2823.2	3649.8	4390.6	5265.4	5324.4	5147.4	5550	4982
TM_0593:uptag	SIS1_F1::CHC1_F3	uptag	3148	2720.2	2619.2	2595.8	3697.2	3345	3088.4	3239.8	3267.2	3144.8	3565.8	3623.4	4146.4	4121.2	3288	3370.2	3519.6	3336.2	3423.4	3504.6	3710	3657	3408	3345.2	3709.2	3438	2864.4	2448.4	4346	5027.4	4418.6	4179	4271	4353.6
TM_0917:uptag	LPP1_F1::LPP1_F3	uptag	2498.6	1975.8	2334.8	2094.2	2688	2520.4	1649.8	2083.6	2509.2	2268.2	2308.2	1710.4	2777	2645.8	2597.4	2526	1914.2	1854.4	2947.8	2800.4	2402.4	2430	2277.6	2344	3281	3104.6	1868.8	2098.4	2861	3626.4	4284.2	3878.6	4006.4	4140.4
TM_2051:uptag	ARP2_F1::VRP1_F3	uptag	1103.4	868.2	776.6	1084.8	1214.6	1125	1383.4	1405	1299.8	1113.8	1478.6	1341	1564.4	1583.4	1252.2	1494.6	954	1376.8	1405	1453.4	1017.4	1959.2	1272.8	1229	1995.8	1574.4	582.8	409	2207.6	2532	2601.6	2087.8	2127.8	2123.2
TM_0667:uptag	DHH1_F1::PBP1_F3	uptag	2954.2	2026.4	2481.2	2638.4	3323.6	2910.2	2768.6	3120.8	2399.6	2874.2	2769.4	2784.2	3361.2	3680.8	2799.6	2819.8	2705.2	2749.6	3155	3215.2	2787.6	2581.4	2763	2486	3207.8	2691	2194.8	2418.2	3386	4438.2	4139.8	3442.2	3599.6	3638.8
TM_1081:uptag	OLE1_F1::YKL088W_F3	uptag	3017.8	2711.6	2310.4	2710.8	3081.6	2617.4	2096	2201	2486.6	2648.6	2739.2	2408	3168.8	3183.8	2828.8	2733.2	3075.2	2925	2925.2	3397	3134	3108.4	3244.8	2790.2	3021.2	3276.6	1541.4	1368.8	3618	3768.4	4320	4187	4317.8	4266.4
TM_1072:uptag	FAT1_F1::ERG7_F3	uptag	3293	3140.2	2895.4	2775	3826.6	3219.2	2658.6	2939.4	3315.6	3204	3501.8	3248.6	3639	3834.6	3008	3264.8	3122.6	3400.2	4123.8	3832	3641.4	3659.4	3571.6	3371.2	3645.4	3595.6	1769.2	1454.6	3524.2	4096	4299	4388.2	4457.2	4631.6
TM_0835:uptag	OSH7_F1::TPO4_F3	uptag	4328.2	3597.8	3627.6	3584.8	4762.2	4578.2	3921	4226.4	4409.4	4540.4	4262.8	4165.6	4600.6	4916.4	3988.2	4327	3718.8	4119.4	4901.8	5223.2	4707.6	4652	4650.8	4414	5201.2	4730.2	2886	3136.8	4485	5200.6	6027.6	5558.8	5631.2	6074.4
TM_3095:uptag	FAT1_F1::FAT1_F3	uptag	3742.6	3018.2	3357	3547.8	4132.6	4046.8	3285.8	3253.2	3238.6	3620.4	3703.6	3980.6	3948.4	3818.6	3221.4	3308.6	4046.6	3723.2	4643	4199	4040.6	3523.6	3703	3598	4121	3685.8	2141.2	1969	4571	5395.2	4985.6	4763.6	4496.8	4530.6
TM_0584:uptag	HSP30_F1::TCB3_F3	uptag	2619	2413	2246.4	2298.8	3142.4	3054.6	2656	2665.4	2767.2	2750.6	2717.2	2409.4	3103	3568.8	3005.4	3059.4	2748.6	2938	2605.4	3605.6	3167	2862	2602	2678.4	3209	3187.2	2652.4	3034.2	5225.2	6297.2	3669.6	3668.8	3984.6	3720.2
TM_0731:uptag	MSP1_F1::ALO1_F3	uptag	2902	2676	2729.6	2629	3299.2	3249.6	2912.8	3022.8	2996	3120.6	2990.4	3073.8	3885.8	3955	3125.8	3167	2923	2876.4	3563.6	3671.4	3312.6	3257.6	3019.4	3167	3696.4	3442.2	2633.6	2432.2	4760.6	5557.2	3956.2	3882.6	4240	4171
TM_3296:uptag	SSH1_F1::ERV25_F3	uptag	2403.8	2206.2	2151.8	2032.4	2542.8	2399	2414	2410.6	1973.6	2385.2	2651.8	2632.6	2577.6	3129.4	2398.2	2768.4	2792	2773.2	2859.4	2688	2713.8	2750.4	2618.6	2521.6	3052.8	2732.6	2060.8	1733.8	3199.6	3751.2	3845.6	3762	3705.4	3592
TM_2980:uptag	USO1_F1::USO1_F3	uptag	3292.4	2519	2540	2552.4	3325.6	3108.8	3409.4	3350.6	2924.4	2863.4	3143.8	3251	3698.4	3939.2	2922.6	3186.4	2978	2919.6	3211.2	3080.8	3028.8	3169.8	2903.8	2799	3257.6	3235	2868.4	3078.6	3363.6	3809.6	3854	3976	4033.2	4080
TM_3263:uptag	DEF1_F1::ADE17_F3	uptag	3080.2	2768	2862.8	3040.4	3723.4	3616.2	2507.8	2819	3239.2	3100.8	2001.2	2027.6	3436	3755	3112.6	3705.8	3204.4	3343.6	4597.4	4260.8	4333.6	4225	4022.6	3936.6	3913.6	4041.4	2278.8	3034.6	5126.6	6165.4	3104.2	2884.4	3809.2	3979.2
TM_3176:uptag	FTR1_F1::TCB3_F3	uptag	3132.8	2655	2652	2726.4	3478	3113	2935.6	3007.6	2960.2	3347.6	3204	3250.8	3329	3806	2609.8	2985.6	3776.6	3828.8	3203	3156.4	3500.2	3320	2955.4	2937.4	3147.8	2725.2	1798	1905	3639.2	4388.8	4236	4326.8	4138.6	4306
TM_3131:uptag	PHO88_F1::LAC1_F3	uptag	3021.4	2520.8	2517.4	2649.8	3011.8	2906.6	2986	3316.8	2471.6	2361.2	2049.6	1921.4	3426.2	3759.8	3092.4	2964.8	2032.4	2335.4	2813.2	2904.6	2536.2	2863.4	2887.6	2550.2	3357.4	3018	1074.2	1723.2	1574.6	2310.2	4443.2	4038.6	3948	4084.8
TM_0808:uptag	FTR1_F1::TPO2_F3	uptag	2246	2158.6	1771.4	1933	2361.2	2369.6	1719.6	1707.2	2898.2	2352	2565.4	2654.8	2185.6	2012.2	2128	2546.6	4078	4257.6	2671.4	3029.8	3138.8	3182	2807.2	2149.8	2466.2	3159.2	827.4	1873.4	2021.6	2079	4652.4	4303.8	3699.6	4166
TM_2331:uptag	PMC1_F1::ATG27_F3	uptag	2508.4	2284.2	2078.4	2008	2856	2656	2537.4	2235.2	2733.8	2343.2	2015.4	1779.4	3282.4	2945.6	2349.8	2492.6	2225.4	2407	2435.2	2287	1688.2	2027.2	2224.2	2012.2	2894.4	2865.4	1265.2	559.6	2818	3085.2	4033.4	3792.8	3611	4059.8
TM_0549:uptag	FMP45_F1::MSC3_F3	uptag	3120.2	2845.2	2938.4	2723	3651.2	3507.2	3040.2	3182	3133.2	3221.6	2947.6	2737	3870.6	3745.2	2868.4	2966.4	2838.4	3104	3995.6	3516.6	3586.6	3640.2	2705	2906.4	3381.4	3389.8	3106	2970.2	4548.4	5237.2	3710.6	3464.2	3725.2	3952.6
TM_0833:uptag	SFT2_F1::ATG27_F3	uptag	2936.2	2372.8	2413.4	2480.4	3245.6	3065.8	3175.2	2974.6	2974.2	2775.2	2492.6	2589.2	3585	3658.2	2575	2682.4	2789.4	2842.2	2754.8	3097.2	2895.6	3414.4	2784.6	2691	3259.2	3154.4	1489	1578.2	3475.8	3836	4482.6	3951.4	4090.8	4254.2
TM_3260:uptag	EMP70_F1::YMR010W_F3	uptag	3014.8	2460.8	2974.8	2801.2	3446.8	3244	3090	3249.2	2828.6	2945.4	3101.6	3176.8	3090.8	2941.4	3227.6	3317.2	3173.8	3143.2	3233.2	3377.2	2914.4	2730.4	2933	2773	3472.8	3289	1816.6	1783	2588.6	3039.8	4981.2	4378	3981.8	4116.4
TM_3191:uptag	PST2_F1::GPA2_F3	uptag	477.6	308.8	411.4	408.8	527.4	480.8	492	437.6	473	364.4	397.6	355.4	579.4	601.4	436	545.8	406	397.2	613	575.6	643.6	683.4	465	486.8	762.6	531.6	378.6	362.2	1273.6	1351	871.2	531.2	497.4	697
TM_4263:uptag	OLE1_F1::PPZ1_F3	uptag	2748.6	2175.4	2274.4	2205.2	2864.2	2528.8	3170	2717.6	2711.4	2741.6	2381.8	2634	3486	3530.6	2378.6	2428.8	2591.8	2585.4	2692.8	2485.6	2644.6	3110.4	2655.2	2584.8	3064.4	2977.6	1879.4	1468.2	3470.4	3874.4	4160.4	3424	3328.2	3818.4
TM_1864:uptag	YCR043C_F1::TVP15_F3	uptag	3275.2	2818.8	2807.4	2911.4	3645.6	3541	3791	3740	2927.2	3189.4	2849.6	2908	4242.4	4631.4	3082.8	3333.4	3323.4	2915.6	3478.8	3360.6	3517.8	3504.2	3369.4	3062.6	4143.2	3771.8	1960.2	1866.6	3330.2	3859	4629.4	4548.8	4676	4910.4
TM_2183:uptag	FTH1_F1::MEH1_F3	uptag	1012	736.2	535.6	763.2	859.8	811.8	777.8	776.8	894.2	796.6	926.4	961.2	1131.6	908.8	1149.6	970.6	1300.8	1292.6	1437.6	1480.6	1100.2	1399.8	1085.8	915.8	1529.8	1609.6	529	444	1418.8	1345.2	2642.2	2405	1576.6	1711.2
TM_4167:uptag	FTR1_F1::HNM1_F3	uptag	2018	1799.4	1644.8	1538.8	2367.8	2276	1301.8	1356.2	2806.8	2970.4	3068.2	3071.8	2111	2399	2281.8	2395.4	5043.8	5007.4	2613	3555.4	3440.6	3126.4	2396	2274.8	2977.4	2543.4	559.2	1099.2	2997.6	3341.6	4979.6	4918.6	3792.8	3798.4
TM_3028:uptag	YMR010W_F1::VPS5_F3	uptag	2880	2784.8	2711.8	2899.8	3783.8	3308.6	2603	2647.6	3124.4	2959.4	3301	3499	2948.6	2950.4	3150.4	3126.8	3242.2	2716.8	2912.2	3122	2571.6	3050.2	2916	2734.4	3511.8	3471.2	2065	2080.6	2960	2647.4	4501.6	3940.6	3861	4121
TM_3121:uptag	MEP3_F1::MEP3_F3	uptag	4154.2	3300.4	3811.8	3917.6	4306.6	4132.8	3381	3687	3369.8	3667.2	3710.2	3266.2	4679.4	4039.8	4218.6	4373	2829.4	3542.8	5039	4563	2809	2881.8	3457	3437.4	4693	4376.4	2181.4	2668.8	4729.6	5549	4959.2	5460.4	5236.2	4968.6
TM_1778:uptag	TVP15_F1::HXT1_F3	uptag	2029.4	1632	1542.8	1751	1965.6	2142	1911	1939.2	1514	2016.8	1541	1486.2	2230.2	2696.2	1931	2123	1462.6	1723.4	1830.4	1866.8	1751.8	1815.8	1808	1554.4	2313.8	2090.6	931.4	1180.6	1065.4	1055.2	3480	3097.2	3052.8	3213
TM_1038:uptag	OLE1_F1::ILM1_F3	uptag	4421.2	4006.4	3820	4550.2	4817.2	4880	3632.8	3718.2	4526.4	4539.2	3720.4	3733.2	5312.4	5288.8	4285.2	4715.8	4543.6	4591.8	5030.6	5280.2	4921.4	4069.2	4501.8	4300.4	5685.4	5017	2600.6	2568.4	4168.6	4237.4	6308.8	6693.2	6083.4	5915.2
TM_2124:uptag	SYP1_F1::SHS1_F3	uptag	2942.4	2589.6	2404.6	2677.6	3152.6	3002.2	2703.2	2595	2723	2732.2	2941.8	2858.2	3600.6	3505.2	2878.2	3049.6	2739.6	2637	3463.6	3200.4	2347	2995.6	2982.2	2816.8	3231.2	3300.6	1829	1839	4323	5039	3933.2	4054.2	4029.6	4147.6
TM_2881:uptag	DOS2_F1::YMR010W_F3	uptag	1642.2	1581.8	1444.4	1714.4	1860.2	1589.2	1060.8	1293.8	1499.6	1555.8	1525.2	1358.4	1506.4	1448.6	1831.4	2117.4	1591	1724.8	1723.2	1962.8	1480	1655.8	1598.8	1448.2	2174.2	2258.2	579.4	922.2	822.8	868	2748.8	2444	2438.8	2552.6
TM_3287:uptag	EHT1_F1::ALO1_F3	uptag	3614.2	2995.2	3216.4	3281	3976.4	3566.4	3709.2	3725.4	2825.2	3415.8	3387.2	3541.8	4154.8	4471.8	3432.2	3519	3359	3287.2	3575.8	3621.6	3807.8	3329.8	3467	3239	3721	3328.8	2715.8	2840.6	4660.2	5443.8	4218.2	3702.2	3679.2	3902.6
TM_3143:uptag	DID4_F1::SNF7_F3	uptag	4053	3015.4	3361.8	3248.4	4067.6	4297.8	3803.8	3718.4	3512.2	3764.4	2908.4	2464	4848.8	5076	3600	4003	3852.4	3503	4398.8	4093	3284.6	4112.8	3411.2	3255.6	4548.6	4185	3497.2	3143	3117.8	2956.8	5069.4	5391.4	4701.8	4550.2
TM_3883:uptag	MYO5_F1::MYO5_F3	uptag	4240	3657.6	3717.2	3765.8	4685.6	4126.4	4183.8	4389.4	3790	4100.2	4488.8	4532	4926.4	4864.8	4115.2	4078.4	4209	4052.4	4151.8	4299.8	4056.8	4059	4322.2	3971.6	4403.8	3944.4	3559.4	3657.6	4356	5054.2	4869.4	4742.2	4583.2	4896.8
TM_3252:uptag	PHO88_F1::OLE1_F3	uptag	1587.2	1546.6	1568.8	1382.8	1654	1630.2	1072	1163.6	1627.8	1444.8	1007.8	853	1634.2	1780.6	1542.2	1278.4	1851	1447.2	1982.6	2004.4	1757.8	1751.6	1799.2	1658.6	1925	1858.2	651.8	541.2	1118.8	1496.6	3492	3779.6	3495.4	3172.2
TM_2556:uptag	KRE27_F1::PIS1_F3	uptag	1866.4	1667.2	1568.6	1720.8	2194.8	1974.4	2093.4	2011	1808.2	1845.8	1569	1690.2	2288.8	2535.2	1703.4	1783	1257.6	1659.4	1464.8	1876.4	1718.4	2056.4	1789.4	1409.4	1951.4	2191.8	995	1023.4	1182.4	1601.4	3195.2	2939.6	2907.8	3020.2
TM_2083:uptag	MYO5_F1::LAS17_F3	uptag	2204.2	1854.2	1785.6	1617.6	2349.8	2264	2178.2	2177.2	2276.8	1879.4	2189.4	2296.6	2415.6	2933.4	1954.6	2316.6	1747.4	1423.6	2494.4	2163.6	2061.4	2667.4	2249.8	1969.8	2399.8	2459	1322.6	1313.4	2838.2	3356.6	3907.2	3752.4	3177.8	3468
TM_0787:uptag	TPO1_F1::MID2_F3	uptag	3736.2	3209.8	2909.4	3115.2	3949.8	3858.6	4014.8	3917.6	3318.2	3373	3217.2	3132	4578.2	4873.6	3183.8	3346	2480	2711.4	3412.6	3589.8	2883.6	3359	3282	2768.2	3985.8	3655	2089	2395.4	4185.2	4735	4825.6	4746.8	4565.6	4525.2
TM_3411:uptag	EHT1_F1::SNA3_F3	uptag	2106.8	1751.8	1811.8	1963.2	2522.2	2279.2	1716	1997	2222.4	2302.4	2186.6	1847.8	2091.2	2282.6	1591.8	1303.2	1913.8	1695.2	1927	2601.2	2218	2630.2	2262.2	2096.8	2535.8	2331.4	1218.8	1881	1556	1693	2925	2617.4	2476.2	2142.2
TM_3182:uptag	PHO88_F1::HXT1_F3	uptag	1897.2	1524.6	1729.8	1575.4	2105	1910.4	2314	2135.6	1896	1922.6	1335.2	1361	2608.8	2784.8	1759	1905	1400.8	1345.4	1625.8	1442.8	1935	2232.6	2022.8	1995	2063.8	2103.8	817	1149	922.4	1028.2	2847.2	2264.4	2262.8	2415.2
TM_3118:uptag	ERV29_F1::ERP5_F3	uptag	4356.4	3991.4	3965.2	4085.8	4503.6	4892.4	3680.8	3889.4	3992.2	4391.6	3428.6	2925.8	5183.6	5357.2	4206.6	4442	4138.2	4626.6	4834.8	4830.2	3824	3861.4	3835.4	3781.4	5045.2	4538.4	3203	4049.8	3885.2	4550.8	6533.6	6845.2	6113.2	5925.4
TM_3021:uptag	GPA2_F1::HNM1_F3	uptag	3688.2	3113.2	3157.8	3413	4331	3949.6	3235.2	3263.2	3391	3678.6	3941.8	3753.8	4430.8	4575.8	3802.8	3853.2	2969.4	2956.2	4490.8	4440.4	3874.4	3715.4	3393.4	3589.4	4278.8	3813.6	3196.6	3372.6	4952.8	5914.8	4750.8	4445	4540.8	4451.2
TM_4289:uptag	GPA2_F1::MID2_F3	uptag	3713.8	3177.2	3415	3368	4080.2	4229	3769	4118.2	3637.8	3830.6	3916.6	3900.6	4402.2	4942.8	3874.8	3894.6	3723.2	3771.6	4500.6	4211.6	3765.6	4000.8	3774.8	3706.4	4206.2	3773.2	3525.8	3653.6	4759.2	5605	4679.4	4727.8	4460.8	4575.8
TM_4054:uptag	KRE27_F1::PHO86_F3	uptag	3513	2784.4	2582.8	2863.4	3544.8	3505.2	2704.4	3380.6	3121.4	3349.4	3243.8	2898	3610.6	3795.2	3656.2	3698.6	3431.2	3408.4	4104.2	3566.6	3198.8	3624.8	3431.2	3193.6	4131.2	4015.2	1967.6	2351.6	2505.2	3008.2	5095.8	5109.2	5183.8	5257.8
TM_3366:uptag	SNF7_F1::SNF7_F3	uptag	2554.6	2667	2104.2	2515.6	3496.2	2452.4	1157.4	1197.4	3001	2932.4	1924.4	2283.4	2946.4	3192.6	2448	2626.4	2073.4	2353.4	2900	3285.8	2813.4	3040.6	2912.4	2815.4	3556.2	3477.2	1565.8	1742.2	456.8	961.4	3174.8	2881.2	3395.2	2962.2
TM_3194:uptag	NAP1_F1::RIM11_F3	uptag	3309.8	2610.6	2752.6	3157.8	3724	3518.2	3296.6	3550	2965	3139	3004.8	2925.8	3825.4	4075.8	3051.6	3339.2	2843.2	2692.6	3595.8	3368	3352.6	3187	3134.2	3089.2	3706.2	3125.2	2997.2	3249	2544.4	3171.4	4543.2	3996.4	4162.6	4263.8
TM_0846:uptag	ARP2_F1::ARC18_F3	uptag	2662.4	2274.8	2314.8	2366.2	2991.2	2778.8	2865	2890.6	2620.4	2710.2	2453.8	2563.4	3524	3668.4	2528.8	2797	2558.2	2607.2	2871.2	2998.8	2769.8	3147.8	2614.8	2545.2	3067.8	2758	1630.6	1556	3024.2	3643.8	4169	3782.6	3755.4	3868.4
TM_0409:uptag	PIS1_F1::OSH6_F3	uptag	3278.4	2544.6	2841.4	2936.8	3272.2	3111	2498.2	2998.4	2885.4	3092	2616.2	2504	3195.8	3587.4	2832.4	2881.4	2775	2481.6	2990	3282.2	2749.2	2380	2829.6	2769.2	3630.6	3485.6	1927.8	1440.4	2219.2	2170.8	4365.6	4291.8	4473	4440
TM_3218:uptag	ACB1_F1::ALO1_F3	uptag	938	798.2	879	933	1128.8	1026.2	1248.8	1084.2	829.2	979.6	799.2	904.2	1290.4	1530	871.2	888.4	808.4	827.2	1111.6	1104	1006	1041	903	920	1083	889.8	768	639.8	1363.6	1592.8	1748	1173.6	1351.8	1537.4
TM_2494:uptag	EHT1_F1::ERG7_F3	uptag	3355.4	2893.2	2944.6	2905.4	3878.2	3581.2	3487.4	3256.4	3556.6	3510.2	3242.2	3414.2	3638.4	4125.4	2942.4	3171.6	2750.4	2632.2	3684	3491.8	3407.4	3544.2	3250.2	2836.8	3966.4	3659.2	2563	2417.4	3309.6	3710	4618	4450.2	4484.6	4806.4
TM_1609:uptag	SSH1_F1::ORM2_F3	uptag	1971.2	1834.6	1874.2	1895.4	2275.4	2042.4	2119.2	2051.2	1766.6	1986.6	1562.6	1728.2	2584.4	2995.8	1932.2	1783.4	1598	1675	1988	2302.6	1361.8	2094	1664.8	1719.2	2143	2184	889.6	1173.8	2129.4	2730	3570.2	3295.6	3082.4	3306.4
TM_0698:uptag	DHH1_F1::NAM7_F3	uptag	3405.4	2921.4	3035.8	3131.4	3677.4	3462.8	3108.2	3025	2908	3194.8	3653.2	3471.8	4094.6	4085.2	3269	3401.8	2267.6	2491	3951	3803	3907.4	3194	3296	3078	3610.4	3317	2551.6	2242.2	3870.2	4755.8	4540.6	4148.8	4421.6	4134.2
TM_3045:uptag	HNM1_F1::RBD2_F3	uptag	2910.6	2524.6	2473.6	2725.4	3434	3202.8	2160.8	2478.4	2897.2	2826.6	2989.4	2479.4	3744	3708	3286	3306.2	2227	2654.8	3660	3438.4	2926.4	2714.2	2894.8	2706.2	3627.2	3110.8	1543.8	1851.8	2529.6	3051.6	4073.6	3937.6	4314.8	4196.8
TM_3195:uptag	FTH1_F1::VPS35_F3	uptag	4619.4	4278.4	4192.4	4232.4	4968.8	4958.2	4103.6	4235.4	4457.4	4281.8	4086.6	3932	4666.4	4830.8	4621.6	4530.6	4862.4	5533.8	4333.2	4998.4	4985.6	4667.6	4461	4538	5389.8	5122.4	3436.2	1742.6	5294.8	5642	4908.6	5581.6	6037.4	6445.8
TM_3232:uptag	HNM1_F1::YGR130C_F3	uptag	3554.2	2875.2	3175	3084.8	3853.2	3709.4	3787.8	3841.4	3073	3487.8	3456.6	3388.4	4182.6	4357.8	3402.6	3487.4	2970	2503.2	3752.8	3580	3666.2	3762	3338	3055.6	3551.2	3006.8	2264.8	2439.8	2770	3444.2	4333	3763.6	3882.2	4161.4
TM_0840:uptag	ERP1_F1::GOT1_F3	uptag	3007.2	2278.8	2442	2647.2	3184.8	3077.8	2657.4	2820.8	2479.6	2888.4	2286.8	2486.4	3446.2	3378	2573.2	2845	2699.4	2759.6	2884.8	3232.6	2435.4	2346.6	2269.4	2361	3320.8	2910.2	1877.8	2058.2	3118.4	3862.4	4110.2	3680.8	3742.6	3893.8
TM_3171:uptag	PST2_F1::TPO4_F3	uptag	3476.8	2790.8	3041.8	2904	3826.6	3458.4	4080	3728	3385.6	3359.4	2589.2	3065.2	4110.4	4327.2	2914	3214	2801	3038.8	3598.2	3101.8	3522	3636.8	3278	3327	3903.6	3437	3017.8	2958.8	3370.4	3833.4	4610.8	4293.6	4516.2	4679.6
TM_3196:uptag	SFT2_F1::YCR043C_F3	uptag	2411.4	2098.2	1932.4	2431	2781	2702	2444	2695.8	2622.2	2527.8	2751.8	2738.2	2968	3234.4	2521	2692	3065.2	2556	3035	2966.4	2933.6	2734.4	2404.4	2701.8	3192.2	2873.6	1476.2	1293.8	3649.6	4615.6	3806.4	3614.2	3651.2	3592.4
TM_1488:uptag	ELP2_F1::IKI1_F3	uptag	2908.6	2387.4	2169.6	2615.2	2816.4	2957.6	2189.2	2725.8	2515.2	2698.8	2782.4	2512.4	2849.6	3197.4	2732.4	2478.6	2169.6	2544.6	2982.8	3310	2783	2358.4	2406.6	2498.8	2879	3010.4	1642.6	1659	2346.8	2588.2	4238.2	4186.6	4269.8	4205.6
TM_2060:uptag	TPO1_F1::TCB3_F3	uptag	2604.4	2469	2266	2530	2849	2563.4	3084.2	2909	2192.8	2353.2	2212.8	2273	3330.6	3291.2	2296.4	2464.6	1537.8	2065.8	2714.6	2896.8	2862	2606.2	2325.4	2105.8	2695	2960.6	1507.6	1542	3747	4336	4039.2	3754.8	3506.6	3746.6
TM_3184:uptag	FTR1_F1::HXT1_F3	uptag	3071.2	2812.6	2896	3107.2	3494.2	3568.8	3056.4	3572.8	4073.8	3476.4	3123	3266	3659.6	3277.8	2968	3266.2	5670.6	5473	3107.2	3106	3740.8	4087	3580	3501.4	3716.4	3900.4	1882.2	2191	2669.4	994	5262.4	5372.6	4761.4	5354.2
TM_1863:uptag	HYR1_F1::ALO1_F3	uptag	1188.4	1086.6	1023.4	920.6	1356.4	1257.8	905.8	926.4	1315.2	1138.8	951	951.6	1346.2	1097.4	1159	1518.8	970	1286.8	1894.8	1933.6	1337	938.6	1385.4	785.6	1715.6	1431.8	581	190.4	3702.8	4452.8	1970.2	1512.8	2093.8	2389.8
TM_2930:uptag	ERV29_F1::GTT1_F3	uptag	2861.2	2348.8	2763.2	2521.6	2934.4	2855.2	2177.2	2199	2478.8	2658	1895	2051.8	2777.6	2584	2347.6	2079.8	1753.6	2459	3228.8	2821	2483.2	2283.8	2098	2022.4	2564.8	2759.8	1850.6	1645.2	2537	3113	3244.4	3737.4	3882.8	3774.6
TM_3158:uptag	SUR2_F1::ORM2_F3	uptag	1676.8	1459.4	1355.6	1338	1722.2	1690	1691.2	1800	1573.8	1628	1124.8	1287.8	2033	2165.4	1473	1599.6	1294.4	1270.4	1787.6	1436	947.4	1772.6	1353	1026.6	2201.2	2015.8	1148.8	1189	1709.6	1616.6	3424	3073.2	2566.2	2708.2
TM_3180:uptag	FTH1_F1::YDR352W_F3	uptag	1651.8	1212.6	1596	1425	2072.6	2067.2	1645.6	1688	1418.6	1428.2	1351	1390.4	1832.6	2034.6	1450.2	1516	1544.2	1508.2	1699.4	1870.8	1466.8	1491.4	1492.6	1436	1781.6	1699	1154.2	1142	1350.6	1476.4	2652.6	2389.4	2783.4	2671.2
TM_3178:uptag	PEP1_F1::TVP15_F3	uptag	1743	1280.2	1365.2	1528.8	1845.8	1678.2	1170.2	1450.6	1671.8	1541.6	1661.6	1400.6	1645.2	1569	1923.6	2045.8	1612.8	1890	2379.6	2098.8	2097	2263	1915.6	1785	2268.8	2284.4	1243	1188	2884.4	3733.4	3227.4	2957	3165.8	2879.4
TM_3181:uptag	DHH1_F1::MOT2_F3	uptag	3066.8	2542	2495.2	2651	3292.6	3106.2	2416	2681.6	2510	2876.6	2731.4	2767.8	3257.8	3693.8	2734.4	2786.6	2990.8	2919	3002	2727.6	2750.8	2859.2	2993.8	2682.4	3092.8	3148	1688.4	1570.8	3701.8	4343.6	3497.6	3426.8	3572.8	3644.6
TM_3133:uptag	FMP45_F1::TCB3_F3	uptag	3119.8	2845.4	2914	3020.4	3481.6	3147.2	2678.4	2755.4	3140.4	2977	3232.6	2743.6	3924.4	4075	3165.8	3476.4	3061.2	3112	4564.6	3732.6	5264	4964.6	3876.6	3507.4	3223	3322.6	3577.2	3071.4	5846	6704.4	3999.4	3661.4	4380.4	4273.2
TM_3135:uptag	ERG7_F1::SNA3_F3	uptag	3542.2	2750.4	2872.8	3204.6	3862.6	3592	3172.6	3344.6	3258.6	3474.4	3212.8	3104.4	4089.8	4235.6	3027	3202.4	3082.8	2794.2	3242.2	3420.6	2900.6	3140.4	3272.8	2955	3542	3563.2	1723.4	2455	2962	3842	4118.8	3873.2	4598	4345.6
TM_0503:uptag	MOT2_F1::DEF1_F3	uptag	2746.4	2847.4	2304.6	2811.4	2803.8	3226.8	2697.2	2754.4	2788.6	3042.2	2904	2691	3410.4	3266.6	3187.2	3290.2	3595.2	3440.4	3508.4	3189	3107.4	3336	2934.8	2934.4	3406.8	3607.2	2534.4	1609.6	4255	4656.2	3943.6	3407.2	3695.6	3671.6
TM_2075:uptag	SFB3_F1::RBD2_F3	uptag	900.4	613	656.4	690	1056.4	941.6	737.2	763.4	864.8	765	833.4	809	1249.4	994.6	853.2	996.4	710.8	596.2	688.6	1013.8	680.4	875.6	514.8	555.2	1312.4	839.2	396.4	385.8	586.6	731.4	2335.2	1652.2	1893.4	1790.6
TM_3945:uptag	ERP1_F1::SEY1_F3	uptag	3049.8	2649.8	2626	2506	3165.4	3237.2	2775.4	2964.6	2862	2700.2	3047.6	3311.8	3310.2	3638.4	3173.6	2914.6	2894	3109	3166	3013.4	2489.6	2887.8	2926.2	2991.6	3343.4	3199.2	1405.4	1895.2	3864.8	4477.4	4265.6	4288.4	3840.8	4226.6
TM_2636:uptag	AFG2_F1::AFG2_F3	uptag	3471.2	3071.6	3140.4	3214.8	3965.2	3392.6	3014	3237	3419.6	3482	2995.6	3285.8	3752.8	3535.8	3490	3527.8	3580.4	3645.8	3675.6	3830	3323.2	3435.6	3600.8	3415.8	3829.6	3723.4	1514.2	2221.4	3915.6	4603.2	4672	4682.4	4416	4463.4
TM_0937:uptag	DHH1_F1::EDC2_F3	uptag	3161.6	2698.2	2916.4	2899	3573.4	3545	2768.4	2979.6	3001	2928.8	2985.6	2789.2	3901	3751.2	2971.2	3165.4	3193.6	2964	4126.8	3644.8	3375.6	3066.4	3103.4	3363.2	3777.4	3375.6	2598.4	2735.4	3923.8	4613.8	3661.4	3946.2	3679.4	3777
TM_2737:uptag	QDR2_F1::MID2_F3	uptag	1807.4	1568	1429.2	1432	2208.8	1729.6	1373.8	1454	1806	1526.8	1691.4	1556.8	2438.4	2550.6	1826.4	1981.4	1361.8	1559.4	2171.8	2236.2	2086.4	1886.8	1612.4	1630.4	2224.2	1980	616.6	777	1997.8	2472.2	2997.6	2754.2	2650.6	2573.4
TM_1338:uptag	ARC35_F1::LAS17_F3	uptag	2081.4	1667.4	1664.6	1643	2347.4	2029.8	2327	2183.6	2220.2	2094.2	2124.2	1807.2	2542	2859.8	1793.2	2165	1589	1634.6	2434	2310.2	2046.8	2406.8	1888.6	1788.4	2193.6	2434	1249.8	1199.2	2640.8	3121.2	3744.4	3215.4	2893.4	3164.4
TM_0574:uptag	BBC1_F1::BBC1_F3	uptag	2345.6	1835.4	2004.4	1866.8	2451	2246.2	1995.4	2072	2445	2150	1963.4	2278	2781.4	2312	1976.8	2215	1896	1872.6	2424.6	2555.8	2287.6	2552.2	2313	1821.4	2058.4	2499.6	620.2	892.2	2822.2	3343	3676.2	3599	3133.2	3265
TM_3011:uptag	COT1_F1::COT1_F3	uptag	2249	1738.2	1767.4	1768.6	2375.6	2274.4	2518.8	2747.6	2361.4	2246.6	1921	2103.2	2888.4	2883.2	1997.2	2157.6	2413.4	2192.6	2112	2468.2	2322.8	2610.8	2315.4	1842.4	2683.4	2404.2	1145.8	1498.8	2982	3453	3947.6	3640.6	3236.8	3245.2
TM_0809:uptag	AKR1_F1::NEO1_F3	uptag	2567.6	2360.8	2315.4	2230.6	3002.4	2785.4	2059.6	2190.4	2303.2	2427.6	2368.4	2494	3045.2	3658.2	2626	2697.6	2598	2964.4	2911	2770	2643.2	2782.4	2764.4	2137.4	3032.8	2754	2425.8	1941.8	3523.4	4000	4184.8	3822.4	3543.6	3809.6
TM_2546:uptag	GPA2_F1::YGL108C_F3	uptag	1703.8	1233.8	1094.4	1574.2	1854.6	1555.4	1003.6	1425.8	1631.8	1802.6	1430.8	1512	1783.2	1778.4	1552.8	1773.6	979.8	1114	1912	2000.8	1626.6	2506	1505.2	1311	2364.6	2337.6	1143.2	1245.4	3848	4136.2	2823.4	2896.4	2677.8	3042.2
TM_2985:uptag	BEM1_F1::BEM1_F3	uptag	2165.6	1829.2	1804.4	1947	2289.8	2144.2	1654.2	1704	2119.2	2198.2	1627.6	1550	2571.4	2481	2273.2	1885.8	2289.8	1945.8	2513.6	2878.4	2650	2020.2	1811.2	2405.4	2505.8	2524.8	926	924.8	2810	3085.6	2799.8	2843.6	2838.8	2851
TM_3535:uptag	VPS29_F1::VPS35_F3	uptag	3136.2	2446.8	2404.2	2627.2	3389.8	2902.8	2914.4	3124.6	2954.8	2903.4	2880	2966.4	3620.8	3825.2	2915.2	2879.4	3206.6	2874.8	3197.4	2873.6	2878.8	2845.4	2802.8	2721.4	3257.2	3115	2733.4	2900.2	3288.6	3779.6	4087.2	3832.4	3829.2	3975.4
TM_4104:uptag	HSP30_F1::HSP30_F3	uptag	1472.8	1132.2	1473.6	1472.4	1913.6	1666	1336.2	1693.8	1354.6	1387.4	1486.8	1241.6	1833.6	1812.2	1496.4	1918	2195.4	1952.4	1650.6	2368.4	1449.8	1141.6	1301.4	1538.8	2025.4	1832.2	2694.2	4777	5954.4	6857.2	2643.2	2450.2	1987.8	1638.6
TM_3211:uptag	ARC18_F1::MYO5_F3	uptag	3842	3448.2	3143.8	2926.6	3815.2	4079.4	3223.2	3518.2	3824.8	3707.4	3667.6	3869	4446.6	4342.6	3565.2	3814	3431.2	3593.8	4831	4267.4	4085.8	3627.2	3503.4	3758.8	4620.6	3909.2	3001.6	2604.8	4534.6	4990.8	4971.6	5245.4	4996.6	5333
TM_0807:uptag	ERP1_F1::SPC1_F3	uptag	2477.8	2240.8	2390	2235.6	2920.4	2762.6	2021	1808.2	2911.6	2321.6	2167.8	1915.6	2854.8	2240	2579.8	2477.4	2325.2	2553.6	3578.8	2990.6	2990.6	2970.4	2645.8	3228	3250.2	3776.6	1182.2	969.6	3271	4089.4	4251.4	4339	4223.4	4011.2
TM_2998:uptag	GTT1_F1::SNA3_F3	uptag	2543	1809	1699.8	1780.2	2516.2	2551.2	1663.6	2316.8	2392	2504	1812.6	1587	2568.4	3026.8	1874	2019.8	1702.8	1611.4	2607.6	2431.4	2112.6	2822.8	1897.4	1993.6	2373	2529	1103.4	1251	2720.2	3168	3333.2	3070.8	3366.4	3448.6
TM_1378:uptag	GPA2_F1::YOR1_F3	uptag	2108	1876.6	2094.2	1976	2682.2	2045	2528.4	2227.2	2010.6	2262.2	1806.4	1916.4	2656.2	2686	2004.8	1882.6	1402.4	1640.6	2245.2	2451.4	2014.6	2318.8	1047.8	1670.2	2165.2	2347.2	1360	951.6	2490.6	2865.4	3397.4	2972.4	2673.2	3186
TM_3376:uptag	OLE1_F1::ERV25_F3	uptag	1668.6	1191.6	1511.6	1408.4	1906	1678.6	1924.6	1878.8	1466.8	1585.4	1225.4	1235.6	2364.4	2543.8	1420.8	1540.2	1777.4	1770.6	1648.8	1502.4	1535	1706.2	1389.6	1363.4	1832.6	1648.8	1128.8	912.4	2288.2	2665.2	3125.4	2392.8	1922.6	2397.8
TM_4195:uptag	ASP1_F1::ASP1_F3	uptag	3653.2	3424.8	3549.8	3452.2	4135.2	4112.6	3682	3802.6	3593.6	3848	3000.2	3023.8	3647.2	3952	3638.8	3770.4	3562.8	3587.8	3887.4	3920.6	3799.4	4002.4	3741.2	3633.8	4176.8	3889.2	2005	2180.8	3595	4113.6	4797.4	4255.6	4206	4492.8
TM_2911:uptag	FTH1_F1::FTH1_F3	uptag	3298.2	2425.8	2399	2837.4	3268.8	3179.4	2841	2846.8	2597.2	2858.2	2409	2317.6	3248.6	3481	2908.6	3013.2	3641.6	3473	3375.2	2967.4	2561	2827	3101.4	2901.2	3469.4	3130.4	1808.6	2022.4	3086.6	3794.6	3698.4	3928	3869	3882
TM_0402:uptag	PMC1_F1::VMA8_F3	uptag	3705.6	3200.8	3211	3696.4	4300	4201.6	3686.6	3476.4	3736	4091.6	3618.6	3440.4	4199.4	4569.2	3770.4	4036.6	3888.8	3844.4	4164.4	4186.6	3795	3684.4	3952.4	3340.6	4459.2	4219.6	1832.2	2294	5114.6	5919.2	4174	4822.6	5302.4	5143.2
TM_0625:uptag	PPZ1_F1::TPO4_F3	uptag	2702.4	2485.4	2329.4	2143.2	2966	2895.8	2099.2	2814.4	3004.6	2715.6	2340.2	2140	2877.8	3106.6	2595.2	2573.2	2479.8	2040.6	2434	3295	2644.2	2881.8	2782.6	2202.4	3052.8	3315.4	1415.2	1651	1752.4	1211.4	3939.4	4435	3976.4	4428.4
TM_1091:uptag	PST2_F1::YOR1_F3	uptag	2645	1955.2	2354.2	2395.2	2836.6	2771.8	3877.2	3656.2	2671.4	2598.2	2140	2555.4	3544.2	3868	2415.8	2621.8	1844	1469.4	2303.6	2845.8	2569.6	3229.4	2344.6	2258.6	3081	3078.8	1167.4	1036.6	2529.2	2968.8	3974.8	3580.8	3499.4	3935
TM_0805:uptag	TPO2_F1::TCB3_F3	uptag	2962.8	2219	2266.2	2075	2850.4	2749.6	1814.6	1622.2	2231.2	2215	2662	2345.8	2802	2966.8	2579.6	2731	1468.6	1846.6	3163.2	3091.8	3122.4	2924.2	3225.8	1974.2	2698.2	2766	1672.2	882.6	2986.4	3776.2	3763.2	3753.6	3413	3418.6
TM_3247:uptag	PHO88_F1::GOT1_F3	uptag	2302	2099.8	2302.4	2384	2973.2	2700.4	2079.4	2144.8	2336	2299	2015	1574.8	2315.2	2332.4	2421	2355.8	2251.2	2827.4	2850.2	3421.8	2185.8	2542	1993.2	1934.8	3220.2	2892.8	548.8	1411.4	2462.8	2988.8	4481.8	4299.8	3845.8	4277.4
TM_3243:uptag	ARC19_F1::SRV2_F3	uptag	2072.6	1382	1365.4	1575.6	2318.8	1904.2	1556	1662.6	1511.6	2022.4	1496.4	1729	2519.8	1960.6	1721.2	1754.2	1135.4	1357.8	2420.4	2662	1950.6	1880.4	767.8	1544	2165.6	2131.6	1002	1219.2	1748.4	2173.4	3130	2785.8	3191.4	3007.6
TM_2539:uptag	YGR054W_F1::NAP1_F3	uptag	1342.8	1078.4	1097.4	1167.2	1632.2	1378.4	1151.2	1338.6	1211.4	1164.8	1212	1181.6	1658.6	1683.6	1142.4	1284.2	1130.8	914	1259.6	1513.4	1062.2	1742.4	1269	994.4	1691.6	1316.8	581.6	859.8	1226.8	1328.8	2870.2	2404.4	2576.2	2672.6
TM_4199:uptag	MUP1_F1::PPZ1_F3	uptag	2147.8	1801.4	1859.4	1851.2	2318.2	2156.4	2220.8	2202.4	2035	1966.8	2203.6	2458	2994	3029	1995.8	2021.4	1820.4	1775.4	2487.4	2184	2067.4	2386.4	1905.6	1811.2	2173	2086	1845.2	1702.8	2553	3137.2	2269.8	2127	2334.8	2494.4
TM_3803:uptag	ORM2_F1::ORM2_F3	uptag	1423.6	1056.4	1245.4	1258.6	1510.2	1271	753.4	882.6	1405.4	1541.8	1108.6	1089.2	2201	2232.8	1233	1149.8	1440.4	1198.4	1722	1447.2	1280.2	1593.4	1334.6	1181	1818.4	1614.2	1096.8	1014	2053	2732	2967.2	2374.4	2073.6	2299.8
TM_3020:uptag	LSM6_F1::LSM4_F3	uptag	2083.8	1902.6	2130	1823	2452.6	2249	1653.6	1709.2	1706.2	2050.4	1623	1536	2231.8	1900.6	1836.4	2133.4	1831.6	1878.2	2734.8	2964.8	2344.8	2686.8	2439.6	1911.8	2400.8	2328	1621.6	2427.4	3961.4	4648.6	3316	3499.4	3860.6	4123.8
TM_3764:uptag	QNS1_F1::QNS1_F3	uptag	4386	3945.8	4130	3791.4	4814.8	4760.6	3742.8	4335.6	3910.6	4273	4167.6	4233.8	4670.6	4796	4093.6	4238.2	4241	3998.4	4780.6	4603.2	4702.8	4501.2	4368.8	4398	5110.6	4312.8	3591.6	3912.6	4491.6	5020.4	5137.4	5600.6	5971.6	6055.4
TM_3216:uptag	DBP2_F1::UBP10_F3	uptag	1774.6	1358.2	1361	1211.2	2060.8	1775	1426.8	1774.6	1431.8	1420.6	1257.8	1276.6	1791.8	1926.2	1372.6	1504.6	1299.6	1142.2	1982.4	2080.8	1520.6	1953.8	1447.6	1629.6	2193.4	1828.8	887.2	509.8	1993	2318.4	3055	2752.4	2671.6	2875.2
TM_0912:uptag	PMC1_F1::VPS35_F3	uptag	1974.8	1663	1793.6	1607.8	2324.8	2365	1411	1404.2	1903.2	1785.2	1818	1598.2	2039.4	2298.8	2164.4	2461.4	2302	2097.4	1875.4	2868.6	2226	1716.4	1688.8	1765.6	2173.6	2038.4	1063	880.6	2432.2	3130.6	2950	2919.2	3451.2	3357.2
TM_0830:uptag	SFT2_F1::FTH1_F3	uptag	3275.6	2803.2	2671.2	2900.6	3209.4	3123	2199.4	2785.8	3174.4	2763	2197.2	2210.2	3567.8	3532.4	3326.8	3075.8	3577.6	3571.8	3821	3373	2540.2	2554.6	3359	2715	3830	3871	1799.6	1043.4	2859.4	3415	4246.6	4757.8	5028	4243.6
TM_3264:uptag	CKA1_F1::CKB2_F3	uptag	1501.8	1250	1334.6	1258	1577.8	1549.4	1815.2	1846.4	1479.6	1613.4	1062.6	1404.4	1962.6	2004.6	1431.8	1449.8	984.8	1136.8	1739.4	1585.6	1380.4	1769	1286.2	1147.4	1721	1770.4	1006.2	592.4	1310.4	1837.4	2839	2357	2523	2732
TM_3200:uptag	TPO1_F1::YLR413W_F3	uptag	2929.2	2449.2	2542	2882.6	3218	3140.2	4278.4	4335.8	3414	2643.8	2370.6	2540.6	4874.4	5161.8	2801.6	2655.2	2281.8	2053.8	2955	3454	2548.8	2965	2942.4	2820.6	4057.8	3699.8	1382.6	673.6	1333.2	1355.2	5655	5664.6	4415.6	4892
TM_3202:uptag	USO1_F1::GRH1_F3	uptag	3790.6	3010	3263.8	3345.8	4313.6	3977.6	3860.6	3710.6	3246.4	3692.6	3967	3583.6	4445.6	4830.8	3447.6	3619.6	3466.2	3545.4	3747.4	3531.8	3579.2	3561.4	3502.2	3393.6	4119.8	3663.8	2669.2	3247.4	3587.6	4305.2	4854.6	4522.4	4767	4836.2
TM_3756:uptag	GTR2_F1::MEH1_F3	uptag	2493.4	2276	2188.4	2224.2	2885.8	2316	2027.8	2367.2	2510.8	2446.2	2403	2328.6	2691.2	2597.4	2755	2647.2	2451.6	2743.2	3197.2	3287.8	3156.4	2470.6	2890.2	2720.8	3293.4	3018.4	1901.2	2192	4066.2	4845.6	3413	3352.4	3172.6	3453.8
TM_3414:uptag	CDC39_F1::CDC39_F3	uptag	1522.2	1015.8	1092.2	1197.4	1526.6	1581.2	874.2	1064.2	1433.4	1432.4	1749.4	1637	1454.8	1497.4	1396.4	1599.2	1558.4	1517	1940.8	1564.6	1936.8	1341.8	1743.8	1618.2	1815.4	1786.8	988.4	1017	1816.6	2523.8	2114.2	2141.8	2114.2	1717.8
TM_3101:uptag	RTN2_F1::RTN2_F3	uptag	3200.8	2534.8	2836.8	2683.8	3581.4	3149.8	3195.2	3120.4	2532.8	2941.4	2637	2852	3228.4	3178.8	2863.8	2873.2	2784.8	2793.6	3849.8	2767.6	5162	4630.2	3256.4	3325.4	2985.6	2704	3147.2	2807.2	4521	5200.4	3819.2	3940.4	4398.6	4417.2
TM_2907:uptag	FMP45_F1::YGL108C_F3	uptag	3052	2534.8	2830.2	2786.2	3169	3042.6	2838	2959.4	2654.8	2952.2	2656	2638.2	3647.2	3542	2916.2	2965	2662.2	3015.6	3534	3462.8	3421.2	3419.4	3064.8	2933.2	3215.6	2777	2979.6	3144.2	4231.6	5227.2	3658.6	3293.8	3764.2	3852.4
TM_1011:uptag	ERV29_F1::SEC61_F3	uptag	2462.8	1917.2	1944.6	1942	2561	2420	2056.8	2507.4	2467.8	2316.4	2382	2414.4	2839.4	2976.8	2507.2	2614.4	2134.2	2304.4	2520	2169.4	2272	2490.4	2467.2	2115.6	2797.8	2870.8	1550.6	1484.4	2797	3260.6	4196	3887.2	3473.8	3746.2
TM_2964:uptag	SYP1_F1::LAS17_F3	uptag	2910.6	2513	2630.8	2683.6	3481.8	3110.6	2372	2635.6	2771.8	3011	3269	2894	3380	3250	2887.4	3009	2563.4	3127	3864.4	3869	3528.4	3339.2	2943	2893	3889.4	3334	1192.2	1729.2	4060.2	4794	4677.6	4774.2	4288.4	4383.8
TM_0910:uptag	BBC1_F1::MID2_F3	uptag	2348.8	1795.4	1988.4	1827.4	2618	2461.8	2263.2	2179.8	2280.6	2187.8	2575.2	2516.6	2906.2	3092.8	2257.8	2473.2	2075.6	1884.4	2688.4	2028.2	2162.8	2469.2	2427.2	1980.2	2832.8	2543	1184.4	1232.4	3068.4	3345	4140.6	3674.6	3450.2	3621.4
TM_3205:uptag	CDC39_F1::LSM3_F3	uptag	3914.4	3181.4	3493	3836	4425.6	4098.6	3912.8	3711	3374.8	3733	3453.4	3607.2	4471.6	4762.2	3617.4	3619.6	3414.6	3902.8	3968.6	3987.2	3822.4	3475.2	3716	3549.4	4009.2	3634	3182	3135.8	3407.8	3912.2	4216.6	4016.8	4583	4598
TM_1384:uptag	TVP15_F1::SEC26_F3	uptag	2021.2	1769.6	1588.4	1941.8	2037.8	1911.2	1522.8	1498.6	2069.8	1815.2	2046.8	2122.2	2000	2037.4	2132	2434.8	2039	1763	2215.6	2563.6	2126.6	1862.6	2475	1823.2	2993.2	2601.4	735.8	1305.6	2386.8	2906.8	3916.8	3609	3323	3748.8
TM_4176:uptag	VMA13_F1::VMA13_F3	uptag	2473.8	2162	1763.8	1935.4	2555.2	2684.2	1599.4	1901	2081.6	2276.2	1392.2	1106.4	2385.8	2253	2121	2427.4	2244.8	2078.2	3056.4	3305.6	2954	2524.6	2385	2498	2525.6	2244	1765.2	978.8	3491.6	4256.8	2629.8	2076	4074.2	3994.4
TM_2987:uptag	RRP5_F1::BRX1_F3	uptag	3018.4	2728.8	2533.2	2721.8	3253	3240.2	2531.6	3014	2937.6	3053.4	2308.2	2375.8	3177.6	3408	2758.8	3084.4	3081.2	3164.6	3446.6	3853	2946.2	2963.4	2965.4	2798	3295.2	3220.4	2585.2	3089	2720.6	3023.2	5001.8	4829.6	3920.6	4572.8
TM_4298:uptag	TVP15_F1::TVP38_F3	uptag	2121.4	1754.2	1584.2	1721.2	1931.6	1966.6	1634.8	1431	2146.6	1976.6	1943.4	1794.6	2130.2	1763.2	1946	2355.8	2460.8	2248.6	2142.6	2772.8	1920.6	2038.2	2475.2	2057	2928.2	2985.2	1182.6	1141	2370	2659.4	3308.2	3414.2	3308.4	3445.8
TM_3359:uptag	PST2_F1::SFK1_F3	uptag	2458.2	2128.8	1961.8	2091	2647.6	2532.8	2465	2480.4	2475.8	2059.2	1662.2	1805	2758.2	2687.2	2627.2	2594	2174	2497.2	2575.6	2465.4	2882	3175.6	2550	2505.8	2960.6	2872.6	1843.2	1739.4	3063.8	3396	3520.6	3084.6	2933.4	2988
TM_3245:uptag	PEP1_F1::FTH1_F3	uptag	2337.4	1809.6	1805.6	1802.8	2417.8	1928.2	1965	1743.6	2063.8	1869	1879.6	1741.8	2658.2	2744	2028.6	1964.8	1970.8	2022.6	2607.8	2123.6	2134.2	1933.2	2012.6	1980.6	2415	2494.2	1248.6	1056.2	2178.8	2221.8	2779.6	3102	3310.4	3361.4
TM_2956:uptag	ARF1_F1::TVP15_F3	uptag	1481.8	1291.8	1262.6	1335.6	1513.8	1465.4	1736	1462.6	1829.8	1391	1051.2	1316	1869.2	1947.4	1413.8	1690.8	1478.6	1358.4	1727.6	1478.2	1470.2	1900.6	1300.8	1234.2	1969.8	2013.2	1444.8	1134.8	2652.2	2790.2	2776.2	2468.6	2006.8	2437.2
TM_2999:uptag	GTT1_F1::PEX11_F3	uptag	2607	2417.8	2391.2	2479.2	2906.4	2754.2	2962.2	3214	2827	3021.4	2167.6	2349.6	3742.6	3824	2583.8	2664.4	2681.8	2524.2	3118	2969.4	2982.2	3150.8	2611	2596	3236.4	2916.6	1445.8	1662.6	3941	4753.4	4213.8	3786.2	3804.8	3960.6
TM_3219:uptag	HMG2_F1::HMG2_F3	uptag	1860	1512.6	1537	1450.4	2073.2	1736.6	2081.4	2028.6	1896	1800.2	1800.6	2008.2	2303	2490	1641.2	1781.2	1696.4	1573.2	1829	1640.8	1742.4	2086.6	1830.2	1642.8	1736.8	1817.6	1116.8	730.4	1825.2	2388.4	3245.8	2535.6	2392.6	2739.4
TM_4247:uptag	VPS35_F1::VPS5_F3	uptag	4460.6	3734.2	3897.8	4036	4663.6	4477.2	3469.6	3887.6	4032	4053.8	4782.4	4399.4	4471.2	4408.6	4280.8	4563.8	4676	4459	5181	4972.8	4540	4442.2	4822.4	4360	4702.6	4993.8	3157.2	3574.2	4166	4624.6	4979.6	5396.2	4942.4	4755.2
TM_3179:uptag	CHS3_F1::KEX2_F3	uptag	2989.2	2767.6	2317.6	2651.2	3215.4	3028	2315.2	2462.8	2843.2	2944	2397.8	2113.8	2286.2	2499.6	2890.8	3136.6	2553.6	3154.4	3326.8	2979.4	3278	2886.4	2884.6	2687	3560.2	3593.2	1698.4	1423.8	2895.6	3271.6	3896	4335.4	4425.8	4672.4
TM_0639:uptag	SFT2_F1::PMC1_F3	uptag	2653.4	2512.4	2009.2	2121.8	2937.8	3223.2	1642.6	1928.4	2382.6	2612.6	1996	1763.2	2458.2	2812.8	2713.4	2562.6	2530.6	2149	3106.2	3200.2	2365.6	1768.8	2268.2	1683.2	3341.8	2996.4	1125.6	1135	2550	3139.2	3543.2	3557.6	3723.8	3861.6
TM_3726:uptag	ERV25_F1::GOT1_F3	uptag	2253.6	1537.6	1816.8	1551	2132.8	2060.6	1745.2	1829	1704	1704.2	1532.4	1683.8	2293.4	2491.6	1950.2	2039.2	1829.4	1866.8	1971	1944.6	1845	1626.4	1846.8	1746.8	2218.6	2207.4	1399	1508.6	3142	3464.2	4057	3578.4	3286.6	3035.8
TM_2982:uptag	CYR1_F1::CYR1_F3	uptag	2582.8	2060.4	2134.4	2259.6	2788.6	2503.2	2855.8	2841.6	2660.4	2463.4	2332.6	2518.8	3084.8	3409.6	2137.2	2562.6	2081.8	2267.2	2623.4	2385.8	2072	2702.8	2479.8	2111	2761.8	2596	1897	2170	2853.6	3213.2	4138.4	3696.8	3837.6	3890.2
TM_2884:uptag	PMC1_F1::VPH1_F3	uptag	2070.2	1836.6	1901.6	1978.6	2369	2456	1774.8	2022.4	1931	2170.6	1585.2	1444.8	2657	2773	2047	2315.8	1673.2	1914	2227.2	2781.4	2025.2	2334.8	1967.2	1779	2865.2	2538.8	1590	1087.8	1947.4	1984.4	3366.2	3007.8	3312.2	3205.8
TM_3077:uptag	GCN1_F1::TPM2_F3	uptag	1702.6	1438.8	1293.6	1216.2	1939	1430	1199.8	1386	1543	1512.6	1690.4	1598.8	1451.8	1481.4	1338.4	1521.6	1009	1191.2	2064.4	1634.2	1812.4	1888.2	1720.6	1648.6	2227.6	2150.6	517.6	819.4	1259	1856	4293.2	3038.4	3085.2	3108.8
TM_1127:uptag	DID4_F1::DID2_F3	uptag	4140.4	3582.6	3451	3298.4	4463	4350.6	3421.4	3943.6	4018.2	3910.8	2866.2	2745.6	5348.6	5061.2	3977.6	3907.4	3485.2	3828	5082.4	4227.6	3906	4167.4	2963.2	3476.4	4374.8	4272.6	2668.4	2533.8	2455	2947	4505.8	4703	4331.6	4749.4
TM_4217:uptag	PMC1_F1::VMA13_F3	uptag	1994.6	1837.2	1695	1771.8	2274.8	2249.4	1811.4	1925.2	2077.4	2163	1673.6	1711.2	2525.4	2705	2318.2	2239	2241.8	2506	2907.2	2764	2316.2	2416.6	2210.6	2174.4	2911.4	2416.8	1266.8	1086.8	3372	4298	3466.6	3185.4	3505.4	3560.6
TM_3262:uptag	SEC7_F1::DNF1_F3	uptag	1866.2	1591.4	1489.2	1412.2	1674	2030.8	1293	1519.8	1681.8	1409	1598.2	1454.4	1807.8	1580.8	2237	1915	2439	2114.2	2829	2676.8	2146.4	2109.8	1913.6	2289.6	2758.2	2396	500.8	606.8	2904.6	2887	3494.6	3689.4	2785	2830.4
TM_1117:uptag	MEP1_F1::TCB3_F3	uptag	2150	1821.6	1673.6	1669.4	2177.4	2069.6	1752.8	1764	2101.2	2158	2103.8	1977	2558.2	2377.2	2323.6	2260	1669.2	1417.8	2910	3140.6	2289.2	2900	1947.4	2244	2607.8	2329.4	1057.4	930.4	4111.8	4841.2	3517.6	3254.2	3085.6	3467
TM_4052:uptag	TPO2_F1::PDR5_F3	uptag	3995.2	3565.6	3513	3608	4531.8	4460.4	4261.6	4614	3966.2	4006.2	3638.2	3524.8	5267.6	5323.2	4239.8	4103.6	3319.4	3212	4308.6	4184.4	3793	4070.8	3926	3677.8	4536.6	4226.2	3311.2	3874	3073.2	3238	5156.2	5020.6	4841.8	4759.4
TM_2990:uptag	PEX10_F1::PEX11_F3	uptag	2751.6	2303.8	2386.8	2277.8	3164	2805.2	2912.8	2707.4	2652.2	2886.6	2154.8	2551.4	3261.2	3440	2434.2	2597	2214.4	2415	2694.4	2858.4	2409.8	2399.2	2509.8	2241.4	3019	2931.2	1748.8	1865	2862	3435.6	3696.2	3401.4	3807.8	3800.6
TM_4177:uptag	ERV29_F1::ERV41_F3	uptag	2935	2547.8	2550.6	2615.4	3241	2871.4	2817.2	2739.8	2347.2	2915.2	2491.2	2462	3422.6	3675.2	2881	2968.4	2485.8	2325	3199	2792.4	2751.6	2653.4	2790.8	2587.2	3158	2830.6	1557.4	1935.2	2736	3402.2	4386	4183.4	4210.6	4372.4
TM_4301:uptag	GPA2_F1::YLR326W_F3	uptag	3944.6	3484.2	3449	3492.2	4216.8	4220	3684.2	3908.2	3557.6	3900.2	3508	3398.4	4431	4458.6	3582.8	3897.6	4270.4	4390.4	4390	4352.8	4287.2	3807.2	3995.8	3950.6	4378.6	3933.2	3450.6	3403.2	5284.2	6421	4844.6	4685.4	4589.4	4985.6
TM_3383:uptag	SPA2_F1::SPA2_F3	uptag	3755.8	3304.8	3315.4	3248.8	4247	4125	3842.8	3782.4	3623	3676.8	3683.6	3580	4297.6	4611.2	3726	3816	3620.4	3456.2	3736.6	3900.8	3640.4	3587.6	3661.2	3311.6	4005.8	3832.8	2369.4	2823.8	3830.8	4473.6	4678.2	4735	4592.6	4651.6
TM_0481:uptag	PDR5_F1::PDR5_F3	uptag	3355.2	3166.4	3377	3250.4	3866.6	3753.6	5216.4	5138.4	3254.2	3216	2903.8	2899	5137	5404.6	3489.2	3364.6	1615.8	2843.2	3876.8	4051.4	3319.6	3305	3515.4	3269.8	4439	4057.6	2821	2616	2312	2566	4681.2	4367.8	4545.2	4682.4
TM_3023:uptag	PHO88_F1::SUR2_F3	uptag	1797	1280	1298.2	1251	1616	1353.2	1061.4	1143.4	998.8	1384.6	1077.8	828.2	1346	1372.4	1620.6	1621.6	705	1033.2	1946	2129.8	1472.6	1084.2	1338	1597.8	2156	1737.2	725	632.6	1096.4	1413.8	4712.8	4454	3314.6	3146.4
TM_3871:uptag	PHO88_F1::YKL088W_F3	uptag	2641.8	2327	2115.6	2290.6	2973.6	2852.2	2234	2275.4	2604.4	2350	2733.8	2629.6	2462.8	2501.8	2435.2	2839.6	2634.8	2513.2	3142.4	2766.2	2698.8	2584.6	2676.2	2534.8	3192	3169	996.2	1404.6	2952	3167.4	3911	4217.6	3690	3754.6
TM_1142:uptag	AKR1_F1::PIN2_F3	uptag	3632.4	3016.2	3171.4	3443	4267.2	3940.8	2957.6	3253	2857.2	3504.8	3292.8	3013	3799.8	4075.8	3180	3240.8	2868.6	3331.6	3649.4	4026.8	3046.8	3099	3094	2649.8	3919.4	3561.8	2434.6	1891.2	3351.2	3941.4	4841.4	4529.2	4834.2	4779.2
TM_2483:uptag	FTH1_F1::HXT1_F3	uptag	2180	1729.8	1768.6	1730.6	2346	2107.6	2150	2198.4	2221	1928	1621.2	1618.4	2650.2	2710.4	1826	1882.2	1672	1709.2	1894.2	2226.8	1839.4	2187.8	1673.2	1743.4	2388	2395	1050.8	1295	1302.4	1736	3134	2930.6	3146.8	3193.8
TM_4094:uptag	PEX13_F1::PEX11_F3	uptag	2468.2	2111	2001.8	1996	2680.2	2623.6	2398.8	2492.4	2642	2604.2	2106.6	2278.8	3106.8	3169.6	2345.6	2634	2355.6	2478.6	3013.8	2642.2	2428.8	2627.2	2645.8	2280.4	2957.4	3064.2	1511.6	1488.6	2919.2	3269.4	3811	3365.8	3533.2	3748.8
TM_0525:uptag	MUM2_F1::MUM2_F3	uptag	3872.8	3397.6	3454.8	3565.4	4295.4	3972.2	3454.2	3723.8	3187	3732	3298.4	3289.4	4190.6	4102.4	3348.6	3598	3256.4	3467.4	3953.6	3918.8	3305.2	3326	3407.8	3224.4	4107	3795.6	2668	2441.6	3493.2	4346.8	4226.6	4661.4	4981.8	5133.6
TM_0951:uptag	ERP1_F1::SUR2_F3	uptag	2413	1724.2	1815.2	2047.6	2711.6	2120.2	1584.2	1884	2226.2	2229.4	1633.4	1577.8	1955.8	2173.6	2079.6	2404.4	1857	1752.6	1974.8	2739	1766.8	2350.4	1538.6	1607.6	2998.6	2780.4	1048.6	1089	1950.2	2141.6	4447.4	4391.2	3606.2	3468
TM_3765:uptag	NST1_F1::NOT3_F3	uptag	1670.8	1301	1373	1407	1736.4	1963.4	1659.6	1599.8	1683.6	1711.2	1416.2	1483.8	1853.6	2082.6	1759.4	1582.6	1697.6	1619.6	1583.2	1734.6	1370.8	1652.6	1395.8	1368.6	2181.4	1759.8	1029	942.8	2051.4	2502.8	2742	2356.4	2643.6	2823
TM_1069:uptag	YLR326W_F1::TCB3_F3	uptag	3171.8	2470.2	2741.6	3001.8	3384.8	3223.4	2829	2848.2	2797.4	2874.2	2887.6	2974.4	3487.2	3720	2842.4	2846	2952.8	2788.4	4066.4	3169.6	3448	3628.4	3070	2277.2	3204.2	3291.8	1254.6	1895.2	5117.2	5786.2	4797.6	4226.4	4696.4	4699.8
TM_1108:uptag	CDC36_F1::NOT3_F3	uptag	3189	2582.2	2582.2	2513.2	3426.8	3149.8	2724	2917.4	2836	3005.4	3301.4	2975	3439.2	3850.4	3001.2	3228.8	2821.2	2449	3216.2	3246.8	2719.4	3046	3055.6	2310.8	3035.2	3064.6	1238.6	1601	3122.6	3446.6	4148.2	4275	4377.4	3870.2
TM_1059:uptag	VMA6_F1::VMA13_F3	uptag	2446.2	1981.4	2202.8	2222.8	2525.6	2366.6	1484.6	1705.2	1782	2145.8	1330.6	973.8	2291.2	2274.2	2001.4	2257.8	1927.6	2431.2	2174.4	2871	1656.6	1346.8	2422	1958.2	2252.2	2900.8	1112.2	547.2	1227	1748	3128	2988	3442.6	3549.4
TM_3410:uptag	PHO88_F1::PIS1_F3	uptag	2356	1898.8	1772.6	1888.8	2598.6	2297.2	2051	2163.8	2193.8	2164.4	1707.4	1816.8	2371	2690.6	2226.6	2330	2278.2	1961.8	2040.6	2414.4	1821	1941.8	2254.2	1868	2469.4	2466.2	1073.2	1367.4	1126.8	1405.4	3901.8	3810.4	3327.2	3457.2
TM_0458:uptag	DHH1_F1::MPT5_F3	uptag	2485.8	1345.6	1329	2113	1698.4	1858.6	1163.6	1320.8	1987.4	2010.8	1853.4	1939.6	1628.2	2155.2	1826.2	1973.6	2543	2154	3293.4	2770.2	2273.4	1873.4	978.4	1760.8	2735.6	2969.6	636	955.8	1970	2487.4	3422	4093.8	3079.6	3105.8
TM_2894:uptag	ARC18_F1::SRV2_F3	uptag	2041.2	1782.6	1575.2	1693.6	1798.6	1573	1836.8	1915.8	1680	1790.8	1697.4	1748.6	2172.6	2416.6	1783.8	1556.8	1123.4	1814.8	2102	1628.2	1812.8	1792.4	1837.8	1615.2	2189	2109	680	359.4	2586.2	2893.2	2816	2990.8	2978.8	2981.2
TM_3709:uptag	SKI8_F1::ADE17_F3	uptag	2391.8	1663.6	1890.2	1913.8	2455.4	2409	2068	1944.2	1712.8	2137.8	1635	1747.8	2624.4	3162.8	1999.6	2179.6	1682	1741.8	2702.8	2488.2	2226.4	2418.2	1975	1992.6	2530.8	2191.4	1047.2	904.8	2617.2	3345.4	3171	2907.6	3279	3264.2
TM_4017:uptag	EHT1_F1::PPZ1_F3	uptag	995.2	817.6	809.2	716.8	1193	1084.8	1209	1217.2	991	893	1066	1118.2	1419.4	1564	1068.8	1138.2	900.2	723	526	1012.4	854.8	1153.6	916.4	837.2	1238.6	1064.2	412	480.4	921.6	1180.4	1958.8	1628	1757.4	1776.8
TM_3107:uptag	DHH1_F1::CAF40_F3	uptag	2519	2151.8	2370.4	2243.6	2881.6	2659.6	2300.2	2559.6	2473.2	2805.4	2877.4	2715.6	2999.4	3015.2	2727.2	2818.6	2970.4	3068.2	3127.4	2808.4	2825.2	3018.8	2571.2	2614.2	3234	2812	1583.2	2143.8	3590	4158	3630.6	3300	3363	3583.4
TM_0569:uptag	MSC7_F1::ORM2_F3	uptag	3798	3492.6	3667.6	3638	4230.4	4177.6	2572.4	3011.2	3203.4	3479.2	3363.8	2897.4	3883	3674	3767	3544.8	1934.4	2371.6	4492.6	4269.4	3376.8	3310	2766.8	2080.6	3857.2	3902.2	2145	1881	3414.6	3716.8	5296.8	5108.2	5014.4	5270.2
TM_3433:uptag	NST1_F1::CAF40_F3	uptag	2220.6	1949.4	1894.2	2089.6	2663.2	2478	1709	1698	2133.2	2201.2	2122	1922	2274.2	2165	2430.6	2568.2	2131.4	2592.8	3084	3378.8	2552	2233.6	2280	2107	3087.6	2873.2	744.4	1153.8	2799.4	3351	3800.2	3768.6	3678.2	3639.8
TM_0907:uptag	HSP30_F1::GPA2_F3	uptag	2914	2170.8	2282.6	2632	2744.4	2711.8	2028.6	2273.8	1973	2548.6	1725.2	1754	2869.2	3288	2315.2	2320	1921.6	2394.2	2554.2	3135.6	2222	2009.8	2126.4	1954.2	2443.4	2294.2	2258	2508.6	4080	5025	3364.8	2883.2	3230.4	3349.6
TM_3939:uptag	SSD1_F1::YGR054W_F3	uptag	1992.4	1729.6	1590	1493.2	2178.6	2138.8	1984	2398.4	2340.6	1939.4	1834.2	2067.2	2499.6	2701.2	1827.6	2057.6	1555.2	1110.8	2170.8	1956	1817.2	2555.6	2107.4	1787.2	2278.8	2220	1283.4	1495.6	2837.4	3266.6	4094.8	3231.2	2735	3258.8
TM_3061:uptag	SNA3_F1::VMA13_F3	uptag	4046	3399.4	2982.4	3273	3745	3902	3175.8	3602.2	3872.8	3445.6	2866.4	2977	4307.8	4479.2	3234.6	3468.2	2648.2	3449.6	4672.6	4091.6	3395.4	2864.2	3342.2	3674.6	4073.2	4217.4	2508.8	2610.4	3919.8	4184.8	3463	4168.6	4669.6	5033
TM_3567:uptag	ELP2_F1::ELP4_F3	uptag	2655.8	2136.6	2205.6	2365.2	2708.4	3008.4	1822.6	1653.6	2808.4	2299	2814	2670.4	2063	2294.8	2776.8	2706.8	2370	1737.2	3576.2	3231.2	2828.2	2971.8	2693	2472.2	3267.8	3634.4	1051.4	1389.2	2080.2	2394.4	3667.4	4208	3708.4	3772.8
TM_3407:uptag	ARC18_F1::LAS17_F3	uptag	1983.2	1442.4	1641.4	1580	2098	1846.6	1375.8	1553.8	1642.4	1879.6	1938	1464	1989.8	2236	1583.2	1896	1845.6	2298.2	2906.6	2974.8	1977.2	2276.8	2137.6	1789.4	2730.2	2528.6	446	918.4	2869.4	3278	3317.6	3384.8	2961.2	2829.8
TM_3617:uptag	GSY2_F1::ADE17_F3	uptag	1785.8	1701.6	1603.8	1561.2	2018.8	1954	1593.2	1696.4	1558	1527.2	1120.2	1057	2212.4	1854.4	1997.6	1985.6	1461	1608.4	3095	2763.4	2840.8	2873	2268	2005.4	2062.2	2377.4	1670	1411	4627	5400.8	2661.4	2864.4	3065.4	3120.2
TM_4219:uptag	TPO2_F1::MID2_F3	uptag	1581.8	1146	1075.4	1209.2	1501.8	1294.4	1470	1306.8	1368.6	1489.6	1230.2	1468.8	2257.8	2269.6	1520	1531	1268.2	1039.6	1577.4	1489.4	1441	1785	857.4	1221	1595	1434.6	930.8	1059	1666.2	2064.4	2807.6	2026.4	1890.8	2212.6
TM_3281:uptag	VPS29_F1::VPS29_F3	uptag	2948.2	2655	2586.6	2447.6	3377.2	3021.8	2075.8	2226.6	2808	2789.2	2378.6	2620.2	3073.6	3418.2	2909.4	3092.2	2778.2	3065	3467	3099.2	3088	3417.4	2780.4	2683.2	3440	3253.8	1994.8	2182.4	3547	4058.8	4228.6	3862.2	3766.2	4131.4
TM_0820:uptag	SUR2_F1::YKL088W_F3	uptag	2383.8	1938.4	2164.4	2185.2	2693.4	2542	1896.8	2184.4	2203.2	2120.8	2201.8	1999.6	2852	2829.4	2465.4	2205.2	2066.8	1868.2	2417.2	2258	2315.2	2351.2	2107	1601.8	2644.2	2736.2	1274.6	1198.6	2468.2	2091.4	4017.2	3756.4	3972.4	3800.8
TM_3578:uptag	SLY1_F1::HXT1_F3	uptag	2108	1549	1560.8	1669.6	2072.8	1698	1950.6	2014.4	1888.2	1889.8	1643.8	1872	2543.6	2907	1779.4	2001.6	1232.8	1390.4	1437	1365.8	1855.2	2166.8	1715.4	1802.4	1914.6	1888.4	785.4	1170.4	965.6	786.6	3032.4	2680.2	2732.4	2843
TM_3071:uptag	MOT2_F1::WHI3_F3	uptag	2118.8	1770.2	1683.6	1639.6	2263.4	1995	1935	1799.2	1723	1925.8	2020.6	1924.6	2261.6	2248.4	1883.8	2003.6	1808.8	1620.6	2675	2176.4	1775.6	1654.8	1540.6	1740.2	2405.2	2241	1137.6	1008.2	2532.4	3349.2	2726.2	2786	2872	2853.6
TM_3380:uptag	ARC19_F1::LAS17_F3	uptag	1851.6	1500.6	1717.2	1629	1905.4	2021.8	1350.2	1672.6	1802.4	1663.4	1417.6	1990.2	1909.6	1881	2104.4	2432.4	1998.8	1579.6	2373.8	2096.2	2039.4	1864.2	1891.4	1815.2	2339.8	2056.8	760.2	835.2	2192.8	2574.8	4284	3871.8	3198.4	2929.2
TM_4287:uptag	MOT2_F1::NST1_F3	uptag	3383.6	2535.2	2967.4	3164.8	3784.6	4080	2982	3057.4	3676.6	3534.8	3535.4	2783.6	3400.4	3738	3495.8	3712.6	4021.2	3626	3483.4	4079.2	3791	4274.6	2898.2	3497.4	3708.6	4201.6	1778.4	2250.8	4122	4640.2	4736.2	4471.6	4609.4	4938.6
TM_3320:uptag	EMP47_F1::RBD2_F3	uptag	2856.4	2466.6	2258.8	2473.4	3218	3018.8	2370.4	2793.2	2744.6	2801.6	2290.8	2296	3756.6	3856.4	2707.6	3070	2551.8	2772.2	3565.2	3488.6	2675.4	2120	2121.2	2443.2	3416	3100.6	1877.8	1848.6	2895.6	3643	4892.4	4768.2	4269.4	4345.2
TM_3226:uptag	FMP45_F1::HXT1_F3	uptag	2631.8	2299.4	2297.6	2537.4	2812.8	3034.4	1722.2	1930.8	2501.2	2400	2048.2	1694.6	3403.4	3287.2	2506.6	2332.2	1948.2	2123.2	3636.8	3101	5405.8	5300.6	2937.8	3216	2554.8	2549.4	3476.2	2806.8	1128.2	933.4	2788	2642.4	4033	4169
TM_3835:uptag	VPS35_F1::MVP1_F3	uptag	2036.8	1659.8	1716.2	1859.8	2275.4	1906.2	1838.2	1700.4	1715.4	1984.2	1626.8	1446.6	2177.6	2189.2	1929.2	2069.2	1767.8	1769	2462.8	1922.6	1608.4	2061	1539.2	1337.8	2423.6	1962.8	1311	826.4	1823	2324.2	2368.2	2279	2464	2808.4
TM_0947:uptag	TPO2_F1::SFK1_F3	uptag	2753.4	2388	2371.4	2735.6	3322.2	2894.4	1783.8	2282.6	2652.4	2769.4	2271.6	1911.2	3517	3490.2	2902.2	2775.4	2158.6	2227.4	2874	2963.4	3426.2	3037.2	2461	2456.6	2618	2848	2225.4	1612.6	2671.6	2545.6	3611	3006.2	3548.8	3418
TM_3214:uptag	GPA2_F1::WSC2_F3	uptag	1445.6	1237.4	820.4	984.8	1379.4	1677.6	844.2	896	1408.6	1125	1147.2	1014.2	1534.6	1438	1381.4	1308.6	1085	966.4	2455.4	2485.2	1619.6	1565.2	1380.4	1107.8	1643.6	1986	489.2	898	3239.6	3455.4	2663.2	2494.2	2616	2849
TM_3913:uptag	ADE16_F1::ADE16_F3	uptag	3014.8	2432.4	2656.4	2786.2	2910	2919.2	2893.8	3155.6	3051.8	2985.8	2940.2	3079.2	3357.2	3574.8	2646.4	3036	3214	3064.6	3288.4	3469.6	3289.8	2621.4	3072	2958.6	3403.2	3327.4	2452.6	2359.4	3667	4215.8	4790.2	4776.2	4069.4	3966
TM_3169:uptag	CDC36_F1::MOT2_F3	uptag	4083	3095.8	3553.8	3609.4	4599	4115	3422	3908.6	3390	3968.2	3778.2	3919	4284	4585.4	3625.6	4099	3872.8	3657.6	4667.8	4405	3900.6	3729.8	3858.6	3029	4234	3618.8	2274.8	1677.2	4125.4	4727	4634.4	4440.6	4581	4458.2
TM_4206:uptag	ERG7_F1::ERG7_F3	uptag	1966.4	1369.2	1502.2	1468.6	1907.4	1985.4	1112	1361.8	1579.2	1597.2	1504.4	1200.4	1759.6	1955	2111.2	1394.8	1203.8	1370.2	2772.4	2934	1631.4	1899	1504.4	1640.8	2611.2	2369.6	1237.6	889.2	746.4	967.8	3286.2	3250.4	3112.4	3171.6
TM_3923:uptag	SUR2_F1::ERV25_F3	uptag	632.4	393.6	387.2	555.6	664	501.8	450.2	485	465.4	503.6	387.4	334	623.6	617.4	655.8	732.2	622	688	664.6	897.4	673.2	562.8	643	467.4	1136.4	1163.8	486.4	474.4	925.4	875.4	2251.4	2125.8	1078.6	1044
TM_3009:uptag	FTH1_F1::DNF1_F3	uptag	3499.2	2882.2	2756.4	3312	3933.8	3544.2	2787.6	3140.6	3151.6	3342	2469	2855.6	3869.2	3758.8	3433.8	3373	2866.6	2525.4	3628.2	3844.2	3103.4	3577.8	2510.8	3220.8	3842.8	3502.2	1857	1593.6	3476.8	3702.8	3584.4	4236.8	4447.6	4485.8
TM_3503:uptag	SUR2_F1::PPZ1_F3	uptag	1193.6	969.2	1021.8	1074.4	1196	1188	898.8	1295.2	1045.8	1144.4	1359	1112.4	1259.4	1439.4	1435	1512.4	1042.2	1137	1416.4	1538.4	1086.8	1279.6	1506.2	1033.4	2246.2	1941.6	534	384.6	772.8	923.6	2906	2766.8	2028.4	2346.6
TM_3241:uptag	SEY1_F1::PIS1_F3	uptag	1635.4	990.4	1077.8	1332.8	1309	1378.4	977	1022.2	1014.2	1423.8	953.6	723.6	1027.6	1092	1103	1514.6	994.6	998.8	820	1645.2	936.8	936.2	1146.8	932.2	1854.4	1344.4	650.2	868	633.6	1005	3104.2	3294.2	2699.4	2602.4
TM_3753:uptag	HSP30_F1::HNM1_F3	uptag	745.4	650.2	610	770.8	782.8	807.2	468.4	522.6	654.6	651.8	490.4	441	826.6	847.8	744.4	931	850	884.4	802.8	1082	667.4	481.4	476.6	377.2	826.4	864.4	704.2	1307	2992.6	3828	1348.2	1190.2	1243.8	1151.8
TM_4267:uptag	HNM1_F1::TPO1_F3	uptag	3289	2675.6	2938.4	2850.2	3860.6	3366	4383.8	4347.6	3378.6	3115.2	2871.8	2718.8	4401.2	4510.6	3157	3303.4	2268.8	2148.6	2959.2	3103.6	2634	3010.8	2541.2	2631.4	3509.6	3267	1937.8	2107.6	2149	2317.8	4496.4	4505.6	4214.6	4190.2
TM_3815:uptag	SHR3_F1::PIS1_F3	uptag	2420.4	2067.2	1754.6	2196.6	2627.2	2330.8	1664	2026.2	2100.8	1981.2	1556.8	1628.4	2112	2599.2	2403.6	2025.4	2194.8	1938.6	2901.8	1892.2	2009.4	2053.8	1374.2	2011.4	2944.8	2539	1036	779.8	1128.6	1888.6	3562.6	3826.8	3936.4	3584.8
TM_3482:uptag	PEX14_F1::PEX17_F3	uptag	2991.6	2349	2486.4	2319	2831.4	2676.8	2408.4	2333.8	2525.8	2732	2432.8	2129	2938.2	2804.8	2451.4	2908.8	2596.4	2507.6	3067.8	3445.4	2547	2750.8	2778.2	2124.2	3106.8	3157	1202.6	1623.6	2421.8	3098.8	3671.2	3365.8	3932	4009.6
TM_2946:uptag	HSP30_F1::HXT1_F3	uptag	3746.8	3153.2	3093	3105.2	3800.2	3095.6	3205	3297	3091.2	2750.6	2652.8	2054.2	3430.2	3660.6	2980.2	3128	2769.6	2906.2	3512.2	3317.6	3628.8	3393.4	3455.8	2655.4	3908.2	4065.6	2867.4	3564.4	2067.8	2442.2	4011	4473.4	4748.8	4851.8
TM_3514:uptag	NHP10_F1::NHP10_F3	uptag	2323.2	2019.8	1853.8	1988.2	2591.6	2153.4	2083.4	1935.4	2148	1975.2	1922.2	1981.4	2369	2156.8	2380.2	2217	2095.4	2306	2883	2730	2319.8	2211.4	2250.4	2080.4	2574.2	2486.2	1392	1401.4	2660.8	2970.8	2848.8	2742.8	2674.8	2937.6
TM_3508:uptag	MEP1_F1::MEP3_F3	uptag	1011.8	761.6	673.6	787.2	948	1031.6	607.6	779.8	811.8	932.8	660.6	597.8	1251.4	1210.6	1349.2	1260.8	657.8	583.6	1822.8	1974.8	880.8	614.6	781.6	727	1213.2	1093.2	246.2	129.2	2851.2	3534.8	1680.6	1569.2	1438.8	1464.6
TM_3140:uptag	SFK1_F1::YLR413W_F3	uptag	1451.4	1079.2	1198.6	588.8	1098	752	1628	1381.2	1293.4	816	1023.2	1140.6	1030.6	1569.8	884.8	971.2	1418	720.8	775.6	702.2	50.8	2494.8	407.6	2025.6	1599.6	1791.6	269.6	42.2	91.2	429	3229.6	984.8	3222	3745
TM_0838:uptag	HSP30_F1::TPO4_F3	uptag	2311.8	1623.8	2072.2	1935	2626.2	2343.2	1904.6	2070.4	2081.6	2175.4	1809.2	1574.2	2456.2	2402	1435.2	1849.6	1946.6	2114	2876.8	2250.4	1807.8	1915.4	1871.6	802.4	1920.8	2515.4	1871.2	2114.2	3466.2	3965.2	3366.6	3308.4	3593.6	3319
TM_2993:uptag	SWH1_F1::TVP15_F3	uptag	2232.6	1876.2	1895.6	1889.4	2058.8	2000.8	1427	1614.2	1606	1757.2	1919.8	1273.4	1904.2	1806	2319.8	1718	1057.2	2006.4	2363.2	1995.8	1775.2	1597.8	1823	1174	2355.4	2050.8	1216.2	964	1675	1779.2	3240.4	2998.2	3567.4	3229.6
TM_3015:uptag	MID2_F1::WSC2_F3	uptag	2218	2158.4	1679.6	1882.6	2305.8	1911.2	1549.8	1756.2	1932.6	2116.4	1981.4	1700.4	2123	2053	1742.4	2114.2	1572.8	1499.2	2128.2	2180.4	2187	2103.4	1873.6	1578	1914.4	2497	1077.6	716.2	2113	2172.4	3218.6	3706.6	3536.8	3261.8
TM_3040:uptag	ARC19_F1::MYO5_F3	uptag	2561.4	2490.8	2631.2	2602.2	3001.8	2568	1691.8	1717.4	2939.6	2601.8	2639	2560.6	2570.8	2970	3242	2631.6	2286.6	1815.4	3397.8	3178	2651.2	3447	2825.2	2435	3407	3551.8	1451	1055.8	2425.2	2361	4130.2	4903	3685.4	3432
TM_2891:uptag	RGA2_F1::RGA2_F3	uptag	1493.6	1565.6	1438.4	1451.6	1750.4	1616.2	1695.6	1643.4	1529.8	1596.4	1381.4	1431.2	2021.8	1957	1424.6	1647.4	1167.6	1184.4	1701.4	1722.6	1381.6	1538.2	1542.2	1250.4	2037.2	1775.2	1047.4	1154.8	1713.6	2174.8	2832.4	2510.6	2609.4	2901.8
TM_3738:uptag	SYP1_F1::DNF1_F3	uptag	2706	2601.6	2622.2	2757.8	3024.2	2825.4	1902.2	2309.8	2476.6	2841.4	2574.2	2629.6	2320.2	2412.4	2821.8	2960	3178.4	3115.6	3221.6	3890.8	2850.2	3231.6	3114.4	2538.8	3341	3689	679.8	1671	4044	4261.2	4470	4752.6	3776.4	3847.8
TM_3984:uptag	OSH7_F1::WSC2_F3	uptag	2968.4	2495.8	1899.4	2360.8	2053.4	2578.2	2244.2	2501	2795.2	2303.8	2144.4	2449.2	2748.6	2576.6	2428.4	2595.6	1671.6	2089.2	3364	3325	3140.6	3321.8	2252.6	2207.8	3439	2987.8	1515.2	1551.2	3203.4	3442	3698.6	3783.6	4088.4	4387.8
TM_3339:uptag	LSM4_F1::DEF1_F3	uptag	413.2	233.8	322.6	306.4	338.2	408.8	334.4	329	308.4	401.2	325	276	518.2	559.6	428.2	444.4	405.6	276.6	528.6	498	371	468.4	272	381	547.8	453.8	183.4	260.8	452.6	618.2	1049.8	633	653.6	587.4
TM_3134:uptag	HSP30_F1::HXT5_F3	uptag	6374.4	5637.8	5639.8	5852	7059	6687.6	6351.2	5877	5541.4	5040.2	5196	5526.4	6661.8	6597.8	4723.6	5102.8	6249	6022.2	6568	6045.6	6505.2	6051.6	6400.8	6313	6016.4	6058.2	6907	6527.8	6156.2	6716.6	5738.8	6162.2	6570.2	6835.6
TM_3251:uptag	HNM1_F1::TPO4_F3	uptag	4539.2	3909	4006	3812.2	4969	4405.6	4731.4	4502.8	4323.6	4452	4046.6	3942.6	5168.8	5387.2	4240.4	4133.6	3679.4	3006.8	4176.4	4212.2	4128.8	3815.2	3729.2	4026.6	4653.8	4432.6	3290.8	2988.2	2344.2	1629	4899	5701.6	5916.8	6130.8
TM_3432:uptag	PWP1_F1::RLP7_F3	uptag	2046	1577.4	1839.4	1725.2	2203	2006.2	2211.2	2082.2	1865.4	2245.6	1940	2070.4	2628.2	2471.4	1890	1866.6	1560.2	1733.8	2367.6	2206.2	2128.2	2274.8	1848.4	1754	2216	1977.4	1360.2	1245.6	2763.6	3496.8	3444.8	3023	2676.2	2799.6
TM_3236:uptag	FMP45_F1::FCY2_F3	uptag	3483.2	2751.6	3199.2	2954.8	3768.2	3146	2546.4	2700	2804.6	2833.2	2326	2498.6	3555.2	3786	2835.2	2928.2	2392.8	2846	4388.4	2927.8	4465.6	4002.8	3305.2	3260.6	3352.8	3156.6	2457.2	2045.8	4896.6	5767.6	3157.4	3099.8	4412	4314.8
TM_3173:uptag	FTR1_F1::YOR1_F3	uptag	2626.2	2186.6	2371.2	2310.8	2655.6	2595.6	2540	2791.4	2534.2	2568.2	2159.4	1966.6	2686	2893.6	2270.2	2075.8	2786.2	2948.2	2780	3453	2887.8	3301.6	2383.6	2501.8	3450.8	2800	1003.2	1403.2	2202.2	2634.6	4641.8	4726.8	4056.8	3962.6
TM_4085:uptag	CDC36_F1::CAF40_F3	uptag	2461.6	2341.4	2326	2289.2	2960	2643.6	2647.4	2611	2453.4	2635.2	2176.4	2570.4	3434	3348.6	2487.8	2457.6	2610.2	2611	2372.2	2830.8	2242.4	2768.8	2137.8	2223.8	2945	2667.8	1300.8	1351.4	2857	3490.4	3656.4	2975.8	3356.6	3488
TM_3300:uptag	PUF4_F1::WHI3_F3	uptag	1722.4	1649.6	1195.4	1528	1906.2	1699	1432	1523.8	1696.4	1725	1464.4	1398.2	1959	1476.4	1615.4	1689.4	1664	1421	2408.2	1757.2	1496	2374	1714.6	1721	2258.2	2367.6	926.4	629.2	2041	2512.6	2898.8	2600.4	2924.2	3344.4
TM_3446:uptag	PEP1_F1::ATG20_F3	uptag	772.4	522.4	472.6	604	800.6	590.6	600.8	646.2	484.2	673.4	608.2	629.8	968.2	1144.6	537.6	638	601	513.2	891.4	831.8	596.2	840.4	515.8	568.4	1036.6	825.2	224.4	219.2	579	959.8	1586.6	1090.4	1479.8	1701.4
TM_4055:uptag	ERG7_F1::ERG27_F3	uptag	894	713.6	692.2	601.4	1213.6	952.2	768	890.4	1012.2	852	915.4	782.4	1228.8	1335.2	846.4	1036.8	578.6	608.6	1234.4	1225.8	894.6	932.6	876.2	658.4	962.4	1181.8	382	557	629.2	752	1653.8	1702.2	2147.8	1913.4
TM_3261:uptag	TVP15_F1::PMC1_F3	uptag	1033.2	841.4	640.6	1002	1080.8	1049.8	718	718.8	924.4	858.2	649.4	584.4	1294.2	1278.8	1150.8	1048.6	823.8	832	1061	1495.4	828	842.2	633	870.2	1300	1442	341.2	456.2	1264.8	1331.8	1740.4	1724.2	1840	1794
TM_3481:uptag	CDC39_F1::MPT5_F3	uptag	1082.2	719.4	929.8	960.6	1163	854.6	994	1077.2	1019.8	1070	738.8	789.2	1056.2	1254.4	992.8	1082.8	583.2	770	972.4	1149.6	822.4	723.8	837.8	658	1313.4	1144	210.6	534.2	866.2	1349.4	2068.8	1502.2	1876.8	2012.6
TM_3757:uptag	GPA2_F1::MEP1_F3	uptag	2060	1498.6	1583.8	1840.8	1938	2140.8	1763.8	1326	1742.6	1895.4	1673.8	1444.8	2225.4	2018	1940	1874	1572.2	1242.4	2367.8	2091.8	1716.6	1471.6	1794.8	1537.6	2484.8	2264.6	1303.4	1096.8	3318.4	3822.8	3346.2	3105.8	3176.4	3220.8
TM_3215:uptag	FMP45_F1::HXT5_F3	uptag	2149	1768.2	1562.8	1629.4	2444.4	1941.2	1354	1564.8	1855.8	1809	1694	1410.8	2627.6	2838.2	1657.4	1747.2	1475.8	1610.4	2799	2309.4	3250.8	3416.6	1850.8	2011	1907.6	1818	2453.2	1920.8	4330	4972.8	2306.4	2094.2	2842	2825
TM_3100:uptag	YOR1_F1::SFK1_F3	uptag	1463.2	973.4	1219.8	1362.6	1625	1684.4	1713.4	1937.2	1405.4	1622.4	1034.8	1072.8	2042.2	2210.6	1200.6	1334	1201.4	806.2	1219	1845	1672.8	1500.2	1287	1206.8	1856.6	1651.2	604.8	484	980.2	1487.4	3245.8	2422.2	2450	2590.8
TM_3334:uptag	HXT1_F1::TCB3_F3	uptag	1131	1003.8	1123.6	1146.2	1251.4	1165.2	1449.4	1457.6	1192	1240	1027.8	990.4	1639.2	1610.8	923	1059.4	863	842.6	1299	1266.6	1059.4	1263.4	782	917.4	1496.8	1229.4	720.8	536.4	1190.8	1151.8	2262.4	1575.4	2175.2	2202.4
TM_3170:uptag	ARF1_F1::EPT1_F3	uptag	2462.6	1864.8	1793.4	1863.8	2300.8	2224.4	1540.2	1674.2	2245.8	2392.6	1811.2	1581.2	2178.2	2372.6	2052.6	1976	1626.8	1700.8	2613.6	1997.2	1752	2395.2	1796.6	1642	2442.2	2678.6	1087	1606.6	1456.2	2240.8	3218.8	3189.8	3152.8	3320
TM_3632:uptag	SNQ2_F1::TCB3_F3	uptag	1543	1812	1615.2	1697	1723	1706	1456.4	1530	1685.8	1493	1615	1182	1496	1877.6	1766.8	1184.2	1078.6	980.6	1978.2	1821.2	1158.6	1337.6	1509.6	778.8	2161.2	2341.2	668.2	306.4	1305.6	1622.6	3253.4	2998.8	2632.8	2572.2
TM_0985:uptag	HXT1_F1::HXT1_F3	uptag	1971.4	1836.6	1661.6	1587.4	1344	1901.8	1919.4	1962.4	2015.8	1944.8	1499.2	1699	1863	2400.2	1836.6	1888.2	1400.8	1054.4	2456.6	1997.6	1752.8	1504.6	1426.6	1606.8	2511.2	2203.8	1040	1131.8	1576	1373.8	2191.6	2182.4	2829.4	3240
TM_4191:uptag	LSP1_F1::PPZ1_F3	uptag	1003.4	799.2	975.4	856.6	1049	895.2	753.6	824.2	979.4	934.8	818.4	734.4	1207.8	1134.8	864.8	944.2	766.2	753.6	1385.4	930.4	650.8	814.6	976.2	805.2	1304.2	1494	796.6	704.4	671.2	866.8	2417.4	1924.8	2002.2	1690.2
TM_3254:uptag	MAM33_F1::SFK1_F3	uptag	3286.6	3149.8	2867.8	3229	3529.8	3977	2666.2	2782.4	3513.2	3177.2	2948.2	2257.8	3271.6	3589.6	3012.6	3362.2	2568.4	3265.4	3968.4	4344.8	4528.2	4084	3731	3356.6	3950.6	3936.2	1640	1110.2	4409.8	4755	4323.4	4183.2	4726.2	4749.6
TM_0829:uptag	TGL1_F1::ACF2_F3	uptag	1991.4	1555.8	1956.6	1973.2	2636	2017.8	1250.6	1885.4	1660	1598.6	1731.2	1619.8	2049.6	1979.2	2001.6	1938.2	1583.8	1606.2	2420.8	2310	1430.6	1496.2	1025.6	1411.4	1947.2	2438.4	1234.6	935.2	1514.6	1514.4	2117.8	1955.6	3173.6	3530.2
TM_3026:uptag	LSM4_F1::WHI3_F3	uptag	3949.4	3181	3297	3153.2	3840.2	3789.8	3160.2	3291.4	3194.8	3544.4	3246.4	2965	3689	3287	3002.6	3648.6	3010.4	3174.6	3312.8	4000.6	3260.2	2903.4	3043.4	2876.4	3555.4	3664.6	2319	2163.8	3378	4203.2	4112.4	4134.2	4345.8	4289.6
TM_4275:uptag	MYO4_F1::SHE3_F3	uptag	1055.2	1097.8	875.6	1241.6	1295	1346.4	1057.8	1031	867.2	1086	927.8	866.4	1159.8	1190.4	1051.2	1361.8	1053.8	525.6	1568.4	1694.2	1099	1336	562.6	428.8	1764.2	1808.8	787.8	799	600.8	689.8	1744	1731	2253.6	2216.2
TM_0474:uptag	HXT1_F1::TPO1_F3	uptag	3130.8	2757	2853.2	2814.8	3538.8	3274.2	2601.2	2907	3080.2	2664.8	2628.2	2592	3284.6	3109.8	2625.4	2829.2	2328	1999.4	3580.4	3266.4	2480	2947.2	1913.6	2394.6	3781	3262.8	2236	1839.6	2056.2	1447.8	3749.2	3487.4	4069	4425.2
TM_3955:uptag	HXT1_F1::DIP5_F3	uptag	2698.2	2721.4	2199	2603.8	2478.2	2958.6	2122.4	2348.6	2159.2	2321.6	2362.4	1952.6	2767.6	2756.6	2744.4	2324	2268	2335	2711.2	3109.4	2771.4	2585.6	2893	2281.8	2668.4	3388.2	1853	1016.2	1871.2	2616.4	3469.6	3231	3947.2	3952.6
TM_3253:uptag	SSH1_F1::GOT1_F3	uptag	2598.8	2233.6	2261.2	2115.2	2576	2102.2	1634	2054.2	1944.6	1948.2	1855.6	1600.2	2014.4	1837.4	2322.6	2089.2	1517.6	1475	1895.8	2813.4	1374	1559	1161.2	1413.4	2498.2	2799.8	783	819.4	1391.4	1746.4	3017.4	2701.2	3527.8	3768
TM_3660:uptag	SHS1_F1::SHS1_F3	uptag	4163	3594	3955.2	3844.2	4368.2	4318.8	3575.2	3593.8	3730.4	3639	3536.8	3050.2	4092.4	3918	3715.8	3726.2	2658.6	2719.6	4255	4378	2986.4	2885.8	3142.2	3294.6	4366.2	4248.8	2360	2103.4	3239.2	3923	4170.8	4180.4	5287.4	5631.4
TM_3814:uptag	PGM2_F1::PGM2_F3	uptag	1713.8	1528.8	1283.4	1293.2	1940.4	1891.2	1314.2	1622.8	1425.2	1956.4	1056.4	1074	1464.2	1503	1590.2	1568.6	1272.2	1582.4	1647.4	1948.6	4472.4	4275.2	1796.6	1920.8	1534.2	1989.2	1177.6	767.6	4504	4950.8	3144	3140	3949.2	3699.2
TM_3257:uptag	SFK1_F1::PPZ1_F3	uptag	1301.6	1160.4	917.4	1171.6	1421.6	1077	1012.8	1001.8	1215.2	457.2	1378.6	784.6	1275	1220.2	1351.6	1398.6	50.2	1364	719	1632.2	1454	1287	386.8	1938.4	1033	1146.4	541.6	460.8	657.6	763.8	1704.6	2318.2	3765.4	4065.8
TM_2969:uptag	HNM1_F1::MEP3_F3	uptag	2163.6	1721.2	1945.2	1797.8	2346.2	2235.2	2234	2443.2	2212	1911	1685.6	1629.4	2585.4	2452.4	1624.6	1967.4	863.2	1079.6	2188.4	1902.8	1245.4	1782.8	1900.8	1719.4	2783	2520	1467.8	1015.6	1799.6	1677.2	2513.8	2493.2	3218	3209.4
TM_1939:uptag	AKR1_F1::AKR1_F3	uptag	1403.2	742.8	910.4	1007.2	1248	1001.4	983	575	1024.4	623.8	801	646.8	1226.2	837	803	952.4	742.8	657.4	75.4	1718.6	312	980.8	583.8	61.4	1198.8	1373.4	633.8	571.6	393.8	529.6	1218	984.6	4803.4	4505.6
TM_3090:uptag	HSP30_F1::PPZ1_F3	uptag	653.2	1091	997.4	834	1291.4	855.8	517.8	978.2	503.6	1121.2	997.2	1179	492.8	895	781.2	869	42.2	332.4	678.6	642.2	771	1203.4	225.6	42.4	829.4	633.2	484.6	377.4	42	420.4	1227.2	1921.2	3872.8	3733
TM_3259:uptag	DHH1_F1::LSM4_F3	uptag	854.8	798.2	893.2	474.8	653.6	268.4	188.4	554	746.8	858	718.4	454.8	1045.2	595.2	424	676	826.4	43.8	1036.6	53.4	56	64	588.6	43.2	1308.4	733.8	240	40.6	402	831.4	409.4	463	1904.6	2126.8
TM_2373:uptag	SHR3_F1::PPZ1_F3	uptag	1086	788	1178.2	1469	1097.2	1125.2	976.2	1147	1300	1152.2	837.8	683	434.8	1026.8	974.6	1041.2	327.6	297.6	1674.6	609.8	612.6	927.8	926.4	975.6	932.8	1860	560.6	41.8	71.6	336.2	1432.4	942	4532.4	4430.2
TM_2953:uptag	ALO1_F1::PGM2_F3	uptag	1919.2	1555.4	1617.2	1670.8	1930.4	1921.6	1450	1880.4	1673.6	1871.8	1385.6	1504.4	2018	1961.2	1450.4	2118.2	1326.2	1414.6	2207.8	2594.2	1615	2407	1736.4	1520.4	1983.2	2003.4	1016.4	1219.8	2722.2	3349.4	2240.4	2584	3451.4	3215
TM_3610:uptag	ARP2_F1::PGM2_F3	uptag	2709.6	1985.8	2212.8	2018.2	2906.4	2629.4	2494.6	2646.4	2621.2	2268.6	2055.8	2029.6	2714.6	2671.6	2380.8	2533.8	1494.2	1869.6	2787	2704.8	2618.8	2775.8	2250.6	2272	3192.4	3037.6	1324	2043.2	2643.6	3067.6	3361.8	3136.4	3988.6	4226.2
TM_3268:uptag	DEF1_F1::CAF40_F3	uptag	2821.4	2810	2988	2966.2	3673.6	3115.8	2643.4	2739.4	2638.2	2909.4	2668.6	2577.4	2985.6	3210.4	2913.6	2957.6	2723.2	2683.4	3386	3318.6	2545.6	2613.2	2292.6	2547.8	3507.2	3181.2	1974.6	2006.8	2323	2804.2	3878.6	3457	4025	4438.6
TM_2396:uptag	DBP2_F1::DBP2_F3	uptag	6176.6	5372.6	5585.6	5612	6683.4	6656	6300.8	6432	5686	6073.2	4966	4490.4	6549.6	6652	4759.4	5018.8	6304.2	6301	5886	5826.2	5592.2	5810.2	6213.2	5886.6	6095	5810.4	4958	5328.6	5328.6	6216.2	6098.6	6021.6	6055.4	6186.8
TM_1566:uptag	PST2_F1::HNM1_F3	uptag	3156.8	2860.4	2932	2794	3424.6	3334.8	3424	3391	3136.6	3175.2	2933.4	3172.2	3579.2	3508.8	2972.4	3080.4	2888.2	2741.8	3117.2	2998.6	2890.2	3175.8	2927.4	2914.2	3244	2936.4	2616.8	2474.4	3047.6	3478	3149.6	3232.4	3439.2	3692.6
TM_1982:uptag	ADE17_F1::ADE17_F3	uptag	8216.2	7445.2	8051	7572	9491.6	8854	7745.8	7763.8	6843	7729	7527.6	7484.8	8386.6	8331.6	6709.8	6553	8117.8	7778	7926.8	7379	8014	7340.4	7894.6	7999	7631.4	7361.4	8326.8	8123.4	6476.6	7481.6	7054.6	7198.4	8261.4	8102.6
TM_2835:uptag	VMA21_F1::VMA6_F3	uptag	2784.4	2415.4	2489	2481.4	3130	2932.8	3328.8	3132.6	2849.4	2790.8	2793.6	2772.2	3285.4	3233.6	2519.4	2478.2	3078.8	2933.4	2830.8	2710.8	2866.6	3128	2911.4	2909.8	3110.6	2995.2	2548.6	2665.4	3275.4	3604.2	3445	2859.4	2973.6	3221
TM_1614:uptag	YGR106C_F1::VMA6_F3	uptag	3872	3952	3221.8	3473.6	4178.6	4029.4	3714.4	3736	4285	3934.6	2813	2610	3847.4	4063.4	4822.2	4558.6	5625.8	5617.8	4965.8	5131.2	4293.6	4359.4	5439.2	4591.2	5606.6	5490	2368	3098.4	4992.4	5323.2	5636.8	5891.2	5667.4	6123.8
TM_0761:uptag	SNZ1_F1::SNZ1_F3	uptag	4362.8	3912.8	4247.2	4301.4	5072.2	4935.2	4298	3999.4	3337.6	3866.4	3390.8	3874.6	4952.2	5243.6	3817.4	3834.4	3849.6	3838.8	4915.8	4726.4	4441.2	3745.4	3972.8	4203.2	4268.4	3888	3642.2	3488.8	4396.6	5305.2	3820.6	3289.4	4915	4865.4
TM_1972:uptag	DPH5_F1::DPH5_F3	uptag	5233.8	4509.8	4938	4945.2	6156	5761.6	5295.6	5501	4597	5044.8	4556.4	4504	5722.4	6169.2	4641	4887.8	5492	5106.6	5532.2	5391.2	5153.6	4880.2	5146.8	5343.2	5562	5196.8	5767.4	5758.2	5542.8	6073.2	5109.2	5254.4	5484.2	5232.2
TM_2155:uptag	AMD1_F1::AMD1_F3	uptag	3672.2	3099.4	2801	3253	3845	3553.2	3395.6	3414	3308	3283	3449.8	3592.6	3907.6	4142.8	3452.6	3711.6	3646	3340.2	3598.8	3653	3670.4	3413	3517.6	3379.2	3874.6	3521.6	2961.8	2964.8	3392.8	3887.8	4298.2	4312	4326.2	4348.8
TM_1794:uptag	MTD1_F1::MTD1_F3	uptag	5912	5281.6	5410	5605.6	6733.4	6515.4	5954.2	5825.4	5326.4	4887.6	4256.2	4515.4	6305	6465.4	4572.8	4459	6181.6	5868	6036.2	5785.2	5996.6	5690.8	5859	6254.4	5549.4	5561.2	5561.2	5943.6	5785.2	6403.4	4949.2	4834	6112.6	6241.4
TM_2385:uptag	IMD3_F1::IMD3_F3	uptag	6131	5679	6007.2	5999	7232.6	6950.2	6554.2	6320	5656.2	5946.8	5500.6	5548.4	6661	7009.6	5120.8	5207.4	5930	5764.2	6436.6	6243	6087.8	5747.6	6117.2	6393.8	6256	5678.6	6438.6	6177	5503.8	6403.2	5621.8	5411.4	6477	6806
TM_0640:uptag	HNM1_F1::MUP1_F3	uptag	4804	4261.4	4571.8	4642.4	5503.6	5186	4896.8	4678.2	3681.4	4063.2	4069.4	4157.4	5354.6	5532.2	3818.8	3986.2	4172	3871.8	4833.4	4820.2	4388.6	4094.8	4075.4	4550.6	4643.6	4073.8	4167	4394.4	4713.8	5372.6	3385.8	2417.4	2784.8	3397.6
TM_1249:uptag	TPO2_F1::HXT1_F3	uptag	4592.6	4076.4	3855.4	3719.4	4913.8	4726.6	3305.2	3367.6	3969.2	3670.2	2696.4	2533.6	5003.8	4852.6	4818.8	4716.2	2604.8	2300.6	3318.4	4093.4	4460.8	4411	4416.2	4057.8	3999.6	3998	2713.4	3511.8	836.2	1309.2	4012	4511	4162	4603.2
TM_2424:uptag	CIT2_F1::CIT2_F3	uptag	5425.2	5011	5134.6	4964.4	6420	5609.4	2985.2	3302	3676.8	4294.8	2260.4	2233.8	6453.8	6501	5466.6	5498.8	4508.4	3908.4	3625.4	4398.4	4568.4	4378.6	4640.2	4537	5099.2	4942.2	3318.4	2630.2	6070.4	6962	5372.4	5042.8	6088	6174.8
TM_1947:uptag	ERP1_F1::ERP1_F3	uptag	4271.2	3762.2	3650.8	3645.2	4774.2	4269.2	4186.4	4187.8	4186.8	4136	4955.2	4644.6	5215	5295.4	4345.6	4787.2	4888.4	4503	4441.2	4737.6	4061.8	4431.2	4197.4	4240	4967.2	4650.2	3724.8	3548.6	5690.8	6263	5615.6	5931.6	3990.6	3928
TM_1879:uptag	SIS1_F1::SIS1_F3	uptag	6578.2	5938.6	6715.8	6481.6	7941.4	7175.2	6426.4	6625.4	5489.8	6256.8	6234.4	5963.4	6750.4	7106.8	5320.2	5550	6643.4	6444.4	6520.6	6387	6652.2	5633.4	6660.6	6518.8	6378.8	5901	6827.4	6659.4	5436.4	6619	6082.6	6122.2	6828.4	6595.6
TM_0657:uptag	DCP2_F1::DCP2_F3	uptag	2692.8	2272	2219.6	2219.6	3086.8	2773.2	3267.4	3132.2	2815.2	2487.4	2531.8	3006.6	3508	3776.6	2438.4	2712.2	2632.2	2708.4	2943.2	2755.6	2642.6	3056.2	2743.2	2670.6	2994.6	2801.4	2232	2153	3648.4	4296.4	3923.8	3473	3568.4	3839.2
TM_2356:uptag	NDC1_F1::NDC1_F3	uptag	3530.8	3069	3129.6	3254	3739.4	3647.6	3340.2	3176.2	2912.8	3374.4	3864	3901	4184	4313	3501.6	3610.6	3866	3990.4	3753.8	3577	3475	3141	3273.2	3063.4	3938.8	3351.4	3394.2	3547.8	3666.2	4351.2	4266.6	4017.2	4281.4	3841.8
TM_1953:uptag	ERV29_F1::KRE27_F3	uptag	1878.2	1427.6	1520.8	1371.8	2103.6	1611	1720	1606.4	1976.2	1754.6	1861.6	1691.6	2207.8	2354.4	2041.8	2157.4	2187	2150.4	2157.2	2220.6	1845.6	1839.4	1867.6	1767.2	2425.4	2540.8	860.6	889.4	2106.2	2548.6	3235.4	3290	3375.8	3438.4
TM_2073:uptag	GPA2_F1::MUP1_F3	uptag	4718	4849.8	3890.6	4374.4	5195.8	5432.6	3094	3491.8	4930.4	4529.8	5571.2	5445	5671.2	5306.4	4501	4980.2	4824.6	4901.2	6204.8	5509.6	4997.2	5163.4	4623	5459	5032.2	5062.8	4117	3434.8	7303.8	8101	3579	2579.6	4393.8	4836.2
TM_1892:uptag	MUP1_F1::PDR12_F3	uptag	4364.8	3858.4	4046.8	3981.4	4604.8	4670	2555.6	2850.6	3914.8	3638.4	4078.4	3090.2	3906.4	4060.8	3332.4	3407.4	1929.8	2191.6	4011.6	4299	4285	4091	3655.8	4222.8	3713.4	3611.2	2420.6	3186.6	2734.4	2474.6	1202.4	1693.4	2368.2	2314.8
TM_2765:uptag	VMA7_F1::VMA13_F3	uptag	4255.6	3703.6	3873.8	3760	4809.2	4246.6	4190.4	4231.6	3402.4	3803.8	3447	3304.4	4814.8	5218.6	3724	3888	3986.8	3639.2	3832	4030.6	4297.4	3978.8	4189.4	4140	4259.4	4081.4	3872.8	4401	3112.6	3871	3864	3859.6	4839.4	4413.4
TM_0654:uptag	YMR010W_F1::RBD2_F3	uptag	3776.8	3022.8	3454.4	3451.6	4287.2	3805.4	3890.2	3712.8	3047.4	3516.4	3413.2	3559.8	3887.6	3943.6	3334.4	3432.4	3767.8	3655.4	3334.2	3542.8	3068	3170.6	3468.2	3440.4	3837	3536.2	3441.4	3276.4	3037.4	3981.4	4653.2	4229.6	4168	4254
TM_0642:uptag	KRE27_F1::SNA3_F3	uptag	3289.6	2977.4	2744	2877.6	3561.4	3493.2	2901.4	3432.2	3098	3477.6	2746.2	2822.6	3781.6	3921.8	3519.4	3666.6	3468.8	3355.6	3694.8	3202.4	3552.8	3519.8	3688.4	3196.2	3750	3483.2	1324.4	1642.4	3144.6	3434.2	4633.2	4638.4	5077	4976.2
TM_2486:uptag	PRS1_F1::PRS1_F3	uptag	5690	5271	5285.2	5381.4	6636.2	6305.8	5710.2	5678.8	4988	5702.6	5439.2	5586.2	5966	6156.6	5352.4	5466.2	5519	5617.6	5969.4	5801	5431.8	4941.8	5727.6	5415	5517.2	5180.8	4957.2	5114.4	4978.8	5595.4	5701.6	6148.6	6622.2	6521
TM_0732:uptag	ERG25_F1::ERV25_F3	uptag	4388.8	3599	3637.8	3750.6	4986	4307.2	4412.8	4200.4	4263.8	4146.6	4258.2	4262.8	5206.8	5239.8	4102.8	4451	4274.8	4222.8	4533	4329	3929	4193.8	4378.4	4332.8	4594.2	4380.2	4069.2	4380.8	4290.6	4686.8	5160.4	5132.6	5032.8	5102.8
TM_1282:uptag	ADE17_F1::EFT1_F3	uptag	5024.6	4269.6	4718.8	4671	5752.2	5118	4421.4	4086	4041	4438	3977.4	4265.2	5430.4	5778.6	3984.2	4092.6	4530.2	4244.2	4007.6	4285	5377.8	5033.2	4924.4	4990	4813.8	4329.6	2709.6	2921	3608.8	4551	4413.8	4160.2	5379.6	5380
TM_1936:uptag	SNA3_F1::TGL1_F3	uptag	3338.8	2705.4	2743.4	2650.4	3447.8	3399.2	3347	3421	3211	3180.2	2650.6	2863.8	3742.2	3784.8	2888.6	2957	3021.6	3055.2	3504.6	3280.8	3118.6	3595.8	3232.4	2939.6	3610	3255.4	2109.8	2143.2	3835	4616.8	3797.4	3410.6	3800.6	3911
TM_2599:uptag	GAD1_F1::GAD1_F3	uptag	3827.8	3294.4	3629.8	3677	3750	4099.2	3829.8	3829.8	3214.4	3551.8	4309.4	3994.4	4423	4267.4	3643.4	3854	4102.6	4216.8	4525.2	4219.2	5258.6	4221	4014.2	3944.6	3994	3734	4293	4619.2	4873	5686.6	4860.2	5063.8	5481.4	4892.6
TM_1619:uptag	PEX11_F1::PEX11_F3	uptag	5433.6	4819	5124	4978.6	6250.2	5704.2	5493.6	5497	4666	5529.6	4864.2	4761.6	5958.8	6228.2	4980.4	4768.4	5595.2	5619.2	5779.2	5800.6	5630.8	4815.2	5338.6	5586.6	5638.8	5155	5917.8	6027.2	5533.4	6697.2	5874	5529.8	5775	6125.6
TM_2247:uptag	THO1_F1::THO1_F3	uptag	3057.2	2850	2648	2684.4	3730.6	3210	3719.2	3572.8	3245.8	3028	2929.8	2948.4	3663.6	3876.2	2752.4	2814.2	3594.2	3591.6	3288	3121.4	3478	3860.2	3573	3305.8	3610	3540	3797.6	3716	4042.6	4568.2	3767.6	3377	3107.2	3437.8
TM_2329:uptag	RIB1_F1::RIB1_F3	uptag	4217.6	3686.2	3909	3774.8	4733.4	4641.8	4421.8	4641.6	3897.2	4172.8	3922.2	4132.6	4764.4	5012.8	3835.4	3920	4265	4237.8	4391.2	4502	3745.4	3887.6	4290.8	4195.6	4903.6	4336.6	4129.8	4459.4	3392.6	3931.4	4856.8	4941.8	4732.8	5010.4
TM_2514:uptag	PST2_F1::MUP1_F3	uptag	3690.8	3063	3384.2	3222.6	4110.6	3754.2	3763.8	3578.4	2981.8	3402.8	3146.8	3326	4013.8	4174.6	3050.8	3184.2	3266.8	3202.8	4002.2	3666.4	3879.6	3817.8	3522.8	3693.2	4097.6	3792.2	2931.4	2999.4	4206.4	4944.6	2571.6	2454.6	2792.2	2877
TM_2558:uptag	PST2_F1::PST2_F3	uptag	6092.6	5115.4	5614.2	5524.6	6669.6	6325	6138.8	6057.4	4822	5707	4720.6	4656.2	6131.2	6301	5134	5030	5760.8	5775.4	5772.2	5486.8	6218.2	5687.4	5897.2	6113	6332.6	5843	6444.4	6483	5364.2	6440.8	5381.4	4912	5976.8	6143.2
TM_1539:uptag	PRS3_F1::PRS5_F3	uptag	4844.2	4263.2	4490.2	4427.2	5653.2	4971.4	5169.2	4871.4	4310.2	4364.4	4336.4	4754	5379	5546.2	4574	4459.2	4622	4605.2	5074.4	4848	4592.4	4236.4	4618.6	4638.8	4818	4547	4214.4	4463.8	4479.6	5100.8	4856.2	4854.2	5318.6	5897
TM_1798:uptag	HNM1_F1::HNM1_F3	uptag	5340.2	4638.6	4923.2	4969.2	6363.2	5613.4	5484.8	5464.6	4617.2	5101	5026.8	4727.2	5699.8	6086.2	4669	4754.4	4445.2	4393.2	5318.2	4974.6	4710	4334.4	4597.8	4504.6	4888.6	4440	4461	4786.6	3688.2	4420.2	5105.6	5049	5470.2	5190.2
TM_2860:uptag	KTI11_F1::ELP2_F3	uptag	4227	3872.6	3582	3997	4602.8	4647.2	3924.8	4134.6	4344	4256	4923.8	4715.6	4453.4	4320.4	4612.4	4657.4	4575.8	4667.2	4721.8	5346.2	5039.2	4531.4	5071.2	4579	5392.8	5099.6	4426	4748.8	4591.6	5003	5732.2	5609.8	5173.6	5501.4
TM_1793:uptag	ARF1_F1::ARF1_F3	uptag	3770.6	3516.8	3445	3429.2	4152	4291.8	2924	2752.4	4002.4	4124	3621.2	4095	3190.6	3500.6	2950.4	3216.6	4027.8	3914.2	4183.6	3785	3892.2	4304.8	3910	3853.8	4161.2	3745.6	3617.4	3593	4014.4	4721.4	4203	4317	4498.2	4779
TM_2080:uptag	SNA3_F1::SNA3_F3	uptag	5054.4	4583	4752.8	4856.6	5662.6	5108.4	5228.4	4878.2	4368.4	4719	4178.4	4377	5208.6	5534.2	4028.8	4092	4860.4	4662.2	5130	5244.8	4891.8	4605.2	5230.6	5096	4934.8	4446.8	4616.6	4703.6	5015.8	5660.8	4721.6	4625	4996.8	5441
TM_2518:uptag	PST2_F1::WSC2_F3	uptag	1160.2	668.2	1031.6	924.6	1329	1176.6	873.2	884	924	970.2	1027.8	942.8	1356.4	1414	1277.8	1399.4	1069.4	906.4	1569.2	1330.2	1308.8	1524.2	1216	1037.2	1622.4	1640.2	311.2	523.6	2071	2422.6	2567	2201.2	2105.6	2355
TM_1640:uptag	GOT1_F1::RBD2_F3	uptag	2503	2273	1957.4	2367.4	2651.8	2952	1918	1793	2389.6	2287	2794	2402.8	2729.4	2923.6	2938.6	3213	2757	2440.2	2119.6	3355.2	3013.8	2725.8	2622.2	2902.4	3182.4	2996.2	1109.8	1621.6	3236.4	3501.4	3803.6	4138.4	3457.6	3602.8
TM_0766:uptag	ERG7_F1::YLL012W_F3	uptag	3209.8	2481.2	2771.6	2908	3763.6	3510.4	3478.2	3687.6	2931.8	3366.2	2960	2949.4	4293.4	4582.4	3023.2	2962	3387.4	3158.4	3583.6	3639.4	2770.2	3035.6	3291.4	3008.8	3721.6	3176.4	3142.4	3645.8	2481.8	3344.6	4343.4	3779.4	4018.6	4132.8
TM_2606:uptag	HNM1_F1::YLR326W_F3	uptag	2434.2	2122.6	2026.8	1940.2	2686	2470.6	2129	2496.4	2334.4	2508.6	1931.6	1822	3088.4	3256.6	2479.6	2445	1817.8	2164.2	2671.4	2516	2182.2	2413.2	2464.4	2009.8	2832.4	2328	1739.2	1541.6	1933.4	2861.2	3384.6	3453.4	3448.8	3461.8
TM_1673:uptag	YKL088W_F1::PPZ1_F3	uptag	3711	3063.2	3081.4	3063	4012.8	3455.2	3898.4	3613.6	3349.8	3231.4	3557.8	3541.8	4285	4513.4	3341.2	3675.2	3547.2	3393.6	3780	3732.4	3053.4	3440.8	3400.2	3458.4	4076.2	3435.6	3349.8	3826.4	3769.4	4337.8	4165.2	4170.4	3998.2	3844
TM_2395:uptag	PHO88_F1::ORM2_F3	uptag	3401.2	2965.8	2938.6	2962.8	3852.2	3568.4	2646	2110.8	3192.4	3477.4	2688.8	2573.2	3669.2	3613.4	3495.4	3738.4	3190.2	3809	3597.6	3904.4	3731.8	3234.6	3173.4	3168.2	3913.4	3995.6	1580.4	2282.8	3996.6	4442.4	5636.6	5886.4	4997.8	5116.6
TM_2273:uptag	PEX25_F1::PEX25_F3	uptag	4007.6	3552.6	3950.2	3876.6	4841.8	4393	3695.6	3817.6	3109.4	4028.6	4260.6	4129.8	4313.2	4731.2	4122.4	4095.2	3855	4218.6	4432	4506.4	4120.6	3369.4	4015	3942.8	4770.8	3918.6	4033.4	4544.8	3926.4	4466.6	3904.4	4392.8	4673.2	4533.4
TM_2544:uptag	SEC7_F1::CHS5_F3	uptag	3115	2742	2586.2	2969.2	3703.8	3209	2649	2866.4	2892.8	2771	3472.8	3791.2	3328.4	3882	3191.6	3729	4000	3689.8	3465	3933.8	3571	3493.4	3801	3148	3870.6	3746.2	2296.2	2079.6	4298	4871	4462.8	4576.6	4113.2	3935.4
TM_1411:uptag	MEH1_F1::MEH1_F3	uptag	3577.4	3231	3143.6	3224	4099.8	3651.2	2825.6	3174.6	3236.2	3264.4	3430	3275.2	3812	3525.8	3925.4	3778.4	4145.4	4396.8	4680.2	4734.6	4294	4247.2	4308.4	3828.6	4459.2	4286.4	3718.8	3746.4	5014.2	5928.4	4644.4	4849	4896	5010.4
TM_2563:uptag	VMA7_F1::YGR106C_F3	uptag	2323.4	1680.2	1901.2	1841.8	2771.4	2362.4	2434	2795	2595.6	2573	1940.2	1650.4	2795.2	3084	2366	2620.6	3104.6	3125.6	3157	3198	2546	2880	2968.8	2573.8	2764.2	2648.8	1678.6	2110.4	3900.2	4570.4	4498	3993.2	4256.4	4137.6
TM_1334:uptag	LSB3_F1::YSC84_F3	uptag	2569.8	2257.6	2090.6	2151.8	2999	2730.6	3352.2	3162	2812.4	2706.8	2513.4	2573.4	3506	3642	2614.6	2686.4	2274.4	2124.2	2690.6	2662.4	2860	3290	2707	2714	2937.4	3003.8	2483.8	2802	4179.4	4665.2	4172.8	3985.8	3653.6	4207.8
TM_1251:uptag	LAC1_F1::LAC1_F3	uptag	3837.6	3298	2973.8	3351.4	4058.6	3755.2	4276.4	4565.4	3099.6	3258.2	3539.8	3154	4570	4435	3934.4	3921	3307.2	2931	2976.8	3388	3980.6	3420.6	3902	3898.4	4733	4389.6	2600.6	4074.6	1257.6	1630.6	5062.6	5061.6	4719	5260
TM_2192:uptag	PHO13_F1::ADE17_F3	uptag	2690	2164.4	2410.8	2263.8	3319.2	2792.8	2883.2	2888.6	2480.4	2675.4	1946.6	1839.8	3306	3392.8	2614.4	2823	2484.4	2154.4	2814	2831.6	2846.8	3065.4	3024.2	2557.2	2853.2	2647.6	1449	1647.4	2998.4	3404.6	3423.4	3064.2	3575.2	3398.4
TM_2456:uptag	HNM1_F1::TPO3_F3	uptag	2457.4	2087.4	2146	2048.4	2827.8	2368.2	2449.8	2163	2075.4	2215	2175.8	2564	3080	3134.6	2172.6	2328.8	1987.4	1766.6	2346.6	2489	2478.2	2510.2	2346.8	1888.4	2555	2316.4	1849.8	1727.4	1823.4	2088.2	3255.8	3077.4	3745.4	3548.4
TM_2465:uptag	DHH1_F1::YGR054W_F3	uptag	3517.2	3287.2	2995.6	3567	4336.4	4109.6	3697.2	3841.4	3691	3745	4042.2	3869.8	4195.6	4315.2	3731.2	4060.2	3707	3649.8	4329.4	4338.4	3843.4	4088.2	4085	3901.8	4166.8	4163.2	2698.4	2359	4761.6	5559.6	4817	4845.8	4614	4761
TM_2177:uptag	HNM1_F1::YLR413W_F3	uptag	3677.2	3330.2	3241.4	3242.6	4417.2	3825.6	4530.6	4510.2	3358.4	3434.4	3437	3631.6	5600.2	5756.2	3517.2	3647	2991.6	3041.2	2883.4	3479.4	3315.8	3374.6	3536.2	3252.4	4214.4	3947.8	909.6	1646.2	974.6	1118.4	4835.4	4580.4	4476.2	4386.4
TM_2214:uptag	CSG2_F1::SHR3_F3	uptag	2160.4	1876.2	1862.4	1938.4	2361.2	2270.6	1945.2	2048.4	2115	2171.4	1632.2	1792.2	2450.4	2401.8	2448.8	2533.4	2189.8	2028	2411	2338	2057.4	1917	2141.4	2107	2586.6	1980	1418.6	1455.4	2307.4	2837.2	2580	2650	2754	2915.6
TM_2545:uptag	CKB1_F1::CKA2_F3	uptag	2296.8	2007.2	2078	2057.6	2570	2326.6	2400.4	2298.4	1996.6	2198.4	2044.8	2261	2585.6	3013.2	1994.4	2289.6	2328.6	2242.4	2825.2	2621.8	2358.8	2270	2415.4	2266.2	2707.6	2508.6	1899.8	1886.4	2427.8	3050.4	2980.4	3052	3392.8	3456.8
TM_2864:uptag	YHR122W_F1::MET18_F3	uptag	2714	2127.4	2347.4	2410.8	3043.6	2877.2	2863.4	2851.8	2412.4	2596.2	2787.8	2778.6	3308.8	3551.4	2608.6	2759.8	2593.8	2396.2	3126.6	2825.4	2903	3080	2703.4	2732.2	3197	2734.4	2463	2200.2	3227.4	3978	3784.8	3712.6	3920.4	3808.4
TM_2222:uptag	YCR043C_F1::RBD2_F3	uptag	4387.8	3461.8	3745.8	3603	4703.6	4514.2	4376.6	4262	3604.6	3862	4346.4	4232.2	4787.8	5126.4	3885.8	4223.2	4159.4	4202.4	4127.2	4043.6	4198.4	3875	4101	3812	4491.8	3902.8	3620.4	3947.6	4881.6	5290.2	5106.4	4845.8	5038.2	4822.2
TM_1779:uptag	CAP2_F1::SRV2_F3	uptag	2257	1940.2	1919	1925.8	2549.6	2161.2	2818.2	2706.6	2338	2249.2	2393.2	2390.8	3014.6	3141.8	2371.8	2374.4	1226.4	1115	2648.8	2393.6	2374.4	2555.8	2194.8	1998.4	2707.2	2460.8	1741.4	1533.4	3572.4	4136.4	3513.6	3263	3299.2	3385.4
TM_2646:uptag	ERV29_F1::MSC7_F3	uptag	2782.6	2511.4	2428	2487.2	3077.2	2953.2	2851.8	2839.8	3224.8	2832.6	3071	3033.8	3503.6	3600.4	2757.6	3013.4	3118.2	3109.2	2925.2	3193	2683.6	3086.6	3079.2	2799.4	3468.2	3329.6	2045.2	2598.2	3436.8	3747.6	4714.6	3964.6	4146.4	4366.6
TM_2451:uptag	URA7_F1::AAT2_F3	uptag	3862.8	3454	3470	3462.8	4451.2	3947.2	3505.4	3501.4	3916.4	3826.2	3457.6	3571.2	3522.6	3936.8	4004	3957.2	3489.2	3305	3896.8	3849.6	4287.4	4225.2	4420.8	3963	4169.6	3893	2240.8	1574.6	4122	4265.8	4715.2	4792.2	4586	4950.2
TM_2653:uptag	ARC19_F1::VRP1_F3	uptag	1924.8	1605	1567.6	1618.8	2417.6	2111.2	1802.2	1933	2090.2	1756.2	2045.8	1811.4	2559.2	2664.4	1749.8	2127.2	1618	1368	2666.6	2057.2	2121.8	2388.4	1814.6	1805	2531.4	2368.2	1393.6	1297	2398.6	3237	3675.6	3117.6	3037	3142
TM_2149:uptag	RKI1_F1::RKI1_F3	uptag	2993.8	2177.4	2504	2357	2823.6	2754.6	2942.6	2777	3084.6	2809.4	2065.2	2403	2855.8	2920	2773	2920.4	2847.2	2756.6	3016.6	2604.4	3339.8	3643.8	3193.2	3102	3180	3066.4	2560.8	2364.6	5097.8	5683	3975.8	3876.2	3956	4523
TM_2610:uptag	DHH1_F1::PUB1_F3	uptag	1827	1390	1134.2	1534.8	1853.6	1741.2	940	1682.4	2135	1610.2	1778	985.6	2045	1984.6	2064.8	2039.2	3130	3621.2	3083.4	3028	2606.6	2927.2	2758.2	2630.8	3239	3009.2	1730.2	1715	4412.2	5167.8	3641.2	4016.6	3544	3927.2
TM_2570:uptag	PHO88_F1::SHR3_F3	uptag	3792.4	3811	3190.4	3393	3859	4346.8	4018.6	4094.6	4441.2	3768.6	2483.4	2480.4	4048.6	3848.6	3933.2	4033.6	3976.6	3463.2	4511.6	4208.6	4053	4635.8	4174.6	4217.4	4845	4809.6	1677.6	1791.8	3990.6	4260.8	5704.4	5743	5281.6	6013.8
TM_1350:uptag	BBC1_F1::MYO5_F3	uptag	3227.4	2729.4	2865	2788.2	3210.6	3420.8	3094.4	3293	2935	3222.2	3606	3788.8	3862.6	4055.2	3399.2	3333.4	3096	3436.2	3858	3595.4	3335.8	3530.2	3365.2	3291.2	3584	3640.8	2016.2	2132.8	4050.2	4484	4579	4712.6	4651.6	4411.8
TM_2086:uptag	DID2_F1::DID2_F3	uptag	3653.2	3022.4	3221.6	3278	4203.6	3864.2	3358	3111.4	3466.6	3669	2608.8	2525.6	4580.8	4660.8	3594.2	3743	3557.4	3397.2	3398.6	2940.8	3898	3911.2	3735.8	3775	3843	3591.8	2632.8	2634.2	2651.4	3088.8	3930.6	3381.4	4391.6	4262.2
TM_2381:uptag	LSM3_F1::DCP2_F3	uptag	5118.6	4688.6	4633.4	4733.2	5844.2	5449.8	5142.8	5223.6	4543	4713.6	5541.6	5364.4	5667.6	5620.2	5196.6	5102.8	5290.8	5179.6	5803.2	5241.2	5436	5107.6	5109.4	5126	5601.6	5030.8	4438.6	4598	5161.2	5824.8	6230.8	6058.8	5766.6	6067.2
TM_2528:uptag	CCW12_F1::ORM2_F3	uptag	2154.8	1507.2	1379.8	1919.8	1846	2008.6	888.6	1262.4	1303.4	1491.6	1152	758	1605.6	1606.8	2072.6	2600.6	1658.2	1816.2	2932.4	2498.8	1868.6	1543.6	2475.6	2036.6	2798	2339.2	2091.8	2791	3647.8	4743.2	3845.6	3944.2	3027.6	3375
TM_2185:uptag	SNA4_F1::HXT1_F3	uptag	2142.2	1787.8	1891.6	1865.8	2293.4	2237.4	2395	2424.2	1839.4	2070.8	1176.8	1295	2392.6	2664.4	2086.2	2082.6	1360.4	1244.8	1752.6	1840.6	1571.4	1709.8	1947.6	1810.4	2423.6	2092.6	1128.2	1284.2	690.4	1135.8	2530.2	2086.2	2651	2559.4
TM_2263:uptag	ERV29_F1::ERP4_F3	uptag	2025.8	1522.8	1193.4	1570.6	2172	1741.6	1961.2	2005.2	2112.6	1978	1918.8	2158.6	2409.6	2553	1973.8	2127	2230.6	2112	2187.6	1995.6	1712.8	2498	2001.6	1591.2	2319	2102	1543.4	1199.2	2746.2	3203.2	3452	3224.6	2789.4	3047.6
TM_2174:uptag	SWH1_F1::SWH1_F3	uptag	2696.4	2400.2	2183.8	2503.8	2995	2747.8	2458	2597.8	2229.2	2699.4	3065.6	3039.2	3347	3588.4	2953	3133	2906.4	3096.8	3326	3166.2	2656.8	2417	2829.4	2933.2	2904	2759.4	1428.8	1337.2	3446.2	3793	3928.2	3658.2	3601.2	3605
TM_2079:uptag	FMP45_F1::SFK1_F3	uptag	4499.2	4144.8	4325	4424.8	5471.8	5429.6	4247.6	4235.4	4059.8	4485	4167.6	3799.8	5261.4	5628.6	4528.4	4412.4	4523.2	4576.8	5333.2	4714.4	6091.8	5365.2	4554	4913	4738.2	3971.8	4768.8	4782.4	5365.4	6341.6	4618.8	5149	5448.6	5531.2
TM_2228:uptag	MUP1_F1::HXT2_F3	uptag	365	342.8	274	307.8	372.4	402.4	309.4	280.6	417.6	299.6	293	302.8	560.8	744.4	311.6	314.4	292	444.8	970.8	1009.4	384.4	375.6	357.4	420.2	524.2	639.2	425.8	369.6	203.6	269.8	545.4	333.6	379.8	548.6
TM_1502:uptag	KEX1_F1::TVP38_F3	uptag	3645.2	3120	2805.4	3229.4	4160	3952.2	2837	3110.2	3317.8	3438.2	3407.6	3502	3271.4	3110.6	3465.6	3756.8	3556.2	3832.4	4087.8	3876.6	3398	3562.4	3661.4	3221.8	4210.4	3606.6	1747.8	2906.2	3334.2	3914.6	4714.2	4822.2	4664.2	4646
TM_2496:uptag	ARF1_F1::ALO1_F3	uptag	2634	2242.2	2282.2	2426.6	2884.4	2823.2	2891.2	2800.2	2462.6	2844.8	2643	2680.6	3360.4	3721.6	2694.6	2682.4	2438	2477.4	2795.8	2752.8	2547.4	2735.2	2478.2	2619	2893.6	2400.2	1921.2	1853.6	3774.8	4269	3555.6	3289	3605	3722
TM_1849:uptag	TCB3_F1::TPO4_F3	uptag	342.2	207.4	255.6	305.2	471.6	317.2	238.2	306	337	324.2	358.2	184.4	396	439.2	354.2	365.6	359.8	379.2	507	772.8	811.4	511.6	562.2	452.4	557.4	696	170.4	377.6	312.4	332.6	1939.2	1735	1255.4	1156.4
TM_1371:uptag	SLA1_F1::ARC40_F3	uptag	2053.8	1547.2	1787.2	1796	2098	2232.4	1965.6	2138.2	1838.2	2203.2	2012.6	2004.6	2521.8	2980.4	2056.6	1974.6	1954.2	2009.8	2048.8	2357.4	2165.4	1918	1855.6	1898	2400.4	1862.2	1052.8	885	2116.6	2445.2	3386.2	2776.8	2807.8	2825.4
TM_1677:uptag	ELP4_F1::ELP4_F3	uptag	3323.8	2631	2861.8	2916.8	3501.4	3223.4	3162.8	3232	2742.4	3123.2	3577	3575.4	3794.4	4149.4	3357.8	3667.2	3036.8	3480.8	4011.6	3733.2	3438.8	3317.2	3473.4	3211.2	3898.8	3359.8	2654.6	2687.8	3787.8	4620	4338.8	4088.6	4359	4338.6
TM_1998:uptag	FTH1_F1::VAC8_F3	uptag	2307.2	1834.6	1796.6	1779.2	2591	2474.8	2193.8	2159.2	2638.4	2464.6	2279.4	2224.6	2650.8	2660.6	2306.6	2335.6	2577	2474.4	2864.4	2856	2574.6	2748.6	2330.4	2374	2738.4	2819.4	1237.4	1326.8	3327.6	3508.8	3580.6	3474	3661.6	3770
TM_2200:uptag	SWP1_F1::CPT1_F3	uptag	3069	2507.4	2244.8	2716.6	3316	3154	2762	3079	3029.6	2953.2	3046	3011	3532	4103	2614.8	2982.2	2917.6	2622.2	2938.2	3054.6	2951.6	3118.4	2698.2	2648.2	3499.8	3322.6	2329.8	1946	3025.8	3450.8	4566.2	4418.2	4144.6	4104.2
TM_1765:uptag	VRP1_F1::ARC35_F3	uptag	4757.2	4196	3994	3855.4	5180.8	5235.2	4928.6	5150.2	5002.8	4788.8	5010.6	4961.2	5297	5622.6	4653.2	4968.8	5051	4931.2	5124.6	5219.8	5131.2	5225.6	5127.6	4792.2	5679.4	5550.8	3508.2	3494.6	6128.2	6780	6271	6278.2	6134.8	6470.2
TM_0614:uptag	RGD2_F1::RGD2_F3	uptag	3562	3169.6	3230.6	3313.2	3685.2	3715	3292.2	3303.8	3140.8	3334.2	3018.6	3038	3876	3807	3285.6	3431.6	3040.2	3131.6	3791.6	3469.4	3550.6	3311	3293.2	3254.6	3752.2	3311.2	1898.6	1929.8	3423.2	4136.2	4122.4	3812	4355.4	4394.6
TM_2115:uptag	SNA4_F1::YBT1_F3	uptag	1917.6	1905.4	1652	1775.6	1773.2	2251	1663.4	1821.4	2012.2	2090.6	1861.2	1593	1873.4	2130.6	1980.8	2355.2	1659.8	1931.4	2615	1998.8	1835.2	1676	1873	1084.6	2750.4	2285	776.8	1089.4	1446	1849.4	3620.4	2959.6	3036.6	3619.8
TM_1923:uptag	HNM1_F1::MSC3_F3	uptag	2891.4	2405.8	2683	2567.6	3125	2921.6	2798.8	2932	2534.8	2809.6	2638.6	3025.2	3836.6	3915.2	2874.4	2807.2	2053.2	2027.6	2793.6	2893.8	2706.6	2844.6	2156.2	2117.6	2859.6	2754.2	1522.8	1326	3354.4	4061	4178.6	4115	3940	3751
TM_2293:uptag	OLE1_F1::TPO4_F3	uptag	2791.2	2517.6	2626.8	2401.8	3117.4	2957.6	3139.8	3176.8	2554.8	2950.2	2079.2	2412.6	3692.2	3805.6	2371	2372	2408.4	2024.8	2807.8	2879.4	2855.8	2903.6	2738	2507.8	3350.4	2735.6	1486.4	1637.8	2604.6	3375	3896.8	3851.2	3854.8	3953.8
TM_1406:uptag	MUP1_F1::YLR326W_F3	uptag	4162.4	3650	3754.4	3664	4986.4	4615.4	3822.2	3902.4	3624.6	4145.8	4232.6	3805.4	5301.2	5635.2	3836.8	4104.2	4297.8	4213.8	4665	4204.8	4268	4093.8	4316	4171.8	4328.4	3832.4	4122	3862.2	5325.8	6197	3895.2	4034.2	4447.8	4240.2
TM_2517:uptag	CKB2_F1::CKA2_F3	uptag	3867	3295.8	3220.4	3277.6	4205.6	4212.2	3164.2	3449	3282	3791.6	3607.6	3411.2	4030.6	3817.8	3860.4	3711.4	3366.8	3957.2	3873.2	4497.4	4194.4	3857.2	3795.8	3657.8	4309.4	3650	2111.4	2293	3728.6	4043.2	4988.6	5075	5218	5317.2
TM_2032:uptag	HNM1_F1::YGL108C_F3	uptag	3778.2	3068.6	3276.2	3229.2	4164.6	3753.4	4100	3892.6	3518.4	3832.4	3727.4	3806.8	4718.2	4711.8	3612.6	3789.2	2920	2998.2	3650	3831.2	3485.6	3780.4	3459.2	3281.4	3841	3813.8	2945.6	3320.6	4362.6	4873.2	4610.6	4294.8	4659.4	4603.8
TM_2519:uptag	ERP1_F1::ERV29_F3	uptag	3300.8	2720.2	2840.4	2929	3587.8	3514.2	3117	3326.4	3193.8	3202.2	2938.2	2720	3992.4	4100.6	3115.4	3291.2	3490.4	3516	3420.4	3529.6	2632.2	3090.6	3026.8	2865.4	3811.8	3651	2547.6	2763.8	3366.8	3945.8	4373.2	4190.8	4295.2	4249.2
TM_2093:uptag	SNA4_F1::VPS35_F3	uptag	2207	1691.6	1707.8	1739.2	2349.4	2224.2	1700	1723.4	1941.6	1981.8	1911.2	1810.6	2428.2	2656	2311.2	2481.2	2467.4	2498	2935.8	2752	2453	2387.6	2316.4	2095.2	2953.8	2628.8	1233.8	1086.6	3106.6	3584.8	3217.4	3220.8	3432.8	3242
TM_0669:uptag	ERP1_F1::ERG26_F3	uptag	2905	2518.6	2515.2	2664.8	3308.8	3240.2	2444.2	2624	2933.8	2909.6	2191.4	2091.8	3344	3502.6	2564.8	2778.8	2906.2	2499.8	3113	3466.8	2588.2	2699	2778.2	2971.2	3515.8	3160.6	1029.8	1163	2776.2	3234.6	4373.6	4002.6	4060.4	4071.6
TM_2566:uptag	SHR3_F1::YMD8_F3	uptag	3068.4	2702.6	2162	2530.4	3685	3206.2	2458.2	2387	3041	2891.4	2413	2717.2	3509.6	3588.6	3235.2	3182.2	3447.4	3637.8	3578	3617.8	3343.2	2605.6	3395	3202.2	3953	3820.4	2318.2	2477.8	3209	3460.8	4160.2	4612.8	4620.4	4493
TM_2355:uptag	YBL029C-A_F1::TPO1_F3	uptag	4157.2	3396	3641.8	3507.2	4407	4390	4534.4	4178.4	3764.8	3908.8	3302.4	3634	4953.8	5125.2	3538	3785.4	3557	3550.8	4331.4	3999	3935	4053	3714.8	3631.6	4199.8	3812.2	3416.2	3568.2	4922.8	5684.2	4955.2	4784.4	4866.4	4941
TM_2733:uptag	SLY1_F1::RBD2_F3	uptag	2122.4	1694.4	1599.2	1769	2341.6	2331	2207	2387.8	2453	2431.8	2439.2	2425.4	3017.2	3080.2	2251.2	2320.2	2182	2362.6	2599.4	2463	2328	2748.8	2397.8	2175.4	2841	2499.4	1860.2	2014.2	3518.2	4099	3917	3427	3375.4	3574.2
TM_1618:uptag	GAR1_F1::UBP10_F3	uptag	2951.2	2800	2573.2	3014	3337.4	3053.8	2707.6	2601.6	3121	2795.8	3193.2	2979.4	3257.4	3337	3715.2	3730.4	4031.6	4128	3966.6	3493	3598.8	3324.6	3085.8	3396.2	4278.4	3684	2442.4	1935.8	4103.4	4552.4	4633.8	4768.6	4057.4	3981
TM_2830:uptag	KEL1_F1::KEL1_F3	uptag	2137.8	1708.8	1754.2	2106	2367.8	2174.2	2231.6	2405.2	1972.4	2158	2269.8	2387.4	2793.2	3026.6	2385.6	2303.6	2241	2347	2535	2673.6	2208.6	2389	2313.4	1978.4	2700.6	2411.4	2621.8	2947.6	2909.6	3715.6	3797	3169.8	2930	3261.6
TM_2082:uptag	AUR1_F1::YMR010W_F3	uptag	3147.4	2654.2	2607.8	2898.8	3449.4	3379.6	2642.4	3092	2889	2952.6	2762.2	2700	3073.6	2992.8	2919.6	3397.6	3105.4	3207.8	2854	3604.2	2831.6	2905.8	3369.2	2674.4	3851.4	3235.6	1998.8	2363	1933.2	2498.8	5157.8	4995.2	4506.4	4723.2
TM_0671:uptag	TCB3_F1::HXT2_F3	uptag	2334	1829.8	2063.8	1946.8	2322.8	2294.8	2284	2279	1999.8	2054.8	2113.2	2368	3122.8	3266.2	2183.6	2163	1796.8	1753.8	2953.8	2941.6	2231.2	2296.8	2302.6	2224.4	2621.6	2394.2	1837.2	1706.2	1263.6	1850.4	3953.4	3305.4	3088	3266.8
TM_1414:uptag	FTR1_F1::FET3_F3	uptag	1799.2	1456.2	1389.4	1577.2	2053.2	2081.2	1796	1856.2	2381.8	2348.4	2489.2	2407.2	2470.6	2648.2	1732.8	1948.4	4279.6	3995	2062.6	2649.2	1962.6	2305.2	1868.4	1849.6	2437	2334.2	1050.2	1134.4	2269.6	2775.8	3810.6	3625	3252.8	3150.4
TM_2101:uptag	VHT1_F1::TCB3_F3	uptag	3194	2782.8	2761.4	2753.2	3372.6	3426	2461.8	2753.2	2649.4	3084.6	3754.6	3673.6	3419	3181.8	3296.8	3122.6	2488.6	2671.8	3777.2	3836.2	3416.8	3341.2	3329.6	2646.8	2791.4	2700.6	1472.2	989.2	4484.4	5457.2	4105.2	3891.2	3785.4	4117.2
TM_2066:uptag	OLE1_F1::KRE27_F3	uptag	2207.2	1864	1890.8	2199	2249.6	2141.6	2373.8	2397.8	2319.6	2238.8	1914.4	1849	3062.6	3349.8	1832.8	1980.2	2414.4	2361	2237.4	2533	2158.4	2453	2332.2	2225.2	2732.8	2486.8	1335	1214	2612.6	3142.2	3858.4	3197.6	3327	3304
TM_1792:uptag	APL6_F1::CHS5_F3	uptag	2464.8	1922.6	2019.4	2090.4	2632.2	2705.2	2171.4	2591.4	2449.6	2460.6	2258.8	2360.4	3010.2	3121.8	2358.2	2545.6	1964.4	1708.6	2454	2175.6	2424.2	2667.8	2239	1831.4	2517.6	2624.6	1433.4	1413.8	2703.2	3103.8	3267.8	3088.2	3082.6	3369
TM_2703:uptag	PEX11_F1::PEX25_F3	uptag	2290.6	1581.2	1938.4	1945.2	2454.6	2183.4	1996.6	2073	2035.6	2165	2090.2	2154	2784	3165	2101.8	2201.8	2066.8	2133.6	2599	2658.6	2187.8	2141.2	2169.2	1909	2285.4	2296.8	1510	1479.4	2701.4	3192.4	3308	3032.4	2886.2	2854.4
TM_2818:uptag	CDC39_F1::DEF1_F3	uptag	2221.8	1619.6	1720.4	1752.4	2390.6	2326.2	1493.2	1592.6	2040.8	1996.4	2361.2	1849.4	2401.6	2450.2	2254.4	2437.4	2603.8	2633.8	3111.4	3147.8	2583.2	2031.8	2102.2	1879.4	2691.2	2802.6	1565.2	1539.6	3223.2	3546.4	3197.2	3083.6	2700.8	2965.4
TM_2405:uptag	OSH7_F1::TCB3_F3	uptag	1873.2	1512.4	1473.8	1610.8	1820.6	1602.2	1517.6	1665.6	1932	1800.4	2224.2	2189.2	1786.6	2023	1888.4	1975.2	1110.6	1201.6	2288.8	1955.6	2216.4	2275.4	2111.8	1482.6	1989.6	1941.2	984.2	834.6	3355.8	3975	3338.6	2782.8	2683.8	3050.4
TM_1847:uptag	PST2_F1::ADE17_F3	uptag	1956	1751	1717	1726.4	2295	2150	2465.8	2366.4	2154.4	2152.4	1341.8	1356.4	2562	2813.4	2172	2156.8	1833.4	1896.2	2473.4	2456.8	2746.6	3121	2282.8	1887.8	2801.8	2576.4	1573.8	1627.8	3714	4382.6	2738	2416	2834	2885.8
TM_1732:uptag	RVS161_F1::APP2_F3	uptag	2749.4	2403	2735.4	2710.8	2933.2	2577.8	2246.2	2339.8	2976.4	2404.4	2516.8	2739	3018.6	3408.4	2602.2	3015.4	2916.6	2885.6	3811.2	4072.8	3176	3748.8	3396.8	2688.6	3269.2	2988.4	1363.4	1106.6	2904.4	3402.8	4087.8	4635.6	4539.2	4278
TM_1408:uptag	PHO88_F1::SPC2_F3	uptag	2576.2	2348.8	2319	2483.2	3268.2	2729.4	2408.4	2592.6	2326.6	2838	2061.6	2166	3109.8	3402.8	2769.8	2771.6	1795.8	1991.4	2692.4	2934.2	2211.2	2297.6	2344	2229	2949.4	2532.6	1900.6	1981	1781	2005.4	3715.4	3564.6	3641.4	3722.2
TM_2641:uptag	BRE5_F1::BRE5_F3	uptag	2305	1876.6	1632.8	2006.2	2518	2231.6	2462.6	2539.2	2209.4	2273.4	2004.6	2063.6	2800.4	2852.2	2243.2	2160.2	2061.2	2120.4	2448.2	2460.4	2074.4	2557.8	2381.6	2066.4	2962.8	2555	1908.2	2401.8	3245.8	3798.6	3994	3222.2	3236.8	3395
TM_2017:uptag	GPX2_F1::HNM1_F3	uptag	2619.4	1930.6	2507.6	2409	3000.8	2620.6	1630.6	1552.6	2193.4	2516	1746.8	1657.4	2769.8	2674.8	2615.6	2711.2	3789	4076.8	1943.8	3274	2350.6	2619.4	2475.6	1741.6	3608.2	3399	1197.2	1140.6	2255	2732.6	3464.6	3461.2	3703.4	3549.2
TM_2432:uptag	EHT1_F1::YLL012W_F3	uptag	2503	1777.6	1531.6	2004.6	2795.8	2353.2	1787.8	2444.4	2008	2233.6	1844.4	2004.4	2648.4	3106.4	1647.6	2094.4	1372.8	1670.2	1811.2	2796.6	1714	2138.8	2439.2	1955.2	3067	2594.8	1069.4	1646.8	1257.2	2030.8	3661	3678.4	3602.8	3573.4
TM_1709:uptag	WBP1_F1::ORM2_F3	uptag	1505	1186.8	1051.8	1397.6	1591	1504.2	1256.2	1237.2	1691.2	1560.8	1226.4	1373.4	1839.6	1728	1354.8	1546.6	1435.4	1397.6	1710.4	1687.2	1342	1576.6	1453	1331.2	2026.2	1930	963.8	1216.8	2219.6	2281.8	3396.4	2821.4	2497.2	2687.8
TM_2457:uptag	STI1_F1::STI1_F3	uptag	1896.6	1513.6	1455.4	1734.2	1933.8	1924.8	1259.2	1679.4	1408.6	1716	2280.8	1785.8	2047.2	2072.4	2306	2134.8	2876	2963	3186	3005.8	2848.2	2548.8	2543	2163.8	2885.4	2382.6	2344	2255.8	4144	4729.4	2542.8	2744.2	2418.2	2664.2
TM_2444:uptag	MOT2_F1::CAF40_F3	uptag	3664.2	3187	2827	2991	3958.8	3554.6	3598.8	3652.8	3316.2	3344.4	3435.6	3732.4	4222.8	4486.8	3252.6	3359.8	3621	3498.8	3613.2	3611.4	3331.6	3563.6	3360.6	3178.8	3712.2	3404.8	2723.4	2788.2	4455.6	5189.4	4033.4	3894.6	4396.4	4243.6
TM_1973:uptag	GPA2_F1::TCB3_F3	uptag	1680.2	1332	1467.4	1492.6	1938.8	1706.6	1546.8	1705.2	1869.8	1655.2	2150	1855.4	1990.6	2077.2	1787.8	1873.4	1345.8	1341.2	2127.6	2393.2	2306.2	2007.2	1635.4	1752.6	2225.2	2177.8	1108.8	1054	3473	3849.8	3093.4	2806.4	3141.8	3167.2
TM_2484:uptag	ITR1_F1::FTR1_F3	uptag	1860.2	1646.2	1499.4	1674.4	1926	1632.2	1433	1528.6	2744.4	3124.4	2859.2	2170	1877.8	2053.8	2315.4	1995.2	5281.8	5297.2	2191.2	2283.4	2307	2285.4	1457.6	1459.8	1889.8	1917	831.8	526.6	2544	2636.8	5060.6	5516	3630.6	3593.6
TM_2020:uptag	SDS24_F1::SAP155_F3	uptag	1725	1494.8	1532.4	1580.6	1974.4	1848.4	1471	1825.2	1649.8	1713.8	1708.4	1725.8	2143.4	2348.2	1860	1869.6	1240.6	1268.2	1695.4	2195.4	1875.2	1911	1333.6	1391.4	2211	2211.4	896.6	1172.4	2533.8	2625.2	3583.2	3388.8	3067.4	3068.4
TM_1489:uptag	EHT1_F1::AYR1_F3	uptag	2131.4	2211.4	1738.2	1942.6	2405	2400	1318	1564.8	1891.8	1983.4	2150.2	1792.6	1767	1639.4	1253.4	1823.8	747.4	1054.8	2458.8	2147.6	3038.6	2810.4	1816.8	1956.4	2685.6	2714	1755.8	1209.4	2207.4	2293.8	3037.6	3301	3298.6	3274
TM_2409:uptag	ERG7_F1::YJU3_F3	uptag	1690.8	1564.8	1531.4	1758.4	1883.6	1645.2	1060	1466.4	1541	1546.4	1492.6	1075.8	1938	1710.4	1608.2	1508	1768.8	1043.6	2010	2112	1980.6	2198.6	1298.2	1850.8	2458.6	2586.4	959.8	958.8	1253	1069	2844.8	3000.4	2766.8	2713.6
TM_1354:uptag	YBL029C-A_F1::FTR1_F3	uptag	2919	2446.6	2195	2592	2978.8	2649	2419	2246.6	3377.6	3272	3278.8	3446.2	2953.8	2625	2050	2377.6	5244.2	5232.8	3133	4150.6	4342.2	4147.8	3530	3820	3519.6	3476.2	1446	1622.8	4415.4	4871	4941	5586.6	4685.8	4644.4
TM_2260:uptag	FTH1_F1::VMA13_F3	uptag	1976.4	1390.8	1485	1445.4	2125.2	1755.8	1863.4	1991.2	2206	1813.6	1443.2	1570.2	2226	2494.6	1974.2	2067.2	2187.8	2322	2115	2414.6	1954.2	2392.8	2091	1768	2406.4	2222.6	1412.2	1099.2	2889	3273.8	3011	2705	3005.4	3264.2
TM_2036:uptag	VPS60_F1::SNF7_F3	uptag	2348.4	2318.8	2280.8	1884.4	2903.6	2833.6	2117.8	2069	2518.2	2282.6	1421.2	1507.8	3030.4	2881	2157.6	2634	2300.2	3203.8	3627.6	3582.6	3077.6	2679.8	2415.8	2468.4	3110.8	3201.6	1360	1018	2866	3146.8	3308.2	3394.2	3662.6	3360.8
TM_2062:uptag	PEP1_F1::VPS68_F3	uptag	1721.6	1219.6	1466.4	1444.8	1781.8	1671.6	2005.6	1907.6	1537.2	1841.8	1521.4	1671	2206.6	2294.2	1534.2	1693.2	1106.2	1415	1773.6	1800.8	1515.4	1945.4	1599.2	1338	1935.4	1782.4	1043.6	576	2276	2594.8	3315.4	2347.8	2579.8	2891.2
TM_1459:uptag	DNF1_F1::DNF1_F3	uptag	1967.4	1659	1672.4	1626.4	1975.8	2071.2	1689.8	1428.4	1678.4	1896	1819.8	1697.6	2064.2	2106.8	2139.8	2152	1233	1512.6	1984.8	2305.8	2070.8	2180.6	2110.6	1706	2437.4	2394.8	948.8	949.8	2794.6	3088.2	3088.2	3387.4	3325.6	3220.8
TM_2254:uptag	ERV29_F1::ERV29_F3	uptag	2306	1720.8	1716.2	1993.8	2426.4	2534.6	2631.6	2619	2159	2225.2	2865.2	2834.6	3615.8	3590.8	2359.4	2392.2	2461.6	2617.6	2490.6	2567	2054.2	2364.6	1957.4	2244.6	2669.6	2435.2	2405.2	2141.4	2398.2	2974	4119.4	3661.8	3417.2	3602.6
TM_2453:uptag	VPS35_F1::VPS35_F3	uptag	2650.8	2169.6	2490.4	2445.2	3030.4	2819.6	2722.8	2683.8	2298.8	2808.8	2579.2	2664.4	3395.8	3438.8	2509.8	2480.8	2637.2	2516.8	2775.2	2708.8	2555.4	2741.6	2297.6	2437.2	3005.8	2582.6	2313.4	2407.2	2984	3723.2	3628	3130.8	3277.6	3395
TM_1702:uptag	LSM2_F1::CDC39_F3	uptag	3399.2	2785.6	2557.4	2703.2	3778.6	3376.2	2924.6	2967	2780.8	2898.4	2620.4	2766.8	3459.6	3538.6	3077.2	3302	2994	3692.8	3632.8	3666.8	3579	3591.2	3310.4	3263.6	3504.2	3676.8	2430.6	2564.6	4612	5171	4074.4	3867.8	4034.4	4437
TM_1463:uptag	FMP45_F1::ITR1_F3	uptag	4238	3557.4	3787.8	3903	4778.8	4536.6	3508.6	3413	3413.4	3550	3690.8	3358	5047.4	5116.2	4034.4	4250.2	3532.4	3726.4	4837.2	4069.8	6057.6	5291.8	4087.8	3938.4	3755.6	3938	5213	4920.2	5687	7010	4320.6	4225.2	5289.6	5334.6
TM_2172:uptag	LSM4_F1::LSM4_F3	uptag	2985.2	2493.8	2589.6	2706	3180.4	3096.6	3416.2	3069.8	2760.8	2808.2	2466.4	2911.4	3485.6	3705.4	2818.6	2954.6	2734.2	2698.6	2968.4	3139.8	2909.4	3063.6	2762.2	2712.4	3220.8	2812.2	2332.8	2211.8	3108.2	3716.6	4126.2	3498.8	3472.6	4109
TM_1546:uptag	FMP45_F1::TPO1_F3	uptag	3793.8	3219.8	3225	3418	4063.2	3819.6	3862.2	3719.4	3261.4	3410.4	3037.8	3196.8	4495.2	4638.8	3040.6	3360.6	2650	3026.6	3862.2	3355.6	3814.4	4002.8	3543.2	3643	3798	3630.2	3977.2	3841	4957.6	5839.4	3991.8	4037.4	4698.4	4532.4
TM_1684:uptag	ERV25_F1::RBD2_F3	uptag	1190.8	1028	829	1109.4	1296.4	1044.2	951	1094.4	1163.6	1005.6	1280.4	1263.4	1463.2	1418.8	1290.8	1531.6	756.8	1179.8	1343.2	1117.2	1029.4	1007.4	1060	809.4	1207.2	1285.2	627	618.8	1156.6	1406.8	3177.2	2942.4	2020.6	1956.2
TM_2583:uptag	FTH1_F1::VPH1_F3	uptag	1889.2	1751.2	1517.8	1752.2	2146	1977.2	1712.6	1488.4	1886.2	1576.8	1308	1320	2131	2126.8	1796.2	1835.4	1437.8	1698.8	1950.2	2045.6	1557.6	1882.8	1508.8	1088	2408.4	2297.6	1403.4	783	1462.6	1906.8	2935.8	2687.2	2573	2904.8
TM_2167:uptag	FPS1_F1::FPS1_F3	uptag	3771.6	2961.4	3221	3143.4	3832.2	3646	3257.8	3527.6	3423.8	3274.2	3677.8	3826.6	4226.4	4619.2	3159.8	3724	3009.2	3014	3522.8	3647	3295.6	3423.4	3140.8	3143.4	3921.6	3775.4	3098.6	3542.8	3493.2	4322.6	4314.2	4565	4604.8	4694.2
TM_1599:uptag	EPT1_F1::RBD2_F3	uptag	2662	2273.4	2306.4	2318	2908.6	2779.8	2582.8	2556.4	2578.4	2567.4	2661.8	2429.2	3134.6	3216.8	2591	2813	2666.2	2775.2	3286.8	2732.6	2598.6	2692.4	2800.2	2477.8	3044.2	3366.6	2280	2287.8	1818.8	1847	3745.2	3635	3493.8	3741.4
TM_1700:uptag	GAR1_F1::NOC2_F3	uptag	1509.2	1294.2	1340.8	1395.2	1653.2	1757.4	1659	1648.2	1653.4	1749.6	1742.2	1593.8	2010.2	2025.8	1746	1774.2	1870.8	1574.2	1867.4	1968.2	1629.2	2005.4	1770.8	1413.2	2345.4	1778.6	1034.2	1371.8	1975.2	2304.6	3147.2	2569.6	2238.6	2508.6
TM_2485:uptag	FMP20_F1::ALO1_F3	uptag	1647.4	1259.4	1385	1289.8	1735.6	1745.4	1519.2	1487.4	1445.6	1506.2	2026.6	1611.6	1744	2192.2	1661.4	1914.2	1722.6	2010.4	2235.4	2113.6	1750.8	1515.8	1498.2	1659.2	2112.4	1745.8	769	590.6	3237	4048	3250	2806	2830.6	2926.6
TM_2308:uptag	GIS2_F1::DBP1_F3	uptag	3982.8	3567	3588.2	3525.8	4081.2	4209.8	3332.2	3257.8	3933	3774	3441	2770.8	4126	4312.2	4267.4	4137.6	3827.6	4154	5124.4	4780.2	4705.8	4159	3859.4	3968.6	4486.8	4347.4	3149.2	3477	5683.6	6324.2	3972.2	4715	4687.2	4813.8
TM_2320:uptag	PMC1_F1::PMC1_F3	uptag	4595.8	3694.6	3947.4	3965.4	5080.4	4679.6	4141.4	4330.2	4097.4	4291.2	4101.2	4186.2	5258.4	5423	3975.6	4203.4	4237.2	4008.2	4229.2	4536.4	3840.2	4241.6	4309	4104.2	4736.4	4259.8	3462	3348.4	4932.2	5712.6	4760.6	4904.8	4982.8	4958.6
TM_2634:uptag	PUF4_F1::PUF4_F3	uptag	1530.8	1613.4	1506.6	1779.4	2510	1886.2	2021	1588.4	1895.2	1798.2	2289	2416.8	1681.2	2040.4	1829.6	1901.6	1958.6	2284.8	2457	2875.2	2224.2	1932	1793.4	1983.6	2710.6	2245.8	764.8	1114	2618	3331	3978.2	3550.8	3225.8	3047.6
TM_2562:uptag	PST2_F1::PPZ1_F3	uptag	2511.6	2153	2042.4	2161.6	2805.4	2705.2	2224.4	2302.6	2246.2	2232.8	2216.8	2438.4	2656	2845.2	2466.4	2654.2	2479	2130	2811.6	2788.2	2566.2	2883.6	2591	2452.4	3034.2	2896.6	1701.4	2159	2843.6	3365.6	3529	3157	3279	3557.6
TM_2199:uptag	LYS21_F1::LYS21_F3	uptag	2966.6	2285.6	2539.8	2518.2	3494.8	3089.8	2914.2	2955.6	2793.6	2793.6	1579.8	1947.4	3235.2	3311.6	2940.4	3216.8	2213.2	2235.4	3177.6	3094.6	3427.6	3456.8	3126.6	3111.4	3202.8	3041.8	2750	2892.6	4374.4	5173	3687.6	3221.8	3453	3626.6
TM_1461:uptag	SEC6_F1::MSO1_F3	uptag	2324.2	1809	2091.4	2107.4	2720.4	2232.4	2548.2	2601.4	1994.4	2570	2102.8	2330.6	3190.6	3497.6	2375	2248.6	2171.8	1940	2985.8	2722	2194.2	2450.8	2163	1714.8	2660.8	2437.4	1348.6	1798.2	2616.6	3296.6	3536	2953.4	3158.2	3697.4
TM_2114:uptag	DNF1_F1::CHS5_F3	uptag	1800	1286.8	1514.2	1523	2075.8	2131.6	1373.2	1455	1275.8	1689	1552.8	1601.2	1725.4	1994.2	1458.8	1524.8	1422.6	1601.6	2078.6	2041.2	1624.8	1364.8	1257	1481.2	2059.8	1900	1324.4	978.8	1937.8	2205.8	2374.2	2503.4	3110.4	2828.6
TM_1530:uptag	ARF1_F1::BSC6_F3	uptag	1869	1503.8	1439.8	1660.2	2029.6	1953.2	1452.6	1371.4	1716.6	1807	1768.4	1616	1949	2342.6	1767.4	1671.6	1594.4	1652.8	2057.4	1992.4	1574.4	1836	1634.2	1445.4	2205.8	1930.2	864.6	705.2	2513.2	3079	3267	2816.8	2706.4	2919.4
TM_1407:uptag	HNM1_F1::YMR010W_F3	uptag	2862.2	2411.8	2098	2562	3009	2801.6	2235.8	2710.4	2002.6	2593.4	2879.6	2571.4	3225.2	3106.8	2707.8	2939.2	2157.2	1954.2	3564.6	3265.2	2684.4	2330	2589.8	2200.2	3259.6	2868.6	1279	1672	1959.4	1995.6	3297.4	3429	4137.8	4210.6
TM_2437:uptag	EMP47_F1::PMC1_F3	uptag	3577	2976.2	3316	3068.2	3469.4	3335	2843.2	3090.6	3181.2	3183.4	2566.4	2530.2	3678.4	3926.6	3019.4	3340.4	2807.6	3347.4	3703.8	3983.4	3126.4	1970.6	2986	3113.4	3852.8	3330.6	1481.2	1265.6	3451	4053.6	3891.6	4111	4414.4	4457.6
TM_0742:uptag	SLY1_F1::COG4_F3	uptag	2724.8	1738	1846.6	2154.2	2485.8	2223.8	1841.6	2100.4	2302	2079.2	2154.8	1649	2758.6	2544	2120.2	2689.6	2346.8	2316.2	2433.4	3035.2	2528.4	2552	2523	2100.8	2779.2	2689.6	673.8	1979	2726.4	3420.6	3210.8	3301.6	3614.8	3897.2
TM_1531:uptag	GPX2_F1::TPO3_F3	uptag	1404.8	1020.4	1130.8	1449.4	1530.4	1160.8	942.2	899.8	1318	1381.6	1128.4	864.6	1419.8	1694.6	1298.8	1361.6	1323.6	1348.2	1492.2	1695.6	1341.4	1593.8	1121.6	1114.4	1816.2	1551.2	568	576	1635	1667.2	2623.8	2431.8	2415.4	2369.4
TM_2336:uptag	MUP1_F1::MSC3_F3	uptag	4081	3508.6	3617.2	3820.4	4255.8	4168.6	3026.4	2768.6	3220.4	3649.6	4267	4040	4829.8	4785	3777.4	3858.4	3312.2	3593.6	4938.4	4385	3961.6	3892	3381.4	3569.2	4307	3956.2	3021	3037.2	5231.6	6213.4	3077	3505.6	3964	4269
TM_0688:uptag	SEC4_F1::MRS6_F3	uptag	2711.2	2169	2282.4	2482.4	3057.6	2559.8	2224.6	2552.6	2051.8	2596.4	2256	2235	2714.6	2821.2	2574	3060.2	2199	2241.2	3037.2	2846.4	2488.6	2149	2557.8	1960	2960.6	2816.2	1492.4	1741.6	1932.6	2115.2	4603.8	4216.2	3726.8	3943.2
TM_2857:uptag	YKE2_F1::GIM3_F3	uptag	2547.6	2014.2	1745.4	2094.8	2142	2603.2	2126.8	2139.8	2381.2	2269	2234.6	2368	2600.4	2485.2	2425.4	2584.2	1939.8	1903.6	2572.4	2850.8	2353.8	3022.2	2442.4	2012.2	2861.4	2775.8	1193.8	1280.2	2934.4	3553.6	4016.2	3994.2	3795.4	3737.2
TM_1845:uptag	SNA3_F1::PDR12_F3	uptag	2742.6	2291.2	2641	2302.4	3281.8	2791.6	2434.4	2484.4	2307.4	2767.4	2212.8	1914.6	3007.8	3132.6	2435.4	2493.4	2114.6	2004.2	2548.4	2706	2287.8	2268	2603.2	2280.4	2934.8	2641	637	1041.8	2071.4	2616.8	3700.8	3255.8	3988.8	3576
TM_2046:uptag	ARR4_F1::MDM39_F3	uptag	2037.6	1445.6	1578.8	1532	2109	1767.4	2010.8	2080.8	2126.2	1962.6	1434.6	1386.4	2051.4	2251.2	1854.8	1872.8	1285.4	1045.4	2243.8	1759.6	1796	2115.4	2034.2	1773.8	2162.4	2247.2	1080.4	817	2557.2	3095.2	3220.6	2907	2882.2	3090.6
TM_2068:uptag	AKR1_F1::YMR010W_F3	uptag	2093.8	1572.4	1680.4	1636.8	2322.4	2289.6	1633.6	2034.2	1756.2	1942.2	2364.8	2361.2	2155.4	2097.6	2233.6	2374.2	1950.4	2251.4	2121.2	2096	1486.8	1807.6	1719.6	1596.6	2534.4	2722.8	763.8	787.4	1048.2	1449.4	3720	3627.4	3112.6	3138.4
TM_2542:uptag	ERV25_F1::YDC1_F3	uptag	2086	1594.8	1659.4	1992.8	2279	2242.4	1550	1783.8	1649.8	1948	1519.2	1563.6	2396.6	2525.6	2183.6	2297.2	2448	2521.2	2509.2	2563.4	2148	2062.8	2463	2227.6	2598	2291.6	1084.2	1339.8	3177	3995.8	3188	3410.8	3245.2	3000.8
TM_2209:uptag	PRP43_F1::NOP10_F3	uptag	2575.2	2565	2389.6	2349.6	3192	3101.8	1887.4	2259	2378	2618.2	2274	1973.4	3050.2	2893.6	2573.6	2610.6	2298.2	2290	3929.4	3464	3000.4	2654.8	2712.4	2483.4	3064.6	3070.6	1844.2	1595.8	2029.6	1726.2	3873.4	4068.2	3732.2	3488.4
TM_2366:uptag	ERP1_F1::MSC7_F3	uptag	4979.6	4439.6	3861	4498.8	5210	5156.2	4260.6	4612.4	4803.6	4986.2	4722.2	4706.6	5487.8	5664.2	5093.2	5152.2	5822.6	5637.4	5610.6	5587.8	4996.6	3909	5400.6	5380.8	5623.2	4962	2913.4	2843.8	5572.6	6601.2	6269.6	6772.2	6623	6571
TM_2770:uptag	EBP2_F1::NOC2_F3	uptag	1906.6	1582	1233.2	1444.6	1946.4	1858.4	1394.4	1456.4	1719.8	1824.8	2114.4	1793.6	2289.8	1873	1867.6	2315.4	1956	2120.2	2198.4	2477.4	2112.4	2142	2179.2	1763.6	2370.8	2533.6	2009.4	2057.8	2277	2601	3355.6	3227.2	2273.2	2557.4
TM_1685:uptag	MSC3_F1::MSC3_F3	uptag	2140.6	2311.8	1882.8	2440.6	2531.2	2455.4	2025	2172.6	2115.8	2117.2	2382	2067.8	2816.4	2766.8	2427.8	2495.2	2114	2430	3262.4	3157.2	3030.6	2707.8	2228.4	2318.2	2829.4	2760.6	1699.8	1551.2	4822	5110.2	3499	3981.2	3299.2	3191.2
TM_1888:uptag	LSG1_F1::TIF6_F3	uptag	2560.2	2338.6	2109.4	2142	2760.4	2749	2649.2	2843.4	2577.2	2837.8	2399.2	2310.8	3198	3397.6	2473.8	2540.2	2710	2709	2730.2	3111.2	2253.2	2352.2	2437.8	2523.4	3333.2	2642.8	2405.4	2614.8	3131.8	3760.4	4615.4	4192.2	3698.4	3748.4
TM_1483:uptag	DHH1_F1::DED1_F3	uptag	3861.6	3590.8	3201.6	3544.4	4303.4	4271.6	3430.8	3577.4	3710.4	3942.6	3715.4	3489.6	4101.6	3824.2	3924.6	3987.8	4511.6	4118	4797	4608.6	4472.2	4584.2	4200.8	4178.2	4692.4	4651.6	3354.4	3478	5785.6	6731.8	3857	4594.6	4657.4	4614.8
TM_2365:uptag	FTH1_F1::MRL1_F3	uptag	3116.4	2425.8	2518	2659.8	3370	3258.4	3167.6	3002.8	3236.2	3146.6	2520	2776.4	3367.8	3532.2	3030.6	2891.8	3407.8	3051.6	3805.4	3455.4	2774.4	3615.8	2897.8	2977.2	4145.8	3711	1659.8	1655	3480.4	3281.4	4286.6	4203	4008.4	4908.8
TM_1692:uptag	YBL029C-A_F1::SFK1_F3	uptag	1045.4	614	819.6	434.6	1096.8	1032	705.8	790.4	479.4	745.2	908	598.8	915.2	1179.8	1126.8	1344.2	402	427.2	708	1368.6	1687.4	1322.8	976.4	895	377.4	1003.8	251.6	650.6	45.4	43.2	1360.4	1465.8	1805.4	1946.6
TM_2416:uptag	UTP5_F1::YIL127C_F3	uptag	3343.4	2938.6	2626.8	2915.6	3404.6	3328.4	2581	3146.8	3612.6	3056.6	2851.6	2645	3070.4	3354	3161.2	3284.2	3140.4	3228.8	3203	3665.4	3333.4	3746.6	2721.8	2767	4176.6	3953.8	1779.8	1954	2803.8	2875.8	4526.2	4817.6	3902.2	4283
TM_2772:uptag	CAP2_F1::ARC35_F3	uptag	1697.4	1457.8	1356.4	1375	1534.6	1558.8	1568	1670	1755.2	1678.2	1733.4	1497.6	1864.2	2033.6	1689.8	1837.8	867.4	827.6	2096.8	1947.6	2068.4	2526	1677.6	1676.8	2227	1968	1066.8	874.2	2781.4	3125	3494.6	2887	2920.4	2941
TM_1516:uptag	NUP60_F1::KAP95_F3	uptag	3225.8	2697	2762	2531.8	3356.2	3405	2038	2574.4	2846.2	2498.8	2179.2	2563	3103.4	2954.6	3045.2	3339.2	2646.6	2721.6	3168	3661.4	3172.2	2720	2827.8	2037.6	3750.6	3585.8	1805	2253.2	2965.4	3594.8	4937.4	5310	4270.8	4561
TM_1837:uptag	PNO1_F1::KEL3_F3	uptag	1789.8	1310.8	1378.8	1755.4	1673	1846.4	1181.8	1341.8	1689.4	1801.4	2261.6	2113.2	1865.2	1701.6	1719.6	1720	2163.4	2315.6	2666.8	2591.2	2117.6	2395.2	2021	1743.2	2375.2	2403.6	751	1335.6	2297	2833.4	4249.4	3771.8	2647.4	2377.2
TM_2223:uptag	SOP4_F1::ORM2_F3	uptag	1800.8	1354.2	1245	1360.4	1884.6	1727.4	1473.8	1529.8	1888.6	1595.4	1260.6	1434.6	2061.6	2261.8	1422.2	1596.6	1620	1728.6	1599.6	1972.4	1470.4	1701	1466.4	1388.6	2126.2	1781.2	1035.4	1012.6	2587.2	3163.6	3402.6	3123	2677.6	2800.6
TM_1661:uptag	TCB3_F1::WSC2_F3	uptag	2316.6	1654.6	1822.8	1809.4	2553.4	2083.2	2606	2278.2	2133.8	2078.6	1562.4	2052	2656.6	2681.2	1833.2	1963.6	1649.6	1396.8	2227.2	1958.8	1755.8	2463	1887.4	1582.4	2287	2200.8	851.8	432.4	2421	2753.6	3508.8	3149.4	3032.4	3057.4
TM_1790:uptag	VAM7_F1::PEP5_F3	uptag	2005.4	1768.4	1638.2	1668	2201.8	1982.4	1858.2	1995.4	1757.8	1908.6	1822.6	1648.4	2091.6	2275.6	1891.6	1919.2	1790.8	1931.2	1668.4	2090.2	1849.6	1792.4	1739.6	1440.8	2329.6	1954.2	1296.6	894.2	2405.6	2894.2	3168.6	2966.8	3011.8	3184.2
TM_2525:uptag	YPT10_F1::GDI1_F3	uptag	1983.6	1630.8	1831	1722.4	2313.6	2145.4	1828.8	2018.6	2386.4	2100.4	1913.8	1905.4	2397	2368.4	1507.8	2023.2	1334.4	1745.2	2070.4	2303.6	1773.8	2280.2	1716	1842.6	2257.4	2543.4	1064.6	794.2	2332.8	2716.2	3390	3116	3323.2	3597.8
TM_2235:uptag	ERV29_F1::YKL088W_F3	uptag	1431.4	962.4	1107	1078.4	1491.2	1580	1502	1633.6	1349.8	1437	1421.6	1512.6	1759.6	1976.6	1289.4	1452.4	1181.6	1111	1391.2	1488.8	1347.6	1416.8	1292.8	1332.4	1741.6	1394.8	721.4	663.6	1947.6	2452	2596.2	1883.6	2188.4	2431.2
TM_0745:uptag	ARF1_F1::SNA3_F3	uptag	2133.6	2004.4	1880.6	2008.8	2346.6	2236.2	1471.2	1412	1834	2071.8	1800	1481.8	2482.4	2313.4	2072.4	2167	1491	2123.4	2718.8	2942.8	2376.2	2229.8	2322.4	2372.4	2551.8	2397	943.2	575.8	2739.8	2803.2	3683.6	3853.4	3329.8	3567
TM_2663:uptag	WHI3_F1::SCD6_F3	uptag	2658.4	2128.2	2327.8	2374.8	2964.6	2649.2	2699	2402.4	2459	2459.2	2091.6	2020.4	3055.2	3336.4	2591	2581.4	2219.8	2273.4	3012.6	2928.8	2621.8	2604.6	2459.8	2252	2885.4	2649	1905.6	2097.6	3488.6	4034.2	3149	3007.2	3443.6	3294.8
TM_2274:uptag	DOS2_F1::AKR1_F3	uptag	4585.6	3783.6	4012.2	4137.2	5290.4	4843.2	3339.8	3829	3909	4284.8	4203.4	3723.6	4308.2	4595.4	4575.6	4801.2	4063.6	4053.2	5093.4	5431.6	4243	4023.6	4152.8	3994	5018.8	4877.4	2584.8	2811.6	3153.8	3313.6	5440.8	5767	5792.2	5650.8
TM_1518:uptag	CDC39_F1::WHI3_F3	uptag	4488.6	4136.8	3848.4	4189.2	4846.6	4557.6	3830.8	3903.8	4276	4401.8	4811.6	4601	4450.2	4689.6	4471.6	4478	4297	4478	5153.8	5058.6	4576.8	4673.2	4575.8	4576.8	5030.8	4897.8	3130.8	2420.6	4922.6	5660	5188.8	5615.2	4996.8	5449.6
TM_1764:uptag	RIM1_F1::SFK1_F3	uptag	2288	2075.2	1464	1773.2	2401	2023.4	2081.4	2028	2009.2	1782.6	1951.6	1938.2	2683.4	2597	2014.8	2041.4	1615	1461	2361.8	1879.2	2804.4	3256.8	2174.8	1941.6	2186	2331.4	1097.4	1304	2038.4	2244.2	3377	3576.6	3115.8	3538.4
TM_1670:uptag	YOR1_F1::MID2_F3	uptag	3406.2	2919.4	2847.8	2696.6	3486	3311.2	4547.4	4288.8	3127.2	2871	3096	3337.4	4523.6	4523	3036.2	3290	2729	2629	3598.8	3414.8	3179.2	3408	2986.8	2819.4	3750.6	4027.8	2098	2411.2	3343.8	3711.4	4818	4707.8	4364.4	4257.4
TM_1902:uptag	SKI3_F1::SKI3_F3	uptag	3576.4	3078	3167.2	3007.6	3875.8	3404.4	3203.6	3272	3244	3273.2	3416.2	3501.6	3849.2	3914.6	3088.4	3399	2835.2	2901.8	3773.8	3584.2	3374.4	3592.2	3550.2	3147.6	3741.4	3698.4	2000.6	2382.8	4194.2	4692.8	4419.4	4318.8	4606.2	4606.6
TM_2709:uptag	PEX30_F1::PEX30_F3	uptag	2111.4	1604.4	1674.4	1538	2319.8	2040	2321.6	2318.2	2076.8	1888	2272.6	2057.6	2512	2592.2	2018	2268.6	2168.6	1990.6	2101.6	2183.4	1852.4	2316.6	1999.2	1696.2	2290	2288	1562	1822.2	3359	3724.6	3160.6	2861	2958.6	2939
TM_2056:uptag	SNA4_F1::GTR1_F3	uptag	4420.8	3780.2	4205.4	4072.6	4910.2	4749.2	4364.6	4229	3742.6	4471	3909	3927.8	4809.4	5147.8	4116.8	4215.6	4340.4	4357.4	4784.4	4839	4387.2	3879	4391.6	4203.8	4497	4114.2	3653.2	3927	4026	4707.4	5145.6	5047.4	5397.6	5197
TM_2450:uptag	GPA2_F1::FTR1_F3	uptag	3356	2540.8	2663.6	2694.4	3332	3361.8	2554.6	2641.2	3806.2	3596	3651.4	3426	3148	3154	3223.2	3371.6	4444.2	3994.2	4290.6	4306.6	4173.8	4310.8	3680.4	3539.2	4122	4046	1517.4	2323.6	4859.8	4900.4	5362.2	5099.6	4548.6	4807.4
TM_1620:uptag	YAL053W_F1::FTR1_F3	uptag	2773.8	2324.6	2123	2312.8	2871.6	2661.2	3042	2996.4	3080.6	2854	2582.8	2687.8	3426.4	3702	2407.8	2588.8	3933	3607.2	3122.6	3243.2	2613	2906	2572.6	2417.6	3124.6	2892.8	1335.8	1735.2	3243.8	3548.6	4626.2	4351.6	3896.2	4097.6
TM_2259:uptag	SLF1_F1::DEF1_F3	uptag	3014.6	2439.2	2557	2647.6	3300.4	3134	2695.8	2902.6	2622.8	2879.8	2931	2697.6	3512.8	3532.8	2899.6	2922.6	2011.4	1598	3208.6	3020.8	3052.6	2846	2735.8	2506.8	3166.2	2851.6	1864.4	1804.6	3276.4	4193	3774.8	3225.8	3253.4	3331.2
TM_1506:uptag	FAA3_F1::PDR12_F3	uptag	3157.8	2532.2	2575	2761.4	3275.2	2891.2	2738.8	2561.6	2447	2895	2939.2	3024.6	3269.2	3361.4	2824.8	2915.6	2224.4	1995.4	3227.2	3150	2859	2569.2	2442	2398.6	3201.2	2987.8	1890.6	1551.4	2391.2	2761.2	4246.4	3998.4	4182.4	3994.8
TM_0706:uptag	ARC18_F1::ARC18_F3	uptag	4064.4	3501	3512.4	3353	4242	3969.8	4176.8	4404.6	3562.6	4137.2	3962.2	3940.4	4396.6	4540.8	3705	3904.4	2601.4	2843	4190.4	3856.2	2602.2	2898.8	3789.6	3716.6	4293.8	3675.2	3281.2	3344.6	5175	5839.8	4652.8	4559.6	4777	4731.8
TM_2858:uptag	CDC39_F1::NST1_F3	uptag	2681.6	2034	2220.2	2409.8	3150.2	2805.6	2213.6	2361.4	2589	2591.4	2244.2	2252.6	2893	2673.6	2462	2720.2	2945	2456.4	3101.8	2919.4	2773.8	2499.4	2302.2	2091.6	3416.6	3141.8	1668.8	1828.2	2977.4	3496.8	3301.8	4035	3884.4	3762.6
TM_1598:uptag	FMP45_F1::YGR130C_F3	uptag	2140.2	1698	1951.4	2011.8	2377	2024.2	2439.8	2199.8	1780.8	2076.6	1782.2	1688.6	2589.4	2994.4	1916.8	1879	1312.4	1019.4	2521	2043	2727.4	2916.2	2086	1901.4	2327	1959.2	1874.6	1410	3744.8	4337	2790.8	2555.2	3000	3153.8
TM_2382:uptag	GIN4_F1::PDR12_F3	uptag	2743.6	2650.8	2478.8	2231.4	3037.4	2695.8	2164.4	2535.6	2649.8	2654.2	2656.2	2688.6	3072.2	2933	2708.4	2694.2	2165.6	2283.4	3184	3528.2	2322	2148	2180.2	2384.6	2635.2	2995.2	1672.8	1058.8	2602.8	2444.6	4248.2	3696.8	3872.4	4030
TM_2660:uptag	YAL053W_F1::FMP45_F3	uptag	2717.6	2006.6	1990.6	2319.8	2682.4	2597.8	1801.2	1909.4	2042.2	2478.6	1871.6	1951.4	3309	3020.4	2167	2303.6	2135	1900	3894	3055.2	3547.8	2970.6	2615.6	2658.8	2800.6	2604.2	2480.4	2181	3872.6	4850.8	2935.6	2947.6	3509.4	3315.2
TM_1432:uptag	FTR1_F1::BOP1_F3	uptag	2108.8	1633	1769.6	1621.4	2344.4	2074	1574	1754.4	1964.2	2080.6	2020	1854.8	2175.6	1971.6	2092.4	1775.6	3261.8	3338.2	2365	2723.8	2052.4	2514	2230.6	2556.2	2757.2	2458	1422.2	902.4	1833.6	2604.4	4361.2	4163.4	3507.2	3919.2
TM_1865:uptag	SFT2_F1::TVP15_F3	uptag	3914.8	3124.6	3055.4	3600.4	3892.6	4047	2901.8	3303.2	3305.6	3068.2	2985.8	2626.8	3777.2	3551.8	3764.4	3939	3895.2	4501.4	4393.4	4598.4	4279.4	3326.8	3597.8	3718	4283.2	4428	2481.4	2551.2	4964.8	5713	4607	5107.4	5232.4	5075.6
TM_2287:uptag	RIM1_F1::FMP45_F3	uptag	694.4	33	260	745.4	800.8	418.8	174	256.8	571.8	514.6	222	145.4	700.8	724.4	331.6	385.2	426.2	549.4	532	945.2	1194.6	1034.4	447.8	34	610.4	484.6	235	307	1658.8	869.2	1510.6	646.4	2533	2493
TM_1655:uptag	GOT1_F1::SEY1_F3	uptag	2950	2434.2	2561.4	2396.2	2920.8	2826.8	2292.2	2714	2588	2627.2	2872.6	2639.2	2740.2	2712.2	2647	2877	2403	2297.8	2775.4	2672	2312.2	2915.6	2517.2	2494.2	2885.4	3277.2	1532.8	874.6	3033.4	3682.6	4091.6	4286.8	4290.4	4205.8
TM_1412:uptag	TVP15_F1::VPS5_F3	uptag	2417	2104.2	2258	2249.2	2700.8	2545.8	2402.6	2606.4	2118	2461	2262.2	2544.2	2903	3091.2	2387.4	2466.4	2382.4	2458.6	2811.6	2881.6	2515	2312.2	2351.2	2390.4	2858	2521.2	2270.6	2243	2615.2	3303.6	3355.6	3151.2	3539.6	3562
TM_2478:uptag	VRP1_F1::ARC18_F3	uptag	2762.4	2279.6	2434.6	2563.8	3030.4	3000.2	2850.8	3183.6	2885.6	2959	2887.8	2979.4	3496.2	3583.4	2797.4	3021	3324	3217.6	3247.2	3124.4	3029.2	3233.4	2857.6	2826.8	3224.2	3068.6	2286.8	2062.6	3583	4248	4310.6	4072.8	3804.8	4118.8
TM_1762:uptag	HUG1_F1::ADE17_F3	uptag	3387.8	2671	2549.6	2861	3624.4	3312.8	2830	3198.8	2984	2833.8	1779.4	1349.4	3835	3811.8	3236.2	3415.8	3282	3401.2	3292.6	3699.4	3641	3537.2	3219.6	3238.4	3666.2	3328	1770.4	1511.8	3431.4	4062.8	3957.4	4284.6	3745.6	3788
TM_1946:uptag	FMP45_F1::TPO2_F3	uptag	2604.6	1974.8	2012	2107.6	2420.6	2405.2	1063.2	1603	2125.8	1664.6	1851.6	1237	2702	2684.2	2057.4	2476	1748.2	2109	4313	2750	5048.2	4649.4	3008.8	3360.2	2563.2	3212	3628	3175.8	4116.8	4975.6	2967.4	3257	3759	4055.2
TM_2497:uptag	CWP2_F1::ALO1_F3	uptag	1803	1712.2	1967.6	2085	2098	2117.4	1715.8	2037.4	1980.2	2040.8	1579.8	1650.8	2376.8	2466	1928.4	2026.2	1840.8	1793	1850.2	2459.6	1786.8	2470	1850	1538.8	1912.2	2187.2	1529.6	1637.6	3791.4	4591.2	3218.4	2847.4	3067	3412
TM_1472:uptag	PIB2_F1::MEH1_F3	uptag	2876.2	2499	2543.4	2482.6	3098	2960.6	2100	2224.4	2487.6	2454.2	2897.6	2735.4	2617.4	2639.2	3263.4	3188.8	2981.2	3606.6	3555.6	3860.8	3280	2793.8	3057.4	2784.6	3215.6	3431.2	1485.6	1528.8	3695.8	4323.6	3903	3741	3678.6	3856
TM_1436:uptag	VHT1_F1::YLR413W_F3	uptag	1784.8	1374.2	1437	1513.2	1821.4	1645.6	1913.8	2030.6	1604.4	1723.2	1307	1616.2	2206.6	2097.8	1572.6	1523.2	1437.2	1448.2	1950.6	1918.6	1499.4	1987	1272.6	1582.6	1986.2	1820.4	1204.4	755	1555.4	2048	3493	3083.2	2572	3048.6
TM_1665:uptag	SPC1_F1::ORM2_F3	uptag	2144	1508	1753.2	1713.2	2159.6	2002.4	1407.4	1591.2	1732.8	2054.2	1732.2	1707.4	2400.4	2376.4	1760.4	1974.8	1641.6	1305.4	2250.4	1898.8	1496	1700.4	1425.2	1712	2285	2020.4	806.4	729.2	2003	2618	3367.2	2974	2927.8	2996.8
TM_2505:uptag	EHT1_F1::TGL1_F3	uptag	1955	1671.2	1479.2	1527.2	2079	1778.8	1554.6	1834.6	1752.8	1771.8	1804.6	1678.6	2168.2	2170	1513.4	1556.6	1413.2	1305	1390.6	2056.6	1740	2167.2	1770.4	1522.2	2123	1887.8	758.8	1263.4	2030	2745.6	3250.4	2580.6	2463.4	2574.8
TM_2626:uptag	PHO88_F1::STE24_F3	uptag	3032.2	2818	2720.4	2855	3580.2	3024.6	2909.2	2635.2	3106	2820	1954.6	2457	2956.6	3066.6	2691.6	2952.4	2780.4	2810.2	3541.8	3156.6	2954	3333	2832.6	2593.2	3348.2	3264.6	2018.6	2027.6	2880.8	3066.6	4580	4583	3868.6	4233.6
TM_2720:uptag	GTR1_F1::GTR1_F3	uptag	1968	2261.6	1947.2	1968.8	2549.8	2525.2	1835.2	2204	1960	2073.6	1688.8	1715.2	2523.2	2459.2	1963.2	2068.8	1969.2	2547.8	2340	2995.6	2218.6	2117.6	2094.2	1898	2879.2	2874.6	1286.6	1373.4	2949	3157.2	2646.4	2888.2	3398	3900.8
TM_1710:uptag	CAF40_F1::CAF40_F3	uptag	2165.8	1993.6	1842.8	1781.6	2318.8	2398.4	1542	1717.4	2170.6	1946.4	2192.8	1884.2	2316	2293.8	1910.6	2122.8	2199.2	2017.4	2331	2512.6	2206.4	2840	2087.6	2055.6	2469	2556.4	534.2	618.2	3269	3490.4	3209.6	3179.4	3647.6	3488.4
TM_1666:uptag	NMA1_F1::NMA1_F3	uptag	2654.8	2207	2230.8	2263.8	3153	3004.6	2187.6	2319.4	2440.2	2893.2	2461.8	2065.4	2990	3299.6	2495.4	2649.6	2014.8	2263.6	2990.6	2296.2	2658.8	2621	2566	2351	3031.6	2569.8	1066.2	1121.6	1814.8	1902.4	3654	3382.8	3727.6	3641.2
TM_1806:uptag	DNM1_F1::ALO1_F3	uptag	2197.4	1829.6	1858.4	1898.4	2382.4	2327.2	2697.8	2448.6	2276	2258.8	2212.8	2474.6	2925.4	2937.6	2252.8	2166.8	1924	2001.8	2420.2	2028.2	2200.6	2597.2	2038.4	1779.4	2544.2	2380.4	1202.2	1031.8	3822.8	4344	3288.4	2662.6	2726.8	3205
TM_1491:uptag	SHR3_F1::ORM2_F3	uptag	2012.6	1259	1371.8	1244.8	1742.6	2021.2	772	1282.2	1633	1744.4	1427.6	712.2	2056.6	2070.6	1868.6	1905.8	1763.2	2260.6	2773.4	2634.4	2160.2	2123	2408.2	1975.8	2990.2	2839.2	1469.4	1555.6	2378	3040.8	4254	4144	3752.4	3943.6
TM_2064:uptag	SHR3_F1::SOP4_F3	uptag	2368.2	2096.2	2149.4	2333.4	2679.6	2833.8	1934	2482.8	2334	2336.6	1388.6	1858.8	2822.8	2276	2489.6	2545.2	2374.6	2241.8	3212.6	3346.4	2484.8	2758.8	2672.2	2632.4	2790.6	2922.6	1399.4	888.6	2985.8	3238.6	3830.2	3564	3870.6	4188.6
TM_2413:uptag	NAM7_F1::DCP2_F3	uptag	2051	1298	1563.2	1620.2	2266.2	1945	1820.4	2027.6	1994.6	1971.2	1913.6	1948	2346.2	2689.6	1629	1823.6	1538.4	1799.2	1987.6	1890.2	1766.4	1990.2	1764.8	1593.8	1823.6	1978	1359.2	1115.2	2606.6	2971.6	3233.6	2400	2559	2706.6
TM_2376:uptag	CDC39_F1::DHH1_F3	uptag	3200.2	2625.4	2680.6	2539.8	3194.6	3187.6	2687	2734.8	3150.6	3010.6	2547.8	2720.4	3255.6	3100.6	2827.8	3031.2	2627.6	3040	3371.6	2950	2759	2876.6	2498.8	2679.6	3374.8	3288.4	1636.8	2046.6	3701.4	4647.8	3771.6	3142.6	3845.8	3955.2
TM_1707:uptag	LIT2_F1::MID2_F3	uptag	3607	3102.8	3161	3137.2	4134.8	3827.6	2864.2	2873.8	3103.6	3608	3548.4	3469.8	4180.4	4077.6	3647.6	3504.8	3516.4	3308.6	3882	4020.6	3292.6	3646	3268.2	3040.8	3846.8	3504.2	2731.6	2551.6	4061.4	4744.4	4473.2	4626.6	4879.6	4548.6
TM_2573:uptag	HXT5_F1::PDR12_F3	uptag	2183.8	1824.8	1950	1885	2396.6	2266.2	1959.6	1779.2	2196.2	2114.2	1629.4	1745.8	2965.8	2937	2135.2	2150.8	1422.6	2128.2	2743.4	2407.4	2920.4	3205.2	1828.6	1983.2	2549	2273.8	1903.4	1422.2	3430.6	3766.4	2742	2134.4	2293.4	2884.2
TM_2019:uptag	VPS29_F1::VPS5_F3	uptag	2177	1902	1585.4	1726.8	2064.8	2283.8	2022.4	2115.4	2674.8	2207	2457.6	2184.4	2166.2	2413	2126.8	2465.8	2229.4	2565.6	2696	2139.8	2826.8	3131.4	2149	2454.6	3267.6	3070.4	1471.8	1579.6	2501.8	2844.2	3933.2	3720.8	3483.8	3583.8
TM_1580:uptag	SLA1_F1::VRP1_F3	uptag	1960.4	1593.4	1672.8	1774.4	2276.2	2078	1828.2	1920	1929.8	1952.6	1984.6	2033.2	2490.8	2374	1897.2	1942.8	1415.2	2066	2308	2131.4	1656.8	1959	1327.6	1463	2143.6	2268.4	1024.8	1050.8	2233.2	2824.6	3405.4	3098.6	2930	2889.6
TM_0768:uptag	SNQ2_F1::TPO2_F3	uptag	2975	2622	2349.6	2516.6	3020	2857.2	2516.8	2927.4	3073	2524.6	1846.6	2310.8	3611.6	3986.6	2709.2	3010.4	2141.2	1466	3032.4	2758	2887.4	2830.2	2737	2392.6	3822.4	3930.8	1896.6	1734.6	2012.6	2337.6	4206	4024.4	3278	3866.2
TM_2324:uptag	HSP30_F1::TPO2_F3	uptag	2832.2	2678.8	2187.2	2338	3586	3176.4	3302.8	3024.2	3497.6	2830	2170.4	2507.4	3330.4	3785	2909.6	2640.2	2385.6	2663.4	2551.8	3343.8	2371	3164	2279.4	2347.4	3461.8	3538.4	2171.4	2561.2	3745.2	4151.4	4576.2	4428	4257.4	4342.8
TM_2568:uptag	ERV29_F1::NDC1_F3	uptag	2214.8	2063.4	1919.6	2087.6	2166.2	2306.4	1850.6	1812.8	2484.8	2141.4	2081.2	2179.4	2414.8	2483.4	2235.2	2269.4	2368.2	2169.6	2765.2	2739.4	1968.6	1709.8	2584	1997.2	2946	2837.6	1380.4	1150.4	2569.2	2968	3520.2	3680.4	3477.6	3644
TM_1322:uptag	DOS2_F1::TVP15_F3	uptag	2798	2387.4	2548.6	2254.6	3100.6	2917	2339.8	2290.4	2711	2565.6	2252.4	2128.8	2989	3073.6	2562.6	2971.2	2463.2	2164	3270.8	3354.6	2887	2747.2	2654.8	2529.6	3093.4	3135.6	1576.8	2236.6	2902.6	3474	4088.8	3970.2	4115.6	4044
TM_2880:uptag	NUP57_F1::NUP57_F3	uptag	1697	1746.8	1459.2	1513.4	1960.2	1888.2	1840	2405.2	1865.8	1905.8	1829.4	1872.4	2130.6	2414.4	1662.4	1919.2	1660	2152.4	2078.2	1569.4	1912	1719.8	1714.2	1255.6	1784.2	2062.2	697.8	1317	2307	2968.8	2751.6	2173.8	2548.6	2529.4
TM_1493:uptag	CBR1_F1::ORM2_F3	uptag	2045.2	1587.8	1584.4	1865	2219.4	2129.2	1512.4	1599.8	2033.6	2039.2	1813.2	1717.2	2437.2	2188.4	1879	1908.4	1810.6	1732.4	1892.6	2279.4	1905.4	2178	1748.8	1735.6	2620.6	2258.4	712.2	920.6	1941.2	2504.4	3960.2	3373	2748.6	3007.8
TM_2334:uptag	EXO84_F1::SEC5_F3	uptag	2760.2	2312.4	2460.8	2459.8	3185	3072.8	2656.4	2515	2869.4	2478.6	3001.4	2899.4	2907.2	2951.8	2782.4	3032.6	2366	2557.4	3727	3489.6	2387.6	3319.2	3353.6	2737	3404	3153.6	1559.4	1842.4	3145.4	3715	4675.2	4308.6	4026	4095.8
TM_2076:uptag	PIB2_F1::GTR2_F3	uptag	2280.2	1976.2	1597	1734.2	2162.2	2092	1196.4	1515	1760.6	1739.4	1491.6	1677.6	1812.2	2123	2039.4	1854.6	1797.6	1659.4	2072.2	2265.6	1733.2	1860.8	1815.2	1411.4	2393	2395.8	829.6	438.6	2327.4	2632	2608.8	2852.8	3150	3255.6
TM_2398:uptag	MUP1_F1::TPO4_F3	uptag	2924.6	1912.8	1687.2	2539	2634.2	2230	2084.4	2216	1892.6	2066.6	1716.6	1815.6	1994	2845.4	1795.4	2016	1724.6	1035.8	624.4	3178.2	2169.6	1371.6	1899.8	1954.2	2910.2	2843.8	1924.2	909.4	1647.6	2010.6	2750.4	2882	3393.2	3750
TM_2252:uptag	CHS3_F1::DNF1_F3	uptag	3140.6	2436.2	2714.8	2817.8	3010.8	2965	2012.2	2076.2	2678.8	2664.8	1743.4	2021.6	2371.8	2555.6	2807.8	3045.2	2128.8	2291.6	3803	3594.8	2501.6	2488.6	2782.4	2263.6	3382.8	3458.4	995.8	1063	2754.2	3231	3907.4	4029.2	4229.6	3876
TM_2549:uptag	HSP30_F1::FMP45_F3	uptag	2369.8	2190.4	1529.8	1903.6	2491.8	2526.2	1525.8	1825.4	1522.8	1984.8	1943	1244.4	2683.6	2760.8	2082.4	2138.6	1841.8	2065.2	2592	2902.4	2705	1866.6	1712.6	1533	2045	2111.4	2354.2	2227.2	5449.4	6379.4	2393.8	2064	3188	2732.2
TM_2330:uptag	FMP45_F1::TPO4_F3	uptag	4291.4	3552.8	3815.8	3787.4	4817.4	4219.6	3384.6	3729.6	3565.2	3641	3589.4	3253.2	4744.2	4970.6	3579.8	3461.2	3329.6	3232.2	4477.4	3950.2	4462	4295	3640.2	3653	3793.8	3773.4	4047.2	3692.2	4417.2	5090.4	4748.6	4555.4	5260.4	5238
TM_2481:uptag	HNM1_F1::YOR1_F3	uptag	3131.8	2896.8	3049.8	2944.6	3688.6	3448	4286.2	4117.2	2753.8	3084	2562.2	2888.6	4249.8	4483	2760.4	3183.6	1753	2318.6	3098	3048	2918.8	2985.8	2661.8	2440.4	3521.2	3195.8	1305.4	2016.6	1680.6	1761.6	3959.2	3932	3804.6	4055.6
TM_0740:uptag	ARF1_F1::PEX11_F3	uptag	2270.2	1720	2075.6	1917.6	2404.2	2210.6	1908.6	1991.4	2194	2153.4	1704	1701.2	2246	2263.4	2152.6	2134.8	1904.2	1737.2	1547	2016	1948.4	2157.8	1964.2	1835.6	2372.4	2313.2	1205	1364	2781.6	3000	3206.8	2872	2972	3126.2
TM_2552:uptag	YDJ1_F1::YDJ1_F3	uptag	653.8	877	865	264.6	713.8	695.8	431.4	499.6	618.2	1002.4	818.8	1300	576.2	1117.4	601.2	510.2	584	424.8	691.8	1216.2	1476.4	41.8	813	684.6	1172.8	1578.2	204.2	504	998	967.8	1124.6	780.2	1166.8	1460.4
TM_2031:uptag	FMP45_F1::MID2_F3	uptag	760	624	606.8	721.8	745.6	653.8	446.2	683.8	641.8	770.2	844.6	761.4	1324	557.6	1199.6	927.8	357.6	595	63.4	475.2	641	1230.4	565.6	211.2	1260.4	713.8	568.4	186.4	402	590.4	1454.8	809.6	3829	3830.4
TM_1827:uptag	ARC18_F1::HUG1_F3	uptag	2043.4	1565.8	1912.4	1506.8	2181.4	2056.4	1435.2	1791.6	2039.2	1657.4	1329	1303.4	2127	2163.6	1738.6	1982.6	1719	1491.2	1919.8	2004.2	1326	1859.2	936.8	1405.8	2324	1803.4	1004.2	971.2	1246.8	1342.2	3439.2	2986.2	2936	3017.6
TM_1279:uptag	ALO1_F1::ALO1_F3	uptag	547	453.8	791.8	767.6	698	807	697	479.2	542.4	768	766.4	516	631.6	732.8	733.4	783.6	306.6	49.2	637.8	53	305.6	50	518.2	416.2	1087.6	853	734.4	44.8	415.4	193	1006.6	503.6	3232.6	3359.4
TM_1658:uptag	FTR1_F1::MID2_F3	uptag	551.6	523.2	514	136	816.6	258.8	544.2	444	332.8	297.2	579.6	370.4	578.8	455.2	625.4	168.8	245	240	479.8	758.6	414.4	291	242.8	246	311.4	554.6	206.8	44.2	55.6	133.8	210.2	245.4	3304.8	3002
TM_2773:uptag	HNM1_F1::WSC2_F3	uptag	1297.6	1116	1027	1074.6	1478.6	1086.2	760.4	988.2	1296.6	1180.8	1037.2	1006	1555	1610	1248.4	1504.8	784.4	773	1260.4	1462.6	979.6	1450	1048.4	1078.4	1463.4	1642.2	517	738.8	600.8	730.8	2556.2	2415.6	2227.8	2225.2
TM_2637:uptag	SFT2_F1::AKR1_F3	uptag	299.2	303.6	536.2	429.8	577.6	463.4	351.8	335.6	388	517.6	428.4	370.6	469.4	808	511.4	689	50.6	45.2	48.2	878.4	535.6	540.2	55.6	361.2	511.8	290.6	40.8	43.8	116.6	57.6	491.2	617.6	2576.6	3046.4
TM_1802:uptag	SHS1_F1::CDC11_F3	uptag	2144.8	1616.2	1921	1903.4	2379.2	2315.8	2125.6	2423.6	2007	2199	1791.6	1893	2578.6	2742.4	2108.6	1925.6	2055.8	2009.4	2270	2379.8	1760.4	2108.6	1298.6	2114.6	2485.8	2337.6	1085.2	1354.8	2146	2516.2	3186.6	2652.2	2838.4	2778.4
TM_2239:uptag	EMP47_F1::ERV25_F3	uptag	608.8	368.6	344.2	436	909	667.4	411.4	402	449.6	452.6	441.8	89.8	558	376.4	180.6	342	185.6	1279.4	47.2	52.2	276.4	292.4	45	47.4	636	535.8	166.4	43.4	153.8	466.6	689.2	865.4	2542	2637.2
TM_2081:uptag	LSM4_F1::YGR054W_F3	uptag	357	264.8	253.8	253	296.2	352.6	499.8	229	253.6	250.2	404.8	239.6	274	179.2	252.4	173	227.4	139.6	162.4	289.2	38.8	103.8	175.6	35.2	532.8	321.2	153	81	147.2	41.8	1004.6	589.8	1982.2	2185
TM_2529:uptag	HNM1_F1::TCB3_F3	uptag	115.8	253	497.4	330.4	226.2	678.8	323.8	393.4	356.6	409.8	691.8	331.4	405.2	176	434.8	516.2	302.4	37.6	44.4	48.6	42.4	57.8	43.8	41.4	627.6	582.6	35.8	38.6	41.4	41	622.8	704.8	2032.6	1743.6
TM_1905:uptag	SPC1_F1::SPC2_F3	uptag	2290.4	1809.6	2068	2214.2	2245.2	2205	2036.6	2257.6	2010.8	2445	1386.8	1682.6	2220	2657.8	1860.6	2112.2	1627.2	1544.2	1984	2430.4	1833.2	2002.2	1930.6	1667.6	2798.4	1939.2	1593.2	1356.8	1686.6	2472.2	3323.6	2734.2	3288.4	3420.4
TM_2658:uptag	HXT1_F1::PDR12_F3	uptag	1722.2	1439.8	1773.6	1112.8	1559.6	1708	1224.2	1420.4	1468.6	1538	1267.6	840.4	1753.6	1218.4	1713.8	1526	872.6	1236.6	2269.6	1701.4	1147.2	1918	666.6	1224.2	1902.6	2246.4	1120	646	712.8	1370.8	2286.4	1773	3419	3066.4
TM_1440:uptag	ERV41_F1::RBD2_F3	uptag	715.2	435.4	589.4	377.2	844	253.6	511	262.6	655	298	671.2	266	484.4	569.8	262.2	501.2	274.2	277	47.8	506.2	490.8	301.2	110.6	461	308.6	49	373.2	302.4	282.6	217.8	1201	635.8	2830.8	2883.4
TM_2216:uptag	SFK1_F1::TPO4_F3	uptag	1333.2	686	1003	843.2	247.6	733.2	1129.6	1050.4	1003.4	792	824.8	685	821	720.4	878	754.8	355	1128.4	764.6	580.2	1351.4	1387.8	1252.4	1127.6	1304.2	1685.2	559.8	290.8	241.6	727.2	2390.4	1366.4	3162.2	3077.8
TM_1749:uptag	MCK1_F1::PEX11_F3	uptag	1803.2	1874.6	1972.4	1872.4	2108.4	1489.2	1456.8	1554.2	1757	1809.8	1483.6	1231.2	1963.4	1836.4	1740	1807	864.6	1145	1961.2	2039.6	785	2000.6	1309.6	1355	1991.8	2411.6	556.6	170.2	1078.8	1690.2	1847.2	1929.2	2801.4	2825.4
TM_1604:uptag	HXT1_F1::MID2_F3	uptag	1832.4	1283.4	1154.6	1295.6	1827.2	1634.2	1366.4	1476.4	1389.6	1372.8	1499	992.8	1810.8	1958.2	1587	1525.4	1137.2	1455.8	2085.6	1865	1631.2	1964.2	1012.4	1256.2	2112.6	1573.4	1002	644.4	1088	1699.8	2499.6	2189.8	2752	2793.6
TM_2042:uptag	PLM2_F1::PDR12_F3	uptag	1132.2	822.8	800.6	1073.2	985.2	1012.2	824	1044	758.6	978.8	717.2	600.4	926.6	906.8	985	1079.8	661	479.4	1393.6	1235.6	752	878.8	808.6	655.8	1096.6	1808.4	373.4	432.6	504	651.4	1538	1401.8	2335.8	2353.8
TM_2360:uptag	ARF1_F1::AKR1_F3	uptag	216.8	278.2	173	172	815	245.6	109.4	188	230	599.4	196.6	104.8	462.6	58.4	51.2	348.2	154.8	51.4	61.6	58	62.8	776.4	63.4	118.4	339.8	583.4	49.2	310.4	62	213.8	268.2	750.4	1764.8	1642
TM_1866:uptag	ERG3_F1::ERV25_F3	uptag	380	436.4	276.8	245.8	240	456.2	373	282.8	1009.4	825	415.2	272	266.2	334.6	205.6	366.8	56.4	147.2	64.2	59.6	121.2	193.2	475.4	151	288.4	339.8	53.8	53.6	222.2	71.4	367	176.4	1778	1589.8
TM_2055:uptag	INO1_F1::HUG1_F3	uptag	1683.6	1445	989	1280.6	1530.8	1520	1701.8	1735.2	1606.2	1357	1121.2	1054	1753.2	2014.8	1676.8	1450.2	1259.2	1383.4	1745.6	1643.4	1183.4	1823.2	1473.4	1035.8	2190.2	2132.8	1067	859.8	1361.2	1480.6	2711.6	2546.8	2572.6	2499.8
TM_1696:uptag	RSC58_F1::ALG5_F3	uptag	1036.6	936	1085.2	995.4	1352.8	1309.2	1279	1027.8	1006.8	1206.8	933.6	719.4	1410.8	1369.4	1100.8	1085.6	726.8	783.4	1201	1325.2	674.6	1344.2	422.6	995.2	1405.8	1290.8	652.2	361.2	772.2	1092.2	2120.4	1539.6	1847.4	2115.6
TM_2612:uptag	THO1_F1::DBP2_F3	uptag	494.6	416.6	357.8	308.8	485.6	686.8	286.4	452.6	526.4	185.4	546.2	345	192.8	232.6	578.8	453.8	31.8	293	459.6	35.2	192	31.2	33.6	96.2	310.6	445	447.8	32.4	266	42.4	409.8	438.8	2633.8	2429
TM_2825:uptag	HXT1_F1::PDR5_F3	uptag	800	811	964.4	919.8	1029.4	901.6	900.8	1056.6	809.6	1014.8	840.2	825.2	1109.2	1078.6	1094.4	819.2	707.8	680.4	1075	1297.4	906.4	1100.2	943	763.6	1316.6	1047	480.2	426	673.2	526.6	1701.8	1351	1794.2	1552.2
TM_2049:uptag	BUD6_F1::BUD6_F3	uptag	1802.6	1544	1561.8	1581	1986.8	1783.4	1716.6	1803	1962.4	1840	1403.6	1422.2	2077.4	1957.2	1448.2	1897	1312.6	1013.8	1947.2	1736.8	1291.2	1497.4	1232.4	1356.6	2147.2	2034.4	1205.4	610	1563.4	1495	2690.4	2577.8	2597.2	2783.8
TM_2269:uptag	YCR043C_F1::AKR1_F3	uptag	325.6	199.4	691.2	186.4	263.8	226.2	136.2	134.2	344.8	136.8	199	225.8	93.4	257.4	291	50.2	111.2	119	271	197	48.2	48.4	141.4	274.4	467.4	393.8	145.6	162.4	138.2	134.2	498.6	236.4	1475.8	1317.2
TM_2768:uptag	INO1_F1::INO1_F3	uptag	1264.6	1188.2	944.2	997.8	1526.4	1213	935	785.8	1216	1229	995.8	747	1334.6	1206	959.2	1088.2	474.4	807	1021	1220	852	939.2	685	1084.8	1356	1485	859.2	727.4	851.4	768.6	2301.6	1175.4	2089	2157.4
TM_2392:uptag	MUP1_F1::TPO2_F3	uptag	3197.6	2563.8	2563.8	3044.8	3095.4	3200	2810.6	2812.2	2452	2888.2	2560.6	1941	3521.8	3184	2891	2809.4	2148.6	2340	1648.6	3424	2426.8	2603.4	2769.4	2594.2	3374.6	2946	1128.8	1361.4	1815.2	1674.4	3006.4	3103	4388	4098.8
TM_1781:uptag	EHT1_F1::YHR003C_F3	uptag	2073.6	1474.6	1698.8	1720	2450.8	2207.4	2339.2	2119.4	1763.6	2054.2	1656.2	1626.6	2319.8	2616.2	1682	1918.2	1683.2	1799.2	1852.4	2042.2	1641.6	1491.6	1235.8	1210.8	2042.6	2070.2	1171.2	763.2	1702	1976.6	2801.4	2276	2895	2890.6
TM_2713:uptag	GPA2_F1::SFK1_F3	uptag	1521	1404	1306.8	1456	1858.6	1518.2	1491.8	1391.6	1436.6	1678	1177.4	1173	2021.6	2283.8	1646.8	1789.4	1064.8	1278.4	1807	1788.6	1741	2059.4	1728.2	1462.6	1934.6	1929.2	1210.8	1241	2441.8	3076.8	2879.6	2273.6	2410.4	2535
TM_2265:uptag	ORM2_F1::SPC2_F3	uptag	1657.6	1416.6	1522	1556.8	1759	1728.2	1222.4	1230.2	1535.4	1389.8	1094.4	1009.8	1544	1681	1719.6	1406.6	1175	1183.8	1754.2	2156.2	1650.4	1995	1082.2	1456.6	2419.2	2470.6	1225.2	967.8	1613	1577.4	3282.8	2659.8	2816.4	2945.2
TM_2656:uptag	MAM33_F1::MID2_F3	uptag	359.2	313	321.6	328.8	368.6	455.4	233.4	413.2	234.6	233.2	290	161.4	404.8	348	311.8	281.2	150.6	115.2	219	217.8	242.6	475.6	341.8	201	353	351.8	231.4	88.8	97.6	243.6	742	586.2	2784	3039.8
TM_1812:uptag	SHE3_F1::SHE3_F3	uptag	3935.2	3747.8	3687.8	3897	4513.2	4339.8	3260.2	3694	3503.2	3811	3519.4	3417	3725.4	4094.6	3851.6	3949	3384	3184.4	4071	4492.8	4211.2	3705.4	3548	3242.8	4421.6	4406.8	2810.4	2963.8	2547.2	3206.4	4286	4601	5243	5340
TM_1759:uptag	GTT1_F1::ERV25_F3	uptag	633.8	594.4	693.2	646	746.8	340.2	297.8	373.4	442.4	442.8	880.8	564.2	243.4	1006.6	739	795.2	205	234.8	41.6	43	225.4	307.8	42.8	37.2	493	451.4	257	37	160.6	191.2	736.6	573.8	2539.4	2295.8
TM_1345:downtag	MET3_F1::MET3_F3	downtag	6610.4	5731.8	5913.6	6136.8	7427.4	7297.8	6021.8	5979.4	5305.4	5476.2	5298.2	5509.8	6403.6	6786.2	4628.4	4906.2	6254.2	5765	6675.2	6079	6602.8	5668.6	6185.2	6631.6	6013.2	5914	6260.8	6425.2	5334.4	6030.4	4484.2	4576.8	4028.2	3990.8
TM_3728:downtag	IMD3_F1::IMD4_F3	downtag	6613.4	5808.2	6199.2	6109.4	7428.4	6829	6307.4	6189.8	5169.4	5633.4	5538	5610.2	6544.8	6894.2	5055.4	5213.4	6109.8	5875.6	6447.8	6337	6182.4	5512	6120	6495.6	6233	5824.4	6565	6458.4	5419.4	6560.4	6005.6	5870.2	6696.6	6974.6
TM_3802:downtag	OLE1_F1::OLE1_F3	downtag	4819	4501.8	4271.2	4032	5489	4971	4875	4651.8	4538	4416	4308.8	4436	4780.8	4900.4	3462.6	3262.2	4709.8	4931	5013.2	4569.6	4929.4	4825.2	5130.4	5029.6	4769.8	4819.6	5326	5375.6	4164.6	4817.4	4963.4	5230.6	5141	5534
TM_3747:downtag	MUP1_F1::MUP1_F3	downtag	5599.2	4623.6	5103.8	5026.6	6206.2	5968.4	5446	5264.4	4478.8	5006.2	4441	4795.6	5452.2	5627.6	4058.8	4097.2	5133	4809.6	5824.8	5489.4	5641.8	5054.8	5592.8	5854.8	5532.2	5185.6	5816.8	5771.6	4772.8	5559.8	3497.8	2932	3395.4	3553
TM_4013:downtag	PIS1_F1::PIS1_F3	downtag	5415.6	4425.2	4706.8	4623.4	5785.8	5396.6	5174	5193.6	4315.6	4538	4460	4829.6	5307	5633.6	4122.6	4282	5070.6	4947.6	5007.6	5128.6	5175.8	4709.2	5029.6	5096.8	5062.2	4773	5550.6	5758	2662.8	3408.4	5261.6	5332	5728	6019.4
TM_1337:downtag	HOM3_F1::FPR1_F3	downtag	5894.8	5327.6	5875.4	5640.6	6964.6	6540.6	3244.2	3166.8	4849.8	5257.2	4311.4	4714	6006.4	6138	4859.6	4980.8	5937.6	5851	6065.8	6255.6	6317.4	5734.2	6219.4	6276.6	5693.6	5613.4	6549.4	6252.6	5625.8	6281.2	5257.4	5149.6	5831.8	5800.4
TM_1133:downtag	RBD2_F1::RBD2_F3	downtag	7685.8	6829.2	7395.4	7318.2	8551.2	8081.6	7352.6	7032	6098	7153	7157	7134.6	7874.8	8041.6	6540	6579.8	7508.6	7540	7887.6	7412.2	7667.8	6485.4	7663.4	7639.4	7421.6	6753.2	7768.2	8269.6	6646	7591	6828.2	7351	8092.4	7861
TM_3886:downtag	YNK1_F1::YNK1_F3	downtag	6353.8	5329.4	5767	5647.6	6902.6	6582.2	5980.4	5980.2	4943	5875	5436.4	5497.2	6191.2	6307.8	5234.2	5128.4	5892	5610.4	6129.4	5930.2	6472.4	5880	6375.2	6311.8	5952.4	5541.6	6437.6	6563.4	5677.4	6686.2	6092.2	5784.4	6710.6	6856.4
TM_3805:downtag	ARF1_F1::HXT1_F3	downtag	6332.4	5588	6121.2	5960	7155.8	6783.4	6018.6	5735	5208.8	5625.6	4485.8	4670.6	6417.6	6711.6	5300.8	5207.4	5767.6	5577	5315.8	5610.8	6549	5679.8	6341	6597.4	5986.6	5431.6	4690.8	5374	1769.8	2119	5537.6	6021.8	6681.4	6542.4
TM_0659:downtag	SRV2_F1::SRV2_F3	downtag	7734.8	6742.4	7758.6	7547.6	8802.8	8415.2	7411.2	7299.4	6085.8	7381	7254.2	7264	7796.8	8166	6875.4	6967.4	7913.6	7738.6	7870.4	7768.6	8131.4	6822.2	7808	7887	7675.8	7187.6	8494.4	8897.2	7125	8376.4	7090.8	7696	8230	8455.8
TM_0764:downtag	NSR1_F1::DBP2_F3	downtag	5947.8	5029	5523	5367	6317.8	6025	5824.2	5729	4713.4	5397.8	4300.6	4394.4	5962.4	6187	5085.4	5068.8	5394.2	5274.6	6204.4	5821.4	6393.4	5687	5605.4	5730.6	5989.2	5338.4	4992.6	5013	5364.4	6264.6	6034	5926.6	6683.2	6461.8
TM_0017:downtag	GIR2_F1::GCN1_F3	downtag	6843.2	5731.4	6086.2	5927	7534.4	7081.2	6526.8	6069.4	5525.6	6002	6013.2	6377	6418.6	6498.2	5572	5736.6	6247.4	6208.2	6580.8	6391.2	6499.8	5857.8	6266.6	6359.8	6501	5855.8	6400.2	7140.2	6022	6844.6	6243.4	6402	6640.6	6931.2
TM_3596:downtag	HNT1_F1::HNT1_F3	downtag	6040	5199.8	5681	5339	6632	6208.4	5548.6	5464.8	4727.2	5100.4	5414	5358.4	5920.2	6174.2	5041	5279.2	5440.4	5333.6	5962.2	5858.4	6028.6	5306.4	5605.4	5921.2	5704.8	5426.4	6362.2	6597	5716	6356.8	5363.2	5704	6124.8	6212.4
TM_1358:downtag	YNL247W_F1::YNL247W_F3	downtag	1708.2	1826.2	1448.4	1696	2241.6	1932.2	2187.8	1820.2	2388.4	1424.8	1209.2	1604.2	1639.8	1319.8	1917.8	1657.6	1829.6	2038.2	2857.8	2816.6	2078	2007.4	2761.6	3177.4	2461.2	2768.2	3141.6	3477.8	1557.4	1896.2	3713	3801.2	3084	3086.2
TM_3321:downtag	ERV29_F1::ERV25_F3	downtag	5435.6	4630	4817.8	4590.6	5882	5837.6	5366.8	5383.8	4664.6	5076.6	5172.4	5331.6	5782.8	5712	4648.4	4737.8	5431.8	5494.4	5408.6	5065	5109	5128.2	5261.4	5174.2	5455	5114.2	5247	5664.8	5381.6	5991.2	5651	5721.6	5794.6	6085.2
TM_3185:downtag	VPH1_F1::VMA13_F3	downtag	6390.8	5236.2	5628.2	5574	6901	6467.2	5866.2	5770.8	4951.8	5556.6	5633	5698	6663.2	7193.8	5909.6	5800.8	5360.4	5342.4	6329.6	6169.2	6253.4	5439.6	5698.4	5668.2	6101.8	5571.8	5871	6231.2	4925.4	5619.2	6084.4	6522.8	6812.8	6677.8
TM_4056:downtag	CBF1_F1::CBF1_F3	downtag	2620	1665.6	1683.6	1603.8	2149.6	2061.4	2243.2	2364	1646	1991.6	1998.6	2099.2	2690.6	2746	2219.2	2110.6	2527.4	2557.4	2214.4	2657.6	2218.6	2033	2100.2	2360.6	2973.6	2558.2	2216	2419.2	2702.6	3372	2833	2415.2	2740.8	3015.6
TM_0144:downtag	SEC61_F1::SEC62_F3	downtag	4995.6	4351.2	4378.2	4346.4	5390.4	5048.8	4743.4	4480.4	3954	4160.4	4759	4907.2	4801	4863.4	4329.6	4600.8	4210.2	4158.6	4974	4701.2	4834	4310.2	4501	4581.6	5015	4676	3972.8	4153.8	5035.4	5609.4	5406.4	5470.2	5737.8	5869.4
TM_3992:downtag	FCY1_F1::FCY1_F3	downtag	3936.6	3448.4	3459.8	3325.4	3973.8	3620.8	3649.2	3736	3085.8	3545.2	3748.4	3850.4	4014.8	4268	3752.2	3993.2	3447	3454.8	3877	4031.2	3944.6	3902.8	3933.8	3666	4064.4	3701.2	2802.2	3422.2	3283	3635.2	4399.2	4454	4488.6	4654.2
TM_1644:downtag	HOG1_F1::RCK2_F3	downtag	3467	2875.2	2788	2610.8	3441.6	3098.4	3764.6	3530	2962.4	3087.4	3255.6	3450.4	3697.6	3807.4	2981	2832.6	3390.4	3350.6	3516.6	3532.2	3198	3523.2	3286.6	3019.6	3732.4	3319.2	2932.4	3553	4091	4737.6	4906.4	4262	4126.6	4570.6
TM_0121:downtag	SNA3_F1::KES1_F3	downtag	5078.2	4086.2	4063.2	4057	5287	4853.8	4703.2	4381	4264.8	4393.2	3410.2	3544.8	4809.8	5055	3351	3551.6	4085.8	4147.2	4754.6	4732.6	4605.6	4296	4629.6	4433.4	4505	4292.2	4237.2	4306.6	4443	5290.8	4456.8	4508	5172.2	5209.2
TM_0188:downtag	HHF1_F1::HHF2_F3	downtag	4637.6	4080.8	3683.6	3681.8	4554.4	4303.4	3955.2	3310.2	3531.8	3362.8	3224.4	3720.8	4413.2	4035.2	3882.2	3961.6	2148.2	1949.6	4105	3898.8	5004.8	5076	4029.2	3702.6	3898.2	3983.2	2317.2	2271.8	5489.8	5948	4049.6	4274.6	5225.2	5577.4
TM_0812:downtag	LSB3_F1::CUE5_F3	downtag	5461.8	4520.8	4453.4	4571.2	5958.2	5078.6	5557.8	5447.4	4711	4989.4	4869	5309	5632.2	5853.2	4623.6	4598.2	5362.6	5336.4	5279	4824.8	5010	5112.8	4828.4	4930.6	5532	5120.4	4422.2	5140.6	5765.4	6497.4	5829.8	5931	5799.8	5949.4
TM_0050:downtag	RPT1_F1::RPT4_F3	downtag	4281.4	3443.8	3425	3357.6	4252.6	4490.4	3390	3581.8	3312.8	3503.4	4233.8	4194.2	3983.2	4135.4	3689.8	3976.8	4373.8	4137	4303.6	4341.4	4169.8	4059.6	3934.2	4018	4538.8	4054.8	3450.6	4076.4	5093.2	6084.4	4769	4455.6	3692	4144.6
TM_0009:downtag	SLC1_F1::SNA3_F3	downtag	4838.4	4157.4	4456.2	4401.8	5253	4885.2	4212.4	3878.8	3838	4746.6	4570.2	4532.2	4283	4477	3498.2	3509.6	4224.6	4141	4673.4	4974	4861.4	4238.4	4736	4553.2	4828.6	4137.6	3905.4	4628.2	4049.2	4669.6	4637.4	4896	5519.2	5254.8
TM_0069:downtag	KEX1_F1::MUP1_F3	downtag	2393.4	1944.4	1894.6	2009.2	2778.2	2420.2	2571.2	1996	2222.2	2207.2	2239.4	2574.2	2600.6	2696.4	2208.6	2264.6	2439	2356.4	2774.2	2347	2223.6	2714.4	2383	2106.2	2566.6	2515.8	1796	1797.8	3511	3934.6	3329	2755.4	3030.8	3428.2
TM_3391:downtag	DID4_F1::DID4_F3	downtag	3176.6	2605.6	2791.8	2597.8	3156.6	2901.2	1981.2	1770.6	2497	2870.4	2205	2430.2	3157	3371.8	3048	3087.6	3306.4	3534.4	2237.8	3024.4	3391	3050.4	3525.6	3722.8	3970.6	3320.6	2784	3422.4	759.2	1121	3029.2	2986.2	3693.4	3841
TM_0425:downtag	CAP2_F1::CAP2_F3	downtag	5930.8	5279.8	5261	5218.2	5972.2	6129.6	5882.2	5609	5331.4	5469	5777	5856.6	6093.8	5975	5256.6	5203.2	3784	4101.2	6288.6	6527.8	5816.8	5788.4	5667.6	6180.8	6194.2	5475	5832.8	6133.4	6468.8	7568.2	6720.6	6556.6	6681.8	7034.2
TM_1283:downtag	ERV25_F1::ERP4_F3	downtag	5581.2	4549.8	4821	4683.6	5860.4	5622.4	5318.4	5289	4748.2	5124	5308.6	5427.2	5645	5792.2	4985.2	4989	5362	5577	5732.6	5317.8	5412.4	5151.8	5244.6	5249.6	5611.2	5134.6	5402.6	5742.6	5479.8	6197.4	5860.8	5795.8	5985.6	5821
TM_2843:downtag	ARP2_F1::YDR063W_F3	downtag	6357.6	5308.8	5762.8	5772.6	7090.2	6243.6	6196.8	5733.2	5274.8	6105.4	5568.8	5582.6	6566.4	6692.6	5470.6	5414.4	6662.6	6470.6	6328	6349	6629.6	6038.8	6515.6	6572.6	6435.4	6047.6	6473.6	6927.2	6225	7312.8	6210.4	6673.4	7008.4	6787.2
TM_2555:downtag	PRS5_F1::PRS5_F3	downtag	4522.8	3766	4229.6	3846	4905	4578.8	4439	4200.6	3766.2	4047.2	4270.6	4512.8	4638.6	4739	4038	4379.4	4232.2	4309.4	4664.4	4644.6	4262.6	3682.6	4400	4313.2	4473.4	3961.4	4240.6	4644.4	4066	4800	4747.6	4978.4	5227.4	4980
TM_0126:downtag	SOP4_F1::PDR12_F3	downtag	2941.8	2293	1554.2	2129.4	2774.2	2364	2606.8	2412	3160.8	2732	2462.8	2667.2	2763	2566.2	2895.6	3098.6	2698.8	3123.8	2925	3751.8	3172.8	3145	2935.6	2587.8	3140.8	3259	1486.6	1791	2366.2	2310.8	4948.8	5269.8	5609.6	5853.2
TM_1738:downtag	SIS2_F1::PPZ1_F3	downtag	4662.6	4196.6	4103.4	4436.8	4948.4	4718.4	3946.6	4272.2	3776	4481	4905	4840.4	4559.4	4979.6	4755.4	4878.2	5245.4	5243.4	5402	5789.6	4765.2	4320	5189.4	4857.4	5486.2	5091.4	5638.8	5679.4	4254	4742	5298	6188.2	5957.6	5979.2
TM_3599:downtag	VMA21_F1::YGR106C_F3	downtag	4892	3937	3903.6	3939.8	4841.8	4826	4063	4207.2	4393.8	4789.8	4143.8	4196	4715.8	4753.2	5002	5019	5870.2	5747.6	5087.8	5104.4	4113.2	4396.6	4874.6	4951.6	5715.2	4981	4349.6	4950.2	4879.6	5683.8	6166.8	6240.2	6502.8	6694.2
TM_0629:downtag	ERG25_F1::PHO86_F3	downtag	3814.6	3314.2	3136.4	3243	3934.6	3745.8	2950.2	3142.6	3118.8	3665.2	3122.8	3729.6	4482.4	4474	4012.4	3995	3890.6	3794.4	3941	3980.6	3302.8	3135.8	3598.6	3523	3994.8	3592.4	3072.2	3082.2	2253.6	2357.2	4130.6	4382	5063	4756
TM_0892:downtag	YGR277C_F1::KES1_F3	downtag	4691.6	3977	4277.8	3967.8	5117.8	4661.2	4293.6	4237.4	3888.2	4418.2	4229	4426.6	4881	5087.2	4159.4	4248.2	4098.4	4168.4	4735	4781.4	4623.4	4424.6	4663	4184	5004	4668.6	4595.6	4785.4	4999	5748.2	5369.4	5357.2	5333.6	5500.8
TM_3949:downtag	VMA6_F1::VPH1_F3	downtag	2749.4	2138	2167	2125.6	2708.4	2434.4	3120.6	2890	2325.4	2415.6	2382.8	2612.2	3126.4	3314.8	2325.2	2281.4	2040.2	1994.2	2551.4	2897.4	2393.6	2692.6	2333.4	2399.4	2800	2721.8	1945.8	2115.8	2688	3324.2	3969.6	3679.8	3503.6	3611.8
TM_0524:downtag	YGR106C_F1::VMA13_F3	downtag	6148.2	5335.4	5547.8	5625.8	6747.2	6547.4	5786.6	6035.8	4975.6	5539.8	5236	5255.2	6323.8	6439.4	5621.8	5720.2	6175.2	6345.6	6588.8	6754.6	6400.6	5393.6	6069.6	5979	6504.8	5662.8	5912.6	6450.4	5781.6	6440.6	5999	6560	6551.2	6888.4
TM_3973:downtag	ITR1_F1::MID2_F3	downtag	3834.6	3362	3553	3296	4101.8	3541.2	4147.4	4036.2	3358.4	3417.4	3758.4	3940	4592.6	4774.8	3628	3589.6	3367.4	3226.6	3345	3504.8	2951	2627	2872.6	2863.6	3636.2	3628.4	3288.8	3752.4	3703.6	4629.8	4511.8	4702	4281.8	4130.2
TM_0391:downtag	DST1_F1::RPB9_F3	downtag	4704.8	3845.4	3913.6	3834.8	5114.8	4686.6	4149.8	4194.4	3884.8	4004	3605.2	3751.8	4670.4	4659.2	4370.6	4574	4339.4	4288.8	5072.8	5021.6	4289.8	4111.8	4428.6	4328	5066.8	4621.2	4577	4590.2	4384.6	5198	5286.6	5396.2	5490.4	5149.6
TM_0064:downtag	MOT2_F1::NOT3_F3	downtag	4220.4	3548.4	3697.6	3384.6	4233.4	4192.6	3912	3862.4	3659.6	3912	4424.8	4324.2	4619.2	4738.8	3971.4	3988.6	4113.8	4212.2	4292.8	4288.6	3727.6	3937.2	3648.4	3944.6	4638	3958.4	3584.2	3995.6	4700.2	5560	5092.4	4643.4	4628.8	5239.4
TM_1603:downtag	RPT5_F1::RPT4_F3	downtag	2813.4	2316.4	2225.2	2387	3005.2	2647.2	2881.6	2973.4	2184.8	2745.2	2563.6	2823.2	3383	3647.8	2455.4	2622.8	2898.6	2938.6	2882.2	3103.6	3137	3123.8	3049.2	2833.4	2935.4	2959.4	2847.6	2868.8	4132.8	4899.4	3573.6	3459.6	3206.4	3432.6
TM_0124:downtag	PHO86_F1::YMR134W_F3	downtag	2979.8	2569.4	2388.6	2627.6	3202.6	2887.2	3094.2	2742	2730.4	2899.6	2633.6	2948	3562.4	3845.8	2633.4	2680.2	3082.2	3098.2	3113.2	3124.2	2758	3118.2	2888.8	2770.4	3380.8	3101	2255.4	2622.6	3676.2	4427	3920	3692.4	4032.4	4132.4
TM_0531:downtag	PHO88_F1::TPO3_F3	downtag	3665.8	3123	3019.2	2924.6	3765.2	3723	3077.2	2562.4	3325.8	3321	3229.4	3471.8	3670	3402	3437.6	3610.4	4385.4	4188.2	3773.8	3802.4	3057.2	3501.8	3348.4	3443.6	4365.4	4018.6	1578.8	2243.8	3762	4166.4	5753.6	5724.4	5229.6	5551.4
TM_3989:downtag	YCR043C_F1::LPP1_F3	downtag	3359.8	2637.8	2471.4	2377	2912	2763.8	2704.6	2724	2479.4	2607.8	3258.2	3167.4	2871.4	3080.2	2968.6	3097.2	3618.6	3394.4	3467.4	3611.8	2745.6	2322.4	3002.4	2564.2	3046.8	3481	2641.4	3123.6	3674.8	4023.4	3608	4475.2	3854.6	3795.2
TM_2548:downtag	SHR3_F1::HIP1_F3	downtag	4346.2	3530.2	3280.2	3417.8	4389.2	4436.6	3749.2	3615.2	3549.8	3901.6	2981.6	3213.2	4311.4	4450.4	3888.4	4082.6	4185	4289.4	4385.8	4377.6	3728.8	4099.4	4143.2	4330.8	4442.2	4302	2435.8	2580.2	3585.4	3715.6	5160.2	4788.6	5571.4	5844.2
TM_0063:downtag	YGR250C_F1::SGN1_F3	downtag	4508.6	4191.8	4355.4	4193.6	5097.8	5072.2	4438.2	4170.6	4287.2	4749.8	4065.2	4271.8	4866	4862.8	4507.6	4866.2	4835	4971.8	5488	5238.4	5005.8	4632.2	4689.4	5041.4	4730.2	4821.6	4313.2	4928.6	6379.4	7195.8	5921.2	5934.8	6281.2	6123
TM_0726:downtag	YJL068C_F1::YJL068C_F3	downtag	3733.2	3066.8	2861	2911.8	3721.6	3544.4	3508.8	3459.2	3362.8	3412.4	2986.6	3240	3853.2	4179.6	3197.4	3329	3645.6	3333.2	3675	3751	3681.8	3663.4	3717.2	3468.2	3746	3630.4	3305.6	3819.8	4335.2	4910.6	4106.8	4257.4	4176.8	4231.4
TM_4046:downtag	PHO88_F1::KRE27_F3	downtag	6139.8	5514.4	5355	5235	6585.6	6424	5901.8	5744.8	5306.2	5863.6	4539.2	5082	6073	5923.4	6068.2	6004.2	6434.8	6223.2	6322.4	6437.4	6364.4	6003.8	6255.2	6239.8	6456.8	6177	2802.6	3394	5156	5422.4	7157.8	7279	8076.8	7978.6
TM_0435:downtag	ITR1_F1::PDR12_F3	downtag	5017	4332.4	4353.6	4201.4	5261.6	5084.4	5152.6	5065.6	4477.6	4644.4	4365.4	4499	5400.6	5383.6	4527	4401.4	4065.6	4239.6	4390.2	4225.8	3978.4	4214.6	4099	3827.8	4406.6	4117.6	3243.4	3804.2	4170.6	4246.8	5475.4	5539	5471.4	5498.6
TM_4011:downtag	UGA2_F1::UGA2_F3	downtag	4423.2	3555.8	3725.2	3496	4312.8	3949	4162.8	3577.8	3375	3760.2	3579.2	3614.6	4374.2	4447.8	3921.6	3774.4	4468.6	4083	4587.6	4499.8	4479.2	4016.4	4198.4	4092.6	4438	4206.6	4235.8	4291.4	5165	5879.4	4603.6	4689.6	5002.6	4834
TM_2313:downtag	FTH1_F1::FET5_F3	downtag	4508.4	3663.8	3908.8	3877	4719.8	4454.8	4174.2	4066.6	3517.4	4063.6	3858	4096.6	4664	4963.4	3961	4081.4	4637.4	4695.8	4655.8	4757	4237.2	3836.6	4318	4117.8	4513.6	4239.4	4359.4	4326.2	4540.2	5222.6	4770.6	4959	5403.2	5108.4
TM_4012:downtag	TPS3_F1::TPS3_F3	downtag	2626	2062.8	2188.2	2008.2	2681.4	2351.2	2220.2	2418.8	1966.8	2365	3329.6	3447	2671.6	2970	2492.2	2667.2	2800	2997.2	2949	3078.4	3378.2	2917.4	2601.6	2830	2853.6	2513.6	1859.4	2226	3267	3827	3792.2	3767.8	3416.4	3472.8
TM_2110:downtag	PRS4_F1::PRS1_F3	downtag	2679.6	2076.8	2228.6	2001.2	2768.8	2486.4	2980.4	2795.4	2594	2526.6	2321.2	2718.8	3156.4	3089.4	2453.4	2647.8	2598.2	2381	2636	2729.2	2326.4	2696.6	2634	2285.6	2568.2	2535.8	1627.8	1793.6	2445.4	2764	3706.6	3348.4	3494.8	3824.4
TM_0013:downtag	YCR095C_F1::YHL029C_F3	downtag	3719.6	3027.6	2720.2	2827.6	3356.4	3023.2	2993	2867.8	2833.2	2627	3536.2	3787.8	3528.6	3516.6	3609.4	3573.6	3734	3486	3869.6	4015	3383.8	2818.8	2971.6	3223.6	3448.6	3869	3243	3202.8	3631.4	4191.4	4150.6	4298.8	4678.2	4572.8
TM_0055:downtag	TPO1_F1::PDR12_F3	downtag	4473.2	3821.4	3741.8	3663.6	4690.2	4440.4	5180.6	4671.6	4240.8	4171.6	3937.2	4026	4926.8	4806	3875.2	3879.6	3210.4	3633.8	4189.8	4558	4302.2	4299.4	4408	4492.8	4611	4302.6	3463.4	3756.2	3929.4	4225.4	5701.8	5458.2	5190.6	5508.4
TM_3301:downtag	PCS60_F1::PCS60_F3	downtag	5940.8	5445.6	5376	5293.2	5998.6	5893.4	5325	4887.8	4219.4	4366.4	4807	5259	5806.2	6157.4	6049.8	5973.4	3092.4	3124.4	5164.8	5973	3294	3461	4221.2	4084	5098.6	5347.6	2773.8	3775.8	7386.6	8324.2	6789.8	7548.4	6485.4	6993.4
TM_3272:downtag	TCB3_F1::TCB3_F3	downtag	5325.8	4546.2	4866	4815.4	5918.8	5314	5052.2	4969.6	3857.4	4507	5167.6	5015.8	5397	5841	4801.6	4668.8	4738.6	4708.8	5066.8	5402.8	5180.4	4575.6	4926.2	4868.8	4926.4	4444.4	4277.8	4686.6	4731.4	5662.4	4922.8	5067.2	5529.2	5262.8
TM_0541:downtag	OSH7_F1::OSH6_F3	downtag	4825.6	3970.8	3918.8	4029.2	4935.2	4715.4	4795	4663	4308.2	4384.8	4180.2	4598.4	5085.4	5342.8	4199.2	4357.6	4845	4602.6	4526.8	4714.6	4710.2	4821.8	4587.4	4403	5100.8	4666.8	4414.8	4895.6	5508.6	6160.2	5473.6	5412	5423.4	5652.4
TM_3209:downtag	CDC39_F1::CAF40_F3	downtag	3690.8	2964.4	2911	3052.4	4035.2	3887	3880.4	3626	2854.2	3326.2	3663.4	3727.2	4119	4410.8	3313.4	3342	3806	3875.2	3617.2	3813.6	3354.2	3606.8	3514	3206	3854.4	3332.4	3044.8	3451.4	4228.2	5073	4091.6	3885.4	4156.6	4149
TM_1650:downtag	SNA4_F1::MEH1_F3	downtag	5492.2	4891.6	4730.4	4885	6154.6	5377.2	4679.6	4830.6	4708.2	5033.8	4840.2	5091.8	5191.6	5240.6	4894	4930	5258	5347.8	5547.2	5575.8	5073.4	4663.2	5045.2	4783.8	5433.4	5278.8	4521.4	5228.4	5421.4	6164	5731.2	6166	6266.4	6295.8
TM_0097:downtag	RPN5_F1::RPN8_F3	downtag	3551.8	2748	2282.2	2599.6	3214.2	3359.2	3068.4	2978	3235.4	3130.2	3745.4	3917.4	3251	3305.6	3150.2	3050.8	3295.6	3537	3648.2	3825.8	3846	4107.4	3641.2	3449.8	4610.4	4235.6	3100.8	3238.6	4703.4	5486.8	4880.2	4463	4159.4	4402.4
TM_0615:downtag	CKB1_F1::CKB2_F3	downtag	4157	3588.2	3501.6	3498.6	4241.8	4056.6	3569.6	3683.4	3597	4173.4	3984.8	4225.6	3888.4	3978.2	4011.4	3994.2	4504.8	4944.4	4919.4	4350.6	4216.4	3899.2	3880	4144	4872	4431.4	3927.8	4083.6	4578	5129.4	4506	4861	5476.6	5551.6
TM_0061:downtag	FTR1_F1::PDR12_F3	downtag	3503.4	2157	2534.2	2906.8	2867	3373	2248.2	2418.4	3332.6	3774.8	4335.8	4114.4	2777	2939.6	2895.6	2901.4	5937.8	6046	3739.6	4811.4	4863.8	3939.2	3561	3590.6	3218	3184.2	1292.6	2085.8	2028.6	2035.2	5743.2	6123	4974.8	5322.6
TM_2664:downtag	RVS161_F1::RVS167_F3	downtag	3404.8	2390	2577.2	2638.4	3248	3120.6	2853.2	2490.6	2655	2672.4	2563.8	2675.4	3404.4	3443.2	3129.2	3213.6	3344.4	3531.2	3537.4	3979.4	3986.6	3534	3331.2	2970.8	4331.4	3703	2696.8	2139.6	4942.8	5729.4	4146.8	4380.6	4469.6	4929.8
TM_0693:downtag	GIS2_F1::BRE5_F3	downtag	2194.2	1685	1359	1600.4	1797	1748.2	1575.8	1502	1468.2	1587.2	1969.2	1640.2	1664.2	1675.4	1883	1988.4	1530.6	1624.4	2556.8	2711	2156	2128	2079.6	2092.4	2586.4	2475.2	1042.4	1680.8	2207.4	2443.4	2784.2	3070.8	3122.6	3210.6
TM_2318:downtag	PST2_F1::THI7_F3	downtag	4033.8	3134.2	3042	3229.2	4230.6	4146	2999.4	2964	3120.4	3385.6	3458.4	3918	3312.4	3147.6	3404.8	3646	1816.8	1984.4	2946.2	3579	4053.8	4048	2925.8	3035.2	3572.2	2861.6	1609.4	2024.2	4033.8	4702.2	4614.8	3974.4	5434.8	5359
TM_0526:downtag	SNA4_F1::KES1_F3	downtag	4548.2	3886.8	4115.6	3921.6	5092.4	4505.6	3892.6	3953.2	3812	4426	3315.8	3124.8	4320.4	4272.4	3858.4	3885.6	4102.6	3919.8	4818.8	5150.4	3781.2	3726	4663	4047.8	4599	4401.2	4023.4	3929.8	3989.2	4629.8	4686.6	4542.2	5694.6	5602
TM_3381:downtag	CNS1_F1::HGH1_F3	downtag	1802.4	1415.2	1432.8	1404.4	1639.2	1549.8	2132.8	1768	1700.4	1640.8	1175	1598	2102.2	2051.8	1545.8	1601.2	1608.8	1538.8	1741.4	1734	1694.6	2270.4	1875.6	1753.8	1988.2	1947.4	1395.2	1162.2	2251.8	2505.2	2819.6	2293.4	2531	2856.2
TM_3844:downtag	ERP1_F1::PHO88_F3	downtag	2241.8	1731.6	1590	1583.4	2120.8	2007.4	1697.8	1867.6	1711.2	1989.8	952.8	1492.8	2127.4	2027	2254.2	2258.6	2524.2	2648.8	2122	2559.8	1725.4	1969.8	2196	2519.2	3010.6	2873	593.2	866.6	2283.2	2690.8	3914	4428	3287.6	3330.2
TM_2604:downtag	MYO2_F1::MYO2_F3	downtag	4814.4	4220	4322.8	4049.2	5372	4809.6	4649.4	4383.2	4095	4334.2	5495.8	5449.2	5280.8	5517.2	4699	4531.8	4341.8	4899.6	4782.6	4882.8	4529.8	4459.8	4367.8	4466.4	5158.6	4755.6	4505.6	4651.4	5100.2	6003.2	5457	5612.6	5224	5525.2
TM_3792:downtag	FTH1_F1::VMA7_F3	downtag	699.2	304.6	227	250	458	364.8	366.4	305.6	367.6	326.4	407	389.2	327.6	378.4	376	444.4	681.2	743.4	503	688.2	553	564.2	504.4	527.6	610	694.8	154.8	347.6	857	1033.2	682.4	838.6	850.6	885.4
TM_1523:downtag	YPI1_F1::SDS22_F3	downtag	4875.8	4299.4	4391.6	4235.6	5388	5205.4	4881.4	4842.8	4447.8	4717.2	3789.2	4043.6	5232.8	5404.6	4436.4	4330.2	4882.6	5036.6	5202.2	5023.6	5235	4977.6	4868.4	4867	5292.2	4625	4762.4	5007	5685	6463.8	5318.4	5389.2	5380.6	5787.4
TM_0433:downtag	SNA4_F1::VMA13_F3	downtag	3260.2	3090.6	2867	3242	3264.2	3599	2420.2	2673	2736.8	3030.6	2773.8	2217.6	3531.8	3449.6	3250.2	3211	2522.6	3174	3908.2	4186.6	3211.4	2875	3125.8	3562.4	3573.6	3465.6	2053	2128.4	2180.8	2402.4	2977	3835.4	4610	4741.4
TM_3843:downtag	GSY2_F1::GSY2_F3	downtag	3766.2	3233	3291	3235.2	3927.4	3851.4	4011.6	3861.8	3196.8	3692	2992.6	3263.8	3752.2	4027	3412.4	3609.6	3773.2	3668.2	3959.4	3691	4271.6	4099.8	3731.6	3282.4	3973.8	3346.4	4354.6	4315.4	5022.8	5913.8	4607.4	4597.6	4643.8	4691.4
TM_0752:downtag	SCT1_F1::RER2_F3	downtag	4927.4	4191.2	3746.8	3928.8	5058.8	4693.8	4454.6	4305.8	4476	4106	4962.4	5279.8	4648.8	4554	4805.2	5248.2	5124.6	5412.2	5027.2	4777.8	4913.2	4591.8	4736.6	4423.8	5672.6	5343.4	4012	4287.2	5205.2	5785	6159.4	6652.6	6488.8	6682.2
TM_3460:downtag	OSH7_F1::MID2_F3	downtag	5704	5140.8	4918	5368.6	5947.2	6137.6	4792.8	5007.6	4824.8	5105.8	5919.2	5758.6	5901.8	6129.6	5520.4	5485.2	6107.4	5731.8	6214.2	6057.4	5907.8	5518.6	6131.2	6088	6087.4	5691	4857	5239.6	6555.8	7502.2	6619.2	6763.8	7265.4	7376.4
TM_0174:downtag	CKB1_F1::CKA1_F3	downtag	2053.6	1610	1550.4	1462	1946.4	1779.8	2565.4	2127	2033	1980	1741	1890.8	2232.4	2482.6	1750	1765.4	1915.2	1998.6	2015	1951.6	1855.6	2486.4	1825	1862.8	2393.4	2153.4	1746.8	1609.4	2420.2	2944	3478.4	2661	2644.2	3297
TM_0083:downtag	PUF4_F1::PUB1_F3	downtag	4715	3985.2	3795.6	3845.4	4641.6	4379.2	3712.2	3435	3771.2	3857.8	3362.6	3592.8	4691	4612.2	4602.8	4820.4	3691.4	3484	4998.2	4987	4528.8	3861.6	4026	4180.2	4649.6	4751.4	3170.8	3323.6	4461.8	5076.8	5717.4	6364.4	5884.2	6030.6
TM_3506:downtag	VPS24_F1::VPS24_F3	downtag	2430	2251.2	2090.6	2165.2	2519.8	2476.6	833.2	944.6	2394.4	2244.8	1468.4	1609.4	2398.8	2544.4	2256.8	2249.2	2643.6	2704.6	2322.8	3010.4	3575.6	3297.4	3184.8	3113.6	3081.2	2943.4	1908.2	2001.2	962.6	700.8	2152.4	3336.2	3730	3866.6
TM_0108:downtag	RIM1_F1::MID2_F3	downtag	3879	3525	3622.2	3700.8	4242.8	4189.4	3924.6	3905.6	3196.4	3737.4	3605.2	3849.6	4237.4	4594.2	3404.4	3400.4	2730.8	3068	3448.6	3555.8	3570.4	3360.8	3429.2	3618.6	3917.8	3468.2	3330	3459.4	3304.4	3956.2	3806.8	3872	3799	3890.8
TM_2447:downtag	TCB3_F1::PDR12_F3	downtag	4360.2	4011.6	4327.6	4383.8	4944.4	4827	4823.2	4670.8	3667.4	4671.8	4575	4572.8	4997.6	5202.8	4423.4	4433	4373	4217	4491	4678.6	4888.4	4309.6	4299.2	4271.6	4638.8	3971.4	3138.8	3873.6	3881.2	4387.4	5531.6	5256.2	5319.8	5332
TM_0098:downtag	LSM4_F1::PUB1_F3	downtag	3867	3055.8	3114	3106	4089.8	3893.4	3931.6	3483.4	3109.8	3415.4	2466.8	3148.4	4008.2	4223.6	3488	3606.4	3053.8	3019.2	4214.8	3773.6	3340.6	3562.6	3432.6	3123	3747	3357.2	3052.2	3598.4	3982.2	4509.8	4209.4	4265.4	4439.2	4568.8
TM_0619:downtag	SMI1_F1::CHS5_F3	downtag	3647.4	3273	3008	2900.6	3794.8	3547.4	2966.2	2491.6	2726.8	3107	3247.4	3462	3460.8	3597.4	3546.8	3581	3611.4	3371.6	3555.2	3554.4	3464.2	3231.2	3624.2	3497.8	3913	3569.4	2262.4	2578.2	3807.8	4202.8	3934.2	3938.2	3752.4	4041.2
TM_0176:downtag	YKL088W_F1::VHS3_F3	downtag	4066.6	3192	3320.6	3182.8	3935.2	3739.2	3767	3707.2	3345.4	3368.4	3813.2	3976.6	4088	4401.4	3590.8	3586.6	3549.2	3697.2	3912.2	3629	3857.2	3700.2	3687	3585.2	3986.2	3579.8	3488.6	3630.6	4271.2	5174.6	4943.4	4682.4	4950	5014.6
TM_0181:downtag	LSM4_F1::SCD6_F3	downtag	4502	4093.6	3794.8	3833.8	4535.8	4846	4648.8	4362.8	4146.2	4381	3487.8	3755.6	4874.6	4470	4783.6	4603.6	4130.6	4493.2	5310.6	5113.6	4666.2	4596.8	4404.4	4546.8	5170.8	4712.8	4305.8	4406.4	5065.8	5847.4	5276	5259	4795.6	5396.4
TM_0515:downtag	PPZ1_F1::VHS3_F3	downtag	4202	3492.4	3829.2	3643	4453.6	4145.2	4243.2	4249.8	3530.4	3993.8	4030	4304.8	4650.4	4723.4	3780	4087.6	3910.6	3996.2	4145.4	4069	4137.4	3946.2	4150.8	3830.4	4405.6	3993.2	4015.2	4307	4315.6	5280.2	5167.8	4873.8	5229.4	4929.6
TM_0127:downtag	ERG25_F1::ORM2_F3	downtag	4843.4	3895.2	3950.8	3931.6	4572.6	4386.8	2782.8	2809.6	3668	4122.6	3118.6	3195.8	5006	5052	5233.8	5205	4032.4	4378.8	4606.8	5120.4	4197	3850.6	4353	4189.8	4816.6	4313.8	3181.4	4133.8	3547.6	4040.2	5637.2	5956	6245.8	6026.2
TM_1747:downtag	CDC39_F1::NOT5_F3	downtag	3549	3249	3477	3251.4	3825.8	3768	3546.2	3230.6	2917	3243.2	3273	3546.8	4000.8	4001.4	3425.4	3386.4	3238.6	3212.6	3652	3646.4	3271.8	2996.4	3279	3173.2	3501.2	2990.6	3004	2981.6	3138.4	3782.8	3661.2	3981.6	4143.4	3968.4
TM_3780:downtag	PST2_F1::FTR1_F3	downtag	5503.8	4588.8	4751	4522.4	5261	5314.6	4239	4076.8	4994.2	5372.6	5224.8	5414.4	4690	4833	4919.8	5287.6	6752	6698.6	5512.2	5749.6	6527	5572.6	5282	5517.6	5747	5353.4	4096.6	4688	5632.8	6530.8	6087.4	6820.6	6440.2	6595
TM_3733:downtag	REI1_F1::LSG1_F3	downtag	1806.8	1246.6	1171.4	1310.6	1643.4	1558.4	1866	1520.6	1392.8	1618.2	1838.4	1939.8	1737	2027.4	1660.8	1623	1619.4	1544	1719.4	1761.4	1675.2	1867	1702.2	1445.2	2011.4	1735.8	766.8	914	2303.4	2785.2	3503.6	3048.6	2419.8	2887.4
TM_0595:downtag	FTH1_F1::VMA8_F3	downtag	4343	3757	3688.8	3702.6	4378.4	4068.4	3473.2	3792	3643	3856.8	3632.4	4003.8	4096.4	4343	3644.8	3917	4631	4650.8	4658.8	4647	4348.8	3936.2	3878.4	3931	4347.4	4019	2616.8	2756.8	4843.8	5740.2	4519.4	4630	5704.2	5627.6
TM_3315:downtag	UTP5_F1::UTP8_F3	downtag	5270.6	4637.4	4606.2	4905.8	5327.6	5438.6	5104.4	4974.6	4873.8	4904.8	5477.8	5339.8	5300.2	5311.2	5269	5316.8	5739.4	5925.6	5862.2	5687.8	5718.2	4863.8	5151.6	5432.6	5855.2	5642.4	5074	5617	5358	5924.8	6127.2	6521.8	6455.4	6797.8
TM_0205:downtag	SWP1_F1::YDC1_F3	downtag	5409.4	3508.8	3395.6	3326	4007.6	3879.8	3135	3219.2	3388.4	3815.2	4087.4	3844.4	4322	4761.4	4276.8	4725.2	4420.2	4437	4185.6	4997.2	4020.4	3572.6	3247.8	3708.6	4719.6	4153.6	2217.8	2460.6	4622.4	5146.8	5010.8	5863.8	5623.8	5829.4
TM_0095:downtag	DCP2_F1::SCD6_F3	downtag	4157.4	3463	3573.2	3684	4413.2	4288.6	3729.2	3730.6	3503.8	3810.4	3565	3692	4288.4	4076	3992.2	3989	3898.6	3651.2	5139.2	4786.2	4382.8	3625.8	4124	4092.6	4469.8	3990	3607.6	3698.6	4679.6	5437.2	4432.6	4468.6	5081.6	4838.2
TM_0750:downtag	PEX3_F1::PEX25_F3	downtag	4473	3649	3548	3881.6	4595.6	4300.4	3672.6	4009.4	3655.8	4088.2	4625.8	4691.2	4502.6	4659.4	3878	4230	4269.6	4122.2	4274.2	4522.4	4246.6	4110.4	4049.2	4102.8	4681.2	4296	3224.2	3427.4	4746.8	5647.2	4699.8	4838.8	5363	5257.4
TM_2374:downtag	ATG27_F1::RBD2_F3	downtag	4086.2	3411.8	2844	3266.2	4113.4	3863.4	3376	3147.4	3348.2	3730.6	3372	3640.4	3865.6	4178.4	3337.8	3775.6	3753.6	4013.4	3840	3951.6	4192	3972.2	4095	3656.6	4015.2	3991	2933	3015	3886.6	4595.6	4709	4654	5196.8	5015
TM_0015:downtag	SIT4_F1::SAP155_F3	downtag	3444.4	2901.4	2875.6	2892.6	3553.4	3253.2	3162.6	3267.2	2749.4	3235.2	3359	3619.8	3533	3724.8	2837.4	2939.8	3002.8	3175.2	3813	3761	3400	3466.8	3282	3281	3532.6	3278.6	2913.6	2622.6	3164.8	3737.6	4098.2	3923.2	4318	4425.4
[truncated: 1,285 more rows]

## Sheet: Raw -MTX
TagModule	PPI	UP.DN	DMSO	DMSO.1	DMSO.2	DMSO.3	DMSO.4	DMSO.5	FK506	FK506.1	CuSO4	CuSO4.1	Doxorubicin	Doxorubicin.1	X1181.0519	X1181.0519.1	Atorvastatin	Atorvastatin.1	H2O2	H2O2.1	Low.Nitrogen	Low.Nitrogen.1	NaCl	NaCl.1	Sorbitol	Sorbitol.1	Menadione	Menadione.1	High.Temperature	High.Temperature.1	EtOH	EtOH.1	Amino.Acid	Amino.Acid.1	Methionine	Methionine.1
[truncated: 2,766 more rows]

[truncated: 9 more sheets: Norm +MTX, Norm -MTX, Excluded -MTX, Condition Summary, Accumulated, Depleted, RBD2 Raw, RBD2 +MTX, RBD2 -MTX]
