# Supplementary material for: Quantitative analysis of protein interaction network dynamics in yeast
Source: Mol Syst Biol. 2017 Jul 13;13(7):934. doi: 10.15252/msb.20177532 (PMC5527849; doi:10.15252/msb.20177532)
Supplement: Supplementary file 4 — Dataset EV3 [file MSB-13-934-s004.xlsx]

## Sheet: Content Summary
Dataset EV3. Summary of GO term enrichment analysis. Contains term enrichment for gene products participating in frequently dynamic interactions, as well as term enrichment for gene products participating in accumulated and depleted interactions in each condition.

## Sheet: Description
Column header descriptions
Condition	Environmental condition tested
Direction	Either 'accumulated' or 'depleted', the direction of changed interactions which was tested for enrichment
N	Number of entities in query having the row's attribute
M	Size of most surprising subquery for the row's attribute
X	Total number of entities having the row's attribute
LOD	Logarithm (base 10) of the odds ratio
P	p-value
P_adj	Resampling-adjusted p-value
Gene-Ontology-ID	Gene Ontology identifier for term
Gene-Ontology-Attribute	Gene Ontology attribute name
Sheet descriptions
GO frequent	GO term enrichment amongst frequently dynamic interactions (>= 4 conditions)
GO all conditions	Summary of GO term enrichment amongst changed interactions in all conditions, using both strategies (Modes)

## Sheet: GO frequent
N	M	X	LOD	P	P_adj	Gene-Ontology-ID	Gene-Ontology-Attribute
13	99	26	0.77	3.5e-05	0.012	GO:0022804	active transmembrane transporter activity
27	99	70	0.62	7.3e-07	0	GO:0005886	plasma membrane
21	99	55	0.59	2.1e-05	0.01	GO:0022857	transmembrane transporter activity
47	99	193	0.37	0.00013	0.037	GO:0016021	integral component of membrane

## Sheet: GO all conditions
Condition	Direction	N	M	X	LOD	P	P_adj	Gene-Ontology-ID	Gene-Ontology-Attribute
FK506	accumulated	3	7	3	3	8.8e-07	0.0016	GO:0042910	xenobiotic transporter activity
FK506	accumulated	3	7	3	3	8.8e-07	0.0016	GO:0008559	xenobiotic-transporting ATPase activity
FK506	accumulated	9	9	70	2.2	1.8e-09	0	GO:0005886	plasma membrane
FK506	accumulated	3	7	6	2.1	1.7e-05	0.037	GO:0090484	drug transporter activity
FK506	accumulated	3	7	6	2.1	1.7e-05	0.037	GO:0015238	drug transmembrane transporter activity
FK506	accumulated	5	7	26	1.8	1.7e-06	0.0035	GO:0022804	active transmembrane transporter activity
FK506	depleted	4	6	18	1.9	7.2e-06	0.017	GO:0046394	carboxylic acid biosynthetic process
FK506	depleted	4	6	18	1.9	7.2e-06	0.017	GO:0016053	organic acid biosynthetic process
doxorubicin	accumulated	2	3	2	3.3	1.6e-05	0.048	GO:0015166	polyol transmembrane transporter activity
doxorubicin	accumulated	3	5	3	3.2	2.5e-07	0.0006	GO:0015665	alcohol transmembrane transporter activity
doxorubicin	accumulated	3	5	3	3.2	2.5e-07	0.0006	GO:1901618	organic hydroxy compound transmembrane transporter activity
doxorubicin	accumulated	5	14	13	1.6	3.1e-06	0.0097	GO:0044459	plasma membrane part
1181-0519	accumulated	7	16	26	1.4	8.5e-07	0.0014	GO:0022804	active transmembrane transporter activity
1181-0519	accumulated	22	26	193	1.1	1.2e-08	0	GO:0016021	integral component of membrane
1181-0519	accumulated	11	23	55	1.1	5.7e-07	0.0013	GO:0022857	transmembrane transporter activity
1181-0519	accumulated	24	26	300	1.1	1.5e-06	0.0029	GO:0016020	membrane
1181-0519	accumulated	11	23	56	1	7e-07	0.0014	GO:0055085	transmembrane transport
1181-0519	accumulated	11	19	76	1	1.5e-06	0.0029	GO:0005215	transporter activity
1181-0519	accumulated	23	26	251	1	3.1e-07	0.0007	GO:0044425	membrane part
1181-0519	accumulated	9	23	50	0.95	2.4e-05	0.042	GO:0022891	substrate-specific transmembrane transporter activity
1181-0519	accumulated	15	19	199	0.89	2.6e-05	0.046	GO:0044765	single-organism transport
1181-0519	accumulated	15	35	70	0.86	7.5e-07	0.0014	GO:0005886	plasma membrane
atorvastatin	depleted	3	11	5	2	4.1e-05	0.042	GO:0008374	O-acyltransferase activity
atorvastatin	depleted	6	11	14	1.9	1.7e-08	0	GO:0005811	lipid particle
atorvastatin	depleted	6	7	42	1.8	4.4e-07	0.0003	GO:0044255	cellular lipid metabolic process
atorvastatin	depleted	5	7	39	1.6	1.4e-05	0.015	GO:0008610	lipid biosynthetic process
atorvastatin	depleted	8	12	55	1.4	8.6e-07	0.0007	GO:0006629	lipid metabolic process
H2O2	accumulated	3	7	3	3	8.8e-07	0.0028	GO:0006827	high-affinity iron ion transport
H2O2	accumulated	3	7	3	3	8.8e-07	0.0028	GO:0034755	iron ion transmembrane transport
H2O2	accumulated	3	7	4	2.5	3.5e-06	0.011	GO:0006826	iron ion transport
H2O2	accumulated	5	5	70	2	1.6e-05	0.05	GO:0005886	plasma membrane
H2O2	accumulated	5	8	23	1.7	2.3e-06	0.0066	GO:0034220	ion transmembrane transport
H2O2	accumulated	8	10	56	1.6	1e-07	0.0004	GO:0055085	transmembrane transport
H2O2	accumulated	7	10	50	1.4	1.4e-06	0.0042	GO:0022891	substrate-specific transmembrane transporter activity
H2O2	accumulated	7	10	64	1.3	8.4e-06	0.028	GO:0022892	substrate-specific transporter activity
H2O2	accumulated	12	46	31	1	3.2e-07	0.0008	GO:0006812	cation transport
H2O2	accumulated	11	46	28	1	9.2e-07	0.0028	GO:0008324	cation transmembrane transporter activity
H2O2	accumulated	12	46	38	0.88	4.2e-06	0.013	GO:0015075	ion transmembrane transporter activity
H2O2	accumulated	15	46	55	0.81	1.6e-06	0.0048	GO:0022857	transmembrane transporter activity
H2O2	accumulated	13	46	49	0.78	1.4e-05	0.041	GO:0006811	ion transport
H2O2	accumulated	34	50	193	0.73	2.1e-08	0	GO:0016021	integral component of membrane
H2O2	accumulated	17	47	76	0.7	7.8e-06	0.027	GO:0005215	transporter activity
H2O2	accumulated	36	50	251	0.62	2.4e-06	0.007	GO:0044425	membrane part
H2O2	accumulated	39	68	208	0.48	1.5e-05	0.045	GO:0031090	organelle membrane
H2O2	depleted	4	26	4	2.4	2.4e-06	0.0052	GO:0015846	polyamine transport
H2O2	depleted	4	26	4	2.4	2.4e-06	0.0052	GO:0000297	spermine transmembrane transporter activity
H2O2	depleted	4	26	4	2.4	2.4e-06	0.0052	GO:0000296	spermine transport
H2O2	depleted	4	26	4	2.4	2.4e-06	0.0052	GO:0015297	antiporter activity
H2O2	depleted	4	26	4	2.4	2.4e-06	0.0052	GO:0015203	polyamine transmembrane transporter activity
H2O2	depleted	20	20	300	1.7	3.3e-07	0.0008	GO:0016020	membrane
H2O2	depleted	17	18	251	1.3	1.6e-06	0.0039	GO:0044425	membrane part
H2O2	depleted	9	17	55	1.1	2.4e-06	0.0052	GO:0022857	transmembrane transporter activity
H2O2	depleted	22	42	70	1.1	4.9e-12	0	GO:0005886	plasma membrane
H2O2	depleted	10	33	35	1	3.2e-06	0.0064	GO:0043436	oxoacid metabolic process
H2O2	depleted	10	33	35	1	3.2e-06	0.0064	GO:0006082	organic acid metabolic process
H2O2	depleted	10	26	50	0.94	9.1e-06	0.019	GO:0022891	substrate-specific transmembrane transporter activity
N-starvation	depleted	3	9	4	2.3	8.4e-06	0.012	GO:0015846	polyamine transport
N-starvation	depleted	3	9	4	2.3	8.4e-06	0.012	GO:0000297	spermine transmembrane transporter activity
N-starvation	depleted	3	9	4	2.3	8.4e-06	0.012	GO:0000296	spermine transport
N-starvation	depleted	3	9	4	2.3	8.4e-06	0.012	GO:0015297	antiporter activity
N-starvation	depleted	3	9	4	2.3	8.4e-06	0.012	GO:0015203	polyamine transmembrane transporter activity
N-starvation	depleted	4	9	7	2.2	7e-07	0.0008	GO:0015291	secondary active transmembrane transporter activity
N-starvation	depleted	6	9	56	1.3	2.8e-05	0.037	GO:0055085	transmembrane transport
N-starvation	depleted	12	18	70	1.3	1.8e-08	0	GO:0005886	plasma membrane
N-starvation	depleted	9	18	50	1.1	1.9e-06	0.0027	GO:0022891	substrate-specific transmembrane transporter activity
N-starvation	depleted	9	18	55	1.1	4.5e-06	0.006	GO:0022857	transmembrane transporter activity
N-starvation	depleted	9	18	64	1	1.7e-05	0.027	GO:0022892	substrate-specific transporter activity
NaCl	accumulated	6	55	6	2.2	3.7e-07	0.0014	GO:0005885	Arp2/3 protein complex
NaCl	accumulated	7	55	9	1.5	9.2e-07	0.0028	GO:0030832	regulation of actin filament length
NaCl	accumulated	7	55	9	1.5	9.2e-07	0.0028	GO:0030833	regulation of actin filament polymerization
NaCl	accumulated	7	55	9	1.5	9.2e-07	0.0028	GO:0008064	regulation of actin polymerization or depolymerization
NaCl	accumulated	7	55	10	1.4	2.8e-06	0.0076	GO:0032271	regulation of protein polymerization
NaCl	accumulated	8	55	13	1.3	2.1e-06	0.0058	GO:0090066	regulation of anatomical structure size
NaCl	accumulated	8	55	13	1.3	2.1e-06	0.0058	GO:0032535	regulation of cellular component size
NaCl	accumulated	11	27	50	0.99	1.5e-06	0.0042	GO:0022891	substrate-specific transmembrane transporter activity
NaCl	accumulated	11	27	55	0.94	4.2e-06	0.01	GO:0022857	transmembrane transporter activity
NaCl	accumulated	17	43	70	0.81	4.8e-07	0.0017	GO:0005886	plasma membrane
NaCl	depleted	43	50	300	0.85	8.2e-09	0.0001	GO:0016020	membrane
NaCl	depleted	36	50	193	0.82	5.7e-10	0	GO:0016021	integral component of membrane
NaCl	depleted	15	50	50	0.82	1.3e-06	0.0028	GO:0022891	substrate-specific transmembrane transporter activity
NaCl	depleted	15	50	55	0.76	5.2e-06	0.013	GO:0022857	transmembrane transporter activity
NaCl	depleted	38	50	251	0.71	1e-07	0.0004	GO:0044425	membrane part
NaCl	depleted	16	50	64	0.71	8.3e-06	0.019	GO:0022892	substrate-specific transporter activity
sorbitol	depleted	12	26	70	0.9	4.5e-06	0.0067	GO:0005886	plasma membrane
sorbitol	depleted	10	26	55	0.89	2.3e-05	0.038	GO:0022857	transmembrane transporter activity
menadione	depleted	4	4	26	2.4	2.4e-06	0.0016	GO:0022804	active transmembrane transporter activity
menadione	depleted	3	4	9	2.3	8.4e-06	0.007	GO:0005342	organic acid transmembrane transporter activity
menadione	depleted	3	4	13	2.1	2.8e-05	0.023	GO:0015849	organic acid transport
menadione	depleted	6	7	50	1.7	1.3e-06	0.0008	GO:0022891	substrate-specific transmembrane transporter activity
menadione	depleted	6	7	55	1.7	2.4e-06	0.0015	GO:0022857	transmembrane transporter activity
menadione	depleted	6	7	56	1.7	2.7e-06	0.0019	GO:0055085	transmembrane transport
menadione	depleted	6	7	64	1.6	6.1e-06	0.0062	GO:0022892	substrate-specific transporter activity
menadione	depleted	6	7	76	1.5	1.8e-05	0.018	GO:0005215	transporter activity
heat-shock	depleted	18	108	26	1.1	2.7e-09	0.0001	GO:0022804	active transmembrane transporter activity
heat-shock	depleted	19	108	28	1.1	1.5e-09	0	GO:0008324	cation transmembrane transporter activity
heat-shock	depleted	11	108	17	0.97	1.3e-05	0.045	GO:0042626	ATPase activity, coupled to transmembrane movement of substances
heat-shock	depleted	11	108	17	0.97	1.3e-05	0.045	GO:0016820	hydrolase activity, acting on acid anhydrides, catalyzing transmembrane movement of substances
heat-shock	depleted	18	108	31	0.88	1.7e-07	0.001	GO:0006812	cation transport
heat-shock	depleted	28	100	55	0.85	2.1e-10	0	GO:0022857	transmembrane transporter activity
heat-shock	depleted	21	108	38	0.84	4.2e-08	0.0002	GO:0015075	ion transmembrane transporter activity
heat-shock	depleted	28	102	56	0.82	6.3e-10	0	GO:0055085	transmembrane transport
heat-shock	depleted	26	108	50	0.81	4.1e-09	0.0001	GO:0022891	substrate-specific transmembrane transporter activity
heat-shock	depleted	24	108	49	0.75	8.8e-08	0.0005	GO:0006811	ion transport
heat-shock	depleted	28	108	64	0.67	1.3e-07	0.0009	GO:0022892	substrate-specific transporter activity
heat-shock	depleted	23	77	70	0.66	1.2e-06	0.0054	GO:0005886	plasma membrane
heat-shock	depleted	30	102	76	0.63	1.6e-07	0.001	GO:0005215	transporter activity
heat-shock	depleted	62	110	193	0.57	9e-10	0	GO:0016021	integral component of membrane
heat-shock	depleted	68	110	251	0.46	4.6e-07	0.0021	GO:0044425	membrane part
heat-shock	depleted	74	110	300	0.41	7.6e-06	0.027	GO:0016020	membrane
ethanol	accumulated	14	28	70	0.98	1.7e-07	0.001	GO:0005886	plasma membrane
ethanol	depleted	18	164	26	0.83	3.6e-06	0.014	GO:0022804	active transmembrane transporter activity
ethanol	depleted	34	167	55	0.72	1.1e-08	0	GO:0022857	transmembrane transporter activity
ethanol	depleted	31	167	50	0.71	5.1e-08	0.0001	GO:0022891	substrate-specific transmembrane transporter activity
ethanol	depleted	23	167	38	0.66	6.7e-06	0.028	GO:0015075	ion transmembrane transporter activity
ethanol	depleted	68	114	193	0.65	1.8e-12	0	GO:0016021	integral component of membrane
ethanol	depleted	80	105	300	0.63	1.6e-10	0	GO:0016020	membrane
ethanol	depleted	32	167	56	0.63	4.7e-07	0.0016	GO:0055085	transmembrane transport
ethanol	depleted	71	105	251	0.59	5.5e-10	0	GO:0044425	membrane part
ethanol	depleted	38	167	70	0.59	2e-07	0.0004	GO:0005886	plasma membrane
ethanol	depleted	59	118	199	0.41	4.5e-06	0.018	GO:0044765	single-organism transport
AA-mixture	accumulated	19	114	39	0.69	7e-06	0.026	GO:0042254	ribosome biogenesis
AA-mixture	accumulated	21	114	45	0.66	5.1e-06	0.018	GO:0044085	cellular component biogenesis
AA-mixture	accumulated	53	87	193	0.64	4.4e-10	0	GO:0016021	integral component of membrane
AA-mixture	accumulated	29	112	75	0.55	4.6e-06	0.017	GO:0044432	endoplasmic reticulum part
AA-mixture	accumulated	58	87	251	0.55	8.4e-08	0.0004	GO:0044425	membrane part
AA-mixture	depleted	13	25	70	1	2.8e-07	0.0015	GO:0005886	plasma membrane
methionine	accumulated	36	60	193	0.58	9.8e-07	0.0021	GO:0016021	integral component of membrane
methionine	depleted	14	49	50	0.78	6.4e-06	0.021	GO:0022891	substrate-specific transmembrane transporter activity
