# Supplementary material for: Quantitative analysis of protein interaction network dynamics in yeast
Source: Mol Syst Biol. 2017 Jul 13;13(7):934. doi: 10.15252/msb.20177532 (PMC5527849; doi:10.15252/msb.20177532)
Supplement: Supplementary file 5 — Dataset EV4 [file MSB-13-934-s005.xlsx]

## Sheet: Content Summary
Dataset EV4. Contains a list of hubs (proteins with ≥ 10 interactions) and a test for their concerted complex changes over all conditions.

## Sheet: Description
Hub list
A list of BC-PCA hubs
Concerted Hub Test
Results of testing each BC-PCA hub for concerted interactions
Hub	Hub name
Condition	Condition Tested
Accumulated	Number of significantly accumulated interactions in that condition
Depleted	Number of significantly depleted interactions in that condition
Delta	Accumuated - Depleted
p-value	Raw p-value; null is that the median interaction change does not differ from the overall distribution
q-value (BH)	Benjamini-Hochberg corrected p-value; null is that the median interaction change does not differ from the overall distribution

## Sheet: Hub List
ADE17
AKR1
ALO1
ARC18
ARC40
ARF1
ATG27
CAF40
CDC39
DEF1
DHH1
DNF1
EHT1
ERG25
ERG7
ERP1
ERV25
ERV29
FLC1
FLC2
FMP45
FTH1
FTR1
GAR1
GPA2
HNM1
HSP30
HXT1
ITR1
KEX1
KRE27
LAS17
LSM4
LSP1
MEH1
MID2
MOT2
MUP1
MYO5
ORM2
PDR12
PEP1
PEX11
PHO88
PIS1
PMC1
PPZ1
PST2
RBD2
RET2
RIM1
SFK1
SFT2
SHR3
SNA3
SNA4
SWP1
SYP1
TCB3
TPO1
TPO2
TPO3
TPO4
TVP15
VMA13
VMA7
VMA8
VPS35
VPS5
VRP1
WHI3
WSC2
YBL029C-A
YMR010W

## Sheet: Concerted Hub Test
Hub	Condition	Accumulated	Depleted	Delta	p-value	q-value (BH)
SFT2	FK506	0	2	-2	0.901	0.967915
RIM1	FK506	2	0	2	0.153	0.410264
SYP1	FK506	0	0	0	0.982	0.992834
VPS35	FK506	0	0	0	0.105	0.332911
DEF1	FK506	0	0	0	0.798	0.925441
WHI3	FK506	0	1	-1	0.904	0.970123
WSC2	FK506	0	1	-1	0.0581	0.229495
LAS17	FK506	1	0	1	0.343	0.629038
FLC2	FK506	0	3	-3	0.0656	0.249523
VMA8	FK506	0	0	0	0.384	0.662803
MOT2	FK506	0	0	0	0.717	0.886619
RET2	FK506	0	1	-1	0.695	0.881191
VMA7	FK506	0	0	0	0.774	0.920021
ERG7	FK506	0	0	0	0.224	0.495793
MYO5	FK506	0	0	0	0.883	0.960777
VPS5	FK506	0	0	0	0.602	0.840019
PIS1	FK506	1	0	1	0.555	0.814264
YBL029C-A	FK506	0	2	-2	0.00403	0.0401826
LSM4	FK506	1	0	1	0.832	0.937941
ERG25	FK506	0	3	-3	0.0375	0.170409
MEH1	FK506	0	0	0	0.00893	0.0687477
TPO1	FK506	5	0	5	0.00716	0.0602731
VRP1	FK506	1	0	1	0.000513	0.00927904
EHT1	FK506	0	0	0	0.0695	0.258611
SNA4	FK506	0	0	0	0.531	0.798444
SHR3	FK506	0	0	0	0.81	0.925441
ITR1	FK506	1	0	1	0.0366	0.167059
DNF1	FK506	0	1	-1	0.0507	0.209112
ATG27	FK506	0	0	0	0.182	0.447047
ARC18	FK506	0	0	0	0.367	0.646241
VMA13	FK506	0	0	0	0.0878	0.29957
PEP1	FK506	1	0	1	0.196	0.458524
GAR1	FK506	0	0	0	0.483	0.745926
LSP1	FK506	1	0	1	0.94	0.977105
TPO3	FK506	0	1	-1	0.138	0.389357
CDC39	FK506	0	1	-1	0.972	0.987383
TPO2	FK506	0	1	-1	0.0119	0.0814753
CAF40	FK506	0	0	0	0.142	0.392027
PEX11	FK506	0	1	-1	0.259	0.531986
FLC1	FK506	0	3	-3	0.0164	0.0990753
ARC40	FK506	2	0	2	0.043	0.185982
ERV29	FK506	0	0	0	0.109	0.337178
HSP30	FK506	0	2	-2	0.118	0.353312
KRE27	FK506	0	1	-1	0.34	0.626894
YMR010W	FK506	0	1	-1	0.792	0.925441
TPO4	FK506	1	0	1	0.0138	0.0897
AKR1	FK506	0	2	-2	0.00988	0.0724769
FTR1	FK506	0	1	-1	0.972	0.987383
SFK1	FK506	3	2	1	0.224	0.495793
SWP1	FK506	0	0	0	0.414	0.681375
DHH1	FK506	0	0	0	0.0845	0.292194
ERP1	FK506	0	0	0	0.463	0.729296
PMC1	FK506	0	2	-2	0.587	0.831516
MUP1	FK506	0	3	-3	0.624	0.846563
PPZ1	FK506	0	0	0	0.543	0.807035
ARF1	FK506	1	4	-3	0.0183	0.103252
ADE17	FK506	2	0	2	0.722	0.888017
FTH1	FK506	0	0	0	0.444	0.712481
GPA2	FK506	0	1	-1	0.0646	0.248865
ORM2	FK506	0	5	-5	0.015	0.0939329
TVP15	FK506	1	1	0	0.652	0.860887
HXT1	FK506	0	0	0	0.143	0.392676
SNA3	FK506	1	2	-1	0.653	0.860887
PHO88	FK506	0	3	-3	0.478	0.742672
FMP45	FK506	0	2	-2	0.00376	0.0385379
PST2	FK506	2	1	1	0.101	0.326186
ALO1	FK506	0	0	0	0.653	0.860887
KEX1	FK506	0	1	-1	0.609	0.841266
MID2	FK506	2	2	0	0.284	0.554502
PDR12	FK506	2	0	2	0.599	0.839254
TCB3	FK506	3	0	3	0.0958	0.315647
RBD2	FK506	1	0	1	0.558	0.815473
HNM1	FK506	5	1	4	0.577	0.827624
ERV25	FK506	0	0	0	0.854	0.949197
SFT2	CuSO4	0	0	0	0.0307	0.148023
RIM1	CuSO4	1	0	1	0.559	0.815473
SYP1	CuSO4	0	0	0	0.479	0.743101
VPS35	CuSO4	0	0	0	0.96	0.98592
DEF1	CuSO4	0	0	0	0.752	0.907163
WHI3	CuSO4	0	0	0	0.607	0.841266
WSC2	CuSO4	0	0	0	0.471	0.736251
LAS17	CuSO4	0	0	0	0.635	0.851364
FLC2	CuSO4	0	0	0	0.564	0.820436
VMA8	CuSO4	0	0	0	0.871	0.958753
MOT2	CuSO4	0	0	0	0.0355	0.163491
RET2	CuSO4	0	0	0	0.836	0.941417
VMA7	CuSO4	0	0	0	0.757	0.907163
ERG7	CuSO4	0	0	0	0.616	0.841266
MYO5	CuSO4	0	0	0	0.619	0.842004
VPS5	CuSO4	0	0	0	0.813	0.926694
PIS1	CuSO4	0	0	0	0.57	0.824493
YBL029C-A	CuSO4	1	1	0	0.28	0.551939
LSM4	CuSO4	1	1	0	0.46	0.7268
ERG25	CuSO4	0	0	0	0.613	0.841266
MEH1	CuSO4	0	0	0	0.679	0.877148
TPO1	CuSO4	0	0	0	0.424	0.690092
VRP1	CuSO4	0	0	0	0.72	0.886619
EHT1	CuSO4	0	0	0	0.609	0.841266
SNA4	CuSO4	0	0	0	0.407	0.678554
SHR3	CuSO4	0	0	0	0.244	0.51245
ITR1	CuSO4	1	0	1	0.589	0.832054
DNF1	CuSO4	0	0	0	0.706	0.886384
ATG27	CuSO4	0	0	0	0.0103	0.0739727
ARC18	CuSO4	0	0	0	0.418	0.684667
VMA13	CuSO4	0	0	0	0.627	0.849511
PEP1	CuSO4	0	0	0	0.259	0.531986
GAR1	CuSO4	0	0	0	0.987	0.992834
LSP1	CuSO4	0	0	0	0.197	0.458773
TPO3	CuSO4	0	0	0	0.775	0.920145
CDC39	CuSO4	0	0	0	0.934	0.976953
TPO2	CuSO4	0	0	0	0.0659	0.249576
CAF40	CuSO4	0	0	0	0.623	0.846324
PEX11	CuSO4	0	0	0	0.0761	0.274587
FLC1	CuSO4	0	0	0	0.0693	0.258611
ARC40	CuSO4	0	0	0	0.413	0.681375
ERV29	CuSO4	0	0	0	0.926	0.976953
HSP30	CuSO4	0	1	-1	0.951	0.980599
KRE27	CuSO4	0	0	0	0.241	0.508228
YMR010W	CuSO4	0	0	0	0.0343	0.159394
TPO4	CuSO4	0	0	0	0.018	0.103252
AKR1	CuSO4	0	1	-1	0.0908	0.305743
FTR1	CuSO4	8	1	7	2.16e-09	3.6972e-07
SFK1	CuSO4	1	1	0	0.222	0.495639
SWP1	CuSO4	0	0	0	0.568	0.822759
DHH1	CuSO4	1	0	1	0.63	0.85021
ERP1	CuSO4	1	0	1	0.968	0.987225
PMC1	CuSO4	0	0	0	0.449	0.71874
MUP1	CuSO4	1	0	1	0.043	0.185982
PPZ1	CuSO4	0	1	-1	0.948	0.978488
ARF1	CuSO4	0	0	0	0.687	0.879737
ADE17	CuSO4	0	0	0	0.0105	0.0748854
FTH1	CuSO4	0	0	0	0.541	0.806396
GPA2	CuSO4	0	0	0	0.191	0.451975
ORM2	CuSO4	0	0	0	0.268	0.539475
TVP15	CuSO4	0	0	0	0.483	0.745926
HXT1	CuSO4	1	0	1	0.0267	0.13376
SNA3	CuSO4	0	0	0	0.413	0.681375
PHO88	CuSO4	0	0	0	0.943	0.978243
FMP45	CuSO4	1	0	1	0.0011	0.0165213
PST2	CuSO4	0	0	0	0.638	0.853628
ALO1	CuSO4	0	0	0	0.719	0.886619
KEX1	CuSO4	1	0	1	0.751	0.907163
MID2	CuSO4	1	2	-1	0.273	0.543355
PDR12	CuSO4	1	0	1	0.00433	0.0415599
TCB3	CuSO4	1	0	1	0.547	0.811805
RBD2	CuSO4	0	0	0	0.696	0.881371
HNM1	CuSO4	2	0	2	0.683	0.877899
ERV25	CuSO4	2	0	2	0.675	0.875284
SFT2	doxorubicin	1	1	0	0.505	0.769488
RIM1	doxorubicin	2	0	2	0.673	0.8749
SYP1	doxorubicin	1	0	1	0.0752	0.274231
VPS35	doxorubicin	0	0	0	0.179	0.444041
DEF1	doxorubicin	0	1	-1	0.89	0.964167
WHI3	doxorubicin	0	1	-1	0.808	0.925441
WSC2	doxorubicin	0	0	0	0.269	0.539475
LAS17	doxorubicin	0	0	0	0.000799	0.0128535
FLC2	doxorubicin	0	0	0	0.462	0.728839
VMA8	doxorubicin	0	1	-1	0.0798	0.285435
MOT2	doxorubicin	0	0	0	0.0319	0.152378
RET2	doxorubicin	3	0	3	0.00111	0.0165213
VMA7	doxorubicin	0	0	0	0.907	0.970595
ERG7	doxorubicin	0	0	0	0.58	0.828456
MYO5	doxorubicin	1	0	1	0.00101	0.0154816
VPS5	doxorubicin	0	0	0	0.0296	0.144072
PIS1	doxorubicin	0	1	-1	0.0401	0.177512
YBL029C-A	doxorubicin	1	1	0	0.695	0.881191
LSM4	doxorubicin	1	2	-1	0.191	0.451975
ERG25	doxorubicin	0	2	-2	0.0218	0.114228
MEH1	doxorubicin	1	0	1	0.252	0.524957
TPO1	doxorubicin	0	1	-1	0.00424	0.04108
VRP1	doxorubicin	2	0	2	7.57e-06	0.0003002
EHT1	doxorubicin	1	0	1	0.454	0.720646
SNA4	doxorubicin	0	2	-2	0.179	0.444041
SHR3	doxorubicin	0	4	-4	0.000286	0.00599433
ITR1	doxorubicin	1	1	0	0.782	0.92206
DNF1	doxorubicin	0	0	0	0.72	0.886619
ATG27	doxorubicin	0	1	-1	0.0384	0.172213
ARC18	doxorubicin	0	1	-1	0.392	0.666025
VMA13	doxorubicin	0	3	-3	0.00207	0.0259255
PEP1	doxorubicin	2	0	2	0.0101	0.0730472
GAR1	doxorubicin	0	1	-1	0.238	0.506089
LSP1	doxorubicin	0	1	-1	0.753	0.907163
TPO3	doxorubicin	0	1	-1	0.693	0.88083
CDC39	doxorubicin	1	1	0	0.937	0.976953
TPO2	doxorubicin	1	2	-1	0.126	0.366578
CAF40	doxorubicin	0	0	0	0.0439	0.188641
PEX11	doxorubicin	0	1	-1	0.113	0.344365
FLC1	doxorubicin	0	0	0	0.333	0.621751
ARC40	doxorubicin	1	0	1	0.0759	0.274587
ERV29	doxorubicin	4	1	3	0.0163	0.0990753
HSP30	doxorubicin	1	1	0	0.00922	0.0696246
KRE27	doxorubicin	0	0	0	0.403	0.674073
YMR010W	doxorubicin	3	0	3	0.000138	0.00329595
TPO4	doxorubicin	0	0	0	0.0725	0.267241
AKR1	doxorubicin	0	1	-1	0.473	0.738254
FTR1	doxorubicin	7	0	7	1.75e-06	8.16932e-05
SFK1	doxorubicin	1	1	0	0.104	0.332735
SWP1	doxorubicin	0	0	0	0.176	0.44302
DHH1	doxorubicin	0	0	0	0.0266	0.13376
ERP1	doxorubicin	1	1	0	0.805	0.925441
PMC1	doxorubicin	0	2	-2	0.027	0.133957
MUP1	doxorubicin	3	1	2	0.554	0.814264
PPZ1	doxorubicin	8	0	8	0.000366	0.0072285
ARF1	doxorubicin	0	2	-2	0.21	0.480334
ADE17	doxorubicin	0	9	-9	1.99e-09	3.6972e-07
FTH1	doxorubicin	0	1	-1	0.115	0.346349
GPA2	doxorubicin	2	0	2	0.283	0.554502
ORM2	doxorubicin	0	2	-2	0.0383	0.172213
TVP15	doxorubicin	0	1	-1	0.392	0.666025
HXT1	doxorubicin	0	6	-6	0.000165	0.00376567
SNA3	doxorubicin	0	1	-1	0.000103	0.00271233
PHO88	doxorubicin	0	7	-7	4.57e-08	4.15079e-06
FMP45	doxorubicin	2	3	-1	0.00284	0.031703
PST2	doxorubicin	0	2	-2	0.176	0.44302
ALO1	doxorubicin	0	2	-2	0.554	0.814264
KEX1	doxorubicin	1	0	1	0.27	0.539475
MID2	doxorubicin	4	0	4	0.00223	0.0263243
PDR12	doxorubicin	4	0	4	0.209	0.479114
TCB3	doxorubicin	3	0	3	0.00376	0.0385379
RBD2	doxorubicin	3	0	3	0.0223	0.116254
HNM1	doxorubicin	2	1	1	0.684	0.878085
ERV25	doxorubicin	3	2	1	0.779	0.920636
SFT2	1181-0519	0	0	0	0.857	0.951502
RIM1	1181-0519	0	0	0	0.576	0.827624
SYP1	1181-0519	0	0	0	0.71	0.886619
VPS35	1181-0519	0	0	0	0.467	0.733347
DEF1	1181-0519	0	0	0	0.276	0.547205
WHI3	1181-0519	0	0	0	0.158	0.419292
WSC2	1181-0519	0	0	0	0.634	0.851364
LAS17	1181-0519	0	0	0	0.184	0.447047
FLC2	1181-0519	1	0	1	0.369	0.646241
VMA8	1181-0519	0	0	0	0.615	0.841266
MOT2	1181-0519	0	0	0	0.859	0.951665
RET2	1181-0519	0	0	0	0.658	0.866367
VMA7	1181-0519	0	1	-1	0.356	0.638066
ERG7	1181-0519	0	1	-1	0.185	0.447047
MYO5	1181-0519	0	0	0	0.185	0.447047
VPS5	1181-0519	0	0	0	0.4	0.67292
PIS1	1181-0519	0	1	-1	0.221	0.494481
YBL029C-A	1181-0519	0	0	0	0.285	0.555398
LSM4	1181-0519	0	0	0	0.864	0.955143
ERG25	1181-0519	2	0	2	0.0136	0.0889631
MEH1	1181-0519	0	0	0	0.616	0.841266
TPO1	1181-0519	3	0	3	0.0264	0.133561
VRP1	1181-0519	1	0	1	0.0186	0.103252
EHT1	1181-0519	0	0	0	0.438	0.706163
SNA4	1181-0519	0	0	0	0.174	0.44302
SHR3	1181-0519	0	0	0	0.152	0.409722
ITR1	1181-0519	1	0	1	0.00234	0.0273089
DNF1	1181-0519	0	1	-1	0.00707	0.0600074
ATG27	1181-0519	0	0	0	0.106	0.332911
ARC18	1181-0519	0	0	0	0.939	0.977055
VMA13	1181-0519	0	0	0	0.972	0.987383
PEP1	1181-0519	0	3	-3	0.178	0.444041
GAR1	1181-0519	0	1	-1	0.767	0.915941
LSP1	1181-0519	1	0	1	0.725	0.889576
TPO3	1181-0519	0	0	0	0.235	0.504906
CDC39	1181-0519	0	0	0	0.341	0.627611
TPO2	1181-0519	1	0	1	0.27	0.539475
CAF40	1181-0519	0	0	0	0.346	0.630039
PEX11	1181-0519	0	0	0	0.893	0.96538
FLC1	1181-0519	1	0	1	0.191	0.451975
ARC40	1181-0519	1	0	1	0.0157	0.0965503
ERV29	1181-0519	2	0	2	0.0732	0.268487
HSP30	1181-0519	1	1	0	0.516	0.780459
KRE27	1181-0519	1	0	1	0.0418	0.182675
YMR010W	1181-0519	0	3	-3	0.0012	0.0174449
TPO4	1181-0519	1	0	1	0.0328	0.154284
AKR1	1181-0519	0	1	-1	0.565	0.820728
FTR1	1181-0519	0	0	0	0.0122	0.0829762
SFK1	1181-0519	2	0	2	0.959	0.985879
SWP1	1181-0519	0	0	0	0.177	0.444041
DHH1	1181-0519	0	0	0	0.133	0.381539
ERP1	1181-0519	0	0	0	0.628	0.849744
PMC1	1181-0519	0	0	0	0.879	0.960354
MUP1	1181-0519	2	0	2	0.369	0.646241
PPZ1	1181-0519	2	0	2	0.0207	0.111258
ARF1	1181-0519	0	1	-1	0.816	0.927027
ADE17	1181-0519	0	0	0	0.309	0.592058
FTH1	1181-0519	0	0	0	0.113	0.344365
GPA2	1181-0519	0	0	0	0.0513	0.21074
ORM2	1181-0519	0	0	0	0.908	0.970595
TVP15	1181-0519	0	2	-2	0.184	0.447047
HXT1	1181-0519	2	0	2	0.753	0.907163
SNA3	1181-0519	0	1	-1	0.45	0.71874
PHO88	1181-0519	0	0	0	0.795	0.925441
FMP45	1181-0519	0	0	0	0.0199	0.108134
PST2	1181-0519	0	1	-1	0.392	0.666025
ALO1	1181-0519	0	0	0	0.135	0.382997
KEX1	1181-0519	0	8	-8	4.85e-08	4.15079e-06
MID2	1181-0519	4	0	4	0.00942	0.0701039
PDR12	1181-0519	1	1	0	0.934	0.976953
TCB3	1181-0519	3	0	3	0.00887	0.0687477
RBD2	1181-0519	2	0	2	0.0101	0.0730472
HNM1	1181-0519	3	0	3	0.000542	0.00943447
ERV25	1181-0519	1	2	-1	0.693	0.88083
SFT2	atorvastatin	2	0	2	0.0399	0.177391
RIM1	atorvastatin	1	0	1	0.911	0.970595
SYP1	atorvastatin	0	0	0	0.824	0.933019
VPS35	atorvastatin	0	0	0	0.898	0.967729
DEF1	atorvastatin	0	0	0	0.893	0.96538
WHI3	atorvastatin	0	0	0	0.889	0.9641
WSC2	atorvastatin	0	0	0	0.957	0.984809
LAS17	atorvastatin	0	0	0	0.575	0.827624
FLC2	atorvastatin	0	0	0	0.867	0.955374
VMA8	atorvastatin	0	0	0	0.898	0.967729
MOT2	atorvastatin	0	0	0	0.154	0.41187
RET2	atorvastatin	0	0	0	0.00419	0.0409822
VMA7	atorvastatin	0	0	0	0.302	0.582736
ERG7	atorvastatin	0	1	-1	0.00253	0.0288701
MYO5	atorvastatin	0	0	0	0.353	0.637137
VPS5	atorvastatin	0	0	0	0.797	0.925441
PIS1	atorvastatin	0	0	0	0.641	0.853628
YBL029C-A	atorvastatin	0	0	0	0.532	0.798778
LSM4	atorvastatin	0	0	0	0.14	0.391771
ERG25	atorvastatin	2	0	2	0.00174	0.0225686
MEH1	atorvastatin	0	0	0	0.671	0.874514
TPO1	atorvastatin	0	0	0	0.0494	0.206235
VRP1	atorvastatin	0	0	0	0.0204	0.110267
EHT1	atorvastatin	0	3	-3	0.000465	0.00884361
SNA4	atorvastatin	NA		NA	NA	NA
SHR3	atorvastatin	0	0	0	0.683	0.877899
ITR1	atorvastatin	1	0	1	0.777	0.920636
DNF1	atorvastatin	0	0	0	0.0809	0.285513
ATG27	atorvastatin	0	0	0	0.4	0.67292
ARC18	atorvastatin	0	0	0	0.289	0.562127
VMA13	atorvastatin	0	0	0	0.398	0.67228
PEP1	atorvastatin	0	0	0	0.756	0.907163
GAR1	atorvastatin	0	0	0	0.428	0.693306
LSP1	atorvastatin	0	0	0	0.00219	0.0263243
TPO3	atorvastatin	0	0	0	0.609	0.841266
CDC39	atorvastatin	0	0	0	0.5	0.766418
TPO2	atorvastatin	0	0	0	0.555	0.814264
CAF40	atorvastatin	0	0	0	0.116	0.348339
PEX11	atorvastatin	0	0	0	0.799	0.925441
FLC1	atorvastatin	0	0	0	0.47	0.736251
ARC40	atorvastatin	1	1	0	0.865	0.95522
ERV29	atorvastatin	0	0	0	0.0282	0.138571
HSP30	atorvastatin	0	1	-1	0.0957	0.315647
KRE27	atorvastatin	0	0	0	0.103	0.331602
YMR010W	atorvastatin	0	0	0	0.00677	0.0583678
TPO4	atorvastatin	0	0	0	0.14	0.391771
AKR1	atorvastatin	1	2	-1	0.767	0.915941
FTR1	atorvastatin	1	0	1	0.756	0.907163
SFK1	atorvastatin	1	0	1	0.572	0.826222
SWP1	atorvastatin	0	0	0	0.782	0.92206
DHH1	atorvastatin	0	0	0	0.28	0.551939
ERP1	atorvastatin	0	0	0	0.115	0.346349
PMC1	atorvastatin	0	0	0	0.0654	0.249523
MUP1	atorvastatin	0	2	-2	0.00344	0.0371218
PPZ1	atorvastatin	1	1	0	0.255	0.526932
ARF1	atorvastatin	0	0	0	0.318	0.602557
ADE17	atorvastatin	1	0	1	0.225	0.495869
FTH1	atorvastatin	0	0	0	0.125	0.366578
GPA2	atorvastatin	0	0	0	0.049	0.2054
ORM2	atorvastatin	0	0	0	0.303	0.582736
TVP15	atorvastatin	0	0	0	0.234	0.503811
HXT1	atorvastatin	0	1	-1	0.00123	0.0174449
SNA3	atorvastatin	0	7	-7	3.06e-07	1.8486e-05
PHO88	atorvastatin	1	0	1	0.282	0.553755
FMP45	atorvastatin	0	0	0	0.0167	0.0991789
PST2	atorvastatin	0	0	0	0.42	0.686847
ALO1	atorvastatin	1	0	1	0.804	0.925441
KEX1	atorvastatin	0	0	0	0.0149	0.0938791
MID2	atorvastatin	1	0	1	0.367	0.646241
PDR12	atorvastatin	1	0	1	0.925	0.976953
TCB3	atorvastatin	1	0	1	0.433	0.6992
RBD2	atorvastatin	0	1	-1	0.0753	0.274231
HNM1	atorvastatin	1	0	1	0.687	0.879737
ERV25	atorvastatin	2	0	2	0.0481	0.202454
SFT2	H2O2	2	1	1	0.36	0.641875
RIM1	H2O2	1	3	-2	0.0431	0.185982
SYP1	H2O2	0	0	0	0.884	0.960777
VPS35	H2O2	0	0	0	0.0135	0.088875
DEF1	H2O2	1	1	0	0.998	0.998
WHI3	H2O2	0	0	0	0.939	0.977055
WSC2	H2O2	0	0	0	0.11	0.339249
LAS17	H2O2	1	0	1	0.885	0.960777
FLC2	H2O2	1	0	1	0.798	0.925441
VMA8	H2O2	0	1	-1	0.645	0.853628
MOT2	H2O2	1	0	1	0.413	0.681375
RET2	H2O2	0	0	0	0.612	0.841266
VMA7	H2O2	1	0	1	0.0982	0.321183
ERG7	H2O2	0	2	-2	0.0888	0.301006
MYO5	H2O2	0	0	0	0.931	0.976953
VPS5	H2O2	0	0	0	0.239	0.506089
PIS1	H2O2	0	0	0	0.18	0.445446
YBL029C-A	H2O2	2	1	1	0.917	0.973898
LSM4	H2O2	0	0	0	0.984	0.992834
ERG25	H2O2	0	2	-2	0.165	0.432283
MEH1	H2O2	2	0	2	0.0333	0.15545
TPO1	H2O2	0	4	-4	3.48e-05	0.00115289
VRP1	H2O2	1	0	1	0.063	0.24508
EHT1	H2O2	0	3	-3	0.00799	0.0647738
SNA4	H2O2	1	1	0	0.935	0.976953
SHR3	H2O2	0	1	-1	0.714	0.886619
ITR1	H2O2	1	1	0	0.298	0.576358
DNF1	H2O2	1	0	1	0.771	0.919648
ATG27	H2O2	1	0	1	0.0185	0.103252
ARC18	H2O2	1	1	0	0.542	0.806716
VMA13	H2O2	1	0	1	0.471	0.736251
PEP1	H2O2	0	1	-1	0.562	0.818687
GAR1	H2O2	1	0	1	0.2	0.463657
LSP1	H2O2	0	2	-2	0.0448	0.191707
TPO3	H2O2	1	4	-3	0.135	0.382997
CDC39	H2O2	1	0	1	0.146	0.397724
TPO2	H2O2	1	4	-3	0.025	0.12902
CAF40	H2O2	1	0	1	0.105	0.332911
PEX11	H2O2	1	1	0	0.866	0.955298
FLC1	H2O2	NA		NA	NA	NA
ARC40	H2O2	NA		NA	NA	NA
ERV29	H2O2	1	0	1	0.00375	0.0385379
HSP30	H2O2	0	0	0	0.411	0.681375
KRE27	H2O2	2	0	2	0.00792	0.0647738
YMR010W	H2O2	0	0	0	0.536	0.802437
TPO4	H2O2	0	2	-2	0.0516	0.211128
AKR1	H2O2	2	4	-2	0.711	0.886619
FTR1	H2O2	12	0	12	9.06e-08	6.20308e-06
SFK1	H2O2	NA		NA	NA	NA
SWP1	H2O2	2	2	0	0.0837	0.290405
DHH1	H2O2	0	0	0	0.712	0.886619
ERP1	H2O2	3	0	3	0.0361	0.165512
PMC1	H2O2	0	0	0	0.843	0.943095
MUP1	H2O2	1	0	1	0.928	0.976953
PPZ1	H2O2	2	1	1	0.991	0.992934
ARF1	H2O2	1	1	0	0.409	0.680783
ADE17	H2O2	0	2	-2	0.187	0.448713
FTH1	H2O2	6	0	6	0.000632	0.0108177
GPA2	H2O2	NA		NA	NA	NA
ORM2	H2O2	3	1	2	0.128	0.370299
TVP15	H2O2	1	1	0	0.232	0.502667
HXT1	H2O2	1	4	-3	0.00134	0.0183491
SNA3	H2O2	0	2	-2	0.000413	0.00800285
PHO88	H2O2	NA		NA	NA	NA
FMP45	H2O2	1	3	-2	0.00757	0.0628623
PST2	H2O2	1	2	-1	0.37	0.646241
ALO1	H2O2	0	0	0	0.977	0.990502
KEX1	H2O2	2	0	2	0.232	0.502667
MID2	H2O2	0	1	-1	0.0169	0.0991789
PDR12	H2O2	NA		NA	NA	NA
TCB3	H2O2	0	0	0	0.0655	0.249523
RBD2	H2O2	2	2	0	0.478	0.742672
HNM1	H2O2	0	8	-8	1.08e-07	6.93225e-06
ERV25	H2O2	8	2	6	0.00262	0.0295686
SFT2	N-starvation	0	1	-1	0.108	0.337131
RIM1	N-starvation	2	1	1	0.54	0.806076
SYP1	N-starvation	0	0	0	0.33	0.61958
VPS35	N-starvation	0	0	0	0.455	0.721119
DEF1	N-starvation	0	0	0	0.387	0.663521
WHI3	N-starvation	0	0	0	0.352	0.636451
WSC2	N-starvation	0	0	0	0.525	0.792904
LAS17	N-starvation	1	0	1	0.0962	0.315647
FLC2	N-starvation	1	0	1	0.729	0.891289
VMA8	N-starvation	1	0	1	0.805	0.925441
MOT2	N-starvation	0	0	0	0.641	0.853628
RET2	N-starvation	0	0	0	0.0726	0.267241
VMA7	N-starvation	0	0	0	0.677	0.875666
ERG7	N-starvation	0	0	0	0.773	0.919897
MYO5	N-starvation	0	0	0	0.131	0.377913
VPS5	N-starvation	0	0	0	0.0108	0.0764938
PIS1	N-starvation	0	1	-1	0.0037	0.0385379
YBL029C-A	N-starvation	1	0	1	0.249	0.519762
LSM4	N-starvation	0	1	-1	0.937	0.976953
ERG25	N-starvation	0	0	0	0.185	0.447047
MEH1	N-starvation	1	0	1	0.0538	0.219256
TPO1	N-starvation	0	2	-2	0.00871	0.0682837
VRP1	N-starvation	0	0	0	0.317	0.602557
EHT1	N-starvation	0	1	-1	0.0558	0.224732
SNA4	N-starvation	1	1	0	0.486	0.749432
SHR3	N-starvation	0	0	0	0.779	0.920636
ITR1	N-starvation	0	4	-4	0.000335	0.00674598
DNF1	N-starvation	1	0	1	0.345	0.629334
ATG27	N-starvation	0	0	0	0.393	0.666025
ARC18	N-starvation	2	0	2	0.128	0.370299
VMA13	N-starvation	1	0	1	0.108	0.337131
PEP1	N-starvation	0	0	0	0.454	0.720646
GAR1	N-starvation	0	0	0	0.175	0.44302
LSP1	N-starvation	0	0	0	0.013	0.0861355
TPO3	N-starvation	0	2	-2	0.414	0.681375
CDC39	N-starvation	0	0	0	0.966	0.986165
TPO2	N-starvation	0	1	-1	0.0185	0.103252
CAF40	N-starvation	0	0	0	0.375	0.652754
PEX11	N-starvation	1	0	1	0.391	0.666025
FLC1	N-starvation	0	0	0	0.0806	0.285435
ARC40	N-starvation	0	1	-1	0.000127	0.0031812
ERV29	N-starvation	0	0	0	0.801	0.925441
HSP30	N-starvation	0	1	-1	0.692	0.88083
KRE27	N-starvation	0	1	-1	0.254	0.526932
YMR010W	N-starvation	0	0	0	0.0815	0.286646
TPO4	N-starvation	0	1	-1	0.692	0.88083
AKR1	N-starvation	1	2	-1	0.717	0.886619
FTR1	N-starvation	3	0	3	3.68e-05	0.00118105
SFK1	N-starvation	0	4	-4	0.00301	0.0332395
SWP1	N-starvation	1	0	1	0.957	0.984809
DHH1	N-starvation	0	1	-1	0.165	0.432283
ERP1	N-starvation	0	0	0	0.478	0.742672
PMC1	N-starvation	0	0	0	0.0675	0.253002
MUP1	N-starvation	1	1	0	0.172	0.44161
PPZ1	N-starvation	0	2	-2	0.00607	0.0532811
ARF1	N-starvation	1	1	0	0.00518	0.0470784
ADE17	N-starvation	0	1	-1	0.729	0.891289
FTH1	N-starvation	2	0	2	0.986	0.992834
GPA2	N-starvation	0	0	0	4.54e-05	0.00137135
ORM2	N-starvation	0	0	0	0.808	0.925441
TVP15	N-starvation	0	0	0	0.227	0.498139
HXT1	N-starvation	0	5	-5	0.195	0.458524
SNA3	N-starvation	0	0	0	0.49	0.753338
PHO88	N-starvation	0	1	-1	0.847	0.946539
FMP45	N-starvation	2	1	1	0.00313	0.0341969
PST2	N-starvation	0	1	-1	0.377	0.652916
ALO1	N-starvation	0	1	-1	0.266	0.53776
KEX1	N-starvation	0	0	0	0.74	0.899385
MID2	N-starvation	1	4	-3	0.991	0.992934
PDR12	N-starvation	1	1	0	0.583	0.831246
TCB3	N-starvation	0	2	-2	0.809	0.925441
RBD2	N-starvation	1	0	1	0.899	0.967791
HNM1	N-starvation	1	3	-2	0.00843	0.0671133
ERV25	N-starvation	1	3	-2	0.0346	0.160064
SFT2	NaCl	1	0	1	0.203	0.469552
RIM1	NaCl	4	0	4	0.0946	0.315436
SYP1	NaCl	0	0	0	0.936	0.976953
VPS35	NaCl	0	0	0	0.985	0.992834
DEF1	NaCl	1	0	1	0.418	0.684667
WHI3	NaCl	0	0	0	0.328	0.618084
WSC2	NaCl	0	2	-2	0.00214	0.026164
LAS17	NaCl	0	0	0	0.00929	0.0696411
FLC2	NaCl	1	2	-1	0.0329	0.154284
VMA8	NaCl	1	0	1	0.0786	0.282245
MOT2	NaCl	0	0	0	0.981	0.992834
RET2	NaCl	0	2	-2	0.223	0.495793
VMA7	NaCl	0	0	0	0.662	0.868496
ERG7	NaCl	0	0	0	0.715	0.886619
MYO5	NaCl	0	0	0	0.0943	0.315436
VPS5	NaCl	0	0	0	0.914	0.971716
PIS1	NaCl	0	3	-3	0.00838	0.0671133
YBL029C-A	NaCl	4	1	3	0.00531	0.0478366
LSM4	NaCl	1	2	-1	0.616	0.841266
ERG25	NaCl	0	4	-4	0.000133	0.00325217
MEH1	NaCl	1	0	1	0.645	0.853628
TPO1	NaCl	0	0	0	0.106	0.332911
VRP1	NaCl	1	0	1	0.224	0.495793
EHT1	NaCl	1	1	0	0.208	0.477888
SNA4	NaCl	0	1	-1	0.00607	0.0532811
SHR3	NaCl	0	1	-1	0.465	0.731325
ITR1	NaCl	1	4	-3	0.0825	0.288953
DNF1	NaCl	0	1	-1	0.366	0.646241
ATG27	NaCl	0	1	-1	0.872	0.958827
ARC18	NaCl	1	1	0	0.134	0.382272
VMA13	NaCl	0	3	-3	0.0325	0.154284
PEP1	NaCl	0	0	0	0.41	0.681343
GAR1	NaCl	0	0	0	0.126	0.366578
LSP1	NaCl	1	3	-2	0.137	0.387601
TPO3	NaCl	2	1	1	0.509	0.773663
CDC39	NaCl	0	1	-1	0.175	0.44302
TPO2	NaCl	2	0	2	0.85	0.9468
CAF40	NaCl	0	1	-1	0.401	0.67292
PEX11	NaCl	0	0	0	0.64	0.853628
FLC1	NaCl	1	2	-1	0.336	0.621751
ARC40	NaCl	3	0	3	0.0864	0.296765
ERV29	NaCl	0	0	0	0.172	0.44161
HSP30	NaCl	0	4	-4	0.0114	0.0796449
KRE27	NaCl	0	0	0	0.715	0.886619
YMR010W	NaCl	0	3	-3	0.000801	0.0128535
TPO4	NaCl	3	0	3	0.188	0.450061
AKR1	NaCl	1	4	-3	0.00682	0.0583678
FTR1	NaCl	9	0	9	9.05e-08	6.20308e-06
SFK1	NaCl	8	0	8	3.45e-07	1.96842e-05
SWP1	NaCl	0	0	0	0.645	0.853628
DHH1	NaCl	0	1	-1	0.573	0.826504
ERP1	NaCl	0	2	-2	0.237	0.506027
PMC1	NaCl	0	2	-2	0.00461	0.0430406
MUP1	NaCl	0	0	0	0.029	0.141824
PPZ1	NaCl	0	1	-1	0.93	0.976953
ARF1	NaCl	0	0	0	0.702	0.884606
ADE17	NaCl	3	0	3	0.00801	0.0647738
FTH1	NaCl	0	0	0	0.48	0.743529
GPA2	NaCl	1	1	0	0.106	0.332911
ORM2	NaCl	0	3	-3	0.134	0.382272
TVP15	NaCl	0	2	-2	0.425	0.690625
HXT1	NaCl	1	2	-1	0.229	0.499327
SNA3	NaCl	0	1	-1	0.167	0.435302
PHO88	NaCl	0	3	-3	0.0647	0.248865
FMP45	NaCl	15	0	15	1.54e-12	1.58158e-09
PST2	NaCl	4	0	4	2.35e-05	0.000861946
ALO1	NaCl	2	0	2	0.171	0.44161
KEX1	NaCl	1	0	1	0.162	0.428799
MID2	NaCl	1	2	-1	0.0273	0.134794
PDR12	NaCl	3	4	-1	0.276	0.547205
TCB3	NaCl	2	1	1	0.0804	0.285435
RBD2	NaCl	1	3	-2	0.26	0.53282
HNM1	NaCl	2	6	-4	5.96e-05	0.00174883
ERV25	NaCl	2	2	0	0.197	0.458773
SFT2	sorbitol	0	1	-1	0.787	0.925441
RIM1	sorbitol	0	2	-2	0.665	0.870006
SYP1	sorbitol	0	0	0	0.255	0.526932
VPS35	sorbitol	1	0	1	0.988	0.992834
DEF1	sorbitol	0	0	0	0.936	0.976953
WHI3	sorbitol	0	1	-1	0.529	0.796603
WSC2	sorbitol	0	2	-2	0.0143	0.0906549
LAS17	sorbitol	0	0	0	0.083	0.288953
FLC2	sorbitol	1	1	0	0.229	0.499327
VMA8	sorbitol	0	0	0	0.0309	0.148291
MOT2	sorbitol	0	0	0	0.141	0.392027
RET2	sorbitol	0	0	0	0.779	0.920636
VMA7	sorbitol	0	0	0	0.342	0.628326
ERG7	sorbitol	0	0	0	0.691	0.88083
MYO5	sorbitol	0	0	0	0.317	0.602557
VPS5	sorbitol	0	0	0	0.7	0.88317
PIS1	sorbitol	0	0	0	0.503	0.768722
YBL029C-A	sorbitol	2	0	2	0.708	0.886619
LSM4	sorbitol	0	3	-3	0.879	0.960354
ERG25	sorbitol	1	1	0	0.744	0.902111
MEH1	sorbitol	0	0	0	0.307	0.589325
TPO1	sorbitol	0	3	-3	0.0189	0.103798
VRP1	sorbitol	0	0	0	0.566	0.82102
EHT1	sorbitol	0	0	0	0.208	0.477888
SNA4	sorbitol	0	1	-1	0.355	0.638066
SHR3	sorbitol	0	0	0	0.339	0.626174
ITR1	sorbitol	0	4	-4	0.000295	0.0060593
DNF1	sorbitol	0	0	0	0.186	0.448408
ATG27	sorbitol	0	0	0	0.808	0.925441
ARC18	sorbitol	0	0	0	0.14	0.391771
VMA13	sorbitol	0	1	-1	0.925	0.976953
PEP1	sorbitol	0	0	0	0.808	0.925441
GAR1	sorbitol	0	0	0	0.809	0.925441
LSP1	sorbitol	0	3	-3	0.363	0.64276
TPO3	sorbitol	0	1	-1	0.00393	0.0395697
CDC39	sorbitol	1	0	1	0.401	0.67292
TPO2	sorbitol	0	1	-1	0.000205	0.00447947
CAF40	sorbitol	0	0	0	0.578	0.827902
PEX11	sorbitol	1	1	0	0.577	0.827624
FLC1	sorbitol	0	4	-4	0.0465	0.197337
ARC40	sorbitol	0	1	-1	0.266	0.53776
ERV29	sorbitol	0	0	0	0.675	0.875284
HSP30	sorbitol	0	3	-3	0.00223	0.0263243
KRE27	sorbitol	1	0	1	0.00955	0.0705601
YMR010W	sorbitol	0	0	0	0.0594	0.233731
TPO4	sorbitol	0	0	0	0.608	0.841266
AKR1	sorbitol	1	3	-2	0.172	0.44161
FTR1	sorbitol	3	0	3	0.000143	0.00333775
SFK1	sorbitol	3	0	3	0.429	0.693831
SWP1	sorbitol	0	0	0	0.821	0.930648
DHH1	sorbitol	1	2	-1	0.985	0.992834
ERP1	sorbitol	3	0	3	0.212	0.48169
PMC1	sorbitol	0	0	0	0.0618	0.242247
MUP1	sorbitol	1	0	1	0.407	0.678554
PPZ1	sorbitol	1	1	0	0.848	0.946626
ARF1	sorbitol	0	1	-1	0.0664	0.24979
ADE17	sorbitol	1	1	0	0.176	0.44302
FTH1	sorbitol	0	0	0	0.327	0.617333
GPA2	sorbitol	0	1	-1	0.22	0.493319
ORM2	sorbitol	2	2	0	0.591	0.832588
TVP15	sorbitol	0	0	0	0.294	0.569694
HXT1	sorbitol	0	3	-3	0.281	0.552849
SNA3	sorbitol	0	1	-1	0.732	0.893893
PHO88	sorbitol	2	0	2	0.0164	0.0990753
FMP45	sorbitol	0	2	-2	0.611	0.841266
PST2	sorbitol	0	0	0	0.0155	0.0958946
ALO1	sorbitol	1	1	0	0.961	0.985961
KEX1	sorbitol	1	0	1	0.119	0.354241
MID2	sorbitol	0	2	-2	0.0567	0.225623
PDR12	sorbitol	1	3	-2	0.0261	0.133357
TCB3	sorbitol	0	1	-1	0.84	0.94282
RBD2	sorbitol	1	2	-1	0.529	0.796603
HNM1	sorbitol	0	4	-4	1.76e-05	0.000669452
ERV25	sorbitol	1	3	-2	0.795	0.925441
SFT2	menadione	0	0	0	0.273	0.543355
RIM1	menadione	0	2	-2	8.11e-05	0.00219183
SYP1	menadione	0	0	0	0.673	0.8749
VPS35	menadione	0	0	0	0.104	0.332735
DEF1	menadione	0	0	0	0.811	0.925441
WHI3	menadione	0	0	0	0.12	0.355159
WSC2	menadione	0	0	0	0.303	0.582736
LAS17	menadione	0	0	0	0.196	0.458524
FLC2	menadione	0	0	0	0.757	0.907163
VMA8	menadione	0	0	0	0.708	0.886619
MOT2	menadione	0	0	0	0.262	0.53282
RET2	menadione	0	0	0	0.736	0.896645
VMA7	menadione	0	0	0	0.677	0.875666
ERG7	menadione	0	0	0	0.671	0.874514
MYO5	menadione	0	0	0	0.24	0.50716
VPS5	menadione	0	0	0	0.345	0.629334
PIS1	menadione	0	0	0	0.586	0.831246
YBL029C-A	menadione	0	1	-1	0.0195	0.106524
LSM4	menadione	0	0	0	0.12	0.355159
ERG25	menadione	0	0	0	0.334	0.621751
MEH1	menadione	0	0	0	0.17	0.440884
TPO1	menadione	1	0	1	0.132	0.379731
VRP1	menadione	0	0	0	0.617	0.841513
EHT1	menadione	0	0	0	0.453	0.720646
SNA4	menadione	1	0	1	0.811	0.925441
SHR3	menadione	0	0	0	0.945	0.978488
ITR1	menadione	0	4	-4	1.65e-06	8.06929e-05
DNF1	menadione	0	0	0	0.882	0.960777
ATG27	menadione	0	0	0	0.671	0.874514
ARC18	menadione	0	0	0	0.182	0.447047
VMA13	menadione	0	0	0	0.559	0.815473
PEP1	menadione	0	1	-1	0.93	0.976953
GAR1	menadione	0	0	0	0.879	0.960354
LSP1	menadione	0	0	0	0.51	0.773663
TPO3	menadione	0	0	0	0.217	0.490879
CDC39	menadione	0	0	0	0.683	0.877899
TPO2	menadione	1	2	-1	0.0993	0.322725
CAF40	menadione	0	0	0	0.963	0.986043
PEX11	menadione	1	0	1	0.692	0.88083
FLC1	menadione	0	0	0	0.606	0.841266
ARC40	menadione	0	0	0	0.715	0.886619
ERV29	menadione	0	0	0	0.229	0.499327
HSP30	menadione	0	1	-1	0.213	0.482894
KRE27	menadione	0	0	0	0.0111	0.0780801
YMR010W	menadione	0	0	0	0.313	0.598605
TPO4	menadione	1	1	0	0.596	0.836191
AKR1	menadione	1	0	1	0.269	0.539475
FTR1	menadione	0	1	-1	0.0453	0.193042
SFK1	menadione	2	2	0	0.225	0.495869
SWP1	menadione	0	0	0	0.0378	0.171016
DHH1	menadione	0	0	0	0.941	0.977156
ERP1	menadione	1	0	1	0.0187	0.103252
PMC1	menadione	1	0	1	0.325	0.614687
MUP1	menadione	0	1	-1	0.014	0.0898625
PPZ1	menadione	0	2	-2	0.294	0.569694
ARF1	menadione	1	0	1	0.585	0.831246
ADE17	menadione	0	0	0	0.113	0.344365
FTH1	menadione	1	0	1	0.0804	0.285435
GPA2	menadione	0	0	0	0.935	0.976953
ORM2	menadione	0	0	0	0.196	0.458524
TVP15	menadione	0	0	0	0.345	0.629334
HXT1	menadione	1	2	-1	0.456	0.72159
SNA3	menadione	0	1	-1	0.0481	0.202454
PHO88	menadione	0	0	0	0.828	0.935485
FMP45	menadione	0	1	-1	0.000113	0.00290128
PST2	menadione	0	0	0	0.697	0.88155
ALO1	menadione	0	1	-1	0.828	0.935485
KEX1	menadione	0	0	0	0.109	0.337178
MID2	menadione	1	1	0	0.503	0.768722
PDR12	menadione	0	3	-3	0.153	0.410264
TCB3	menadione	1	1	0	0.265	0.53776
RBD2	menadione	0	1	-1	0.386	0.662913
HNM1	menadione	2	2	0	0.0418	0.182675
ERV25	menadione	1	2	-1	0.948	0.978488
SFT2	heat-shock	1	3	-2	0.212	0.48169
RIM1	heat-shock	2	3	-1	0.948	0.978488
SYP1	heat-shock	0	1	-1	0.376	0.652916
VPS35	heat-shock	2	0	2	0.538	0.804259
DEF1	heat-shock	0	0	0	0.879	0.960354
WHI3	heat-shock	0	1	-1	0.805	0.925441
WSC2	heat-shock	0	1	-1	0.795	0.925441
LAS17	heat-shock	0	1	-1	0.99	0.992934
FLC2	heat-shock	2	2	0	0.553	0.814264
VMA8	heat-shock	0	2	-2	0.333	0.621751
MOT2	heat-shock	0	3	-3	0.0182	0.103252
RET2	heat-shock	0	4	-4	0.00053	0.00938466
VMA7	heat-shock	0	2	-2	0.84	0.94282
ERG7	heat-shock	0	0	0	0.443	0.711989
MYO5	heat-shock	0	1	-1	0.807	0.925441
VPS5	heat-shock	0	0	0	0.9	0.967853
PIS1	heat-shock	0	0	0	0.988	0.992834
YBL029C-A	heat-shock	2	1	1	0.843	0.943095
LSM4	heat-shock	0	2	-2	0.681	0.877899
ERG25	heat-shock	0	1	-1	0.424	0.690092
MEH1	heat-shock	2	2	0	0.962	0.986002
TPO1	heat-shock	2	2	0	0.453	0.720646
VRP1	heat-shock	1	0	1	0.147	0.399389
EHT1	heat-shock	0	2	-2	0.794	0.925441
SNA4	heat-shock	0	2	-2	0.601	0.839765
SHR3	heat-shock	0	2	-2	0.0661	0.249576
ITR1	heat-shock	2	2	0	0.359	0.641205
DNF1	heat-shock	0	5	-5	0.00177	0.0225686
ATG27	heat-shock	0	2	-2	0.417	0.684667
ARC18	heat-shock	0	2	-2	0.375	0.652754
VMA13	heat-shock	0	1	-1	0.335	0.621751
PEP1	heat-shock	1	2	-1	0.713	0.886619
GAR1	heat-shock	1	2	-1	0.839	0.94282
LSP1	heat-shock	3	1	2	0.0142	0.0905801
TPO3	heat-shock	2	4	-2	0.336	0.621751
CDC39	heat-shock	1	1	0	0.755	0.907163
TPO2	heat-shock	1	2	-1	0.91	0.970595
CAF40	heat-shock	0	0	0	0.645	0.853628
PEX11	heat-shock	0	1	-1	0.663	0.868496
FLC1	heat-shock	0	2	-2	0.0501	0.207471
ARC40	heat-shock	1	2	-1	0.234	0.503811
ERV29	heat-shock	2	1	1	0.237	0.506027
HSP30	heat-shock	9	0	9	7.6e-06	0.0003002
KRE27	heat-shock	0	3	-3	0.352	0.636451
YMR010W	heat-shock	0	1	-1	0.966	0.986165
TPO4	heat-shock	4	1	3	0.175	0.44302
AKR1	heat-shock	3	3	0	0.145	0.396051
FTR1	heat-shock	0	3	-3	0.0863	0.296765
SFK1	heat-shock	2	1	1	0.635	0.851364
SWP1	heat-shock	0	1	-1	0.119	0.354241
DHH1	heat-shock	0	1	-1	0.704	0.884955
ERP1	heat-shock	1	4	-3	0.635	0.851364
PMC1	heat-shock	0	6	-6	0.00865	0.0682837
MUP1	heat-shock	2	3	-1	0.934	0.976953
PPZ1	heat-shock	1	2	-1	0.393	0.666025
ARF1	heat-shock	1	3	-2	0.45	0.71874
ADE17	heat-shock	3	3	0	0.793	0.925441
FTH1	heat-shock	0	2	-2	0.511	0.774037
GPA2	heat-shock	2	0	2	0.0212	0.112229
ORM2	heat-shock	4	1	3	0.189	0.451402
TVP15	heat-shock	2	1	1	0.143	0.392676
HXT1	heat-shock	1	1	0	0.718	0.886619
SNA3	heat-shock	1	3	-2	0.00918	0.0696246
PHO88	heat-shock	0	7	-7	0.00161	0.02133
FMP45	heat-shock	14	0	14	1.73e-08	1.77671e-06
PST2	heat-shock	2	2	0	0.0569	0.225623
ALO1	heat-shock	2	1	1	0.863	0.955066
KEX1	heat-shock	1	8	-7	0.000871	0.0137618
MID2	heat-shock	1	2	-1	0.841	0.942912
PDR12	heat-shock	3	7	-4	0.0302	0.146299
TCB3	heat-shock	3	4	-1	0.0553	0.223595
RBD2	heat-shock	5	3	2	0.184	0.447047
HNM1	heat-shock	4	6	-2	0.277	0.548129
ERV25	heat-shock	5	5	0	0.0178	0.103252
SFT2	ethanol	2	1	1	0.496	0.761423
RIM1	ethanol	3	3	0	0.535	0.802109
SYP1	ethanol	1	0	1	0.179	0.444041
VPS35	ethanol	0	0	0	0.802	0.925441
DEF1	ethanol	1	2	-1	0.616	0.841266
WHI3	ethanol	1	0	1	0.0622	0.242887
WSC2	ethanol	2	1	1	0.242	0.509291
LAS17	ethanol	3	0	3	0.00469	0.0433931
FLC2	ethanol	2	1	1	0.935	0.976953
VMA8	ethanol	1	0	1	0.167	0.435302
MOT2	ethanol	3	0	3	0.0891	0.301006
RET2	ethanol	0	2	-2	0.141	0.392027
VMA7	ethanol	1	2	-1	0.552	0.814264
ERG7	ethanol	1	4	-3	0.000718	0.0118933
MYO5	ethanol	0	1	-1	0.815	0.927027
VPS5	ethanol	0	0	0	0.936	0.976953
PIS1	ethanol	0	10	-10	1.39e-06	7.13765e-05
YBL029C-A	ethanol	8	1	7	0.000205	0.00447947
LSM4	ethanol	2	1	1	0.196	0.458524
ERG25	ethanol	0	8	-8	7.82e-05	0.00219183
MEH1	ethanol	4	0	4	0.027	0.133957
TPO1	ethanol	2	3	-1	0.739	0.899233
VRP1	ethanol	3	0	3	0.00514	0.0470784
EHT1	ethanol	1	2	-1	0.261	0.53282
SNA4	ethanol	0	3	-3	0.0567	0.225623
SHR3	ethanol	0	3	-3	0.0542	0.220013
ITR1	ethanol	3	3	0	0.964	0.986084
DNF1	ethanol	2	2	0	0.579	0.82818
ATG27	ethanol	0	1	-1	0.363	0.64276
ARC18	ethanol	2	0	2	0.354	0.637821
VMA13	ethanol	1	5	-4	0.0829	0.288953
PEP1	ethanol	2	1	1	0.585	0.831246
GAR1	ethanol	0	0	0	0.157	0.417718
LSP1	ethanol	1	7	-6	0.014	0.0898625
TPO3	ethanol	1	3	-2	0.439	0.706666
CDC39	ethanol	3	0	3	0.237	0.506027
TPO2	ethanol	0	7	-7	0.00459	0.0430406
CAF40	ethanol	3	2	1	0.262	0.53282
PEX11	ethanol	5	2	3	0.168	0.4368
FLC1	ethanol	2	5	-3	0.0889	0.301006
ARC40	ethanol	NA		NA	NA	NA
ERV29	ethanol	1	2	-1	0.593	0.83312
HSP30	ethanol	11	1	10	2.5e-05	0.000885345
KRE27	ethanol	0	4	-4	0.0151	0.0939861
YMR010W	ethanol	0	6	-6	0.00213	0.026164
TPO4	ethanol	2	6	-4	0.0214	0.112707
AKR1	ethanol	0	9	-9	0.000643	0.0108256
FTR1	ethanol	4	3	1	0.645	0.853628
SFK1	ethanol	2	6	-4	0.219	0.49323
SWP1	ethanol	1	3	-2	0.881	0.960777
DHH1	ethanol	5	0	5	0.00546	0.0487602
ERP1	ethanol	2	1	1	0.163	0.430337
PMC1	ethanol	2	1	1	0.809	0.925441
MUP1	ethanol	3	6	-3	0.613	0.841266
PPZ1	ethanol	0	8	-8	0.0264	0.133561
ARF1	ethanol	5	3	2	0.37	0.646241
ADE17	ethanol	4	1	3	0.0563	0.225623
FTH1	ethanol	2	3	-1	0.179	0.444041
GPA2	ethanol	12	1	11	3.32e-06	0.000142068
ORM2	ethanol	3	2	1	0.879	0.960354
TVP15	ethanol	2	2	0	0.897	0.967729
HXT1	ethanol	0	20	-20	6.67e-11	2.28336e-08
SNA3	ethanol	0	5	-5	0.149	0.403755
PHO88	ethanol	1	7	-6	0.00241	0.0278098
FMP45	ethanol	14	2	12	2.88e-05	0.00098592
PST2	ethanol	3	1	2	0.403	0.674073
ALO1	ethanol	18	2	16	8.48e-09	1.08862e-06
KEX1	ethanol	3	1	2	0.394	0.666619
MID2	ethanol	1	5	-4	0.0868	0.297145
PDR12	ethanol	2	20	-18	8.93e-08	6.20308e-06
TCB3	ethanol	7	4	3	0.185	0.447047
RBD2	ethanol	1	4	-3	0.22	0.493319
HNM1	ethanol	3	3	0	0.421	0.687388
ERV25	ethanol	6	5	1	0.549	0.812425
SFT2	AA-mixture	1	0	1	0.239	0.506089
RIM1	AA-mixture	4	2	2	0.121	0.357089
SYP1	AA-mixture	2	0	2	0.15	0.405395
VPS35	AA-mixture	0	0	0	0.377	0.652916
DEF1	AA-mixture	1	1	0	0.0951	0.315647
WHI3	AA-mixture	0	1	-1	0.113	0.344365
WSC2	AA-mixture	2	0	2	0.0173	0.100949
LAS17	AA-mixture	3	0	3	0.00154	0.0208103
FLC2	AA-mixture	0	0	0	0.226	0.497006
VMA8	AA-mixture	1	2	-1	0.0168	0.0991789
MOT2	AA-mixture	0	1	-1	0.00897	0.0687477
RET2	AA-mixture	1	0	1	0.124	0.364894
VMA7	AA-mixture	0	0	0	0.0991	0.322725
ERG7	AA-mixture	0	0	0	0.284	0.554502
MYO5	AA-mixture	2	0	2	0.164	0.431867
VPS5	AA-mixture	0	0	0	0.6	0.83951
PIS1	AA-mixture	3	1	2	0.0123	0.0831059
YBL029C-A	AA-mixture	1	4	-3	0.00759	0.0628623
LSM4	AA-mixture	1	1	0	0.315	0.60131
ERG25	AA-mixture	1	2	-1	0.82	0.930541
MEH1	AA-mixture	0	1	-1	0.912	0.970595
TPO1	AA-mixture	3	1	2	0.199	0.462382
VRP1	AA-mixture	0	0	0	0.246	0.515596
EHT1	AA-mixture	0	3	-3	0.233	0.503771
SNA4	AA-mixture	1	2	-1	0.0328	0.154284
SHR3	AA-mixture	1	1	0	0.362	0.64276
ITR1	AA-mixture	1	0	1	0.726	0.88974
DNF1	AA-mixture	0	1	-1	0.859	0.951665
ATG27	AA-mixture	0	0	0	0.51	0.773663
ARC18	AA-mixture	2	0	2	0.0638	0.247255
VMA13	AA-mixture	NA		NA	NA	NA
PEP1	AA-mixture	1	0	1	0.333	0.621751
GAR1	AA-mixture	1	0	1	0.257	0.529998
LSP1	AA-mixture	0	8	-8	0.0124	0.083234
TPO3	AA-mixture	5	1	4	0.114	0.346349
CDC39	AA-mixture	0	0	0	0.187	0.448713
TPO2	AA-mixture	1	4	-3	0.0925	0.310449
CAF40	AA-mixture	0	0	0	0.175	0.44302
PEX11	AA-mixture	0	2	-2	0.239	0.506089
FLC1	AA-mixture	5	1	4	0.000927	0.0144247
ARC40	AA-mixture	0	3	-3	0.0725	0.267241
ERV29	AA-mixture	3	0	3	0.0169	0.0991789
HSP30	AA-mixture	0	2	-2	0.0388	0.17325
KRE27	AA-mixture	3	0	3	0.00379	0.0385379
YMR010W	AA-mixture	3	0	3	0.000515	0.00927904
TPO4	AA-mixture	5	0	5	0.0116	0.0799544
AKR1	AA-mixture	1	2	-1	0.973	0.987422
FTR1	AA-mixture	11	1	10	2.58e-06	0.000115203
SFK1	AA-mixture	2	1	1	0.593	0.83312
SWP1	AA-mixture	1	0	1	0.101	0.326186
DHH1	AA-mixture	1	4	-3	0.00444	0.0422211
ERP1	AA-mixture	4	1	3	0.0115	0.0798007
PMC1	AA-mixture	0	0	0	0.356	0.638066
MUP1	AA-mixture	0	15	-15	3.13e-12	1.60725e-09
PPZ1	AA-mixture	2	3	-1	0.591	0.832588
ARF1	AA-mixture	1	2	-1	0.386	0.662913
ADE17	AA-mixture	0	14	-14	2.75e-09	4.03464e-07
FTH1	AA-mixture	1	0	1	0.33	0.61958
GPA2	AA-mixture	1	3	-2	0.0762	0.274587
ORM2	AA-mixture	9	0	9	1.3e-06	7.02684e-05
TVP15	AA-mixture	1	0	1	0.268	0.539475
HXT1	AA-mixture	2	8	-6	8.07e-05	0.00219183
SNA3	AA-mixture	1	10	-9	0.000503	0.00927904
PHO88	AA-mixture	9	0	9	4.25e-05	0.00132265
FMP45	AA-mixture	1	10	-9	9.74e-09	1.11144e-06
PST2	AA-mixture	0	4	-4	0.0235	0.121891
ALO1	AA-mixture	0	5	-5	0.00162	0.02133
KEX1	AA-mixture	1	0	1	0.262	0.53282
MID2	AA-mixture	2	3	-1	0.589	0.832054
PDR12	AA-mixture	2	3	-1	0.63	0.85021
TCB3	AA-mixture	4	1	3	0.85	0.9468
RBD2	AA-mixture	6	1	5	0.142	0.392027
HNM1	AA-mixture	3	5	-2	0.639	0.853628
ERV25	AA-mixture	7	2	5	0.0182	0.103252
SFT2	methionine	1	0	1	0.0212	0.112229
RIM1	methionine	4	1	3	0.0208	0.111258
SYP1	methionine	1	0	1	0.385	0.662913
VPS35	methionine	0	2	-2	0.359	0.641205
DEF1	methionine	0	0	0	0.972	0.987383
WHI3	methionine	0	1	-1	0.0261	0.133357
WSC2	methionine	0	0	0	0.912	0.970595
LAS17	methionine	0	0	0	0.994	0.994969
FLC2	methionine	0	0	0	0.505	0.769488
VMA8	methionine	0	1	-1	0.907	0.970595
MOT2	methionine	0	0	0	0.659	0.866572
RET2	methionine	0	0	0	0.142	0.392027
VMA7	methionine	0	0	0	0.487	0.749849
ERG7	methionine	0	0	0	0.816	0.927027
MYO5	methionine	0	1	-1	0.758	0.907303
VPS5	methionine	0	0	0	0.733	0.894051
PIS1	methionine	0	0	0	0.212	0.48169
YBL029C-A	methionine	0	0	0	0.157	0.417718
LSM4	methionine	2	0	2	0.19	0.451975
ERG25	methionine	1	1	0	0.248	0.518729
MEH1	methionine	0	0	0	0.144	0.394368
TPO1	methionine	0	0	0	0.772	0.919773
VRP1	methionine	0	0	0	0.633	0.851364
EHT1	methionine	0	2	-2	0.109	0.337178
SNA4	methionine	0	1	-1	0.946	0.978488
SHR3	methionine	2	0	2	0.000228	0.00487825
ITR1	methionine	0	2	-2	0.0127	0.0846942
DNF1	methionine	1	0	1	0.219	0.49323
ATG27	methionine	0	1	-1	0.741	0.899535
ARC18	methionine	1	0	1	0.39	0.666025
VMA13	methionine	1	0	1	0.115	0.346349
PEP1	methionine	0	0	0	0.205	0.473112
GAR1	methionine	0	0	0	0.663	0.868496
LSP1	methionine	0	1	-1	0.723	0.888183
TPO3	methionine	2	0	2	0.369	0.646241
CDC39	methionine	0	1	-1	0.00414	0.0408825
TPO2	methionine	0	4	-4	0.0185	0.103252
CAF40	methionine	0	0	0	0.382	0.660461
PEX11	methionine	0	0	0	0.253	0.525974
FLC1	methionine	0	1	-1	0.182	0.447047
ARC40	methionine	1	6	-5	0.0411	0.181158
ERV29	methionine	0	0	0	0.363	0.64276
HSP30	methionine	1	2	-1	0.612	0.841266
KRE27	methionine	0	0	0	0.0498	0.207063
YMR010W	methionine	0	0	0	0.829	0.935586
TPO4	methionine	2	0	2	0.126	0.366578
AKR1	methionine	5	0	5	0.00124	0.0174449
FTR1	methionine	4	1	3	0.00347	0.0371218
SFK1	methionine	6	0	6	0.618	0.841759
SWP1	methionine	1	0	1	0.106	0.332911
DHH1	methionine	1	2	-1	0.00133	0.0183491
ERP1	methionine	1	1	0	0.586	0.831246
PMC1	methionine	0	0	0	0.704	0.884955
MUP1	methionine	0	14	-14	1.34e-09	3.44045e-07
PPZ1	methionine	4	3	1	0.351	0.636451
ARF1	methionine	1	1	0	0.348	0.632559
ADE17	methionine	0	3	-3	0.00178	0.0225686
FTH1	methionine	0	1	-1	0.335	0.621751
GPA2	methionine	0	3	-3	0.559	0.815473
ORM2	methionine	1	1	0	0.852	0.948
TVP15	methionine	0	2	-2	0.428	0.693306
HXT1	methionine	2	3	-1	0.751	0.907163
SNA3	methionine	0	4	-4	0.0168	0.0991789
PHO88	methionine	3	0	3	0.00665	0.0578775
FMP45	methionine	2	1	1	0.548	0.812115
PST2	methionine	0	3	-3	0.231	0.502621
ALO1	methionine	1	2	-1	0.885	0.960777
KEX1	methionine	1	0	1	0.00123	0.0174449
MID2	methionine	4	3	1	0.785	0.924536
PDR12	methionine	4	2	2	0.318	0.602557
TCB3	methionine	1	1	0	0.699	0.882993
RBD2	methionine	2	1	1	0.912	0.970595
HNM1	methionine	1	5	-4	0.0962	0.315647
ERV25	methionine	3	3	0	0.876	0.960354
