# Supplementary material for: Quantitative analysis of protein interaction network dynamics in yeast
Source: Mol Syst Biol. 2017 Jul 13;13(7):934. doi: 10.15252/msb.20177532 (PMC5527849; doi:10.15252/msb.20177532)
Supplement: Supplementary file 6 — Dataset EV5 [file MSB-13-934-s006.xlsx]

## Sheet: Content Summary
Dataset EV5. Contains (1) normalized mRNA expression data for 5716 probes (representing 5667 genes) over the time course of a diauxic shift. (2) Mass-action-based predictions of complex abundance changes in a diauxic shift.

## Sheet: Description
Ethanol Expression
All data measured during the shift to ethanol
ID_REF	Name of Affymetrix ID
ORF	Name of ORF
Ethanol.0h.1	RMA-normalized expression values for Time 0 h (replicate 1)
Ethanol.30min.1	RMA-normalized expression values for Time 30 min (replicate 1)
Ethanol.1h.1	RMA-normalized expression values for Time 1 h (replicate 1)
Ethanol.4h.1	RMA-normalized expression values for Time 4 h (replicate 1)
Ethanol.12h.1	RMA-normalized expression values for Time 12 h (replicate 1)
Ethanol.0h.2	RMA-normalized expression values for Time 0 h (replicate 2)
Ethanol.30min.2	RMA-normalized expression values for Time 30 min (replicate 2)
Ethanol.1h.2	RMA-normalized expression values for Time 1 h (replicate 2)
Ethanol.4h.2	RMA-normalized expression values for Time 4 h (replicate 2)
Ethanol.12h.2	RMA-normalized expression values for Time 12 h (replicate 2)
Ethanol MA Prediction
Predictions of BC-PCA data made using the mass-action-based model using the 4h data
ORF1	ORF name of first protein in PCA protein pair
ORF2	ORF name of second protein in PCA protein pair
BC-PCA_Log2R.UP	BC-PCA log2 ratio between control and treatment fluorescence signal (UP-tag)
BC-PCA_Log2R.DN	BC-PCA log2 ratio between control and treatment fluorescence signal (DN-tag)
BC-PCA_Log2R.AVG	BC-PCA log2 ratio between control and treatment fluorescence signal (UP- and DN-tag average)
PaxDB_Abundance_ORF1	PaxDB estimated concentration of first protein in PCA protein pair (ppm)
PaxDB_Abundance_ORF2	PaxDB estimated concentration of second protein in PCA protein pair (ppm)
mRNA_R_ORF1	mRNA expression ratio (0h vs 4h) of first protein in PCA protein pair
mRNA_R_ORF2	mRNA expression ratio (0h vs 4h) of second protein in PCA protein pair
Log2-R_MA_prediction	Mass-action-based prediction of log2 complex abundance ratio

## Sheet: Ethanol Expression
ID_REF	ORF	Ethanol.0h.1	Ethanol.30min.1	Ethanol.1h.1	Ethanol.4h.1	Ethanol.12h.1	Ethanol.0h.2	Ethanol.30min.2	Ethanol.1h.2	Ethanol.4h.2	Ethanol.12h.2
1769308_at	YKR009C	483.5	4718.47	3955.65	1299.11	699.352	379.354	2215.1	5455.07	2161.94	790.687
1769311_at	YDL157C	981.733	668.621	653.542	914.49	1067.97	679.08	482.026	458.112	598.176	758.914
1769312_at	YER059W	105.276	184.28	180.136	137.794	103.331	118.821	236.26	215.161	166.835	162.861
1769313_at	YGL059W	1518.42	845.496	851.967	1203.46	326.648	1566.94	756.708	872.665	1332.02	734.778
1769314_at	YDR481C	2451.94	1503.48	1351.46	1318.24	1130.49	2269.79	1583.93	1304.64	1370.2	1062.44
1769317_at	YML113W	243.643	128.345	148.978	195.628	225.916	263.842	98.9668	94.7064	166.684	150.329
1769319_at	YIL157C	301.365	848.81	775.636	556.418	641.621	287.972	819.407	821.014	635.956	633.481
1769320_at	YPR003C	175.725	293.278	311.597	155.518	145.88	228.758	431.413	428.687	208.978	97.0343
1769321_at	YNR074C	454.493	174.486	222.068	211.697	189.754	419.125	145.663	135.126	146.924	110.918
1769322_s_at	YLR154C-H	66.7358	182.702	180.134	126.21	221.085	53.7583	107.844	119.325	122.891	184.924
1769323_at	YKL012W	441.074	301.604	307.824	292.383	292.757	432.276	323.927	333.508	346.378	258.601
1769324_at	YJL147C	294.94	137.554	123.125	175.301	137.958	223.897	118.339	135.789	179.416	161.901
1769325_at	YDL216C	117.834	126.079	118.716	98.0917	89.9714	88.0438	121.132	143.499	102.537	88.0619
1769329_at	YNL320W	308.572	143.425	137.548	166.713	249.115	277.658	156.89	162.044	170.076	207.339
1769331_at	YHL007C	681.433	412.455	440.885	726.517	797.092	1025.72	485.475	454.504	642.596	763.365
1769333_at	YPL223C	157.048	1571.8	1567.39	463.019	1040.37	64.031	437.511	845.659	333.851	1317.03
1769335_at	YKL138C	193.901	554.508	507.99	556.626	800.133	219.027	679.561	678.599	563.071	704.917
1769336_at	YNL126W	85.0985	89.967	102.442	71.7791	125.566	106.737	75.1405	122.31	68.9557	97.2882
1769338_at	YKL055C	59.3232	20.9088	21.0099	34.6097	16.1396	89.6105	26.4886	31.7694	36.1732	32.5509
1769339_at	YML035C	505.222	647.379	552.54	462.53	677.642	578.466	763.5	705.672	525.924	631.563
1769341_at	YER087C-B	1037.22	778.596	828.975	830.476	991.794	973.615	712.329	666.795	780.004	834.908
1769342_at	YIL160C	20.9594	3372.73	3005.66	431.588	102.281	6.70497	1202.33	3442.4	848.151	81.3324
1769344_at	YLR050C	219.937	326.939	338.211	215.972	333.008	149.757	204.338	265.391	212.365	277.806
1769345_at	YOR037W	193.925	190.355	165.225	161.811	193.174	161.185	185.729	160.46	161.326	177.718
1769346_at	YOL008W	165.127	95.2696	109.738	112.67	107.221	129.494	106.102	118.424	115.353	108.937
1769349_s_at	YOR072W-B	53.4748	27.4781	33.3146	27.5199	46.2224	34.8281	27.62	22.9847	26.5657	23.8156
1769350_at	YPL253C	148.602	113.031	93.4011	71.7477	145.118	190.553	109.722	129.221	63.4547	77.2666
1769352_at	YDL048C	627.523	112.463	127.615	93.0531	247.605	1142.82	179.48	126.728	129.702	646.709
1769356_at	YDR056C	375.266	551.274	627.812	529.221	579.802	323.272	592.175	554.457	537.796	560.546
1769358_at	YNL083W	193.901	175.057	154.736	136.461	218.548	186.451	180.658	156.722	136.151	150.057
1769359_at	YCR081W	166.8	114.132	89.0668	81.9334	93.4228	264.907	150.752	138.632	78.4161	78.0515
1769361_at	YDL159W	271.273	391.942	376.483	280.055	287.291	246.592	333.703	356.081	242.268	168.687
1769362_at	YCR024C-B	2484.52	1311.87	1225.23	1431.56	2596.01	2473.49	1157.83	1117.37	1356.64	2457.16
1769365_at	YPL154C	3021.12	6834.4	6838.44	4445.57	3657.85	2406.39	6705.17	6699.73	4736.9	3613.8
1769366_at	YDR020C	131.308	24.6135	41.1101	82.9724	78.9002	120.062	38.6109	33.8539	70.3318	63.0896
1769368_at	YOR290C	737.314	932.879	903.508	774.415	862.258	1101.01	1087.17	1141.79	902.151	856.972
1769371_at	YGR267C	3133.63	2027.62	2029.72	2484.22	1667.72	3118.97	1791.68	2061.37	2446.74	1682.06
1769373_at	YNL216W	248.829	223.216	191.101	234.146	274.103	281.507	205.614	150.955	158.41	174.123
1769374_at	YFL034C-B	231.218	162.613	183.018	168.703	215.273	261.687	178.612	207.813	220.902	205.415
1769375_at	YEL031W	1007.79	1062.7	911.658	1060.26	1316.56	1296.28	1262.3	1106.44	1078.73	1173.66
1769377_at	YBR238C	85.1916	8.85993	16.989	35.6016	55.1313	154.258	19.3619	13.385	29.4405	31.906
1769378_at	YFL045C	814.91	1057.53	1042.39	993.47	1771.11	881.629	1010.78	1017.56	984.821	1775.04
1769379_at	YGL222C	220.701	379.613	335.431	305.357	241.893	244.211	450.633	439.756	343.891	210.17
1769383_at	YIR021W	198.853	174.981	179.845	245.033	353.676	161.739	162.832	147.477	160.637	228.625
1769384_at	YHR014W	9.67725	8.51642	11.2147	9.34589	14.6146	4.29836	5.1018	8.101	7.73589	9.83228
1769385_at	YEL006W	515.629	374.454	325.143	302.744	418.731	594.22	387.532	416.865	373.73	325.265
1769387_at	YDL029W	904.047	1532.55	1402.62	1140.09	1323.09	643.696	1588.25	1436.4	1106.8	1128.52
1769388_at	YLR401C	270.035	37.7035	44.5823	171.764	271.172	295.347	39.4966	22.609	121.996	181.461
1769390_s_at	YDR447C	3196.19	1624.43	2097.99	2998.7	875.416	3570.4	1773.21	2094.37	3071.94	3309.49
1769392_at	YOR192C-C	279.722	360.181	331.374	356.479	408.245	299.385	244.455	312.55	293.516	330.474
1769395_at	YER026C	676.664	1190.02	1053.57	675.094	826.948	587.589	1197.58	1012.57	490.438	681.401
1769397_s_at	YLR287C-A	3307.53	2682.87	3279.43	3620.5	3528.52	3555.78	2691.04	2950.64	3711.12	3361.17
1769403_at	YKL195W	246.404	1124.22	898.062	647.837	652.308	202.53	1491.42	1236.38	711.254	806.553
1769406_at	YDR144C	71.3409	64.3324	64.4078	82.0293	162.241	78.662	62.5352	42.4173	61.6962	96.6825
1769407_at	YDR439W	155.313	121.171	121.599	133.483	131.464	175.852	132.151	120.739	140.777	124.773
1769411_at	YBR149W	830.072	3176.3	3125.26	1689.49	1031.72	719.988	2936.7	3217.1	1923.48	1220.24
1769418_at	YER114C	320.675	350.12	360.517	430.258	334.9	448.301	404.926	436.639	478.037	370.433
1769419_at	YMR247C	1448.54	1064.67	996.915	1224.17	799.232	1595.19	710.362	963.206	1004.57	781.524
1769420_at	YMR076C	200.831	459.757	408.27	237.98	602.671	324.245	470.631	536.421	316.701	761.305
1769421_at	YGR056W	300.813	315.754	298.791	308.57	446.222	348.958	394.259	343.475	322.206	312.238
1769422_at	YAL013W	519.146	497.951	534.601	381.842	396.273	472.141	633.645	573.588	409.535	311.949
1769426_at	YPR002W	264.389	5415.88	5068.36	3451.12	1317.76	101.161	5247.51	6260.13	5528.81	2600.93
1769428_at	YOR175C	224.061	318.687	325.049	265.447	212.865	223.601	378.11	376.687	304.708	232.481
1769431_at	YDL167C	576.191	124.77	138.916	256.289	431.362	549.239	88.1666	107.732	170.18	178.721
1769434_at	YDR465C	424.56	50.1675	85.5903	279.801	233.549	531.615	62.1586	50.575	224.437	250.05
1769435_at	YJL201W	373.582	155.446	161.174	151.192	258.678	352.845	160.586	146.136	119.151	168.867
1769442_at	YDR495C	176.986	216.325	216.19	212.031	183.536	239.065	217.731	225.138	206.758	157.977
1769443_at	YDR501W	17.9408	6.97716	12.0334	4.69947	119.924	20.6121	18.2398	27.6868	9.92722	84.5703
1769446_at	YHL010C	142.25	271.593	246.315	130.595	146.236	112.73	230.292	281.044	159.37	112.383
1769448_at	YHR152W	25.4124	193.974	229.608	80.3357	148.173	14.0235	139.849	241.656	115.332	133.917
1769450_at	YER035W	818.629	1968.4	2070.21	1327.44	999.154	593.511	2477.72	1970.94	1427.19	1021.6
1769451_at	YHR002W	185.83	556.725	448.233	336.69	256.116	157.103	489.238	473.669	272.11	218.717
1769452_at	YPL020C	429.805	473.187	446.005	508.597	547.125	498.747	524.097	531.232	620.714	603.759
1769455_at	YLR286C	1578.1	636.331	739.175	317.277	1187.89	940.091	703.055	388.436	549.181	1218.4
1769456_at	YKL061W	141.961	143.137	153.013	136.066	121.308	141.701	190.266	182.956	170.77	108.034
1769459_at	YHR131C	161.664	303.679	317.093	252.873	206.529	203.181	365.914	435.896	292.636	202.19
1769460_at	YJL185C	252.754	738.036	567.503	441.752	414.373	167.848	838.791	714.34	548.742	386.406
1769461_at	YMR317W	5.01743	7.87627	5.53179	3.98381	3.29716	4.7879	5.2525	4.16214	3.89396	4.55697
1769462_at	YIL125W	512.205	1790.45	1497.85	1974.99	1846.92	750.848	1994.43	1818.08	2106.33	2509.12
1769463_at	YPL065W	125.638	259.633	326.796	207.803	252.025	119.83	307.462	291.785	252.044	187.58
1769464_at	YGR130C	228.054	1539.61	1372.51	732.774	494.325	187.758	1650.27	1946.6	959.252	456.287
1769466_at	YDL049C	134.112	93.2405	87.8015	96.5749	487.338	91.6974	47.2224	66.7065	59.4366	438.762
1769467_at	YBR065C	139.18	78.3526	73.8493	70.2108	69.9222	117.988	60.3279	60.2115	77.6277	56.4747
1769468_at	YJR082C	431.378	251.299	298.544	405.222	386.58	412.008	221.021	227.641	328.968	266.687
1769472_at	YMR182C	62.0406	108.791	95.6238	95.042	125.407	79.5355	108.444	95.2813	86.2682	82.5367
1769474_at	YPL264C	813.428	260.147	291.136	357.326	199.771	640.702	134.177	188.114	227.782	127.171
1769478_at	YPL199C	1395.5	344.742	395.761	737.463	445.906	1427.18	468.508	360.085	721.869	549.912
1769481_at	YGR080W	382.716	329.894	356.008	314.72	274.91	295.98	358.667	335.598	324.116	302.928
1769482_at	YLR125W	107.574	113.572	82.2706	49.6318	38.1346	134.254	68.0162	83.3914	45.205	23.2588
1769484_at	YNL292W	215.787	149.707	163.64	184.076	243.168	238.072	170.362	144.22	193.758	218.742
1769485_s_at	YAR033W	149.36	138.124	127.637	73.6709	54.6074	155.538	99.9152	93.1924	61.7259	31.7773
1769487_at	YKL063C	502.311	423.919	434.662	475.226	417.294	564.682	444.629	440.217	411.151	353.955
1769495_at	YIL010W	393.409	437.509	425.098	427.794	634.865	282.047	561.954	451.006	479.893	508.037
1769500_at	YGR113W	188.501	177.499	208.091	174.078	242.654	194.634	192.398	199.163	174.604	200.309
1769501_at	YLR266C	154.22	250.151	211.447	198.377	125.372	160.411	305.533	320.215	197.494	112.202
1769502_at	YPL050C	199.948	294.786	278.038	293.694	350.26	232.724	304.294	279.993	263.739	323.802
1769503_at	YDR447C	2143.99	532.33	1111.88	2266.41	2730.12	1689.46	554.205	699.652	1748.38	1928.03
1769504_at	YML019W	319.08	268.667	266.429	332.544	239.293	305.569	276.584	287.47	291.018	342.679
1769506_at	YKL166C	256.621	138.842	164.118	171.502	201.276	278.145	134.632	121.385	154.676	178.056
1769510_at	YJR139C	2187.13	2829.39	2827.38	2647.89	3960.16	2438.76	3606.23	2775.25	2469.19	3660.09
1769511_at	YNR038W	647.678	205.965	194.761	432.165	518.47	631.145	166.397	159.835	367.724	447.13
1769514_at	YJL165C	406.194	568.593	540.782	370.379	463.891	429.668	665.464	606.256	567.366	538.647
1769515_at	YFL012W	3.4108	2.78852	3.02242	3.96157	5.79052	2.67216	2.84065	2.90245	3.62653	7.76863
1769516_at	YDL086W	1284.94	1018.99	940.813	1059	1293.34	1012.8	1203.39	1038.16	1000.12	1005.74
1769518_x_at	YIL176C	87.0072	97.2245	110.062	72.6688	157.025	78.2736	79.1118	81.3704	69.8768	91.6135
1769519_at	YKL096W	166.368	191.158	195.713	117.301	638.472	103.08	191.267	179.611	168.437	625.376
1769520_at	YLR064W	257.976	491.569	518.831	428.361	231.857	255.937	471.847	467.961	399.484	264.895
1769523_at	YBR194W	263.424	217.293	250.418	212.271	316.669	224.864	223.074	205.655	208.895	205.841
1769525_at	YEL003W	288.421	405.369	376.58	386.85	388.684	369.757	310.476	391.399	419.839	399.309
1769526_at	YDR205W	248.279	318.01	278.932	311.933	252.508	255.982	311.542	304.166	304.17	227.722
1769527_at	YKL075C	170.203	124.787	116.687	161.295	153.651	167.183	138.398	145.79	170.382	161.47
1769528_at	YHR198C	250.98	593.046	540.361	329.57	278.549	311.776	637.506	662.228	394.222	261.501
1769531_at	YGL138C	2.81819	2.97964	3.23509	3.36397	3.43065	2.917	2.79394	2.99908	4.95216	4.64416
1769534_at	YMR212C	224.365	193.761	169.907	237.64	290.509	309.977	171.066	191.564	185.552	201.641
1769538_at	YNR055C	729.846	338.134	325.263	412.174	439.23	848.751	331.672	298.615	376.49	342.865
1769539_at	YNL222W	159.849	306.988	292.334	165.876	295.02	118.929	244.723	234.247	106.751	127.196
1769541_at	YPR042C	112.788	373.94	302.796	258.287	197.535	125.311	433.741	429.327	307.352	183.959
1769544_at	YLR149C	120.926	1431.98	1176.67	455.383	308.717	115.642	1399.31	1593.59	736.64	371.785
1769549_at	YOR271C	2197.89	534.367	567.017	885.03	1476.76	2074.85	625.26	580.937	897.037	1359.44
1769550_at	YHR197W	597.997	32.8679	50.7783	268.245	380.026	614.472	38.1096	29.6669	139.04	163.634
1769551_at	YAL034C	365.011	1427.02	1323.66	654.891	492.848	397.836	1573.92	1610.58	1030.56	581.348
1769554_at	YOR084W	99.9886	926.027	834.58	395.022	712.565	83.6404	571.187	912.511	437.071	577.615
1769555_at	YGL083W	77.0068	99.2404	99.1924	78.6169	125.842	68.1817	88.1421	99.4611	85.6866	83.1992
1769556_at	YDR140W	440.288	256.632	240.733	269.74	333.008	475.544	271.654	246.346	293.294	277.397
1769557_at	YMR216C	444.698	424.187	356.276	360.705	427.568	597.987	528.004	519.329	403.014	493.073
1769558_at	YJL042W	459.814	1399.7	1185.97	1035.65	810.494	590.28	1500.46	1597.89	1285.71	994.394
1769562_at	YDR472W	290.357	76.8107	103.394	147.232	176.56	221.478	87.1157	94.938	161.664	144.95
1769564_at	YDR207C	234.863	460.794	373.887	255.592	371.709	240.262	436.481	468.365	326.866	333.87
1769566_at	YIL075C	1772.81	2484.46	2057.69	1492.01	1531.04	2018.23	2637.87	2351.55	1843.28	1568.58
1769568_at	YGR010W	185.83	294.093	258.459	188.733	156.349	156.211	191.334	236.126	172.868	136.899
1769570_at	YDR245W	358.238	278.354	291.222	321.605	394.151	370.199	296.48	300.691	318.812	370.692
1769571_at	YDR473C	580.454	382.07	376.551	442.633	345.58	566.483	341.309	392.645	455.77	362.59
1769573_at	YOR187W	425.731	1679.71	1249.61	2088.51	2095.78	435.811	2307.76	1638.82	1852.39	2360.49
1769575_at	YDR486C	318.119	406.052	413.293	451.681	401.88	230.472	498.276	431.541	471.972	381.544
1769576_at	YMR003W	64.3386	205.187	231.938	160.609	211.62	27.8653	254.976	220.522	137.999	233.499
1769579_at	YGL121C	422.285	634.245	575.279	491.394	469.935	318.154	389.349	487.541	482.905	661.799
1769580_at	YJL186W	366.232	828.18	862.158	699.018	565.661	520.617	698.66	928.407	744.637	466.826
1769585_at	YBR285W	125.688	1605.2	1246.64	192.026	196.865	68.399	1701.76	1788.19	345.601	146.544
1769586_at	YOL028C	66.4939	40.3909	44.6577	48.1734	71.3323	91.9577	38.8697	39.8489	34.9351	46.4544
1769587_at	YMR220W	1984.37	466.17	481.026	475.764	755.836	1762.58	517.032	448.722	484.383	651.037
1769591_at	YAR002W	494.145	417.619	411	419.293	572.919	520.055	392.166	427.944	427.135	466.069
1769597_at	YMR049C	693.977	114.863	163.886	618.299	943.002	832.434	92.4919	100.967	422.926	548.519
1769598_at	YOR069W	170.649	191.402	188.381	168.878	110.312	175.599	236.492	191.119	205.065	197.927
1769599_at	YDR479C	238.828	615.653	508.314	362.651	286.059	227.772	585.062	610.614	411.683	279.174
1769600_at	YKR038C	784.384	332.033	380.466	458.408	582.55	808.775	343.922	311.787	376.339	447.845
1769601_at	YPR106W	337.562	704.735	689.025	412.196	469.269	247.274	621.968	633.357	421.354	305.651
1769602_at	YBL031W	22.236	35.0736	39.6376	24.345	71.2845	24.1665	39.3168	38.7634	31.096	51.8049
1769603_at	YOR124C	688.984	723.454	611.242	568.583	590.827	789.488	871.935	777.749	646.805	587.227
1769604_at	YDL149W	122.307	394.695	355.625	246.951	224.972	157.166	495.266	526.562	348.494	234.686
1769606_at	YDR072C	344.33	441.132	404.865	262.714	335.913	512.664	510.401	439.01	336.938	556.259
1769607_at	YPL269W	415.33	108.395	102.42	86.0501	84.4299	176.816	84.1603	97.4138	84.3499	59.8533
1769608_at	YGL107C	312.727	326.206	266.128	348.828	410.452	327.252	350.367	264.505	299.886	397.4
1769609_at	YGR110W	1029.89	1164.89	1205.96	1491.51	759.972	1074.01	1174.83	1092.58	1590.52	994.071
1769610_at	YOR394C-A	45.7614	88.8199	108.499	75.4363	44.093	52.4849	82.2125	99.8311	72.967	49.1704
1769614_at	YNL291C	225.518	281.469	285.154	352.264	389.794	253.837	280.694	274.437	310.957	303.688
1769617_at	YBR157C	60.4045	129.385	116.687	36.5884	35.8551	32.7694	101.792	91.9366	36.0826	94.6943
1769620_at	YKL192C	1705.29	2433.04	1930.94	2561.72	2166.8	1568.89	2558.54	2063.45	2424.04	2274.12
1769621_at	YKR035W-A	253.358	532.468	542.638	407.33	393.046	225.831	735.182	607.473	513.833	407.25
1769622_at	YJL047C-A	22.2921	75.2992	77.1766	82.2848	90.6659	23.4946	68.0478	75.4048	68.6865	58.3879
1769624_at	YLR283W	213.846	306.585	291.687	298.432	318.085	151.578	261.322	256.095	272.492	247.33
1769626_at	YMR291W	412.13	464.568	419.642	270.394	509.299	473.44	620.636	521.708	425.639	472.856
1769627_at	YLR151C	41.7872	421.333	370.982	110.825	158.353	45.9892	328.46	578.187	182.597	134.431
1769628_at	YOR165W	502.449	545.187	499.287	561.195	559.83	495.909	510.76	518.651	534.937	578.179
1769634_at	YHR079C	233.622	259.76	232.009	280.796	226.712	392.651	308.01	300.503	257.931	258.787
1769635_at	YMR184W	450.14	236.767	263.299	266.123	404.919	292.426	248.263	198.182	265.019	323.37
1769637_at	YBL018C	936.414	473.026	513.998	870.161	815.261	685.706	429.508	443.236	641.236	632.259
1769638_at	YNL095C	528.841	112.732	113.887	372.032	250.757	625.98	129.496	116.204	352.013	252.56
1769640_at	YPL101W	410.121	342.48	313.17	383.496	398.042	401.113	334.12	265.42	354.997	445.691
1769642_at	YGR124W	2250.06	1694.79	1771.98	2631.58	2680.23	2528.49	1680.4	1518.04	2463.23	2289.51
1769643_at	YBR169C	586.073	889.908	742.28	619.049	645.805	719.078	1009.91	845.856	850.319	769.69
1769645_at	YMR069W	50.0081	33.1469	46.1087	78.7782	153.613	64.542	30.628	28.7537	39.2447	55.4998
1769647_at	YDR068W	307.439	619.23	619.774	626.008	617.952	305.941	612.249	621.488	600.577	618.031
1769648_at	YBR260C	519.641	409.174	382.14	377.016	443.647	515.105	397.051	375.764	363.588	391.901
1769649_at	YML017W	81.2668	110.151	123.273	111.121	114.833	108.815	161.911	150.501	117.579	102.704
1769650_at	YDR466W	521.663	939.823	922.688	698.876	646.893	588.353	901.401	1029.11	760.842	628.949
1769653_s_at	YCL068C	29.3062	30.1725	22.5416	21.9338	28.4496	11.5589	16.8688	14.0676	12.015	12.2501
1769654_at	YFL049W	222.993	221.089	223.49	213.911	182.353	290.885	293.458	271.138	248.804	197.625
1769655_at	YKL167C	517.95	713.964	712.071	738.525	735.765	516.934	811.94	688.865	654.615	756.519
1769657_at	YOR264W	295.987	404.104	415.956	217.187	382.301	121.066	212.377	218.152	208.153	414.169
1769659_at	YIR039C	204.134	186.175	149.149	251.914	270.809	145.881	159.566	162.867	198.404	288.895
1769663_at	YDL061C	4083.79	1907.6	2665.48	3719.92	3224.27	4472.57	2389.81	2413.5	3835.26	3971.04
1769665_at	YKL108W	36.6021	76.4683	78.2604	50.0578	91.677	53.2581	86.1741	83.7706	58.8979	59.85
1769666_at	YLR127C	99.5555	125.547	118.737	117.612	117.25	130.953	109.042	133.046	116.732	101.479
1769667_at	YOL122C	295.419	318.868	297.413	449.324	721.453	224.639	223.098	232.837	394.955	622.314
1769670_at	YKL208W	243.241	171.33	162.561	205.945	229.091	203.833	173	157.823	183.479	168.63
1769671_at	YPR117W	804.437	650.414	574.058	599.58	532.823	1274.72	660.415	719.955	612.248	589.758
1769674_at	YPL119C	74.0818	348.416	278.124	119.125	86.1785	61.3097	540.275	514.48	195.685	84.573
1769675_at	YDL177C	363.459	197.607	209.375	218.525	173.379	291.622	201.019	192.703	244.972	134.894
1769677_at	YDR195W	429.253	499.073	637.053	368.408	328.182	461.036	524.02	512.14	271.025	263.893
1769679_at	YER053C	855.316	1159.24	1149.83	928.717	687.09	707.58	941.479	996.843	1053.42	675.61
1769681_at	YOL105C	268.521	471.057	393.925	221.11	228.615	235.317	382.502	392.411	225.328	133.648
1769682_at	YOR104W	420.927	125.222	133.874	126.033	168.201	342.37	133.637	114.38	112.43	124.035
1769683_at	YCL018W	6.91641	8.09574	9.33545	8.77228	10.3097	5.60543	6.99923	11.843	8.14772	7.31393
1769684_at	YBR110W	510.018	221.945	209.966	254.817	319.287	383.687	184.86	179.495	226.858	318.787
1769685_at	YDR518W	227.343	217.923	301.82	251.904	201.816	188.349	197.774	230.875	286.273	132.11
1769688_at	YDR210W	500.209	316.472	309.928	366.926	347.872	556.173	373.745	339.233	440.635	468.58
1769690_at	YJR033C	155.018	243.973	211.931	161.646	127.124	149.901	241.666	258.311	179.458	153.591
1769691_at	YLR089C	3610.43	3238.3	2770.91	585.069	685.812	3737.83	3274.1	3076.09	778.793	688.873
1769694_at	YBL036C	478.771	407.774	430.158	459.235	519.385	584.616	483.2	506.847	543.393	535.142
1769695_at	YDR363W	112.294	78.9625	57.5597	67.6355	76.8894	102.146	81.5825	91.8533	88.2302	74.7049
1769697_at	YBR002C	418.05	209.272	221.615	305.214	240.582	523.285	222.626	230.611	314.191	292.498
1769698_at	YMR227C	136.15	115.672	115.71	170.391	182.531	149.656	138.83	132.414	183.584	178.786
1769703_at	YJL097W	396.115	601.762	589.94	513.462	755.97	339.971	503.711	465.182	399.559	528.955
1769707_at	YNL118C	582.087	714.851	664.407	577.597	603.524	732.572	821.799	831.943	732.983	564.222
1769708_at	YIL161W	287.484	273.105	322.887	343.865	388.33	304.52	315.984	347.865	367.097	265.184
1769709_at	YCL054W	617.533	89.0427	131.715	442.165	741.118	801.235	97.7153	110.043	316.015	397.146
1769710_at	YDR006C	1146.04	2151.79	1851.18	1363.86	852.183	1209.55	2052.65	2214.29	1544.25	1083.98
1769711_at	YOL019W-A	3.9938	3.51822	3.19442	4.10101	3.53393	3.25094	3.31497	2.57316	3.03642	2.87613
1769713_at	YOL162W	52.2224	70.0847	75.5503	40.5735	237.846	50.4582	40.54	43.643	29.1334	110.011
1769716_at	YPR121W	205.024	142.506	120.59	99.1719	145.937	188.526	88.3535	89.6016	67.7445	80.5338
1769717_at	YPR031W	115.35	120.644	135.363	125.63	178.655	103.08	132.008	142.25	105.481	95.485
1769719_at	YFL039C	5667.4	5058.17	4934.55	5477.85	4704.93	6013.34	6000.23	5357.72	5629.4	5838.58
1769720_at	YFL047W	317.161	140.133	144.29	185.975	208.818	289.252	133.351	113.971	148.387	175.354
1769721_at	YDR331W	132.917	137.953	130.359	131.934	205.794	166.433	184.811	147.708	136.836	172.794
1769723_at	YGR174W-A	11.9912	109.802	89.8861	60.6815	39.7135	9.35789	68.2056	85.4398	66.9793	34.3796
1769726_at	YDR515W	94.8016	214.843	160.363	136.152	183.273	130.66	209.359	201.745	154.907	194.415
1769727_s_at	YDL184C	142.633	139.02	179.062	232.835	208.286	106.419	93.3645	128.062	238.716	209.276
1769730_at	YHR128W	345.268	366.651	503.799	502.872	684.893	357.782	304.564	328.512	455.333	444.394
1769731_at	YDR261C	100.138	50.2164	50.7589	42.0422	83.7061	117.014	71.0599	56.202	49.2465	79.1621
1769732_at	YOL077W-A	775.937	1585.08	1493.95	2244.97	2095.9	717.92	1646.93	1331.4	1968.79	2576.29
1769735_at	YJR058C	1061.39	774.96	770.669	717.93	688.935	747.462	541.418	516.453	570.882	523.828
1769740_at	YDR118W	165.322	203.906	185.283	160.086	177.394	163.795	150.685	165.037	129.691	119.977
1769741_at	YDR119W	887.672	588.774	586.135	677.74	794.667	926.342	446.745	589.167	576.445	626.059
1769742_at	YDL125C	1530.72	3115.56	3247.94	2332.17	2317.36	1266.35	2818.89	3039.1	2258.27	2073.38
1769743_s_at	YDL191W	3860.17	1951.44	2619.16	3781.6	4256.87	3883.03	2116.41	2213.77	3662.72	3503.89
1769745_at	YMR178W	755.131	353.406	365.868	423.273	378.016	717.874	500.871	454.251	492.014	442.994
1769746_at	YGR083C	489.489	392.871	415.905	492.008	247.365	527.072	301.788	370.992	510.114	460.102
1769750_at	YDR253C	80.4658	102.218	193.388	230.279	326.185	110.606	118.425	88.3513	58.5219	130.886
1769751_at	YOR285W	2401.17	4986.28	4984.48	3125.71	2116.76	1629.5	4180.22	4534.42	3483.22	3027.85
1769756_at	YBR017C	830.409	516.492	504.166	662.478	655.542	925.137	472.076	454.384	613.736	725.649
1769758_at	YPL235W	392.648	499.117	482.972	484.776	520.115	414.643	491.509	465.933	473.302	528.385
1769759_at	YFL067W	28.9218	36.6223	20.3072	16.7714	11.2843	15.2702	15.7159	19.1892	12.75	14.9643
1769760_at	YGR075C	133.529	76.9332	82.933	99.4874	83.9544	139.438	84.5495	80.8899	99.6082	90.3464
1769764_at	YOR223W	228.086	466.83	415.435	273.168	260.342	167.495	470.607	475.765	320.569	201.041
1769765_at	YBR084C-A	2143.63	950.612	1485.85	2272.54	2684.54	2369.31	1106.91	1270.81	2371.7	2378.37
1769766_at	YBR296C	1905.15	6293.04	5344.97	6670.84	6945.71	583.055	5809.3	4099.99	5477.86	7792.26
1769767_at	YIL132C	47.7848	48.2524	49.1636	33.6382	42.1898	46.1584	38.3096	44.9741	29.5508	38.9158
1769770_at	YML064C	124.935	70.19	79.4156	82.4433	175.264	108.677	77.7939	78.2114	73.2224	117.067
1769773_at	YDL176W	159.437	167.689	158.634	190.953	164.326	179.75	179.589	186.115	199.107	141.45
1769774_at	YGL114W	1381.09	619.544	604.528	955.038	690.141	1287.2	634.096	606.449	868.303	713.357
1769775_at	YJL192C	366.411	387.463	381.393	471.972	773.03	338.962	355.46	308.537	408.933	523.931
1769776_at	YHR005C	63.6152	49.9644	57.2157	83.9598	73.3556	73.7103	50.8444	50.0911	85.0444	65.6866
1769777_at	YPL130W	7.13941	4.00546	5.5231	8.58059	7.09689	4.21105	4.35118	4.36568	16.2883	12.3995
1769778_at	YJR067C	181.26	181.437	208.577	217.692	263.444	213.994	193.295	187.465	216.247	190.766
1769779_at	YCR088W	222.554	604.429	508.681	456.396	515.364	200.735	632.241	566.971	421.461	468.696
1769781_at	YDR393W	278.212	93.3379	77.6852	95.5935	85.7972	229.648	103.607	89.0301	109.149	114.081
1769782_at	YPL215W	259.74	290.865	267.75	341.222	518.378	282.785	491.08	360.414	386.3	493.979
1769783_at	YGR279C	1852.66	2204.58	1811.32	2046.61	4728.04	2556.82	2415.74	2274.98	1819.88	5357.54
1769785_at	YAL003W	4234.79	1371.51	1492.95	2735.53	4421.36	4039.02	1640.45	1186.72	2493.73	4104.15
1769786_at	YOR161C-C	20.5814	29.8436	34.1233	19.6812	13.3733	15.4712	27.5579	25.3912	20.4837	10.5502
1769788_at	YML023C	276.765	173.431	193.077	172.106	96.7538	186.044	128.83	130.365	116.437	63.0668
1769791_at	YDR168W	520.372	1077.73	1023.26	726.13	1013.51	563.651	1283.56	1354.35	1085.28	946.383
1769792_at	YGL196W	538.062	722.093	677.089	365.925	349.075	550.839	645.523	673.776	352.972	377.465
1769793_at	YFR036W	171.156	211.545	209.057	268.635	200.257	170.562	208.262	188.098	229.085	168.5
1769795_at	YBL089W	616.195	366.546	326.208	302.203	390.453	597.544	361.69	290.314	302.023	350.788
1769796_at	YHR124W	183.706	132.489	123.846	137.366	127.174	85.4913	70.5122	74.2254	111.626	190.085
1769798_at	YGL036W	306.836	368.069	339.32	219.209	289.726	410.965	493.794	464.049	326.833	269.975
1769799_at	YJL134W	299.091	389.581	402.171	412.064	417.528	307.537	363.113	379.145	401.206	340.817
1769800_at	YDR231C	172.794	462.282	427.344	380.008	373.472	134.114	444.467	386.47	343.19	296.054
1769801_at	YHR114W	235.861	257.523	261.558	206.522	235.613	204.08	234.871	259.726	200.047	196.093
1769802_at	YML010W	194.95	220.053	219.126	233.229	320.898	193.271	287.656	239.383	254.085	248.135
1769803_s_at	YHR053C	10054.4	9079.87	9867.5	10248.4	8624.51	11162.5	11735.7	10519.4	11591.4	9014.81
1769804_at	YGL104C	129.029	292.771	249.187	147.53	92.9819	44.0674	223.45	259.735	173.524	101.965
1769805_at	YMR169C	117.859	645.86	491.696	91.0044	56.4233	89.8626	256.316	590.913	113.618	29.6359
1769806_at	YMR226C	2974.02	3085.83	3006.91	2190.43	1880.94	2565.68	2979.15	2871.02	2439.71	2087.7
1769808_at	YOL071W	170.58	355.893	377.71	312.347	402.587	134.028	461.627	417.827	342.148	423.973
1769809_at	YDL012C	519.768	561.347	523.521	532.739	548.604	505.718	630.866	522.938	511.899	498.906
1769810_at	YDR206W	461.794	259.819	297.942	348.942	316.455	440.533	234.162	232.394	266.873	255.754
1769812_at	YHR191C	252.345	145.702	167.687	173.814	192.638	213.709	110.943	114.58	194.878	172.074
1769813_at	YOR329C	246.061	473.248	373.538	224.312	206.506	322.198	474.075	498.341	299.138	238.751
1769818_at	YOL011W	425.084	649.708	571.875	314.573	470.44	403.187	449.498	417.623	174.682	913.573
1769819_at	YPL002C	363.791	204.452	184.508	205.625	180.898	327.879	258.749	241.799	217.535	198.637
1769823_at	YER167W	712.643	1095.26	1032.86	757.132	796.78	848.123	1118.46	1307.04	964.478	789.866
1769828_at	YKL194C	72.3926	114.508	79.7966	104.494	153.588	61.4366	143.83	112.328	89.904	157.78
1769829_at	YDR450W	3409.37	1751.84	2024.96	3375.92	3875.52	3510.71	2048.05	1949.21	3383.58	3239.82
1769832_at	YNR062C	8.4525	5.85931	3.8176	3.49072	3.78493	4.70631	3.92907	4.41688	4.17194	4.06834
1769833_at	YHL020C	992.619	585.715	604.895	593.719	600.881	901.706	379.923	483.874	385.497	430.026
1769834_at	YOR025W	30.4027	33.5241	37.0883	23.3446	106.469	21.5557	41.3551	41.3797	24.7619	63.0644
1769837_at	YGL179C	101.638	298.423	355.016	76.1865	154.752	111.896	180.737	180.433	56.0423	72.7407
1769844_at	YFL046W	914.812	377.553	437.345	601.166	441.342	737.753	302.691	335.086	484.068	368.509
1769845_at	YHL032C	295.469	1429.67	1124.91	596.383	559.909	297.995	850.288	1311.14	589.243	541.034
1769848_at	YKL140W	235.361	508.238	479.999	375.574	301.243	215.912	553.692	562.58	411.961	259.083
1769850_at	YPL127C	113.916	1452.21	1394.68	365.258	1029.88	122.218	1242.65	1826.45	583.863	906.648
1769851_at	YKL211C	2699.1	1095.29	1365.03	2179.17	1587.28	2777.1	891.991	1002.91	2234.77	1400.85
1769852_at	YBR142W	1018.41	297.864	349.971	812.276	1095.62	1253.01	224.793	239.978	678.35	736.883
1769853_at	YBR295W	766.671	301.823	281.788	225.134	304.614	680.371	247.972	253.046	214.83	230.4
1769854_at	YDR223W	57.6604	469.206	445.781	140.482	154.312	46.2367	236.79	549.633	151.117	103.397
1769857_at	YKL085W	677.291	3773.26	3447.36	4121.12	4232.08	732.83	4147.63	3619.67	4049.99	4421.34
1769858_at	YLR029C	3873.47	1200.31	1569.92	2795.14	3770.26	3716.78	1286.95	1446.35	2566.51	2815.78
1769860_at	YCR020W-B	85.2411	54.1961	53.6323	67.5931	39.3161	112.566	67.051	87.1247	85.5579	68.5114
1769863_at	YJL025W	92.5283	91.2003	89.0081	99.2388	69.5082	107.445	53.2308	76.3612	75.6823	47.5148
1769865_at	YMR048W	70.3106	85.4498	90.9148	86.3089	143.651	67.9239	85.5211	83.2938	85.9608	126.406
1769866_at	YLR312W-A	160.951	287.064	223.494	273.74	431.133	180.024	339.829	286.359	305.236	411.159
1769868_at	YML091C	684.649	1464.76	1305.24	2506.52	1859.07	800.736	1630.78	1321.54	1960.97	1804.04
1769870_at	YLR299W	349.115	819.672	803.952	447.611	405.065	398.301	880.576	826.981	534.509	430.556
1769871_at	YMR128W	597.634	212.995	307.675	600.83	957.809	637.176	126.377	184.723	437.595	504.773
1769874_at	YPR155C	318.269	917.413	813.978	463.626	482.401	252.132	781.554	918.601	522.909	437.849
1769875_at	YLR240W	907.446	576.783	535.648	632.16	342.356	1001.32	506.859	586.924	653.008	462.704
1769876_at	YOR338W	481.883	146.041	152.269	194.351	441.317	1119.13	257.928	211.979	413.999	535.386
1769877_at	YIL052C	3002.72	1115.37	1611.76	2596.3	1877.58	3184.87	1356.63	1453.26	2637	2788.86
1769880_at	YLR137W	200.722	415.865	499.294	168.411	219.9	168.725	358.972	376.648	172.557	124.088
1769885_at	YJL196C	697.392	735.728	626.905	578.775	702.294	531.615	635.507	684.99	546.664	713.807
1769887_at	YHR133C	813.758	382.908	380.3	428.544	588.019	679.443	371.01	358.315	401.472	456.842
1769888_at	YOR179C	435.689	220.937	237.814	264.959	222.401	553.274	188.554	229.993	262.514	169.71
1769890_at	YMR131C	894.401	121.646	171.959	634.947	1386.72	1091	144.263	128.975	493.393	807.712
1769891_at	YNL055C	4138.47	7404.46	6879.97	5672.32	4586.25	4210.08	6954.41	6436.81	5610.47	6031.56
1769892_at	YJR135C	124.973	92.1706	85.6994	113.454	150.717	116.916	89.9687	91.0351	117.477	100.69
1769895_at	YIL128W	1145.4	509.591	497.508	691.215	763.689	1007.63	420.756	490.687	537.514	688.383
1769900_at	YBR128C	55.2222	170.073	174.312	73.4188	77.6235	34.4641	143.842	153.411	74.4411	31.5739
1769901_at	YCR094W	326.398	393.936	399.713	331.397	412.849	280.54	341.568	390.08	312.572	336.33
1769903_at	YLR212C	164.574	109.589	118.796	113.903	237.663	165.08	99.9009	81.8901	86.4495	169.403
1769904_at	YDL108W	248.879	128.147	143.605	158.218	180.573	242.27	130.064	131.278	184.264	172.133
1769905_at	YJR151C	236.836	281.5	266.41	209.312	188.344	241.835	322.026	312.283	197.347	115.852
1769906_at	YOR042W	395.213	1096.4	953.715	707.233	674.91	336.945	1151.65	1009.19	736.365	653.724
1769907_at	YGL252C	443.508	551.049	511.712	500.713	487.619	551.45	614.511	634.208	567.099	471.044
1769908_at	YLR262C	239.442	378.456	378.736	342.531	363.752	226.049	417.046	463.559	305.588	319.804
1769913_s_at	YDL244W	67.8998	55.6008	62.3694	68.5259	176.761	54.058	50.5556	69.2224	66.1467	148.942
1769914_at	YDR076W	429.002	168.163	146.062	245.344	173.166	399.157	89.8302	112.264	163.122	105.879
1769916_at	YLL050C	3650.83	3641.99	3866.17	3397.74	3363.77	3364.07	3803.9	3513.96	3385.68	3165.6
1769919_at	YPL131W	4875.43	1181.8	1972.13	4212.62	5378.3	5589.23	1590.27	1512.77	4033.74	4682.42
1769921_at	YMR221C	449.577	276.08	291.011	355.523	347.081	496.13	296.267	292.885	330.83	334.381
1769925_at	YBR215W	221.08	244.621	219.92	236.962	220.808	231.112	225.847	267.048	247.099	224.542
1769927_at	YBR258C	87.2942	79.4942	80.5898	96.4868	105.85	81.6668	104.476	93.1245	90.8481	79.4377
1769929_at	YFL034C-A	2418.47	290.055	331.544	833.621	1183.4	2572.71	338.309	427.227	1038.79	1304.01
1769931_at	YKR068C	676.679	734.799	775.994	608.874	747.786	604.971	748.097	722.45	662.686	765.425
1769932_at	YDR252W	77.7446	43.3893	54.8372	52.0133	56.0564	81.6152	51.1444	54.2472	48.1904	44.2224
1769935_at	YLL027W	1603.91	1154.03	1308.53	1829.48	1608.08	1532.11	1312.2	1171.3	1609.41	1512.95
1769936_at	YDR069C	161.404	386.026	351.239	241.027	206.42	182.892	419.534	413.757	240.803	178.942
1769937_at	YBR084W	481.074	100.315	140.881	461.08	612.657	590.459	113.685	80.9155	304.125	563.968
1769938_at	YKL132C	142.86	67.7016	71.6778	52.6093	59.3742	189.94	88.4131	71.8654	43.4976	30.8608
1769942_at	YOL005C	355.366	471.597	485.919	457.643	736.136	310.42	497.036	400.364	419.221	665.83
1769943_at	YJL200C	2518.29	233.821	285.958	1307.83	2005.92	2569.59	240.738	226.351	787.978	1360.68
1769945_at	YKR092C	409.08	184.901	202.928	413.197	386.898	628.904	172.766	208.822	385.893	337.315
1769946_at	YKR042W	3726.45	3560.6	3290.67	3808.94	6382.77	4430.17	4932.79	3948.86	3703.59	6244.37
1769948_at	YMR283C	198.23	119.313	101.439	158.475	179.483	209.165	124.099	119.83	155.437	173.541
1769951_at	YJL082W	468.61	218.852	213.476	133.919	244.642	643.014	244.026	221.067	201.258	183.016
1769952_at	YDL168W	1378.37	1390.79	1402.04	1303.74	1005.89	1316.04	1405.42	1254.32	1386.54	1057.14
1769954_at	YGL195W	1086.41	632.641	667.376	891.977	1064.83	1344.47	716.697	759.518	923.237	1114.29
1769955_at	YGR088W	490.757	1507.19	1306.02	427.502	537.281	375.916	1393.99	2151.69	649.955	673.696
1769958_at	YMR135C	1140.83	1609.16	1433.37	1075.45	906.139	968.781	1657.98	1677.28	1113.76	896.693
1769959_at	YDL085W	315.552	6240.37	6228.34	3470.69	1163.06	150.615	5055.94	5960.15	4004.28	1138.65
1769961_at	YDL236W	1366.15	411.183	425.406	663.22	900.227	1519.71	445.889	419.56	542.855	719.083
1769962_at	YLR300W	2365.56	398.232	407.014	335.626	2125.56	2431.65	499.673	318.626	431.82	2206.3
1769967_at	YCR036W	620.314	365.057	362.932	301.012	354.13	562.514	402.369	367.637	337.196	396.786
1769968_at	YPR184W	456.883	2574.84	1908.18	1086.59	789.598	265.852	3497.26	3141.89	1549.03	893.067
1769972_at	YHR046C	1254.72	166.707	185.281	470.499	282.563	1565.64	172.732	158.1	340.532	254.344
1769973_at	YGR108W	38.6246	55.7229	58.6992	24.0275	394.081	21.369	73.5274	79.833	27.5146	331.41
1769977_at	YPL078C	2072.76	4318.55	4010.85	4620.58	4588.04	2343.57	4344.06	4244.17	4500.13	4420
1769978_at	YBR095C	439.636	429.505	390.914	456.392	447.209	447.699	527.259	476.683	466.007	389.113
1769979_at	YCL032W	132.18	154.658	150.242	125.652	126.138	105.963	176.087	165.649	146.644	126.475
1769981_at	YKL135C	927.836	691.193	708.646	680.521	788.311	845.208	629.601	630.437	600.258	597.615
1769982_at	YBR076W	22.3749	45.0383	45.2182	16.8908	10.4854	11.8594	24.1781	37.3943	27.6317	13.9783
1769986_at	YDL223C	149.275	2852.96	2093.09	524.011	536.3	105.686	2815.7	3721.65	1158.61	517.225
1769988_at	YNR067C	834.923	445.722	445.342	340.197	779.607	566.451	265.975	218.335	296.556	962.006
1769992_at	YKR086W	507.32	253.574	223.033	350.785	282.115	551.006	254.216	248.771	266.691	239.373
1769993_at	YBR186W	17.4786	7.18901	8.00302	14.2849	7.32181	13.8155	9.69958	9.85427	8.91799	11.0374
1769994_at	YGR104C	185.623	108.629	134.93	141.94	127.779	145.252	111.108	118.039	136.047	95.2972
1769997_at	YAL067C	37.8542	167.572	404.081	1190.62	1494.78	79.527	204.083	253.041	356.059	1919.8
1769998_at	YLR346C	180.558	243.609	229.85	101.341	85.4365	206.676	260.536	231.13	135.623	90.3652
1770001_at	YDR516C	134.961	713.948	608.441	346.986	225.548	89.9608	1276.46	898.441	600.053	328.54
1770003_at	YDR239C	294.933	254.272	284.181	268.019	205.209	323.028	217.42	233.134	222.032	173.04
1770008_at	YIL019W	195.657	48.3695	76.0795	214.446	140.44	226.982	42.9333	38.7781	160.469	112.758
1770009_at	YMR115W	231.061	516.801	457.586	275.533	290.922	257.381	533.857	555.347	340.283	258.572
1770010_at	YDL173W	1057.36	1810.19	2042.26	1431.75	1070.36	762.848	1707.68	1648.96	1336.26	860.227
1770011_at	YOL066C	261.907	224.399	225.75	181.095	226.821	230.784	188.667	188.594	146.362	140.784
1770012_at	YCL043C	1851.1	2622.53	2414.75	1910.76	2701.97	1744.56	2837.88	2466.74	2213.97	2658.5
1770013_at	YFL052W	10.3512	15.3212	15.8038	13.4293	10.1149	9.03383	40.4907	31.5081	26.1869	21.3021
1770014_at	YEL051W	1575.47	840.24	991.419	922.885	1151.88	1408.32	851.361	855.8	944.167	1073.71
1770015_at	YOR011W-A	3.55073	3.27166	3.88477	3.4751	2.70718	2.89599	2.79808	3.25029	2.53606	3.57831
1770016_at	YNL163C	379.202	253.704	254.14	349.955	472.958	467.917	222.423	245.151	310.933	310.636
1770017_at	YGL006W	427.181	1705.18	1379.51	772.576	891.541	367.526	1671.4	1882.63	1038.74	909.653
1770020_at	YGL211W	159.58	71.2214	70.0736	98.1055	155.067	147.593	85.0756	69.2224	89.9845	106.33
1770023_at	YDL055C	1277.58	564.593	614.203	437.992	2591.66	1394.3	664.467	465.811	572.908	2662.05
1770026_at	YBL017C	792.151	1269.53	1246.83	836.153	874.863	889.716	1517.15	1439.07	775.653	862.062
1770027_at	YPL206C	1082.72	1384.06	1294.29	1278.43	1333.2	1016.48	1500.64	1290.44	1257.88	1268.02
1770032_at	YPL095C	2594.31	429.167	528.178	241.794	141.182	2049.01	538.365	412.344	357.178	121.865
1770034_at	YBR268W	218.156	464.371	400.896	482.772	548.512	145.99	533.469	367.247	421.084	492.21
1770035_at	YGL084C	174.044	533.901	449.292	356.015	341.917	176.455	646.676	633.451	395.48	342.544
1770036_at	YOL090W	192.046	128.216	135.088	130.072	262.755	214.343	112.489	141.152	122.852	220.351
1770037_at	YGL228W	654.104	799.501	801.71	832.203	739.936	614.606	917.115	882.439	903.747	730.895
1770039_at	YLL051C	873.847	246.914	214.675	302.317	329.309	766.147	250.299	214.227	243.864	292.085
1770040_at	YLL014W	1324.08	641.549	633.436	752.46	1118.09	1036.75	694.582	654.365	682.915	923.151
1770043_at	YHR170W	952.379	345.169	488.482	879.747	1179.14	1016.25	277.923	287.877	715.697	721.673
1770044_at	YML124C	423.816	186.5	188.72	288.342	583.639	396.258	240.835	197.391	246.971	577.615
1770047_at	YHR065C	686.804	152.258	165.897	431.339	503.451	725.546	134.517	119.307	401.18	436.837
1770048_at	YOR062C	389.709	385.065	417.08	213.696	187.146	293.182	364.698	361.935	218.69	238.187
1770049_at	YOR157C	1043.22	1401.63	1467.53	937.872	1114.76	753.307	1402.6	1293.63	898.068	944.123
1770050_at	YOL036W	753.021	990.204	963.742	946.641	736.066	1002.8	1165.66	1154.28	960.651	661.4
1770054_at	YPL067C	449.863	99.2248	88.4727	90.0475	235.687	328.255	101.813	73.0359	86.1269	258.544
1770055_at	YMR306W	81.5178	27.9681	29.7142	28.791	50.9456	85.4773	22.6162	26.0539	27.7382	37.0034
1770056_at	YOL145C	151.03	119.07	121.409	155.848	170.563	198.308	115.905	140.476	149.977	139.662
1770058_at	YOL098C	588.358	330.722	321.856	373.588	464.921	674.025	379.061	329.074	358.154	463.209
1770059_at	YKL219W	222.162	228.13	222.115	150.212	112.515	222.004	152.994	240.872	152.882	103.733
1770062_at	YGR178C	487.051	776.937	716.867	605.538	764.478	511.965	861.993	904.192	771.04	788.271
1770063_at	YOL021C	601.699	483.069	492.679	537.532	861.977	620.93	491.08	480.695	447.764	573.031
1770065_at	YBR011C	2395.47	3724.08	3711.58	4032.34	5506.96	2665.81	4596.03	4099.97	3924.89	5304.14
1770067_at	YJR140C	401.914	289.965	258.743	270.752	236.089	354.512	229.544	247.733	240.244	278.453
1770071_at	YGR144W	212.927	196.848	221.258	127.33	104.42	200.833	163.267	155.076	108.173	104.275
1770072_at	YMR008C	1328.67	827.434	731.657	608.714	828.842	1671.84	870.687	739.643	720.152	959.065
1770073_s_at	YMR322C	621.69	1257.52	1413.69	433.642	211.046	558.82	722.66	1151.13	551.118	205.866
1770074_at	YBR141C	281.329	57.506	58.6106	215.068	229.365	289.258	53.9048	50.596	204.625	219.78
1770075_at	YJL133W	247.133	179.246	178.33	203.191	280.428	306.583	211.365	166.067	163.292	238.472
1770079_at	YNR061C	366.946	351.91	354.99	413.165	373.862	422.512	352.89	338.17	392.66	271.83
1770080_at	YDR079W	131.561	607.327	532.208	586.203	419.955	114.125	692.637	575.005	553.294	435.119
1770082_at	YDR454C	1583.5	782.651	972.738	1320.23	1962.85	1319.91	774.009	728.925	1145.74	1565.39
1770084_at	YIL009W	204.83	377.812	325.907	235.24	351.204	141.83	208.772	306.501	202.562	250.002
1770087_at	YPL262W	1030.55	4247.91	3578.37	4121.8	4495.22	870.367	4178.58	4214.36	3973.95	4546.92
1770088_at	YIL166C	64.1323	40.4267	36.5795	93.6439	65.1418	68.7116	34.1867	42.5227	48.2077	48.5099
1770089_at	YFR038W	277.433	211.56	218.091	210.662	260.551	280.738	244.361	234.153	192.733	200.758
1770092_at	YDR266C	340.544	249.999	242.442	349.741	345.474	438.882	268.99	256.811	339.281	339.456
1770093_at	YLR001C	388.227	743.444	668.376	487.615	470.357	427.937	737.886	795.764	605.875	385.942
1770095_at	YER186C	354.77	255.202	237.431	339.615	267.779	360.594	264.286	232.793	304.187	363.402
1770098_at	YML125C	1012.7	503.423	547.338	650.654	650.701	981.365	508.142	417.806	568.759	473.796
1770099_at	YGL048C	1085.74	2550.47	2350.56	1468.17	1607.1	939.858	2960.08	2532.57	1746.94	1401.3
1770101_at	YBR028C	619.53	304.312	293.386	345.343	245.606	602.547	261.529	342.535	318.71	261.939
1770102_at	YHR118C	124.955	90.9675	96.6509	95.3824	110.035	157.061	119.397	128.065	133.486	120.883
1770106_at	YGR081C	520.347	118.316	166.751	285.384	248.713	535.36	115.863	134.401	264.189	180.121
1770108_at	YKL047W	181.611	179.065	199.436	186.634	180.794	189.983	173.594	184.509	135.579	135.003
1770109_at	YHL001W	1852.33	917.208	1232.06	1923.51	1265.01	2092.23	936.296	1110.42	1729.99	1918.87
1770112_at	YDR440W	243.219	149.155	161.241	211.054	228.496	281.248	170.54	161.198	199.324	235.903
1770113_at	YNL287W	848.588	901.616	829.081	995.689	1402.07	1040.99	1028.88	984.447	987.917	1154.63
1770114_at	YDR460W	205.077	253.12	249.205	219.043	264.412	207.784	299.016	277.774	286.552	217.702
1770115_at	YLR313C	47.8073	60.7132	69.8419	55.2504	56.4282	77.424	63.308	73.5888	58.9598	106.33
1770116_at	YDR062W	1026.66	950.776	890.379	1005.91	1419.53	1125.3	1182.67	1017.93	1092.51	1153.06
1770118_at	YOR178C	22.7633	315.876	308.335	125.561	208.437	26.149	308.706	409.835	273.105	228.539
1770120_at	YJL016W	770.528	1612.54	1297.99	773.27	398.626	968.076	1493.12	1341.84	599.845	331.059
1770122_at	YOR279C	101.049	69.8642	84.1866	80.313	97.632	95.6545	96.5438	93.6866	96.9907	92.2412
1770123_at	YJL218W	51.8736	78.0774	50.1448	53.5438	37.691	44.6222	185.924	80.734	46.5566	41.8765
1770125_at	YDL218W	71.1746	81.0725	48.5231	24.922	13.7131	54.6553	46.0357	46.2224	19.6416	15.4272
1770127_at	YGR071C	93.8707	151.772	145.537	112.17	64.2761	131.278	121.25	154.639	111.592	67.1162
1770128_at	YLR256W	817.969	861.279	825.933	886.72	703.769	1023.24	1015.14	916.563	853.272	778.059
1770129_at	YNL032W	458.151	328.522	331.544	319.246	296.927	465.229	345.103	350.676	380.119	346.674
1770132_at	YJR100C	253.607	328.418	293.942	315.866	356.599	201.992	294.08	278.992	265.493	312.977
1770133_at	YER111C	55.3471	179.336	162.285	96.1642	52.7752	83.7213	222.525	287.575	136.424	131.644
1770134_at	YBL095W	1025.08	1113.61	1153.89	601.069	571.619	775.784	1440.94	1353.06	685.086	442.957
1770136_at	YJR123W	4190.04	1741.97	2324.27	3623.87	4081.52	4171.75	1909.58	2183.54	3200.85	4020.14
1770137_at	YML083C	11.3572	14.1441	20.6255	13.7734	10.2446	5.68049	11.9156	13.9361	15.5527	10.4372
1770139_at	YML072C	1401.41	1539.29	1545.07	1359.96	1141.77	1357.92	1515.99	1624.63	1416.61	1240.78
1770140_x_at	YBL108C-A	139.668	203.666	249.462	144.697	251.147	126.83	150.618	175.667	121.182	154.378
1770142_at	YEL021W	3.54893	3.31063	2.75141	3.07752	3.87298	3.50786	4.35118	3.17422	2.68786	3.55144
1770144_at	YLR343W	56.3317	22.8839	36.199	28.1823	144.63	93.1471	39.0219	30.2517	43.5555	107.647
1770145_at	YGR183C	1286.85	3437.58	3275.54	3662.61	2768.83	1453.4	3449.43	3248.9	3274.58	3122.11
1770147_at	YHR169W	263.76	96.4281	111.287	164.305	194.394	378.019	74.1479	79.2731	149.034	176.747
1770149_at	YIL143C	318.048	736.12	652.981	389.142	380.026	424.567	864.448	838.907	551.901	307.271
1770150_at	YNL107W	300.284	260.234	250.509	272.918	86.241	238.661	268.075	263.5	312.192	163.405
1770154_at	YML102W	229.527	144.129	146.358	124.437	191.143	184.676	134.848	121.705	110.841	138.258
1770155_at	YGR027C	3075.38	1658.54	2171.98	3023.59	3411.97	2971.08	1712	1895.13	2609.78	2993.14
1770156_at	YHR146W	413.773	1304.38	1277.45	790.123	608.228	378.927	1476.67	1344.93	1028.42	701.422
1770157_at	YDR361C	452.829	207.223	279.631	426.765	596.115	500.285	237.84	223.739	390.849	418.457
1770159_at	YIL005W	378.715	505.977	426.605	433.552	415.38	426.866	556.191	565.814	500.275	375.883
1770162_x_at	YBR301W	40.6066	36.8361	39.9705	23.3852	31.6109	43.0081	33.2326	29.3272	19.749	22.736
1770166_at	YHR097C	239.459	1335.35	1293.08	431.245	415.279	182.753	1514.74	1557.59	906.847	633.731
1770167_at	YGL253W	1653.44	846.337	812.583	868.219	2651.63	2023.13	1206.18	968.713	1004.33	2382.82
1770168_s_at	YOR390W	209.369	261.273	227.701	193.106	234.509	243.384	272.499	279.54	156.319	170.749
1770170_at	YGR258C	458.856	478.88	467.024	363.937	257.528	399.42	471.693	531.187	414.701	315.353
1770173_at	YDL229W	4487.85	712.295	1006.3	3019.85	4497.86	5347.01	1055.62	829.602	2614.03	3356.01
1770178_at	YDL119C	98.2299	65.802	47.6484	42.386	67.3064	59.1074	63.1802	49.4974	63.6426	71.8301
1770179_at	YJL108C	134.293	32.3401	42.1849	52.4887	40.7054	128.124	50.0103	36.3449	57.7639	110.785
1770182_at	YHR157W	45.4939	65.4147	106.734	55.0315	39.9234	40.3771	47.3335	48.7502	37.4201	27.3117
1770183_at	YJL193W	182.9	66.8652	81.6692	129.972	142.965	213.415	65.0349	77.4512	108.694	111.107
1770184_at	YDL155W	197.33	210.205	192.423	247.551	403.173	216.569	266.021	228.555	217.382	278.274
1770189_at	YHR007C-A	12.1485	55.6868	78.6148	29.32	35.3992	19.28	65.5383	53.365	41.7788	17.525
1770191_at	YER142C	326.949	1088.74	970.33	468.007	290.223	226.694	1087.44	1103.48	625.528	349.87
1770193_at	YMR190C	98.4191	272.675	221.257	169.374	240.151	105.271	303.821	277.635	159.53	173.034
1770200_at	YOR272W	555.722	114.264	170.377	507.284	614.258	613.577	88.315	85.7357	404.09	397.758
1770201_at	YHR057C	550.208	1367.7	1333.81	887.062	851.087	485.69	1008.55	1095.28	850.934	748.19
1770202_at	YER103W	661.49	512.88	478.366	373.153	336.045	508.876	438.711	363.148	381.833	363.044
1770203_at	YHR006W	873.204	471.531	536.626	699.671	344.408	1226.81	498.223	494.907	717.926	429.209
1770205_at	YIR026C	444.504	97.6322	124.58	290.073	427.199	420.691	64.335	63.2682	189.902	266.519
1770207_at	YBL090W	215.919	401.642	400.902	400.536	415.983	221.907	578.759	504.304	474.565	468.258
1770209_at	YHR024C	557.606	377.737	290.734	558.154	643.91	724.4	517.044	410.113	563.001	698.92
1770210_at	YOR045W	592.05	1103.71	1034.79	1295.49	1368.78	571.973	1437.6	1126.01	1229.02	1555.88
1770211_at	YEL062W	435.281	274.959	249.151	301.739	289.479	430.503	219.636	262.948	297.963	256.929
1770212_at	YOR275C	130.178	139.735	127.26	104.675	77.9367	151.84	155.415	145.559	122.108	119.62
1770213_at	YKL125W	307.659	621.044	653.486	353.031	294.224	357.242	519.927	575.79	288.791	188.258
1770216_at	YPL195W	656.322	718.925	687.09	648.574	656.15	694.327	584.83	719.621	744.629	657.221
1770217_at	YDR145W	443.518	560.63	537.404	464.116	492.379	490.319	511.699	530.217	514.574	431.448
1770219_at	YGR140W	127.401	146.151	163.992	178.444	224.087	146.684	156.717	150.122	168.437	152.1
1770221_at	YJR057W	325.371	198.875	227.082	254.472	227.183	276.659	166.844	168.082	189.769	166.329
1770226_at	YIL151C	271.172	227.222	192.275	228.008	217.242	462.49	273.64	267.754	246.401	224.532
1770227_at	YPL216W	89.2038	64.4157	63.0438	39.8131	69.4247	83.2115	44.6161	40.2594	27.2633	35.4663
1770228_at	YER172C	518.544	542.202	487.422	532.117	559.313	707.45	550.108	621.526	484.308	454.061
1770230_at	YGR204C-A	11.5275	56.2747	42.7451	9.884	9.69279	5.10841	39.3722	33.0354	12.9437	9.7052
1770231_at	YKL110C	702.115	188.788	233.121	392.202	422.414	708.869	170.835	132.095	263.433	257.294
1770236_at	YMR088C	463.283	472.682	499.043	513.289	487.859	439.343	506.536	484.342	874.756	643.343
1770238_at	YDL028C	182.403	256.272	247.727	186.071	251.33	194.62	237.146	274.729	172.251	184.266
1770239_at	YOR166C	104.396	46.7224	45.1688	77.7938	40.4985	118.441	48.2972	60.4414	101.134	116.437
1770240_at	YJL205C	381.224	532.777	545.812	728.112	746.431	307.757	584.241	448.122	651.469	637.575
1770243_at	YLR052W	233.499	455.398	473.177	449.236	446.902	268.682	400.202	479.163	561.588	405.412
1770245_at	YNR027W	834.317	187.657	184.536	270.698	304.508	752.199	178.699	159.916	273.85	270.193
1770248_at	YNL011C	274.279	254.409	227.588	169.222	194.262	266.979	275.687	244.562	181.536	164.208
1770249_at	YLL049W	336.604	311.226	268.479	173.797	259.502	290.309	269.903	248.454	168.955	199.454
1770250_at	YJR121W	1516.03	4153.58	3840.75	4697.67	5083.29	1828.1	4744.42	4053.31	4289.48	4975.54
1770253_at	YDR539W	540.264	238.822	229.353	202.578	252.325	572.004	277.37	222.187	187.701	211.624
1770256_at	YJR088C	722.858	711.849	651.512	707.022	796.693	700.914	703.258	765.963	654.23	679.754
1770257_at	YNL313C	566.519	129.166	182.794	459.49	573.497	694.518	129.461	134.454	350.274	426.133
1770258_at	YKL180W	3921.13	1115.79	1769.12	3157.8	3242.95	4078.22	1391.39	1370.22	3258.46	3340.63
1770259_at	YDL106C	178.557	327.408	283.694	178.636	125.307	214.269	370.258	353.505	235.984	206.633
1770261_at	YPL165C	6.74178	7.42135	7.48949	5.30414	3.63582	10.5738	9.11078	9.06091	6.84929	5.98402
1770263_at	YKL116C	114.791	115.456	120.002	97.9533	124.417	108.277	94.3151	97.7095	80.7249	90.5832
1770267_at	YMR301C	266.988	160.729	190.4	275.067	522.876	357.234	184.721	177.566	233.339	402.63
1770269_at	YNR020C	206.361	184.277	195.118	268.275	467.927	190.432	232.986	208.659	282.138	386.781
1770271_at	YER140W	171.537	101.865	107.194	131.627	119.527	196.142	118.035	106.335	121.833	85.1067
1770276_at	YNR003C	216.705	123.321	145.713	289.562	343.791	199.779	106.201	90.6291	159.629	173.865
1770277_at	YHR204W	364.138	127.044	139.537	217.187	296.978	368.955	107.399	111.876	178.806	196.083
1770279_at	YIR034C	2837.96	753.472	863.105	1919.83	1568.45	2667.48	643.687	607.383	1621.46	1600.47
1770280_at	YPL259C	390.157	245.674	257.754	286.601	307.285	409.256	295.713	265.804	310.191	385.615
1770281_at	YEL036C	321.853	180.746	216.94	215.94	290.283	390.502	186.879	181.329	182.831	210.882
1770284_at	YLR185W	3557.02	1170.98	2050.58	3287.54	3901.65	2883.75	1293.29	1340.74	2916.61	3169.93
1770288_at	YBR240C	137.34	57.3144	59.3702	81.6835	108.495	92.0808	39.2797	47.2613	75.1184	66.7581
1770289_at	YPR178W	261.185	246.668	229.386	186.036	191.122	228.206	237.03	206.848	179.851	176.301
1770290_at	YMR257C	87.3912	187.109	157.293	197.354	185.008	86.6209	184.055	196.702	145.021	195.047
1770292_at	YOR016C	367.191	532.727	446.472	485.118	466.548	386.772	602.248	575.092	503.196	515.707
1770294_at	YCR059C	663.706	144.028	163.28	231.755	340.384	471.111	118.281	97.114	163.053	222.341
1770297_at	YML093W	587.272	108.825	185.046	468.067	605.706	529.195	74.494	76.2527	280.098	298.121
1770298_at	YPL081W	218.665	154.485	281.138	1264.99	918.035	374.104	325.298	434.427	1193.88	1170.99
1770300_at	YNL225C	227.074	252.704	241.544	178.738	263.877	232.551	250.794	286.152	189.516	236.951
1770302_at	YHR087W	340.998	2680.85	2088.58	397.02	147.529	208.503	2094.98	2317.62	681.324	262.687
1770303_at	YBR294W	1616.36	575.607	749.304	3096.93	4594.91	1707.04	502	485.366	1604.14	4495.78
1770307_at	YDR055W	896.868	291.325	378.81	194.627	746.997	1003.76	416.728	255.518	306.661	1297.46
1770308_at	YER041W	173.897	139.268	126.869	126.126	158.499	169.025	122.704	130.437	124.248	113.525
1770311_at	YHR038W	86.6038	175.906	158.224	162.392	342.708	69.2759	264.859	218.445	168.169	283.437
1770312_at	YOR266W	90.8041	98.0032	90.4724	97.6581	132.808	122.456	107.688	122.439	125.719	124.401
1770313_at	YOL063C	602.409	324.928	313.508	381.953	382.857	546.318	296.265	309.813	343.747	303.097
1770315_at	YNR030W	163.354	180.397	192.617	204.879	270.943	151.204	158.326	158.971	181.037	217.575
1770317_at	YLL028W	667.008	235.165	277.507	165.359	188.69	595.809	221.994	229.64	254.177	148.764
1770319_at	YFR030W	3215.47	701.02	971.976	2345.03	1931.75	3378.17	1054.05	653.705	1123.33	2467.78
1770321_at	YHR005C-A	869.517	1796.28	1633.19	1748.84	2091.84	676.395	1587.02	1445.04	1441.46	1885.22
1770323_at	YFR004W	821.117	1775.15	1667.77	1086.17	1069.52	645.057	1934.56	1894.06	1279.95	903.587
1770326_at	YDR459C	436.361	228.509	238.186	194.883	226.131	391.357	202.937	201.458	160.545	162.628
1770332_at	YCR076C	244.471	333.586	332.958	240.327	300.301	186.803	336.628	341.08	256.323	235.896
1770333_at	YPR029C	485.459	452.587	440.977	372.31	448.544	508.789	491.709	468.422	369.541	424.434
1770335_at	YMR087W	275.19	440.749	458.365	128.153	235.119	184.293	438.008	366.869	137.609	132.297
1770337_at	YKL059C	206.217	238.48	235.145	247.733	224.923	195.675	283.081	255.615	281.196	234.046
1770339_at	YKL081W	2233.34	848.258	974.023	1907.13	3555.63	2357.78	960.154	814.243	1574.42	2613.8
1770340_at	YLL058W	303.222	79.0059	75.8571	274.474	187.771	306.075	56.203	49.6406	150.035	171.265
1770342_at	YPR055W	234.484	281.322	263.138	245.017	240.053	297.323	301.968	323.839	263.13	201.839
1770343_s_at	YFL059W	112.506	93.1852	97.6745	155.305	531.466	71.6152	83.1739	76.4366	98.9057	434.753
1770344_at	YMR149W	673.222	526.715	582.304	593.773	780.048	556.756	539.894	490.591	573.325	642.212
1770345_at	YNR017W	401.474	577.12	538.946	843.094	1094.61	470.743	762.722	570.062	783.714	959.845
1770347_at	YCR007C	173.024	128.769	95.3679	99.145	93.8026	170.527	160.06	130.095	139.256	173.721
1770349_at	YDR146C	27.7567	39.9005	41.3569	13.3182	146.926	17.6847	35.2369	51.7617	16.7486	97.27
1770352_at	YJL088W	3136.95	2829.51	2940.5	2229.47	1408.75	3317.21	2577.05	2600.34	2204.68	1416.35
1770353_at	YCR098C	48.9366	90.8942	76.9724	45.1324	79.2004	45.1449	60.969	47.0376	30.1167	102.099
1770357_at	YDR318W	149.651	154.562	151.455	126.008	137.04	124.491	124.663	147.485	132.865	137.087
1770362_s_at	YHR043C	538.088	496.74	473.515	445.267	467.541	422.783	687.451	531.087	465.294	379.865
1770363_at	YPR048W	614.623	125.643	139.581	288.519	204.89	646.451	110.104	126.548	235.419	213.088
1770364_at	YCR011C	952.727	2154.97	2014.78	1394.46	932.175	976.558	1992.69	2268.71	1470.58	1116.14
1770367_at	YFR035C	39.6987	18.6293	15.5832	21.8974	31.0055	23.1245	17.7352	17.3479	19.3403	19.8178
1770372_at	YLR181C	229.544	618.709	656.793	502.035	421.382	197.991	575.3	745.272	540.731	352.615
1770374_at	YOR321W	130.637	312.877	331.544	274.906	256.396	110.649	327.953	336.242	262.334	269.452
1770376_at	YFL028C	1829.47	549.953	640.196	1270.68	519.018	1648.47	371.62	447.784	1000.22	716.32
1770378_at	YKL188C	323.558	1251.53	979.839	345.683	224.972	250.072	865.687	1489.3	509.004	209.568
1770379_at	YBR108W	53.4009	116.288	96.7155	68.277	63.9657	62.0567	156.347	134.401	95.6767	54.8697
1770381_at	YGL089C	19.047	9.29051	10.4215	11.9362	11.8632	16.2706	9.41856	11.3058	12.8709	10.07
1770383_at	YPR069C	875.757	1198.24	1293.78	1036.89	1343.3	941.186	912.529	1189.34	1028.15	1071.52
1770384_at	YDR415C	192.092	191.008	176.609	202.207	148.081	195.806	161.018	161.726	187.726	130.32
1770385_at	YOR355W	745.098	396.21	506.151	1026.77	1035.24	856.144	364.115	447.08	953.788	939.195
1770388_at	YDR243C	221.666	70.3295	68.1011	124.932	151.397	202.62	66.1573	67.9414	117.508	165.654
1770393_at	YOR302W	1335.26	957.453	969.257	1042.34	1072.1	1742.51	1674.45	1238.91	1072.46	1035.97
1770394_at	YCR073C	763.343	84.4165	112.086	129.419	161.33	589.151	130.618	85.0681	108.893	113.357
1770395_at	YLR105C	223.939	154.41	150.526	140.526	199.883	214.737	148.722	141.514	152.53	168.456
1770397_at	YDR262W	877.455	1993.88	2057.88	1509.39	927.277	827.345	2553.52	2271.83	1809.69	987.765
1770399_at	YOL109W	1999.26	2552.07	2853.28	3798.22	4239.66	2382.13	2093.84	2726.66	3559.67	3696.36
1770400_at	YLR248W	628.482	1012.78	956.312	685.383	895.744	659.904	1249.88	1049.54	954.865	866.722
1770402_at	YDR530C	685.936	882.082	978.594	561.744	477.581	556.583	958.918	848.172	528.192	352.931
1770404_at	YBR246W	376.492	184.972	180.408	148.705	166.435	353.58	160.267	169.741	144.768	165.137
1770407_at	YKR056W	731.049	211.766	231.847	492.485	400.898	724.48	212.386	168.589	395.341	455.231
1770409_at	YER137C	396.469	242.359	279.625	329.848	204.122	401.689	267.182	259.965	293.741	199.496
1770410_at	YGR210C	427.096	240.767	289.691	427.803	461.39	368.955	212.26	178.244	280.093	316.531
1770412_at	YML007C-A	104.598	107.453	90.1806	77.7938	62.0792	88.4631	106.73	76.4617	59.3904	59.4829
1770413_at	YGL031C	2798.5	872.437	1353.35	2468.85	2362.69	3322.73	1067.57	1229.97	2561.39	2708.21
1770414_at	YJL166W	1380.18	3098	2950.72	3287.34	3126.44	1294.07	3393.24	3195.86	3571.22	3711.48
1770417_at	YNL329C	322.33	476.471	433.955	383.77	374.555	308.643	354.509	491.243	355.222	290.294
1770419_at	YER013W	620.97	537.033	512.258	511.794	549.771	604.816	527.948	575.841	528.582	461.408
1770423_at	YOR094W	235.761	229.113	212.842	225.959	244.987	186.184	232.185	243.222	205.472	188.515
1770424_at	YGL013C	852.508	733.035	705.33	686.794	767.791	983.668	932.044	776.361	637.99	779.95
1770427_at	YBR270C	163.044	259.278	263.794	134.422	162.296	141.56	197.288	208.444	111.253	114.018
1770429_at	YOL112W	391.028	106.38	114.628	112.294	231.782	314.57	119.91	109.365	104.58	187.951
1770430_at	YHR001W	211.879	577.674	586.865	367.088	397.074	171.084	696.174	631.294	435.212	403.278
1770431_at	YKR062W	348.128	290.854	262.384	329.12	275.266	347.406	315.295	293.273	353.669	344.511
1770435_at	YAL011W	231.549	183.169	158.931	190.439	227.144	231.189	197.257	183.72	203.625	191.888
1770436_at	YML067C	535.958	498.011	523.252	601.818	605.361	532.673	482.538	465.347	598.042	693.125
1770437_at	YPR015C	25.7295	33.5482	40.3621	18.5836	14.1963	32.8862	44.6515	38.6983	25.6876	20.6796
1770440_at	YIL094C	3820.42	824.466	1068.56	2481.4	3205.24	3391.22	976.688	851.602	2107.36	2778.06
1770442_at	YIL159W	53.4009	84.4822	87.8479	86.3684	116.927	99.7506	128.423	158.28	108.273	97.2517
1770443_at	YJL085W	196.881	171.354	186.158	166.772	222.086	238.437	183.328	184.748	157.914	151.753
1770447_s_at	YEL076C	4.93139	5.85736	3.5006	4.82394	4.65738	4.8209	5.53364	4.79841	3.50988	6.13162
1770448_at	YOR074C	36.2448	136.152	140.565	78.8011	337.818	39.2224	144.829	157.424	86.5879	319.762
1770449_s_at	YBL072C	5516.12	2286.46	3394.85	5201.73	4916.92	6103.23	3050.9	3054.61	5165.39	5628.26
1770450_at	YFR032C	6.20829	3.76539	4.5481	2.55239	5.4149	4.05781	5.19985	3.74344	5.2074	4.39812
1770451_at	YER183C	389.622	302.525	331.316	312.363	378.063	324.392	310.194	304.789	286.33	329.32
1770452_at	YKL069W	468.451	515.22	543.595	650.99	863.711	458.902	499.634	537.938	575.841	717.637
1770453_at	YKR037C	99.5976	191.008	209.677	133.054	138.338	107.109	183.611	189.365	154.062	139.935
1770455_at	YER069W	3485.99	720.329	882.237	2467.25	2572.68	3878.57	934.415	659.74	1810.26	2263.76
1770456_at	YDR001C	1366.02	1231.18	1130.93	759.952	1083.49	1347.72	1434.69	1284.74	1168.05	1102.79
1770458_at	YOR032C	64.6866	14.56	12.6383	9.02005	8.02257	59.9272	26.1869	17.2945	18.5479	27.1633
1770459_at	YNR075W	5.31542	5.65072	4.82002	5.3282	5.77466	5.68976	4.39312	6.01344	7.28047	7.06085
1770460_at	YPL097W	240.261	355.831	285.167	340.633	433.544	253.616	274.308	240.898	273.951	374.368
1770463_at	YHR166C	225.933	136.186	144.687	142.516	108.456	203.47	132.082	130.288	107.97	80.9034
1770466_at	YGL143C	312.861	195.597	166.776	267.134	388.775	260.732	202.194	160.093	238.883	347.337
1770478_at	YGL095C	193.442	253.399	254.589	198.863	144.708	273.083	325.752	283.222	248.964	245.181
1770480_at	YKR039W	2455.39	3233.08	3286.91	1760.62	1450.06	2362.83	1489.37	3049.36	2643.22	1760.28
1770481_at	YNL307C	725.396	822.62	712.054	511.447	404.722	805.86	882.027	943.264	557.229	539.92
1770483_at	YMR280C	110.569	1668.87	1343.09	965.838	653.67	66.4366	1990.83	2030.27	1097.78	624.281
1770485_at	YJL148W	1101.19	168.294	220.58	664.79	983.722	1301.47	163.06	202.758	675.339	666.216
1770487_at	YLR218C	35.0183	190.238	169.708	111.572	123.847	19.0927	198.872	150.151	112.012	100.872
1770488_at	YHR158C	147.42	355.924	339.943	229.944	315.751	178.685	434.335	464.673	309.109	265.565
1770489_at	YER040W	791.472	357.651	331.096	612.146	342.275	938.173	350.758	386.884	608.001	423.308
1770495_at	YJR032W	375.758	164.595	176.949	242.994	327.483	358.575	145.472	189.816	246.887	279.282
1770500_at	YBL027W	2256.64	891.266	1262.16	2100.71	1964.73	2431.65	1045.47	1182.47	2441.34	2304.19
1770501_at	YER102W	4056.64	909.58	1625.75	3268.6	3885.58	4298.12	1317.49	1334.5	3192.56	3143.68
1770502_x_at	YGL189C	4365.51	2075.65	2875.15	4230.06	4013.77	4124.16	1734.83	2296.1	4119.37	4684.04
1770503_at	YCL058C	9.0059	8.0872	7.72646	12.8361	11.6687	6.1295	7.93589	6.60012	11.4559	13.6807
1770506_at	YIL162W	264.973	318.709	249.514	372.553	411.938	200.009	399.814	283.478	267.979	341.126
1770507_at	YJL125C	274.064	122.201	135.713	199.722	261.392	289.481	138.83	141.19	233.176	211.416
1770508_at	YNL116W	1095.75	759.546	759.652	819.576	517.675	1043.7	585.745	607.819	839.022	516.53
1770510_at	YLR233C	67.0048	127.069	116.087	113.429	152.038	84.9724	92.3829	92.2678	71.7198	92.2035
1770512_at	YKR050W	271.044	275.205	238.05	241.364	221.568	216.718	283.009	267.58	259.127	171.704
1770513_at	YPL033C	927.251	271.13	342.768	851.445	231.365	759.347	183.278	309.971	824.458	322.889
1770514_at	YDL112W	718.814	174.306	201.578	524.606	575.799	771.49	130.784	132.229	364.139	430.733
1770515_x_at	YLR461W	62.3722	59.3488	60.0889	76.5142	89.2029	60.9798	53.8832	45.6073	79.2738	99.1184
1770517_at	YPL034W	234.097	168.376	219.71	386.771	309.638	272.612	149.949	154.76	240.343	219.305
1770518_at	YDL103C	185.754	291.492	275.773	225.354	456.472	180.993	340.197	327.485	250.809	393.659
1770519_at	YHL018W	5.08996	7.54307	5.62594	5.05508	5.22343	6.07181	4.56493	4.94668	4.99343	4.88449
1770527_at	YFR048W	474.481	352.187	334.43	452.367	324.22	495.991	361.384	363.937	475.919	452.367
1770529_at	YOL032W	235.482	731.463	875.969	458.076	374.948	143.428	543.123	606.713	406.286	230.487
1770532_at	YLR303W	2598.44	1133.85	1606.71	3224.44	4320.38	2959.22	1523.12	943.584	1786.69	3817.56
1770534_at	YJL100W	160.056	209.752	241.518	219.166	263.989	159.005	177.651	178.493	177.747	138.163
1770535_at	YCR042C	610.437	457.014	421.951	489.288	465.806	670.534	387.329	432.825	444.823	468.355
1770536_at	YGL001C	423.805	227.736	246.387	352.499	564.783	358.391	272.594	200.695	262.005	461.346
1770538_at	YPR200C	94.0221	128.307	133.656	68.1322	20.9195	70.8168	82.18	105.991	54.9599	36.5081
1770539_at	YLR387C	1276.14	622.505	630.776	554.259	514.198	1303.54	631.222	553.902	472.579	432.094
1770540_at	YJL068C	358.453	931.102	966.503	551.385	538.732	237.143	1125.44	1007.67	609.989	473.205
1770541_at	YGR272C	174.841	40.066	38.8361	110.34	145.817	227.949	34.5924	52.4991	130.209	162.196
1770542_at	YJL158C	313.043	227.313	302.412	225.9	3489.87	334.565	372.208	341.143	238.079	3076.7
1770543_at	YCR023C	991.696	593.804	605.22	911.226	486.466	906.122	405.751	519.41	748.726	443.911
1770548_at	YMR279C	53.8274	37.6124	33.7561	13.036	12.3489	20.0543	29.0735	27.6076	14.3578	11.2063
1770549_at	YDL057W	149.241	92.798	112.47	133.919	132.989	109.133	112.285	105.359	150.112	137
1770551_at	YGL038C	135.493	459.437	407.193	223.77	605.937	128.943	559.852	528.95	276.399	776.168
1770554_at	YML117W	771.068	586.912	516.705	340.799	456.141	745.157	800.616	668.256	485.956	471.493
1770556_at	YLL038C	274.183	127	86.526	108.151	138.763	230.266	114.075	112.83	117.381	102.75
1770558_at	YDL105W	55.6825	71.9467	60.679	64.6152	114.775	56.0959	80.8605	81.6152	74.3295	103.342
1770559_at	YBR217W	142.184	155.076	146.648	121.183	131.14	130.781	133.273	128.74	112.865	100.374
1770562_at	YGR024C	950.243	766.377	823.942	672.72	482.045	820.642	543.593	634.922	561.52	413.14
1770565_at	YDR127W	5197.42	2529.06	2900.27	4695.69	4112.4	6065.73	1775.92	1924.69	3998.83	4167.75
1770566_at	YOR028C	41.2938	157.666	120.097	65.4421	52.5948	46.5793	135.28	159.775	68.2888	19.4748
1770567_at	YLR265C	12.8567	121.641	133.222	24.9647	13.6379	17.557	75.5939	76.9782	22.5381	6.95425
1770569_at	YKR057W	4789.28	1607.09	2387.87	3507.13	4199.6	4880.86	1728.05	1815.04	3076.05	3655.84
1770571_at	YNR043W	517.694	277.651	231.234	497.604	739.793	532.591	353.342	251.688	353.244	754.259
1770572_at	YMR237W	371.664	541.84	455.257	430.706	481.983	461.058	523.805	528.207	431.688	517.964
1770575_at	YDR400W	304.541	166.812	182.83	193.714	193.667	315.394	165.707	149.355	161.857	175.869
1770576_at	YPL036W	331.437	122.024	107.299	159.57	197.019	326.395	97.7462	110.298	115.848	175.326
1770577_at	YGR085C	4538.01	1439.46	2066.58	3711.95	4184.26	4298.29	1539.11	1662.18	3592.9	3285.12
1770578_at	YFR050C	1253.38	2074	2059.29	1345.25	1084.28	1021.44	2330.01	2052.27	1511.95	1212.68
1770580_at	YCR010C	19.2964	10244.9	9626.5	6797.14	1654.61	10.2712	8527.35	9102.61	7854.59	1608.3
1770583_at	YDR353W	1012.39	669.489	572.323	697.521	1527.3	1046.57	895.482	624.08	578.887	1541.4
1770584_at	YOR125C	95.682	279.247	284.487	202.391	199.066	71.7102	235.187	227.851	202.367	153.705
1770587_at	YLR307C-A	1322.93	6364.79	6977.32	8101.16	3625.88	436.359	4272.46	6714.23	9183.26	7226.76
1770589_at	YOR252W	236.777	157.902	244.63	288.286	407.583	277.451	211.38	176.762	315.95	275.341
1770590_at	YGL108C	304.247	238.721	230.378	313.382	282.13	232.584	232.722	206.732	290.449	234.342
1770592_at	YJL089W	140.228	2989.4	2666.96	2522.28	653.83	94.5606	1529.3	2077.87	2237.51	764.113
1770593_at	YMR265C	301.618	208.918	169.525	201.183	235.582	325.766	290.101	213.598	201.806	209.425
1770594_at	YDR404C	584.918	704.285	725.056	614.632	512.374	548.63	705.259	622.517	597.743	460.373
1770597_at	YKL027W	242.424	141.273	138.503	137.794	186.81	333.075	94.9402	100.758	103.387	131.526
1770599_at	YKL074C	272.729	202.055	188.972	207.99	204.054	279.937	193.207	176.208	220.08	255.892
1770603_at	YPL189W	60.2705	58.5237	57.9261	42.3295	24.2191	64.1047	54.3888	54.8783	40.7672	28.5105
1770604_at	YBR112C	324.038	301.584	337.677	316.686	390.772	394.087	408.139	433.493	340.453	260.016
1770607_at	YLR336C	668.807	326.692	375.525	601.116	510.802	758.255	288.178	373.162	554.667	504.861
1770610_at	YBR022W	271.044	190.476	189.926	186.275	295.758	250.162	171.327	189.902	217.294	322.108
1770611_at	YBR251W	152.315	266.838	230.112	270.875	269.282	151.489	325.484	281.795	237.48	265.467
1770612_at	YGR148C	2239.73	827.315	1374.5	1973.13	2785.75	2715.49	1210.12	1152.76	2051.84	2221.72
1770615_at	YBR291C	596.542	124.451	145.242	130.13	489.622	425.959	92.0521	80.5441	88.9927	240.848
1770622_at	YAR014C	390.258	200.498	210.972	323.305	375.407	511.273	266.24	218.906	349.982	399.387
1770623_at	YPL134C	227.593	1722.73	1993.5	1716.69	2047.56	159.794	1368.93	1577.28	1500.13	1829.99
1770624_at	YGR078C	342.259	164.459	145.147	341.019	458.437	346.147	135.335	119.221	337.842	393.929
1770625_x_at	YNR072W	5.48243	5.087	4.31026	3.7307	4.87371	3.27138	3.88175	5.10078	4.24079	3.58784
1770626_at	YGR092W	248.597	165.968	202.694	135.083	208.099	182.508	135.739	154.439	130.622	158.399
1770628_at	YLR018C	246.848	300.811	333.3	306.803	272.036	239.403	304.211	318.198	306.148	274.549
1770632_at	YAL044C	2633.12	2063.32	1969.75	2942.21	4422	3224.09	2667.32	2373.04	3019.59	4594.32
1770634_at	YJR074W	1082.04	486.216	388.856	495.271	713.043	894.355	431.735	305.658	340.643	543.661
1770635_at	YCR017C	494.64	753.974	670.123	746.63	589.743	645.911	677.033	800.972	729.975	641.036
1770636_at	YGL240W	11.2092	14.3906	9.10756	12.0142	11.5772	12.7226	14.9478	13.8445	18.5479	14.2033
1770637_at	YKR044W	330.128	50.409	61.3059	105.615	176.449	326.008	59.6862	57.2293	100.102	116.611
1770639_at	YFR045W	129.079	259.592	226.29	192.595	204.547	102.685	301.432	250.174	216.581	176.092
1770640_at	YCR014C	61.1197	62.0615	53.9545	53.7493	53.0495	74.8295	41.4351	74.8458	64.2627	56.3375
1770645_at	YPR175W	196.409	150.15	117.136	120.715	185.604	166.268	157.924	129.903	110.663	161.606
1770650_at	YDR540C	120.953	66.6983	71.1152	76.4366	22.0762	114.54	91.0242	92.1772	74.3437	36.3831
1770651_at	YBR296C-A	4.24741	8.45566	4.96954	7.39792	5.25795	4.26126	8.58203	5.39341	7.01267	6.81812
1770653_at	YGR214W	2380.24	546.527	1151.18	2112.77	1874.1	2395.26	729.654	769.31	2196.6	2303.05
1770656_at	YBR053C	333.401	1104.29	899.063	558.502	579.276	201.204	1200.34	914.002	602.066	555.889
1770659_at	YPL017C	64.6534	111.888	91.223	49.5081	26.154	85.2825	114.551	110.312	60.2759	33.041
1770660_at	YDR397C	610.55	867.294	940.123	928.981	1110	654.919	913.997	942.879	999.693	1018.6
1770662_at	YJR014W	946.627	494.852	604.283	718.401	720.08	1193.27	563.493	529.455	683.508	665.69
1770666_at	YHR040W	352.824	149.008	196.448	268.188	296.873	360.877	145.092	132.416	259.888	199.618
1770668_at	YJR079W	7.83494	10.3828	14.766	13.0183	14.6251	5.01209	14.5888	17.5759	21.1427	18.5848
1770671_at	YJL043W	13.2188	9.96551	13.069	17.722	5.95438	8.24173	8.72234	8.94365	14.7317	9.82781
1770672_at	YER123W	485.892	321.64	297.033	353.821	281.771	594.534	339.497	362.58	325.043	277.967
1770674_at	YDL044C	202.633	211.791	211.796	197.222	232.425	234.864	233.352	212.588	205.966	238.439
1770677_at	YCR063W	221.594	80.416	98.0987	137.437	202.117	295.955	76.6848	75.7186	112.918	112.881
1770680_at	YGL169W	319.08	101.591	111.703	233.404	195.095	299.205	87.4009	76.3782	175.476	191.181
1770682_at	YDR345C	4498.94	443.816	398.763	195.409	127.412	4827.7	607.53	399.144	306.913	126.995
1770683_at	YDR489W	101.125	90.3155	92.8187	111.443	117.54	140.431	77.2701	74.476	87.6134	105.768
1770684_at	YLR026C	78.7215	93.1153	88.7554	109.763	147.405	85.9919	148.364	109.916	124.296	127.438
1770685_at	YGR198W	542.411	403.475	380.553	262.649	285.415	348.464	230.842	212.307	152.819	151.798
1770686_at	YIL042C	517.49	577.896	548.817	446.678	454.544	393.078	619.921	563.594	528.932	472.918
1770687_at	YLR364W	160.481	87.6152	117.363	328.835	1193.27	147.732	80.7276	70.54	127.212	714.988
1770690_at	YDL033C	113.272	196.141	190.036	183.876	254.706	123.852	214.651	194.836	159.437	165.24
1770692_at	YML123C	7009.78	3590.12	3070.72	5431.82	5932.48	7183.39	3134.47	1825.55	2920.49	4853.43
1770695_at	YCR083W	1538.33	1562.77	1392.42	1468.69	1282.88	1223.18	1199.64	1368.67	1396.49	1327.29
1770696_at	YHR011W	93.8663	140.268	140.258	125.061	176.374	89.3233	147.357	151.782	122.562	134.185
1770697_at	YOR090C	193.672	315.83	253.723	260.499	205.543	196.108	281.975	287.232	235.472	236.537
1770699_at	YDR192C	134.199	183.787	191.817	177.983	188.224	137.694	193.002	151.169	173.651	142.884
1770700_at	YPL258C	291.29	220.528	261.314	182.107	150.239	259.935	170.534	169.597	104.58	107.726
1770701_at	YJL140W	1085.09	1341.25	1351.47	1094.59	887.184	1041.95	1243.76	1321.72	1028.66	838.713
1770705_at	YDR416W	178.858	101.962	97.5163	108.409	131.828	193.625	97.1635	103.074	104.58	91.6948
1770706_at	YAL042W	889.343	879.232	857.633	815.135	1002.95	704.625	664.664	715.981	697.996	727.097
1770707_at	YGR205W	97.0448	757.437	652.526	225.057	182.09	62.011	660.552	742.151	245.739	164.508
1770708_at	YPL178W	616.299	626.352	687.537	503.137	545.491	461.56	586.455	645.601	542.974	505.049
1770709_at	YER007C-A	956.781	724.632	815.698	1048.71	1347.54	763.7	590.476	627.253	809.804	1009.5
1770710_at	YLL033W	154.087	62.9276	74.4058	105	95.9724	175.642	76.8992	60.6353	77.375	69.3652
1770713_at	YKL190W	1045.38	889.909	915.763	931.222	1065.82	683.597	829.472	763.404	857.572	916.97
1770716_at	YBR197C	408.48	143.35	155.437	233.27	208.341	383.044	143.598	134.382	174.374	166.141
1770717_at	YMR044W	178.317	193.341	223.555	160.59	145.161	155.99	207.579	194.95	191.964	171.54
1770718_at	YOR076C	379.186	451.523	379.723	291.281	285.603	381.983	311.847	428.937	277.028	283.564
1770720_at	YLR020C	268.702	141.885	135.142	189.749	157.381	395.633	167.973	171.416	225.619	239.626
1770721_at	YPR062W	1573.49	1492.42	1661.05	1817.43	1844.61	1363.43	1683.05	1408.69	1584.84	1414.92
1770725_at	YEL061C	88.376	185.143	183.033	147.057	191.474	118.047	189.36	247.881	176.258	167.386
1770727_at	YLR260W	180.391	165.308	165.353	166.194	215.388	162.749	161.864	146.898	157.7	133.189
1770730_at	YOR209C	899.558	429.66	447.256	651.016	949.953	1230.86	533.322	484.509	1044.36	1330.61
1770736_at	YLR396C	397.716	253.654	228.488	284.836	302.849	412.111	259.115	258.727	239.547	238.919
1770737_at	YMR294W	186.257	117.729	125.295	142.573	131.937	168.687	106.408	124.175	128.598	98.8026
1770739_at	YLR166C	206.698	218.421	188.257	200.841	144.179	263.222	178.166	230.865	216.517	214.822
1770740_at	YIL044C	898.926	401.685	374.291	496.873	438.108	783.758	494.552	440.809	479.307	491.1
1770742_at	YOR003W	268.663	684.794	721.484	305.058	275.315	174.966	404.985	615.134	316.224	227.766
1770743_at	YNL233W	187.355	300.466	253.169	289.979	483.22	259.125	386.526	386.935	318.964	377.856
1770744_at	YKL035W	579.24	2512.35	2146.53	1007.96	1221.01	563.08	4148.41	3506.01	1496.1	1425.41
1770746_at	YGL057C	203.289	255.3	240.464	232.622	264.845	193.586	232.113	223.2	209.007	254.155
1770747_at	YOL061W	689.276	315.076	294.243	487.479	637.5	743.856	338.651	283.222	484.7	577.389
1770748_at	YKL053C-A	307.544	521.346	424.032	543.714	573.545	206.548	643.028	468.53	505.853	589.993
1770749_at	YER124C	429.406	290.091	279.98	128.46	350.519	244.764	183.01	140.611	174.81	295.294
1770750_at	YBL068W	1717.87	777.493	910.447	1318.02	1057.75	1401.9	937.469	732.588	1307.57	1060.19
1770751_at	YPL272C	216.796	298.113	321.647	354.387	400.1	192.845	239.32	190.788	133.544	261.575
1770753_at	YDR099W	1443.2	3155.76	2900.86	2199.78	1718.07	1529.48	3552.61	3441.67	2451.47	2041.87
1770754_at	YMR318C	739.243	433.691	421.504	426.962	1201.72	665.49	443.982	346.187	256.827	739.792
1770758_at	YGL153W	776.378	1336.38	1332.17	793.972	495.472	638.945	919.492	1151.05	773.667	409.118
1770759_at	YKR088C	574.89	559.273	564.114	346.117	477.916	428.561	584.83	538.206	353.98	517.07
1770760_at	YGR168C	197.958	163.11	170.095	132.686	129.581	168.882	120.313	140.089	80.6866	70.5795
1770764_at	YDL199C	445.053	809.678	708.031	270.432	123.499	475.544	914.494	787.476	385.292	154.765
1770765_at	YKL045W	170.284	357.319	350.13	155.994	445.474	154.319	320.268	367.83	178.469	473.432
1770766_at	YIL009C-A	1019.94	323.412	330.885	253.003	200.626	936.151	355.008	313.365	259.766	153.909
1770767_at	YFL030W	1026.1	2336.59	1998.95	3500.56	3180.79	867.137	2021.56	1851.58	2920.97	3416.83
1770768_at	YER139C	98.409	71.1629	63.3833	83.7146	90.4464	104.858	94.7224	90.2224	96.7488	102.908
1770773_at	YKL015W	492.224	409.615	343.773	306.097	240.671	615.505	429.623	482.722	289.522	258.495
1770776_at	YER019C-A	1223.04	1543.11	1555.58	1273.88	1755.02	1117.58	1385.07	1321.93	1103.24	1515.24
1770777_at	YPR187W	1091.58	580.514	712.665	883.633	1202.35	930.786	563.397	588.09	783.722	905.051
1770778_at	YCL039W	282.099	738.587	687.021	416.54	408.142	297.059	821.577	857.35	533.184	370.651
1770780_at	YCL037C	1137.47	182.819	183.111	565.798	682.321	1671.1	175.351	202.758	439.889	550.002
1770783_at	YLR139C	73.268	127.044	111.027	112.965	165.079	117.191	161.081	168.46	124.653	98.5081
1770785_at	YPR193C	184.405	202.904	155.667	106.937	96.0207	128.245	158.972	158.503	102.787	112.03
1770788_at	YOR319W	330.037	165.047	155.873	290.788	270.015	374.134	192.21	184.402	288.935	269.333
1770790_at	YHR149C	82.3215	58.8199	53.6417	78.531	241.527	101.601	68.4126	52.1993	60.1069	160.437
1770791_at	YNL263C	389.14	581.826	622.414	588.205	525.711	386.188	675.23	585.698	601.397	561.975
1770792_at	YLR237W	362.797	321.451	321.138	263.825	663.607	504.703	350.587	332.626	250.303	512.641
1770793_at	YLR454W	1095.17	1745.89	1585.01	1399.87	1114.52	1055.99	1719.04	1845.94	1507.65	1187.03
1770795_at	YKL162C	101.74	356.454	283.111	175.02	147.048	124.468	457.72	430.492	221.059	149.894
1770797_at	YDR100W	519.607	1361.6	1251.32	883.965	600.826	412.591	1229.71	1120.87	798.653	515.097
1770799_at	YDR322C-A	1145.5	2473.53	2434.23	3028.96	3250.01	1116.44	2370.33	2291.84	2577.68	2518.01
1770802_at	YGL094C	330.151	627.729	582.288	495.917	476.858	435.729	568.958	622.544	532.646	455.583
1770806_at	YPL245W	215.367	98.0679	110.388	82.3652	187.498	166.485	58.7697	58.6866	42.7721	95.2891
1770808_at	YHR036W	93.2248	109.719	114.29	90.5769	85.5337	105.095	108.822	90.8911	62.6463	61.0159
1770809_at	YPR174C	275.696	223.669	255.987	261.458	403.418	360.178	294.182	258.625	251.424	255.059
1770812_at	YJL056C	541.071	163.877	169.372	158.942	52.7409	612.397	203.614	189.788	168.224	120.424
1770816_at	YML065W	158.148	203.274	187.935	237.126	262.96	231.966	245.153	284.445	277.355	279.619
1770817_at	YMR282C	124.437	156.278	146.062	198.732	346.718	140.611	151.829	139.924	171.539	248.288
1770818_at	YAL017W	625.519	1497.36	1257.5	798.837	650.103	623.116	1452.03	1486.75	963.725	631.505
1770820_at	YOL097C	726.1	209.004	241.769	448.33	330.065	641.956	228.074	231.904	404.472	377.392
1770821_at	YKR087C	289.07	373.756	368.487	399.628	429.851	324.151	454.106	450.935	465.294	417.397
1770824_at	YOR341W	1354.89	392.566	494.923	1122.72	1509.55	1610.57	307.667	302.658	726.34	971.645
1770825_at	YJL083W	59.3792	116.7	107.027	70.6485	93.2224	49.8671	86.557	87.9498	77.619	71.8541
1770828_at	YKL002W	508.989	922.017	910.509	798.317	614.258	414.583	916.245	919.021	807.644	551.648
1770829_at	YCR075W-A	121.307	270.264	277.938	212.518	302.79	99.7581	240.817	239.451	200.336	264.895
1770832_at	YDR364C	313.016	239.225	218.089	217.829	190.605	352.9	267.694	257.419	260.696	212.829
1770834_at	YKL089W	858.61	356.204	333.276	249.115	323.703	550.314	241.24	256.47	225.583	231.314
1770835_at	YJR083C	102.937	138.34	135.866	116.294	92.9249	114.817	146.995	142.851	126.561	116.66
1770836_at	YLR433C	225.365	188.7	195.426	220.758	157.398	158.477	182.024	188.849	209.342	165.84
1770837_at	YGR266W	449.894	990.287	888.541	561.672	447.211	333.638	828.128	962.653	506.523	414.504
1770839_at	YOR174W	287.773	165.051	200.539	182.845	237.3	262.119	193.454	179.203	218.208	261.228
1770841_at	YHR129C	127.787	124.678	109.603	109.052	117.146	125.58	90.0684	111.775	103.511	115.191
1770843_at	YOL015W	36.2219	25.3576	25.1504	15.8131	15.96	33.1632	31.3926	32.2794	18.4131	26.1196
1770848_at	YKL191W	820.951	318.893	339.997	698.578	773.962	823.898	272.529	277.755	537.021	600.384
1770850_at	YHR214C-D	29.595	18.352	15.3323	13.5106	25.3437	21.309	12.2793	9.72475	7.16855	9.49727
1770851_at	YKR101W	588.76	320.958	337.387	354.2	293.58	664.22	245.63	299.484	305.19	222.678
1770852_at	YER093C	234.08	302.416	284.976	376.573	273.714	283.114	296.651	330.812	375.384	253.437
1770854_at	YAL001C	470.658	571.406	541.957	468.917	420.553	465.721	644.143	652.821	502.463	373.936
1770855_at	YMR156C	125.494	198.989	176.722	84.4723	133.716	126.854	228.068	218.335	124.021	131.554
1770856_at	YDR090C	465.515	385.974	415.378	437.64	350.994	500.586	518.534	499.861	589.74	430.92
1770858_at	YFR033C	1298.97	2884.65	2747.74	3524.95	3559.23	1154.28	3332.78	2791.92	3135.29	3086.43
1770859_at	YGR287C	30.96	18.4335	14.5408	7.49125	13.8593	29.8336	16.8729	23.8028	11.1474	12.1185
1770861_at	YJL109C	1169.99	222.751	317.228	935.797	1356.88	1364.31	183.839	181.309	509.23	718.044
1770862_at	YPL204W	665.705	511.794	543.95	486.802	597.633	1014.04	618.434	525.203	555.68	650.887
1770863_at	YDR137W	318.457	302.828	332.489	344.44	334.906	335.304	243.074	321.083	364.981	308.182
1770864_at	YPL153C	38.6638	118.338	106.438	60.4724	144.776	44.7045	158.755	147.789	70.4746	85.6644
1770865_at	YER149C	275.552	185.078	230.329	238.55	305.224	254.584	159.844	142.717	212.165	232.553
1770867_at	YDL237W	685.204	438.899	440.002	580.813	596.431	648.028	448.502	440.472	583.972	515.223
1770868_at	YLR275W	488.267	384.895	399.382	386.231	229.186	518.745	461.942	577.22	457.027	246.386
1770871_at	YBR135W	222.364	318.454	423.491	294.614	268.128	216.617	318.967	376.554	361.115	365.115
1770876_at	YDL148C	533.168	105.288	150.884	384.425	479.503	624.242	83.4653	83.546	289.16	296.187
1770878_at	YOR144C	116.615	103.284	105.139	147.544	232.373	154.464	116.519	116.577	130.419	164.508
1770879_at	YDR381C-A	446.374	694.078	620.047	572.794	650.021	400.956	693.488	596.238	568.987	549.823
1770882_at	YMR142C	3566.51	1290.95	1954.85	3037.59	3639.71	3476.2	1667.76	1707.57	2715.25	3080.2
1770883_at	YOR228C	456.124	859.958	757.562	470.26	353.844	333.169	1002.91	864.288	475.614	325.397
1770884_s_at	YDL229W	5314.16	1707.33	2080.17	4000.69	6004.47	6030.47	1887.29	1701.69	3734.23	4719.63
1770885_at	YDR387C	259.189	324.33	311.629	300.521	230.948	320.187	306.843	272.827	276.824	263.168
1770886_at	YLR030W	17.432	9.02284	6.88223	5.8247	4.69947	16.8894	6.87814	11.1057	6.25378	3.32189
1770887_at	YKL187C	31.4367	3165.29	2328.1	572.216	245.719	11.7476	1093.3	3762.36	879.992	360.817
1770888_at	YKL039W	617.007	850.114	733.567	683.717	711.275	791.917	1044.73	877.445	740.296	642.264
1770889_at	YLL040C	880.796	1241.5	1054.22	824.728	907.771	775.978	1498.53	1291.92	886.252	752.424
1770890_at	YML008C	1129.23	1077.87	1162.57	627.919	1124.84	988.281	634.455	886.033	486.01	1081.42
1770891_at	YLR165C	168.688	365.593	402.646	231.102	149.445	137.964	332.642	380.127	219.211	163.258
1770892_at	YBR138C	39.7612	173.073	156.928	44.0902	96.3611	20.8077	144.485	187.584	67.9725	96.018
1770896_at	YPL115C	659.726	599.562	499.805	447.6	451.144	840.556	545.483	500.248	475.919	424.857
1770897_x_at	YFL020C	166.483	170.537	156.757	88.9988	90.6481	140.954	124.85	116.695	65.7224	56.7173
1770898_at	YAL010C	152.08	150.297	110.062	143.522	166.674	172.765	147.272	167.3	194.106	188.18
1770899_at	YNL167C	342.887	364.99	313.977	299.752	217.256	418.471	394.73	405.663	362.033	306.577
1770900_at	YCR091W	79.421	282.982	212.828	120.916	83.2759	74.6941	376.997	380.179	186.794	82.456
1770902_at	YKL037W	5.40444	6.27692	4.15032	5.21863	5.86218	4.81145	4.82375	5.10003	5.03008	4.36966
1770908_at	YML015C	385.795	268.31	281.236	321.292	273.365	361.096	219.043	227.403	329.38	256.051
1770911_at	YIR011C	514.364	581.025	582.242	457.745	453.311	554.126	624.917	622.109	519.599	493.474
1770913_at	YGR240C-A	17.4441	11.4205	10.0767	16.0466	11.0917	20.7457	14.8785	14.5785	10.6868	7.5988
1770916_at	YBL050W	959.219	1243.03	1169.09	948.847	1031.98	804.495	1325.66	1238.18	971.047	893.273
1770917_at	YHL030W	251.416	772.746	631.045	267.348	218.281	276.39	919.747	914.403	330.867	200.899
1770920_at	YPL189C-A	321.604	389.252	443.2	533.836	458.248	405.254	373.885	443.625	546.354	390.904
1770922_at	YMR298W	1051.35	800.249	898.162	796.991	613.055	1004.85	940.77	853.855	812.895	539.537
1770923_at	YOL055C	404.399	198.743	216.192	215.067	258.928	301.83	153.83	156.722	195.937	218.197
1770924_at	YMR132C	156.159	36.7647	48.6509	73.5451	53.2233	156.891	38.1144	34.746	68.3295	62.2281
1770925_at	YHR049W	641.365	81.047	80.0728	184.097	914.186	816.824	119.959	64.5287	135.317	526.098
1770927_at	YJL030W	355.054	336.863	340.766	301.811	319.874	325.466	370.89	377.955	334.614	334.435
1770928_at	YDR325W	337.23	144.507	145.251	153.716	258.044	619.97	162.629	190.429	233.914	235.975
1770933_at	YMR275C	519.705	399.66	371.096	348.529	459.031	557.304	441.008	371.028	302.269	331.697
1770935_at	YJL207C	596.822	454.293	471.398	503.58	631.775	683.508	527.56	548.851	480.294	466.744
1770936_at	YDR363W-A	814.975	1110.81	1110.58	940.375	1115.67	814.865	1056.56	1215.59	888.751	830.224
1770938_at	YDR038C	213.652	214.87	200.183	226.168	269.258	235.076	190.14	240.545	264.272	267.962
1770941_at	YKL048C	253.614	200.583	172.127	203.389	308.657	236.875	168.98	170.152	216.187	226.037
1770942_at	YPL045W	123.13	95.1171	88.9443	98.1147	38.1304	153.426	99.6357	97.8798	109.83	105.901
1770943_at	YMR239C	538.262	89.4576	120.486	286.537	299.883	586.373	85.4416	95.6465	270.118	199.544
1770945_at	YLR363C	233.332	141.58	139.844	123.811	86.0338	266.069	139.585	135.357	119.911	95.1872
1770947_at	YPR006C	141.17	1953.03	1788.84	1539.85	1036.6	114.856	736.395	2178.75	1831.92	1026.16
1770948_at	YLR075W	6630.53	3299.05	4461.13	6315.7	6530.33	6912.15	3443.8	3830.34	6300.15	6394.46
1770949_at	YMR043W	465.032	421.04	452.761	367.196	430.159	532.989	681.937	580.29	473.352	474.108
1770952_at	YNL008C	602.421	593.868	698.456	602.003	427.919	610.621	555.611	587.822	508.299	431.532
1770954_at	YLR363W-A	221.194	76.4798	84.1866	230.119	321.901	279.937	80.7444	70.4261	171.008	200.887
1770957_at	YOR378W	19.8774	10.441	16.825	8.83533	10.9592	12.2312	9.57248	14.3457	7.91733	10.5055
1770958_at	YBR273C	332.02	458.395	437.753	309.965	341.866	397.416	634.219	513.653	483.785	407.207
1770962_at	YAL038W	9095.17	2636.9	2915.99	1398.84	4538.22	8971.25	3780.24	2392.82	2427.16	5322.05
1770963_at	YHR070W	260.005	62.4277	53.9367	151.986	163.725	257.14	54.7405	42.107	109.649	115.027
1770964_at	YPR068C	103.095	70.1138	76.1393	94.5292	113.874	105.422	59.9167	61.2326	87.5205	74.0214
1770966_at	YJR120W	4.91335	4.59504	4.04682	4.0287	4.46411	4.3124	4.31679	4.77956	5.14537	3.72039
1770967_at	YIL096C	215.714	46.2046	66.9748	174.687	191.422	233.267	48.5548	39.8159	148.302	199.544
1770968_at	YLR038C	1380.22	3935.47	4067.69	4412.96	3497.61	1587.4	4028.27	3787.31	4103.24	4011.4
1770971_at	YDR064W	4563.36	1517.4	2352.89	4248.85	5348.56	4824.75	1653.45	1907.21	4234.08	4413.23
1770974_at	YNR004W	63.5861	42.3872	38.6933	37.9133	25.946	84.9724	43.9091	46.2224	32.8792	22.2006
1770979_at	YIL134W	203.663	79.5779	90.3559	127.219	270.798	182.546	60.6859	53.3295	98.1116	170.807
1770981_at	YIL121W	3145.52	384.478	374.97	228.355	445.668	3211.65	726.409	412.398	387.58	413.998
1770987_at	YLR268W	250.914	182.075	203.159	157.006	210.222	245.151	184.382	148.588	160.687	161.901
1770988_at	YMR161W	287.649	241.281	327.573	266.887	299.408	303.675	369.935	369.089	309.76	281.621
1770990_at	YER064C	175.584	50.4324	49.1397	150.216	557.559	178.202	111.113	54.1158	128.168	930.651
1770995_at	YBR077C	492.801	433.008	436.943	462.472	398.747	391.609	380.63	372.235	387.58	352.615
1770996_at	YCR054C	221.931	215.421	206.47	201.396	149.374	269.844	221.354	259.266	227.026	187.484
1770998_at	YNR066C	53.3349	15.8161	16.9946	20.224	19.1966	49.0267	18.8428	13.461	20.4351	19.7112
1771000_at	YIL006W	69.9562	163.779	153.719	116.908	169.899	53.6098	188.572	160.696	138.386	159.151
1771002_at	YLR007W	376.183	268.187	255.401	216.833	368.571	307.286	187.25	214.436	186.233	253.369
1771004_at	YDR175C	338.566	375.088	355.444	398.347	519.98	366.379	578.187	457.536	425.615	558.075
1771005_at	YMR025W	97.3515	94.9779	83.8968	91.8621	114.266	77.7423	78.8118	91.8344	99.6647	94.5438
1771006_at	YDR375C	325.975	255.659	255.697	306.619	377.489	299.487	284.79	214.788	260.753	363.615
1771007_at	YER176W	1427.2	293.356	289.219	406.616	350.232	1094.56	234.222	250.867	305.334	248.909
1771009_at	YHR113W	309.651	1440.04	1192.3	802.8	902.549	273.171	1373.21	1400.15	819.489	762.494
1771012_at	YDL060W	636.294	150.649	193.565	496.39	773.242	629.926	127.115	128.069	342.008	393.556
1771013_at	YLR271W	118.232	188.386	144.476	123.028	304.304	113.77	200.78	212.769	200.352	360.969
1771015_at	YPR179C	126.283	129.944	124.41	132.44	119.868	154.003	139.748	160.187	148.667	114.616
1771019_at	YOR137C	447.317	275.87	212.506	114.152	183.478	470.121	292.876	257.185	148.45	280.722
1771020_at	YJL063C	177.365	334.66	294.441	398.839	548.903	149.499	397.457	309.379	301.471	477.986
1771022_at	YBR056W	584.878	1357.26	1209.45	678.075	525.966	493.259	1643.85	1516.03	989.141	796.949
1771023_at	YDR191W	139.687	92.8851	114.349	119.003	177.856	133.194	91.8784	91.9366	106.622	118.013
1771027_at	YPR163C	969.373	500.588	563.28	830.347	1357.9	1226.55	549.759	525.185	715.61	742.4
1771031_at	YGL178W	782.014	519.12	484.117	714.148	910.776	996.559	587.219	560.011	719.383	896.258
1771040_at	YLR189C	544.794	718.631	665.987	625.834	424.191	489.354	699.672	801.351	731.206	485.683
1771041_at	YOR152C	176.78	1006.72	901.364	405.287	278.256	184.116	990.317	917.683	492.262	219.92
1771042_at	YML021C	157.686	128.758	141.701	137.794	194.745	126.477	165.06	119.65	144.961	208.481
1771045_at	YFL050C	107.618	68.5081	70.0667	61.8876	51.4123	103.486	87.9763	92.7157	54.729	29.2645
1771046_at	YNL295W	296.164	356.075	297.972	294.219	297.917	369.867	482.026	422.42	395.359	367.552
1771051_at	YDR234W	2105.27	209.579	238.321	800.331	1581.09	1889.17	203.227	183.134	580.461	1141.91
1771052_at	YDL222C	60.392	2004.07	1052.95	366.343	177.739	35.6085	1620.84	2021.91	841.505	269.8
1771055_at	YNL301C	158.511	132.329	184.508	427.398	606.942	231.469	167.365	179.568	448.278	524.523
1771057_at	YMR274C	132.83	92.5438	99.9009	105.242	136.139	124.302	122.525	88.4564	110.366	106.33
1771061_at	YNL073W	255.304	424.245	321.485	320.739	444.585	244.91	432.778	371.001	282.869	399.913
1771064_at	YBR275C	263.446	125.452	126.091	197.913	255.152	352.024	125.869	128.268	143.714	212.77
1771065_at	YER093C-A	105.127	305.676	304.191	252.706	231.511	73.8399	266.798	235.943	219.122	221.5
1771067_at	YKL112W	273.433	455.195	379.865	356.659	367.293	307.582	492.958	547.436	391.404	379.541
1771068_at	YMR137C	163.914	294.954	289.88	255.249	215.341	161.436	214.158	277.01	249.518	177.136
1771069_at	YLR063W	293.759	17.1534	25.7087	161.355	95.215	438.426	29.1023	28.5117	164.012	148.284
1771070_at	YIR007W	162.422	222.426	186.114	106.937	139.487	146.353	260.525	224.052	133.511	130.018
1771072_at	YMR159C	12.7897	15.1107	11.3388	10.674	8.08327	7.12139	11.1763	13.398	8.2483	6.50599
1771073_at	YIR030C	320.77	58.0605	58.8321	84.2769	171.694	269.215	53.9366	56.8652	89.7222	105.993
1771075_at	YKR085C	211.406	356.394	367.541	441.187	638.073	183.768	367.749	284.865	303.425	475.365
1771076_at	YGL068W	168.423	490.687	363.811	574.305	868.345	167.069	593.651	477.258	490.683	877.873
1771078_at	YCL026C-A	173.302	67.2898	96.3072	115.866	21.4069	46.7588	32.1569	88.1603	115.744	19.7215
1771079_at	YOL068C	1115.27	1131.25	987.75	924.628	780.649	1255.1	1234.46	1118.97	936.626	747.276
1771081_at	YER170W	86.4589	416.015	486.03	374.107	217.184	67.4106	302.02	334.319	216.066	253.9
1771083_at	YGL259W	8.16334	7.10134	4.34218	6.81547	7.32194	11.7999	9.24968	5.80182	9.67143	8.43469
1771084_at	YIL150C	83.2377	40.9494	37.265	59.6824	84.1383	94.9738	42.2339	46.6921	66.4941	68.256
1771085_at	YOL120C	3100.9	787.314	1323.04	2992.09	4038.06	3461.57	1218.31	1318.52	3070.12	3580.66
1771088_at	YJR099W	351.645	554.508	541.464	328.547	324.161	224.455	303.363	398.867	286.33	288.614
1771090_at	YKL220C	256.23	181.665	134.683	58.3279	45.2688	137.969	92.6903	102.401	35.6816	24.9709
1771091_at	YJR150C	4.09475	4.20971	3.85465	3.77774	5.46598	3.75851	4.22436	4.56161	2.78297	4.52631
1771095_at	YLR071C	656.041	468.945	509.594	555.956	530.291	693.222	502.359	486.21	528.681	406.272
1771100_at	YGL254W	198.083	110.077	104.127	145.58	139.145	188.139	109.201	80.2709	125.99	121.872
1771101_at	YKL168C	199.616	327.454	286.008	196.392	192.805	179.701	408.705	415.426	268.966	186.923
1771103_at	YHR051W	946.915	1727.08	1607.1	2354.74	2510.14	1111.7	2200.86	1857.49	2436.4	2579.72
1771104_at	YIL073C	57.186	45.2761	44.7417	28.0873	22.9785	75.9153	42.2805	46.5266	36.132	19.4265
1771106_at	YBR162C	1018.89	505.924	539.36	539.39	1582.71	1149.67	505.03	502.619	591.255	1837.16
1771108_at	YHR123W	305.611	110.908	123.687	157.375	243.737	324.151	133.557	93.7056	112.008	226.644
1771109_at	YHL028W	28.057	20.2663	18.4987	16.1382	65.8177	15.8042	31.1366	30.4464	28.1688	43.6534
1771112_at	YNL265C	205.537	552.925	513.197	333.89	332.97	183.817	571.312	549.901	404.472	285.399
1771117_at	YGR197C	472.149	490.975	566.099	523.952	256.081	400.332	435.841	444.694	529.658	263.225
1771119_at	YKL022C	866.593	485.466	431.423	585.952	546.597	884.013	443.901	471.401	526.022	468.634
1771120_at	YPR181C	586.847	837.04	733.242	747.28	995.59	797.535	969.084	885.768	791.758	836.902
1771125_at	YDR538W	187.845	117.373	124.844	156.079	156.267	153.251	99.0829	99.0081	121.963	110.965
1771126_at	YDR496C	791.89	210.078	239.281	580.223	687.899	943.922	204.606	245.785	475.432	501.642
1771133_at	YDL031W	629.893	247.972	266.827	538.115	1007.36	487.357	234.782	230.166	383.58	508.482
1771135_at	YDR188W	1395.03	1109.4	1032.99	1104.2	1414.12	1457.31	1437.67	1089.4	1078.82	1176.69
1771137_at	YLR360W	108.338	98.9506	88.7237	75.4965	92.1079	91.8492	97.1522	101.751	86.5777	77.2558
1771138_at	YBR219C	6.2735	13.6873	8.50243	6.40065	3.89636	5.937	21.8452	17.4773	5.02894	4.9352
1771139_at	YIL004C	217.26	198.692	201.86	204.474	269.473	215.466	230.605	234.162	207.999	238.712
1771140_at	YDR337W	170.52	265.316	267.741	272.92	450.472	159.012	394.501	316.89	301.001	419.798
1771141_at	YPR125W	440.7	267.374	264.054	410.16	511.525	643.093	438.105	352.652	472.251	636.455
1771143_at	YML054C	301.933	2205.93	1405.7	381.437	269.895	252.757	937.002	2660.87	684.807	330.602
1771145_at	YIL038C	400.086	425.933	373.791	466.902	460.634	507.648	483.087	500.552	496.119	397.722
1771147_at	YJR134C	187.205	168.294	176.993	184.307	248.607	234.115	200.843	213.275	207.448	222.461
1771148_at	YDR336W	254.315	212.955	236.253	81.7938	130.709	203.081	260.804	259.639	89.1149	103.856
1771150_at	YPL107W	283.586	642.892	832.131	413.887	389.124	278.744	835.846	1096.83	505.293	376.008
1771151_at	YPR081C	175.215	239.892	254.4	239.157	271.118	159.117	215.416	212.987	211.786	208.978
1771153_at	YKL103C	596.382	750.801	750.847	778.312	865.165	466.419	755.619	778.153	907.3	1243.76
1771154_at	YIR023W	239.821	211.159	211.759	262.342	268.313	299.009	231.537	209.346	235.462	206.556
1771157_at	YDR524C-B	8647.05	4806.2	5626.57	6938.65	6705.17	7478.48	5261.48	5083.34	6517.19	7513.26
1771158_at	YLR342W-A	83.2796	29.3446	34.855	29.0494	94.8046	98.656	38.7061	34.801	41.9114	58.1233
1771159_at	YGL111W	419.048	166.561	171.212	385.026	566.027	537.956	171.662	161.578	348.848	421.552
1771160_at	YML049C	203.346	239.237	199.814	189.004	176.193	265.044	277.112	266.053	174.57	177.133
1771162_at	YJL162C	84.2261	44.0191	46.4095	65.9615	63.923	79.4319	46.1695	49.5977	57.5199	42.3323
1771165_x_at	YEL069C	3.45445	4.36399	3.73323	4.08044	5.41301	3.25094	4.40046	3.78601	3.98656	2.72338
1771167_at	YGL091C	420.175	330.515	361.665	282.956	315.462	430.659	394.088	337.337	355.222	296.06
1771169_at	YLR249W	5581.44	1173.82	1473.04	4083.72	6251	6343.41	1442.31	1398.45	3309.37	4852.17
1771170_at	YLR316C	343.824	131.76	163.703	240.846	181.263	320.883	165.696	168.897	270.972	167.627
1771171_at	YHR072W	1589.34	427.008	501.561	704.352	681.906	1501.59	347.156	359.179	496.335	496.266
1771172_at	YLR328W	403.281	236.177	187.472	161.484	144.451	401.24	245.807	208.87	143.477	141.737
1771173_at	YGL070C	291.429	157.826	177.956	218.453	342.008	293.037	193.14	170.865	195.057	220.283
1771176_at	YBR023C	1242.69	494.251	474.348	528.213	752.737	1161.95	484.214	425.306	492.846	654.392
1771177_at	YLR224W	865.691	216.946	215.1	192.082	196.24	961.769	259.715	202.313	218.165	194.192
1771179_at	YEL038W	563.257	364.248	422.578	312.419	380.026	473.423	475.097	350.485	291.596	222.818
1771183_at	YMR202W	1797.71	489.913	547.643	921.263	1681.95	1240.6	468.332	388.426	664.657	1323.53
1771184_at	YDR200C	318.423	370.278	356.074	326.348	396.556	361.795	354.33	420.151	361.263	362.783
1771186_at	YFR016C	381.472	447.926	389.927	469.357	449.052	439.881	504.758	514.026	518.77	507.398
1771187_at	YGR141W	285.423	572.637	475.173	442.368	359.012	301.766	640.521	500.774	465.757	362.373
1771188_at	YNL217W	281.822	237.358	256.646	172.542	312.897	232.416	299.169	210.655	149.236	303.475
1771189_at	YKL121W	29.8911	154.348	144.894	150.151	195.555	19.6848	69.5399	111.711	110.707	129.076
1771190_at	YGR177C	93.9668	23.2969	32.1605	27.6202	66.1154	60.048	20.5782	16.1485	17.2186	28.7565
1771191_at	YCL034W	515.115	1005.11	1021.08	482.942	427.125	309.641	879.914	853.389	490.478	461.962
1771192_at	YAL067W-A	3.89005	2.71653	2.80378	3.32315	3.84904	2.58568	2.16044	2.67381	2.22515	2.36438
1771193_at	YOL020W	786.841	536.94	457.989	705.815	856.95	726.857	748.548	586.902	613.914	744.947
1771195_at	YCR026C	144.1	154.015	150.307	182.197	242.472	159.233	179.33	183.737	230.54	187.795
1771196_at	YBR136W	281.874	446.203	389.222	394.438	360.401	352.751	380.035	424.234	372.579	283.224
1771197_at	YOR155C	559.27	362.936	350.47	215.972	254.446	303.222	387.008	327.616	251.647	224.406
1771199_at	YGL122C	677.682	1067.57	885.482	608.993	717.734	724.016	1369.89	1100.83	645.012	576.096
1771200_at	YOR258W	149.624	114.421	113.344	125.945	160.795	128.258	108.427	123.777	129.767	130.22
1771202_at	YKL034W	683.633	950.533	836.52	631.378	444.127	669.318	910.235	879.217	645.102	444.709
1771204_at	YHR050W-A	12.8145	29.3735	26.4338	18.955	12.7827	15.8042	37.3289	34.6008	20.336	15.534
1771206_at	YKL165C	131.622	219.2	190.342	199.966	436.931	151.316	232.923	195.559	172.098	347.915
1771209_at	YKL122C	699.427	478.774	521.982	530.471	635.79	655.605	501.74	549.901	565.153	587.264
1771211_at	YLR037C	1272.35	757.979	798.286	806.383	1269.73	932.071	489.407	546.271	568.986	1397.65
1771212_at	YLR306W	123.626	166.116	163.805	144.303	136.33	106.214	164.853	169.133	136.689	83.3943
1771214_at	YOR347C	428.181	734.711	471.747	458.844	500.65	311.284	945.591	955.615	823.455	754.556
1771215_at	YOL064C	3163.12	690.493	811.366	1607.89	1484.53	3115.68	647.484	562.707	1188.09	1290.2
1771217_at	YDR452W	636.627	1268.66	1094.76	937.401	797.112	529.83	1153.92	1242.97	917.026	953.758
1771218_at	YDR349C	999.08	574.602	566.08	758.125	651.541	1061.38	686.741	574.845	668.639	571.69
1771219_at	YFR019W	398.239	606.843	534.429	454.225	500.459	429.221	606.282	675.002	501.303	540.701
1771220_at	YKL033W	306.104	118.652	139.972	211.105	194.034	357.033	127.411	114.582	157.555	152.897
1771222_at	YGL096W	493.874	626.823	656.638	376.531	386.229	442.612	561.047	626.856	465.297	409.672
1771227_at	YCL011C	1602.46	1126.91	1118.36	931.672	973.246	1669.67	1059.54	1064.24	991.27	926.659
1771230_at	YDR288W	315.498	291.924	264.804	155.405	163.401	357.592	282.058	324.015	172.778	139.262
1771231_at	YPL180W	354.9	298.294	298.62	303.449	269.258	409.413	331.401	313.197	291.339	300.052
1771233_at	YDL104C	211.794	109.881	99.8182	190.034	170.171	205.843	92.7201	93.9767	202.61	215.015
1771234_at	YGR218W	549.762	655.762	601.132	640.135	539.637	861.893	876.511	894.252	835.072	739.483
1771236_at	YGR036C	58.6342	36.0524	36.0768	44.5145	46.7546	75.7362	53.2188	38.4362	49.8356	68.762
1771240_at	YDR109C	146.43	177.508	146.38	178.009	124.003	179.523	240.334	224.707	177.738	159.349
1771246_at	YBR252W	562.48	231.671	240.244	381.943	729.854	389.606	191.937	162.196	230.36	493.376
1771249_at	YDL008W	255.176	319.259	324.393	282.624	384.041	218.459	285.435	269.472	237.292	322.706
1771252_at	YDL139C	163.99	100.816	127.624	104.578	131.537	119.106	109.171	107.833	110.275	70.5835
1771253_at	YOR022C	150.744	188.167	147.64	145.796	170.362	142.883	203.612	203.969	171.352	134.624
1771258_at	YPL066W	591.816	379.857	375.762	303.899	355.576	550.8	389.239	481.538	354.652	374.174
1771260_at	YPR005C	138.76	271.222	291.937	110.7	159.66	150.193	196.721	249.152	107.164	116.516
1771261_at	YHR155W	254.426	342.857	306.488	281.336	302.671	268.758	315.045	339.312	245.814	225.062
1771262_at	YDL043C	305.963	221.398	227.233	277.186	201.233	379.121	254.939	254.648	283.585	188.632
1771265_at	YKR049C	514.689	1502.07	1368.82	793.572	558.031	296.292	1009.26	1220.82	829.848	554.393
1771266_at	YER036C	1318.01	905.724	1036.29	1129.9	1471.38	1520.48	981.447	780.472	1102.67	1217.16
1771269_at	YLR103C	56.1505	96.0782	105.451	66.6514	222.394	65.7827	102.305	108.694	70.8116	137.969
1771271_at	YKR043C	1897.08	289.591	379.865	615.756	1159.34	1667.87	294.901	266.901	534.514	850.08
1771272_at	YPR182W	492.742	669.245	703.56	625.41	492.156	320.187	433.243	525.9	503.544	441.483
1771274_at	YOR351C	9.44758	13.7737	9.93403	6.23737	7.27182	6.27426	9.72202	9.10556	6.10512	6.54911
1771276_at	YPL057C	361.508	913.7	911.408	698.237	653.59	758.41	1397.45	1352.93	1394.1	1351.32
1771278_at	YOR171C	363.595	510.408	432.089	444.115	348.908	430.387	576.222	598.883	513.24	480.947
1771279_at	YBR143C	1567.23	920.736	1015.99	1343.7	1556.94	1899.76	1104.72	1024.61	1388.1	1542.93
1771282_at	YDR002W	1024.09	1125.56	1246.28	1119.98	1808.52	1204.16	1122.03	1288	1225.59	1374.44
1771286_at	YDR541C	180.14	68.2387	69.332	113.672	114.791	156.383	58.4795	47.0941	85.6073	107.09
1771287_at	YGL012W	928.479	474.471	338.125	592.49	1263.85	1214.1	830.415	463.669	442.972	1385.28
1771288_at	YGR053C	117.787	455.161	415.357	228.054	162.918	73.5942	424.01	473.01	286.446	115.161
1771289_at	YDR531W	2451.23	1592.95	1593.53	1652.21	726.794	2421.24	1183.63	1533.26	1479.19	933.261
1771291_at	YAL037C-A	19.598	4.22755	7.54871	11.1325	12.8082	14.9039	4.35118	4.08294	8.89587	13.5484
1771292_at	YDR224C	3518.84	3031.5	2994.17	2801.55	2341.99	2582.8	2727.25	2354.46	2725.27	2927.04
1771293_at	YER168C	381.997	284.268	295.026	296.699	248.525	435.876	310.866	285.978	281.321	324.862
1771296_at	YLR091W	76.6444	43.655	42.2093	44.8636	43.0667	62.4144	44.415	46.2709	42.6388	35.8186
1771299_at	YDR347W	309.673	507.031	421.121	540.567	835.366	299.237	604.33	490.687	483.03	731.445
1771302_at	YOR246C	509.222	252.41	272.124	345.009	601.681	518.194	229.544	247.76	315.272	420.458
1771304_at	YLR222C	599.246	86.6106	116.371	452.337	668.294	802.158	72.7739	80.7359	359.261	470.514
1771305_at	YGR282C	5437.89	3198.95	2811.97	2439.55	3620.35	5428.41	3810.12	3231.81	2771.69	3669.65
1771310_at	YMR241W	1120.25	1259.21	1608.87	1842.95	2082.26	883.461	2041.69	1655.75	2159.88	2162.54
1771312_at	YLR131C	63.1465	99.1294	92.1197	37.9207	168.476	43.9167	89.5765	93.6866	48.844	124.007
1771313_at	YML075C	341.888	547.998	621.187	332.65	370.454	364.58	370.945	481.377	311.399	345.037
1771315_at	YPL096C-A	941.83	516.22	542.187	761.007	785.472	949.086	474.753	463.553	622.625	620.9
1771317_at	YMR071C	1482.05	1646.57	1524.18	863.855	834.371	838.136	1358.68	1259.47	806.569	622.307
1771319_at	YPR093C	231.601	159.777	128.44	186.686	195.379	222.268	155.148	159.449	254.9	216.139
1771320_at	YER006W	708.53	144.579	182.536	562.801	859.888	840.05	167.117	129.053	473.258	661.021
1771321_at	YCR052W	483.821	198.927	195.397	219.358	259.015	426.05	145.94	186.598	220.77	230.294
1771323_at	YFL020C	169.018	200.214	163.764	87.6683	125.819	112.417	121.783	125.698	68.5332	58.3525
1771324_at	YCL059C	343.115	106.374	154.933	335.645	417.294	404.916	105.435	106.316	277.937	249.615
1771326_at	YOR190W	41.2938	33.2485	29.0992	14.1544	11.6955	25.9369	19.3924	16.8497	15.6614	15.7859
1771328_at	YHR200W	636.635	1550.95	1585.12	893.008	995.647	526.934	1670.27	1369.42	966.759	921.205
1771329_at	YOR257W	265.598	646.706	753.675	553.968	380.78	244.695	598.972	654.199	598.099	352.999
1771330_at	YDR235W	420.482	268.938	275.644	307.623	312.038	473.562	291.772	269.86	295.462	279.463
1771331_at	YGL238W	791.276	738.521	659.614	651	943.537	1078.07	735.685	837.196	704.317	750.059
1771334_at	YGR166W	579.628	148.843	133.51	162.106	163.477	546.508	122.114	103.196	154.643	136.505
1771337_at	YDL046W	920.047	4169.03	4161.58	1777.15	1345.22	629.129	4260.43	4555.65	2256.51	1196.75
1771340_at	YLR267W	63.272	2568.66	2122.95	1392.24	519.507	14.2228	3034.17	2950.96	2063.93	778.191
1771341_at	YOL154W	268.271	147.944	186.151	183.025	136.581	180.758	151.97	133.691	126.937	96.7125
1771344_at	YDR534C	134.862	133.158	128.6	48.0077	85.9136	126.613	91.5154	88.8501	36.4654	31.3689
1771346_at	YDR354W	2761.66	713.456	745.849	1419.18	867.897	2223.67	557.728	626.787	1174.87	1025.3
1771348_at	YLR040C	50.9308	17.5598	13.9657	17.9066	37.114	36.6563	19.5861	12.6124	29.3898	40.9476
1771349_at	YMR037C	413.923	455.92	447.782	327.894	288.953	463.66	507.335	514.207	343.511	269.115
1771353_at	YBR121C	1797.41	1002.14	1101.69	1731.63	2398.07	2068.86	941.957	959.407	1516.44	1871.28
1771355_at	YLR457C	136.519	126.49	136.881	127.495	140.025	123.294	143.835	139.013	127.037	93.142
1771358_at	YHR178W	96.3465	80.5081	87.6191	83.2131	111.338	100.617	74.0624	75.5938	75.5438	76.7224
1771359_at	YHR085W	341.286	102.771	113.188	233.807	207.493	394.619	113.028	103.38	227.637	219.857
1771363_at	YGR213C	48.5308	37.1428	31.8227	22.9561	20.5044	24.6458	43.3851	28.9886	22.7514	30.876
1771364_at	YHR140W	177.835	1086.24	910.701	271.358	104.575	143.4	831.811	1100.96	366.624	116.122
1771367_at	YHR062C	188.417	73.5789	96.2111	118.177	187.644	141.483	58.7477	62.228	114.187	115.351
1771372_at	YOL142W	433.058	257.375	307.497	397.837	452.37	378.502	240.293	250.946	358.897	366.287
1771373_at	YHR139C	253.443	2951.48	3479.09	908.09	257.38	175.198	1156.9	2939.77	1383.11	150.086
1771375_at	YBL049W	314.141	468.765	442.064	552.242	233.532	438.823	465.915	542.588	602.01	412.11
1771376_at	YLR231C	325.746	383.641	373.78	380.539	643.2	295.444	504.547	466.287	407.035	759.889
1771378_at	YOR047C	278.613	103.442	109.019	90.7777	127.294	300.847	125.258	90.2224	84.1455	74.7105
1771382_at	YDR370C	346.076	184.399	178.459	190.177	190.69	352.213	143.19	169.369	133.232	135.027
1771383_at	YPR107C	350.005	302.794	264.849	219.667	193.287	304.128	307.981	276.062	241.492	197.26
1771387_at	YKR003W	303.847	316.58	279.037	173.033	204.154	213.437	291.446	281.075	184.369	192.182
1771388_at	YLR437C	174.044	129.282	143.409	94.39	112.683	174.065	97.3152	99.5784	79.4724	64.0676
1771389_at	YOR353C	375.224	316.188	295.322	266.469	237.906	389.803	306.109	279.273	232.853	196.178
1771390_at	YLR274W	134.521	163.963	164.388	189.804	268.152	207.471	175.325	174.159	189.859	252.04
1771391_at	YDR490C	404.449	799.202	686.974	452.194	322.187	256.076	519.368	571.101	397.857	317.805
1771392_at	YLR214W	118.358	146.604	169.54	93.1598	336.303	107.592	82.8297	92.2372	50.9458	180.659
1771393_at	YFR039C	284.261	239.651	252.256	257.237	216.744	307.514	283.843	275.704	326.123	349.248
1771395_at	YBR151W	630.226	923.981	934.163	667.772	507.277	676.921	1109.65	940.153	799.846	649.877
1771396_at	YOL077C	1251.47	222.512	309.556	1106.73	1473.18	1279.79	197.464	178.153	808.231	1133.34
1771397_at	YDR458C	261.132	256.122	231.745	231.628	242.531	316.766	258.314	310.044	275.076	215.975
1771399_at	YPL019C	1802.65	749.508	576.187	725.78	1119.47	1504.44	664.516	505.678	369.477	766.169
1771401_at	YPR140W	290.913	721.585	601.547	457.187	470.134	325.954	978.799	869.148	612.472	425.06
1771402_at	YDR502C	1800.17	268.266	393.78	726.162	1983.9	2105.12	421.578	239.34	371.474	1577.08
1771403_at	YKR104W	63.2674	77.7899	73.9809	41.27	40.4231	89.8544	61.4287	75.4562	35.4166	20.7916
1771404_at	YDL025C	1432.77	1468.67	1286.39	1116.63	916.729	1472.71	1497.03	1860.39	1404.64	1256.87
1771405_at	YHR063C	3029.62	567.626	660.325	678.194	1154.54	2676.19	717.031	599.797	743.318	1229.68
1771408_at	YLL015W	709.237	1093.26	969.159	759.885	657.607	842.176	889.85	1097.71	883.391	712.915
1771410_at	YKR098C	398.494	351.394	257.348	137.088	98.8736	294.114	354.57	300.467	153.777	111.272
1771413_at	YOL155W-A	6.35703	11.9303	11.3071	5.14224	5.84483	6.12176	6.82553	9.73198	6.61837	8.55725
1771415_at	YDR061W	191.516	248.083	256.838	276.033	389.369	186.044	310.823	278.305	273.896	352.943
1771416_at	YOR389W	48.4182	30.8591	27.4718	15.6614	24.2618	63.0795	23.0355	24.4354	18.5479	15.2833
1771417_at	YER136W	526.5	1157	1026.58	781.674	600.756	633.473	1406.39	1360.91	886.766	877.625
1771419_at	YPL026C	913.638	372.797	304.041	710.982	1003.9	1253.53	599.661	501.448	1179.35	1779.89
1771422_at	YDL047W	692.592	824.385	848.901	724.488	875.383	715.856	927.192	856.466	796.783	761.687
1771426_at	YNL049C	651.151	268.603	261.529	463.025	519.385	649.09	323.217	308.94	416.726	375.437
1771429_at	YLR208W	996.131	1310.2	1291.54	1063.37	1299.02	830.224	1125.46	1155.49	1052.89	1093.77
1771432_at	YGR149W	260.05	332.258	305.335	182.752	164.248	232.442	394.769	277.915	247.258	217.442
1771433_at	YPL151C	202.803	231.938	202.579	192.505	217.179	221.186	229.06	215.506	189.771	161.485
1771435_at	YDR043C	508.382	572.991	650.482	272.736	767.767	794.331	611.535	721.797	650.12	1030.09
1771438_at	YOR217W	292.294	292.267	279.417	326.9	385.91	325.096	259.797	309.258	303.986	359.51
1771440_at	YGL171W	522.352	80.5744	127.699	384.235	552.38	625.113	89.1251	118.088	359.901	417.845
1771442_at	YLR376C	112.913	144.511	146.11	86.9319	90.1331	91.2931	99.914	129.866	77.2112	56.1207
1771443_at	YML099C	196.938	100.764	102.734	126.387	111.081	217.871	85.2339	108.464	113.165	97.048
1771444_at	YBR079C	1244.29	428.276	443.255	841.646	1400	1700.38	498.42	509.43	806.057	1014.51
1771446_at	YDL076C	344.235	298.626	324.635	236.628	226.569	309.469	305.502	318.374	227.294	172.321
1771447_at	YML105C	427.859	455.571	452.413	428.196	625.239	430.831	531.92	465.347	463.96	533.155
1771449_at	YPR135W	187.43	251.229	229.029	194.58	357.922	213.521	226.528	229.248	181.178	300.091
1771450_at	YDL089W	113.749	269.336	227.935	173.244	279.726	114.58	254.967	237.432	191.588	188.673
1771451_at	YOR080W	353.853	85.9316	81.5744	87.5861	123.721	349.323	73.9894	67.7584	76.1266	102.752
1771458_at	YGR208W	250.308	86.4536	90.4724	204.553	821.506	319.727	103.175	93.2776	229.514	699.994
1771459_at	YBR131W	364.872	228.029	223.018	271.751	258.317	380.884	199.531	213.464	248.55	205.199
1771460_at	YOR049C	121.122	75.3652	73.8813	22.1625	45.3099	203.512	150.365	120.057	59.7545	48.574
1771461_at	YLL006W	122.928	126.36	98.8008	148.176	148.472	123.333	109.938	111.874	156.722	145.148
1771462_at	YLR234W	9.63335	19.6904	14.6058	16.9728	29.9805	8.1521	15.7896	14.659	16.7697	27.0824
1771463_at	YPR010C	2053.19	265.921	403.486	1629.3	1952.97	2197.12	246.609	219.643	973.192	1076.74
1771464_at	YAL035W	1711.92	1424.69	1421.61	1450.19	2122.42	1839.24	1377.01	1423.41	1387.92	1687.52
1771468_at	YMR123W	864.113	434.448	474.79	805.937	459.275	798.52	386.539	352.177	593.13	519.879
1771469_at	YDR292C	309.651	295.897	313.437	327.527	374.101	391.158	360.42	334.472	368.02	443.074
1771470_at	YMR010W	454.929	228.185	218.3	258.703	451.187	534.836	261.807	216.669	221.392	419.476
1771472_at	YKL019W	687.002	315.941	344.151	402.038	421.437	502.044	250.125	219.234	320.759	370.651
1771473_at	YOR238W	420.22	157.829	170.485	160.121	258.599	319.855	177.108	183.037	158.115	203.632
1771475_at	YDR390C	515.888	316.472	304.675	391.955	431.288	520.335	239.083	260.655	339.832	355.958
1771479_at	YNL259C	946.428	1135.89	1172.68	916.409	1067.28	664.615	816.962	813.932	719.545	946.404
1771489_at	YOL132W	9.96247	11.8306	13.0694	11.2741	13.1106	7.88354	12.8666	13.3235	9.50484	16.5109
1771490_at	YER126C	782.111	135.851	186.512	809.758	993.401	930.154	142.411	138.751	606.799	686.722
1771492_at	YGL189C	4448.32	2094.85	2820.12	4114.79	4159.77	4193.91	1940.03	2310.85	4062.75	4557.92
1771493_at	YIL115C	830.673	1028.52	979.559	971.174	1034.3	1084.22	927.213	1058.67	951.01	886.79
1771495_at	YDR528W	72.1664	68.8401	72.284	97.2581	160.312	70.6371	60.8295	54.5178	81.8652	93.9987
1771497_at	YIL069C	3525.58	1005	1920.78	3196.72	2657.03	3959.81	1423.75	1623.1	3246.75	2758.15
1771498_at	YGL156W	511.329	2172.91	1771.56	1113.66	743.318	441.801	2891.11	2778.67	1504.69	1015
1771499_at	YNL111C	198.604	87.0826	144.481	154.641	329.672	179.976	79.7656	79.2835	120.466	310.401
1771500_at	YMR078C	68.115	61.1246	44.2586	29.1268	100.275	66.7587	56.8619	43.388	26.4537	133.503
1771501_at	YPR017C	214.122	220.038	226.58	253.685	233.544	157.794	165.388	189.365	212.365	141.05
1771502_at	YPR043W	5695.5	2405.31	3616.95	4941.71	5237.16	4754.79	2519.55	2782.48	4126.94	4727.43
1771503_at	YAR035C-A	31.0823	446.505	389.664	373.63	108.314	17.8337	327.054	388.946	301.771	88.1697
1771505_at	YCR090C	302.884	279.47	296.213	287.007	244.132	299.138	300.416	286.375	265.115	284.802
1771507_at	YNL152W	248.835	182.032	187.983	163.104	132.908	226.179	187.166	187.284	187.568	184.164
1771508_at	YGL168W	56.6152	66.2538	60.4828	58.8579	58.7805	55.3136	66.2224	66.3829	55.9631	50.1866
1771509_at	YGL055W	777.162	850.44	989.645	2287	4730.16	907.376	1082.95	945.067	2788	4353.94
1771510_at	YGR170W	492.602	347.7	300.347	333.824	422.2	488.155	367.912	353.575	339.026	390.953
1771512_at	YMR225C	197.426	252.148	242.167	539.255	800.366	197.252	299.687	269.472	474.444	718.796
1771513_at	YER089C	816.02	418.197	405.848	414.507	633.925	716.805	363.665	340.374	295.325	430.955
1771514_at	YOR349W	126.162	371.562	368.623	110.39	111.573	139.007	395.858	333.597	121.404	103.191
1771515_at	YML131W	367.578	3580.41	3092.67	1142.45	464.082	425.101	2353.23	3390.64	1532.36	463.234
1771518_at	YOL144W	256.092	55.4546	71.9657	222.129	306.38	320.178	53.4226	39.3924	162.568	190.115
1771519_at	YAR027W	619.193	1380.58	1350.71	918.344	414.531	492.673	1252.2	1250.62	1119.45	785.905
1771520_at	YNL149C	790.008	814.294	912.294	758.099	645.806	756.236	710.797	799.401	609.049	624.222
1771521_at	YOR099W	1428.6	1334.12	1324.26	1064.49	1353.48	1312.87	1279.9	1344.07	966.688	1227.09
1771522_at	YLR239C	316.479	189.948	184.455	256.858	249.821	269.254	184.33	183.323	271.165	252.937
1771523_at	YDL160C-A	232.058	109.101	102.472	126.04	198.203	251.698	130.491	102.989	135.621	172.223
1771525_at	YNL161W	343.686	258.427	247.369	354.31	298.29	372.937	297.802	305.101	411.738	390.601
1771526_at	YPL132W	49.561	148.98	145.887	140.027	182.44	48.1082	175.334	133.009	149.547	132.108
1771527_at	YER088C	1164.7	1177.77	1062.44	946.971	1249.21	1426.69	1387.79	1312.8	1289.04	1108.43
1771529_at	YDR380W	2250.72	264.846	367.239	180.106	1228.76	1917.01	301.115	356.886	315.75	689.472
1771530_at	YCR093W	817.18	1810.95	1563.51	1150.4	1169.96	1013.02	2040.38	2023.4	1369.36	1033.23
1771531_at	YJL139C	238.73	84.3134	75.2857	105.177	143.091	254.022	89.9136	78.9988	116.465	163.407
1771533_at	YAR031W	48.9032	19.7347	14.4885	7.95623	8.23675	54.658	19.6426	18.9752	12.1684	8.62511
1771534_at	YPL193W	92.6621	226.987	201.072	152.672	70.5678	81.2237	228.39	293.362	209.64	102.344
1771536_at	YER101C	154.58	388.078	384.11	346.58	236.879	144.381	345.414	361.093	373.278	259.84
1771539_at	YNL242W	514.94	468.401	427.265	331.072	289.115	419.41	483.667	509.137	314.069	260.608
1771540_at	YNL121C	647.398	998.081	867.666	1059.44	1091.93	761.777	1224.03	1119.63	1062.04	1242.81
1771542_at	YNL113W	1156.49	273.468	420.788	925.863	808.125	1038.57	196.565	237.015	699.027	629.244
1771544_at	YDR395W	859.67	325.764	338.972	659.364	699.003	1272.03	323.179	359.054	606.174	677.869
1771546_at	YMR004W	344.163	594.634	578.08	398.316	365.753	331.294	700.544	627.49	522.127	399.591
1771549_at	YNR031C	441.057	717.341	646.445	635.557	670.187	465.03	699.976	692.724	565.402	545.249
1771550_at	YAL064W-B	14.9576	16.0825	11.4832	13.6385	18.7946	17.1808	18.9236	18.692	13.2037	15.6842
1771551_at	YDR520C	341.948	264.856	283.065	368.269	252.551	382.959	261.903	295.33	310.438	264.557
1771552_at	YDR217C	282.934	188.007	194.054	312.701	118.182	369.465	218.729	254.95	295.001	278.738
1771554_at	YOL104C	6.01679	2.78764	3.19482	3.80013	2.73532	7.74108	3.16351	3.3843	3.9554	3.09656
1771557_at	YIR031C	818.496	207.97	243.115	234.972	314.468	750.623	201.934	229.846	223.557	229.467
1771559_at	YHR122W	1988.56	490.687	515.508	1166.19	448.771	1525.09	419.953	383.084	808.371	559.1
1771561_at	YPL141C	50.6108	73.6847	69.4209	49.3006	136.597	32.5994	70.0328	92.86	57.3004	94.3772
1771562_at	YDR067C	287.288	299.924	293.791	285.375	349.025	382.769	340.558	396.348	395.846	438.429
1771565_at	YDR184C	224.268	33.7039	38.5921	134.414	81.3714	326.908	32.5603	37.8822	136.151	131.104
1771566_at	YAR002C-A	757.33	569.179	632.663	784.213	1096.35	728.609	489.455	536.765	678.855	1003.12
1771567_at	YDR524C	216.294	168.294	163.438	218.022	216.716	261.603	170.764	165.038	168.099	149.483
1771568_at	YBL067C	204.847	582.114	459.467	406.437	379.121	213.141	440.87	727.588	529.254	369.144
1771569_at	YDR428C	210.337	140.014	133.83	159.51	244.481	167.68	108.697	104.151	122.175	185.531
1771574_at	YDR213W	254.321	130.508	147.544	135.187	154.801	222.339	125.312	127.42	138.957	94.3586
1771575_at	YGR089W	149.256	149.136	182.188	183.64	129.174	193.151	169.057	191.838	172.091	122.239
1771577_at	YBR015C	749.147	883.512	760.43	743.38	769.702	839.726	866.635	931.847	804.486	716.036
1771578_at	YDR036C	310.752	561.428	476.649	693.928	630.401	359.162	455.276	444.861	600.4	617.033
1771579_at	YOL127W	3661.71	1892.11	2873.04	4115.15	4425.53	3948.91	2199.56	2484.7	4130.41	4543.66
1771580_at	YKL161C	297.268	66.2002	86.4371	50.2849	42.1368	246.994	76.6694	60.6599	59.2407	45.0471
1771585_at	YOR008C	345.919	762.855	697.63	438.232	241.816	497.546	792.495	839.135	558.973	339.907
1771588_at	YMR179W	34.7141	92.7756	83.0509	37.0608	101.284	41.5349	93.6855	104.038	52.8316	65.9164
1771591_at	YDR297W	413.511	210.817	255.701	160.652	156.484	520.788	240.851	229.879	227.154	140.133
1771596_at	YOR298C-A	1932.84	3923.21	4009.93	3481.38	2705.42	1866.63	4517.51	4043.03	3628.49	2452.7
1771598_at	YOR061W	469.187	380.727	410.52	436.254	436.827	544.142	541.482	503.455	522.365	629.434
1771599_at	YIL112W	245.013	286.465	248.926	297.442	308.589	277.314	310.075	335.116	321.666	312.313
1771602_at	YGL172W	576.932	650.678	583.349	527.523	729.222	556.849	621.775	544.883	524.36	528.311
1771609_at	YFR025C	1396.15	398.34	445.774	835.263	666.029	1277.18	342.365	353.526	602.452	504.889
1771611_at	YIR004W	266.226	447.047	407.708	278.026	310.975	282.317	438.622	464.928	352.174	306.81
1771612_at	YPL138C	339.534	296.588	299.26	251.505	306.867	303.036	259.05	266.068	294.847	241.002
1771614_at	YDR306C	352.921	453.31	367.831	349.764	223.792	347.675	415.782	429.294	339.586	258.544
1771615_at	YKL183C-A	15.7781	11.7069	11.1804	11.497	10.3599	16.5265	16.1845	12.6124	10.6794	14.4885
1771619_at	YGL047W	140.651	576.896	428.615	294.226	293.949	88.4214	440.688	435.632	277.586	227.309
1771620_at	YPR162C	212.87	140.073	143.216	163.575	175.38	234.854	136.766	141.323	165.569	155.371
1771624_at	YDR453C	174.044	748.533	572.27	136.305	209.107	58.7513	295.78	507.909	141.564	158.938
1771626_at	YKR081C	1008.86	176.71	253.025	674.33	886.58	960.624	173.768	153.66	543.399	575.853
1771627_at	YGR295C	397.296	839.247	761.464	509.709	529.895	442.516	1036.83	939.889	579.324	576.05
1771629_at	YOR213C	739.605	254.64	260.306	492.954	348.865	907.592	338.898	343.161	539.826	432.986
1771630_at	YDR272W	857.141	1090.37	888.462	868.152	958.86	717.978	1232.36	1220.89	1037.04	876.017
1771632_at	YDR273W	95.6832	238.745	337.718	136.956	185.607	79.559	232.816	281.229	137.621	172.553
1771633_at	YPR191W	971.182	2191.37	2157.93	3068.38	3251.33	860.434	2514.7	2196.08	2834.87	2954.02
1771634_at	YJR046W	730.871	185.778	214.076	276.63	296.984	533.554	206.022	158.401	249.603	256.409
1771636_at	YNL212W	324.655	572.492	581.168	372.81	342.14	319.739	605.698	547.303	392.753	309.608
1771638_at	YDR237W	211.975	333.615	259.804	361.53	627.341	228.145	399.321	303.249	362.08	532.201
1771639_at	YLR410W	1151.63	1032.27	958.787	877.094	1038.63	1349.09	906.387	943.301	836.12	850.572
1771643_at	YGR223C	219.064	464.727	496.649	232.454	237.328	196.58	468.214	449.647	234.948	172.629
1771644_at	YOL133W	444.762	388.544	443.767	332.511	348.723	384.336	404.278	406.174	345.231	249.46
1771645_at	YPR151C	24.0302	706.488	834.524	145.415	155.483	28.9521	556.597	1016.12	251.049	166.887
1771648_at	YML032C	461.988	682.621	586.239	320.218	351.551	387.693	707.945	618.797	390.479	340.49
1771649_at	YGL242C	139.597	297.5	305.764	261.674	386.211	99.7367	231.855	257.364	240.286	289.012
1771650_at	YBR267W	486.503	138.697	157.08	294.723	431.104	535.868	146.942	128.453	283.836	277.662
1771651_at	YER100W	206.403	277.382	345.05	279.136	307.608	231.376	294.901	335.317	326.384	306.552
1771652_at	YML096W	295.429	72.4984	79.6864	186.799	176.854	337.589	70.3674	71.7598	154.864	152.967
1771655_at	YDR227W	374.526	384.65	400.527	477.367	375.952	581.996	433.144	483.47	498.268	486.445
1771657_at	YDR525W-A	2399.45	3500.95	3134.94	2937.76	1395.46	2341.45	3568.05	3311.25	2831.53	1669.46
1771658_at	YMR309C	1128.48	530.512	520.295	1083.11	1507.65	1750.04	586.09	626.245	1008.67	1154.53
1771664_at	YMR315W	798.808	685.589	643.579	586.782	834.939	616.538	715.136	608.319	631.938	717.112
1771670_at	YDR506C	106.609	79.1572	64.8479	115.808	106.641	81.8985	62.8277	59.2301	101.533	84.4729
1771671_at	YDL159W-A	2.99908	3.3939	3.4484	3.83592	2.84065	3.28148	2.84065	2.59142	2.90263	3.1129
1771675_at	YFR002W	567.58	521.769	480.223	584.99	439.958	682.123	566.079	572.784	524.269	519.314
1771677_at	YHR060W	262.321	288.36	321.358	356.049	382.052	214.318	283.786	268.974	300.466	338.262
1771678_at	YDL133W	282.349	542.822	495.246	277.04	296.904	242.034	426.044	530.544	291.64	249.126
1771679_at	YIL090W	589.871	515.784	494.047	557.959	456.97	715.538	509.24	543.353	601.047	464.973
1771682_at	YOR344C	221.425	218.959	299.886	207.99	349.976	348.741	312.96	250.165	285.12	482.33
1771685_at	YLR077W	226.001	198.553	198.383	271.503	327.997	229.603	237.917	267.58	267.398	387.58
1771686_at	YIR006C	373.589	501.187	424.216	387.18	471.803	305.126	387.893	363.2	364.889	356.577
1771687_at	YGR204W	3248.58	2232.05	2079.28	2750.04	3368.12	3523.01	2742.53	2462.47	2798.22	3247.86
1771691_at	YHL048C-A	182.399	77.0795	75.2776	56.4358	80.8708	142.938	81.761	73.7579	56.5947	60.5974
1771692_at	YGR087C	119.757	149.008	179.662	239.764	2135.6	94.0085	192.373	207.865	262.115	2227.53
1771693_at	YHL006C	91.7581	58.3238	62.6573	83.8452	77.9366	66.4366	41.7039	43.517	56.6588	64.242
1771695_at	YPR001W	236.452	4482.54	4182	2059.13	503.532	111.684	4163.15	5163.33	3614.53	943.731
1771696_at	YOL148C	306.464	306.504	342.363	309.149	324.443	294.937	303.179	300.558	314.664	254.604
1771700_at	YNR047W	529.365	818.866	690.603	638.64	473.15	644.406	954.513	994.318	855.729	590.384
1771702_at	YJR152W	383.447	266.511	294.242	263.865	403.989	303.275	249.508	299.08	594.358	489.526
1771703_at	YDL182W	4786.76	2578.54	2851.53	4492.45	3297.62	4197.88	2636.56	2683.39	4262.31	3420.75
1771705_at	YER150W	659.219	2434.56	2157.19	679.08	125.831	691.173	2401.7	2110.1	1241.42	156.97
1771706_at	YBR154C	735.497	337.215	394.458	579.668	772.476	695.603	293.51	327.188	515.556	485.509
1771708_at	YDR081C	314.789	208.044	210.2	278.792	344.429	363.828	231.635	220.481	273.664	297.622
1771710_at	YDR083W	430.289	138.134	154.057	371.44	350.306	526.401	138.83	144.141	336.118	369.637
1771711_at	YAR008W	92.5819	186.658	185.534	102.069	298.276	94.9009	217.388	186.105	109.901	192.412
1771712_at	YER066W	353.651	519.906	600.303	215.245	159.222	274.151	362.401	394.613	127.347	103.185
1771713_at	YBR257W	487.464	209.982	229.485	341.757	196.423	423.132	222.687	225.551	318.372	229.746
1771714_at	YGL190C	237.176	565.354	534.519	280.067	278.911	318.141	577.046	667.938	408.167	278.9
1771716_s_at	YDL243C	465.194	550.115	640.672	447.537	429.92	413.967	358.972	417.096	273.151	282.066
1771719_at	YMR180C	211.17	341.48	372.674	97.7437	150.597	166.941	243.093	238.204	69.4106	72.5715
1771722_at	YDL230W	574.64	281.674	260.376	166.911	201.637	331.343	315.947	234.687	170.616	151.211
1771724_at	YAL053W	743.212	596.301	618.055	729.294	956.347	1039.67	673.775	557.072	966.356	1072.51
1771725_at	YLR243W	294.167	212.388	225.212	292.38	329.119	296.943	201.791	215.207	295.937	261.672
1771726_at	YJR010C-A	356.648	359.891	322.889	356.067	350.115	358.984	294.922	328.937	304.9	292.099
1771729_at	YDR186C	1111.53	842.16	861.285	1051.55	595.829	1573.69	908.889	929.603	1142.26	665.103
1771731_at	YLR436C	146.748	524.286	452.457	306.774	236.57	189.08	455.276	635.512	373.36	220.472
1771733_at	YGR084C	235.472	337.185	342.497	385.223	573.23	196.585	372.934	326.209	322.304	483.354
1771734_at	YKL011C	121.222	103.089	85.261	38.071	78.2394	85.4754	93.3431	115.444	51.4897	63.9735
1771735_at	YCR024C-A	2188.83	782.231	768.434	1089.29	1385.13	2334.4	672.442	760.006	982.615	2255.76
1771736_at	YDL095W	423.076	657.448	580.74	658.309	802.929	545.261	825.877	725.504	635.477	776.017
1771737_at	YNL153C	773.027	250.093	302.668	424.841	494.886	647.372	211.485	230.654	324.991	388.78
1771738_at	YNL270C	19.0086	201.198	233.164	47.039	39.6228	17.8337	34.5134	192.002	57.0662	75.0837
1771743_at	YJL208C	560.482	155.526	186.724	577.433	753.724	915.845	205.285	163.628	485.966	868.712
1771744_at	YKR052C	153.463	311.386	249.269	144.188	180.166	120.367	261.528	263.489	121.159	141.492
1771745_at	YFL004W	1891.86	831.645	741.999	761.928	1154.37	1850.26	770.965	718.335	725.796	830.544
1771748_at	YNL240C	1598.24	787.961	847.551	1403.62	829.191	1647.2	556.75	595.59	1109.19	589.758
1771751_at	YBR175W	460.142	123.616	115.427	148.716	158.094	359.705	106.68	75.9875	101.788	126.891
1771752_at	YCL027W	154.632	115.034	123.562	52.7488	21.4959	136.449	84.1217	107.491	65.7224	40.3652
1771757_at	YER024W	1967.75	6315.06	6179.25	5588.87	1651.32	1415.23	5585.79	5958.34	5935.31	2797.01
1771758_at	YCR095C	242.236	204.746	202.015	233.373	258.651	222.918	169.748	194.345	212.184	193.766
1771762_at	YMR187C	474.222	179.327	194.638	245.611	242.112	494.257	167.461	172.897	244.972	205.977
1771763_at	YER163C	217.276	147.34	106.874	81.7938	223.192	191.864	170.662	128.74	78.0534	182.133
1771764_at	YOR101W	285.209	164.271	208.157	327.976	184.862	300.206	180.787	177.773	284.865	103.83
1771766_at	YLR244C	1183.4	642.664	730.678	865.282	1013.84	1472.47	617.144	693.508	1005.59	844.687
1771772_at	YGL119W	523.847	292.746	295.288	408.67	327.546	471.432	262.829	270.308	328.973	347.267
1771773_at	YNR037C	296.215	344.783	342.027	529.791	713.304	226.104	447.836	363.784	502.236	780.837
1771775_at	YOL047C	21.4015	28.2661	17.5965	16.7921	24.1772	17.0682	29.804	26.4112	23.0533	25.3346
1771776_at	YPR025C	143.912	229.184	264.037	135.955	149.627	147.494	214.986	223.972	103.855	114.1
1771778_at	YJR143C	394.518	336.656	323.37	463.926	574.482	457.836	316.868	322.927	412.903	531.067
1771781_at	YLR172C	959.226	484.087	521.537	895.559	1210.97	753.661	372.471	320.836	608.065	848.375
1771782_at	YDL130W-A	381.594	2470.93	2213.29	1642.53	1604.84	317.592	2590.66	2348.88	1984.03	2014.8
1771787_at	YBR165W	292.294	234.308	239.783	192.884	158.157	252.136	212.096	249.726	175.729	132.041
1771788_at	YAL007C	224.003	425.095	392.162	500.861	868.366	283.609	390.792	387.222	438.704	661.453
1771789_at	YGR211W	575.398	341.258	430.066	709.794	768.81	550.91	331.055	252.712	570.016	531.356
1771791_s_at	YBL101W-A	251.751	216.206	168.389	155.3	182.865	97.3318	132.854	166.847	132.151	121.162
1771792_at	YLR120C	782.85	1258.21	1038.86	466.776	704.543	1105.52	1403.03	1403.35	968.58	1509.84
1771794_at	YEL030W	69.354	51.822	44.8279	31.6725	61.0891	58.6846	55.1093	62.3008	42.7924	50.3836
1771795_at	YDL145C	952.261	1168.13	988.264	1041.16	1508.39	1212.33	1238.94	1296.2	1016.66	1448.61
1771799_at	YDR159W	228.022	278.04	256.862	243.826	265.913	240.669	289.457	307.631	243.546	186.801
1771800_at	YPL260W	1241.32	2362.8	2141.63	1652.16	1538.97	1035.09	2514.55	2449.3	1752.9	1540.95
1771801_at	YLR356W	913.779	1722.94	1711.65	1262.87	931.355	595.833	1612.78	1598.99	1344.33	838.009
1771802_at	YER054C	15.394	177.353	157.908	20.3209	14.62	12.0908	139.647	224.424	44.1665	15.7685
1771803_at	YMR023C	214.26	177.508	163.702	175.096	230.164	200.294	152.297	139.201	165.034	179.699
1771804_at	YOL022C	290.734	146.849	187.238	317.972	434.717	302.676	165.83	126.96	311.978	344.349
1771805_at	YKL174C	322.92	265.67	263.794	346.541	283.8	329.412	259.185	260.801	376.92	351.855
1771806_at	YDR374C	16.6212	29.6716	48.5171	39.3183	8.29892	8.05228	23.7511	41.3604	32.6274	9.253
1771809_at	YJL052C-A	7.7974	6.34007	5.59456	7.66287	12.4728	6.65882	6.48466	8.09024	7.22772	6.39383
1771810_at	YLR049C	87.3652	95.9435	90.5353	69.8227	165.398	85.0542	121.758	126.022	95.6509	234.175
1771812_at	YMR263W	113.567	76.85	95.2295	97.1839	101.115	107.931	86.1177	74.7224	91.9009	70.0362
1771813_at	YNL045W	655.218	1625.63	1299.03	1030.77	932.718	574.03	1582.35	1526.78	971.647	879.316
1771814_at	YHR067W	293.732	100.607	95.1225	80.1842	136.886	243.954	80.2224	63.251	80.046	76.0201
1771816_at	YPR118W	410.401	228.859	257.567	285.433	477.296	310.955	181.201	212.403	242.937	452.924
1771817_at	YNL169C	501.634	159.374	143.603	124.034	251.33	487.985	173.313	132.51	95.2222	179.563
1771819_at	YCR057C	431.13	84.5256	120.466	484.828	480.277	595.58	85.7097	90.4246	365.728	290.713
1771820_at	YHR143W-A	800.557	303.349	354.959	625.903	893.421	875.133	310.176	339.432	540.44	634.897
1771822_at	YML025C	202.148	349.913	352.576	405.516	335.203	227.646	430.306	393.067	453.949	411.147
1771824_at	YPL250C	5779.37	2997.08	3174.64	4016	2688.34	5337.22	2342.75	2709.94	3259.8	2250.99
1771826_at	YOL043C	338.521	196.707	208.327	240.317	260.222	315.638	188.134	205.233	234.181	209.24
1771827_at	YKL206C	745.26	418.044	460.069	384.674	363.133	636.437	338.473	346.335	378.015	326.824
1771828_at	YBL001C	1512.55	1958.42	1949.81	1833.72	1597.88	1347.13	1535.79	1859.62	1692.05	1584.9
1771829_at	YGR253C	1251.22	1865.51	1745.73	1261.19	1499.01	1101.19	1891.13	1853.01	1379.22	1216.29
1771830_at	YLR291C	677.597	432.872	401.607	540.446	426.295	673.513	448.39	410.055	564.547	513.337
1771831_at	YLR430W	522.138	454.632	456.772	473.941	593.671	531.615	431.702	372.565	435.83	375.073
1771832_at	YEL054C	2347.46	609.28	863.839	1880.44	3055.43	2513.71	625.713	727.388	1965.74	2021.07
1771833_at	YOL038C-A	70.2219	80.3497	75.7278	42.9368	33.778	42.8578	61.3455	78.4571	38.4193	37.8281
1771835_at	YIL091C	532.549	81.7705	92.467	360.986	498.331	591.405	74.4883	78.1138	256.903	332.848
1771836_at	YER146W	388.191	658.137	689.744	665.53	783.67	227.589	634.555	539.261	492.963	528.708
1771837_at	YKL186C	721.943	310.052	300.176	444.874	488.607	606.454	343.522	333.305	414.64	434.373
1771840_at	YEL047C	992.431	1472.72	1743.13	816.73	830.407	989.228	2248.37	2248.92	1216.54	647.669
1771841_at	YJL024C	249.604	219.409	194.08	262.914	330.749	225.848	243.799	207.203	244.344	257.885
1771842_at	YML057W	359.187	407.489	379.043	321.547	443.892	400.49	467.125	429.294	338.928	348.304
1771843_at	YNL199C	116.677	126.546	126.056	117.399	132.295	156.762	161.943	151.865	141.187	127.628
1771849_at	YPR020W	1167.7	1872.33	1763.12	2880.72	2441.4	1139.38	1975.88	1803.22	2468.29	2606.95
1771851_at	YHR181W	524.175	560.46	599.05	649.972	611.888	386.09	532.115	539.359	607.861	565.699
1771853_at	YGL041C-B	14.3736	47.729	33.4229	16.2877	10.2145	12.0759	45.3116	35.7206	12.2687	13.927
1771855_at	YNL252C	131.502	258.794	203.118	232.47	344.951	158.855	321.921	263.687	241.804	281.864
1771857_at	YDR129C	824.786	1584.15	1285.62	978.813	913.681	799.759	1842.18	1700.66	1163.51	1183.18
1771859_at	YHR186C	419.464	337.912	319.404	375.692	451.209	498.6	314.062	293.687	340.519	365.894
1771860_at	YAL005C	1319.73	5695.4	5759.16	6114.32	3507.69	1495.82	6561.22	5647.61	6907.2	5271.23
1771862_at	YGL092W	749.584	601.462	600.423	662.903	548.264	963.187	619.061	671.464	643.953	699.198
1771863_at	YFL017C	228.671	306.223	336.46	267.326	392.825	146.677	336.401	312.585	209.94	265.115
1771868_at	YOR385W	1018.08	1023.63	990.912	720.937	766.651	895.383	1204.76	924.914	1575.71	2446.71
1771870_at	YGL085W	417.097	158.446	161.206	149.53	193.098	305.606	153.466	150.538	151.385	148.114
1771871_at	YAL029C	777.365	363.677	366.07	558.719	951.361	896.592	337.758	328.375	484.258	640.444
1771880_at	YKL149C	323.01	461.778	469.135	248.759	248.578	221.359	249.742	404.691	196.522	154.448
1771881_at	YFR001W	568.615	402.604	502.584	492.008	489.826	487.457	374.651	450.684	535.254	386.203
1771884_at	YGL063W	79.3425	65.2581	54.36	63.9643	97.7743	97.7667	92.1513	57.0842	54.2399	58.6441
1771886_at	YBR016W	1221.63	2826.41	2545.14	1540.09	1201.91	878.523	2997.26	2814.83	1937.63	1375.6
1771887_at	YMR125W	261.367	365.2	357.495	484.327	481.266	362.306	322.907	372.307	439.865	451.576
1771892_at	YDR519W	662.684	475.915	481.418	613.571	738.099	507.711	415.132	360.437	511.02	629.35
1771893_at	YNL251C	674.309	1589.08	2041.52	411.135	716.886	601.349	1193.28	1043.4	229.794	289.526
1771894_at	YJL131C	110.009	299.898	251.67	195.364	82.5521	111.633	370.805	351.371	259.472	193.736
1771896_at	YPL092W	2581.56	3471.65	3222.22	3163.84	3097.32	2756.72	2592.96	3324.65	3538.88	3159.15
1771897_at	YPR165W	1233.27	1294.31	1346.66	1254.81	1510.14	1242.52	1788.72	1499.58	1796.69	1867.47
1771900_at	YFL008W	203.965	277.661	269.366	175.378	383.701	294.094	297.806	295.11	203.521	320.33
1771901_at	YKL205W	896.82	263.871	292.66	480.51	512.799	1099.48	230.021	234.687	353.811	345.758
1771902_at	YGL066W	685.737	442.028	504.245	673.759	384.323	907.798	482.844	491.863	644.724	429.98
1771904_at	YGL235W	2.98818	3.19817	3.9111	2.84385	2.84065	3.50801	4.26691	3.38758	2.73661	3.58784
1771906_at	YML026C	3762.5	957.299	1585.56	2895.79	3472.77	3750.72	992.253	1139.75	2716.16	2738.44
1771908_at	YNL160W	560.687	794.163	677.384	605.84	786.567	507.884	708.415	611.542	586.242	1301.7
1771910_at	YDR052C	89.6404	89.9429	90.6138	71.9637	132.827	131.593	102.343	109.365	84.1515	83.0955
1771911_at	YMR242C	2579.76	924.88	1331.74	2353.6	2130.21	2820.54	1018.17	1225.91	2251.75	2296.26
1771914_at	YKL072W	513.865	71.593	93.7991	168.302	53.5872	538.892	83.8348	88.3652	167.545	56.6386
1771915_at	YGL062W	3763.36	6032.6	5950.93	4697.96	5455.65	4067.25	6549.88	6015.56	4970.09	4772.42
1771916_at	YBR293W	457.918	112.374	101.725	191.452	214.384	419.438	83.865	73.2106	107.907	121.731
1771920_at	YMR116C	3044.44	911.107	1063.38	2173.29	5223.27	2779.29	1032.73	808.044	1932.51	4437.33
1771921_at	YDR141C	607.935	440.194	390.821	455.901	450.31	783.199	478.904	483.874	449.882	482.175
1771925_at	YJL164C	324.58	1705.69	1352.64	697.284	464.067	262.686	1941.37	1717.62	1009.01	545.193
1771926_at	YNL068C	111.012	123.228	145.515	132.044	30.9416	200.978	152.478	181.936	160.295	133.846
1771929_at	YKR022C	151.845	160.86	165.558	186.653	192.522	148.094	174.415	168.697	186.17	177.684
1771930_at	YLR204W	393.611	740.381	588.42	616.57	781.101	300.695	707.129	635.616	644.651	730.366
1771931_at	YPR141C	88.9211	118.34	136.902	126.817	189.455	93.8798	145.53	162.044	171.321	222.115
1771934_at	YOR365C	22.4546	18.3958	18.46	15.6614	18.678	13.0995	13.4301	13.7404	10.1951	11.1396
1771935_at	YDR147W	219.033	93.3196	89.9224	114.503	152.217	193.232	114.418	100.492	117.438	137.515
1771937_at	YLR323C	158.958	190.957	223.019	251.995	216.508	158.593	193.255	191.63	309.123	169.702
1771940_at	YGR239C	1250.88	186.755	234.436	1040.99	1188	1012.84	164.509	167.562	877.258	1302.29
1771943_at	YER073W	5127.08	1383.62	1557.83	2579.22	2608.83	5290.17	1655.04	1482.77	2804.61	2691.1
1771944_at	YIL013C	147.173	122.728	108.797	65.9724	102.663	120.09	118.744	103.237	64.4769	76.5622
1771948_at	YOR308C	158.402	120.624	108.149	137.822	145.115	234.371	123.9	123.294	153.208	128.268
1771949_at	YMR196W	417.065	2231.66	1720.61	797.895	616.535	320.043	1949.43	2309.68	1239.81	898.55
1771951_at	YJL144W	114.597	711.803	933.58	285.861	202.312	94.3505	669.119	638.742	321.83	104.44
1771952_at	YJL123C	302.389	548.677	564.562	417.175	429.8	291.236	753.849	690.92	523.301	501.347
1771954_at	YBL105C	379.317	303.962	246.229	360.37	445.648	508.535	391.621	326.509	388.967	393.276
1771955_at	YBR111C	3184.33	2030.78	1900.93	1534.48	1567.48	2329.82	2494.87	1942.08	1728.18	1554.18
1771956_at	YML022W	1271.03	389.086	445.22	812.679	785.879	1063.87	330.663	325.544	606.11	553.051
1771957_at	YGR031W	450.398	379.107	347.892	392.115	232.009	391.879	330.721	315.808	339.153	262.201
1771958_at	YKL124W	323.757	760.823	720.462	494.007	445.225	384.255	810.58	807.449	505.496	481.32
1771959_at	YJL041W	831.012	727.08	755.017	826.678	825.572	871.443	764.812	748.219	725.419	779.127
1771960_at	YDL109C	50.5408	23.8353	14.5781	22.6344	25.114	60.4449	31.5615	25.5958	37.5716	27.5977
1771961_at	YPR111W	1180.72	393.76	401.623	728.988	414.765	940.715	258.886	341.116	573.492	421.438
1771962_at	YPR060C	227.656	120.401	148.647	140.647	247.29	248.124	147.474	121.204	101.528	160.639
1771963_at	YHR209W	212.194	100.312	96.9575	54.9366	75.3218	153.192	107.585	96.879	65.7275	76.7224
1771966_at	YAL058W	182.294	109.736	92.2764	140.679	193.713	147.683	68.1103	63.1902	98.2555	121.337
1771967_at	YMR242W-A	5.57691	4.38538	5.17292	5.35764	5.37897	4.17708	4.36797	5.39341	3.00019	4.44785
1771972_at	YHR189W	10.3234	6.62314	6.46958	7.94382	8.44163	8.43463	10.3234	10.089	10.6749	9.19035
1771973_at	YIR012W	1089.79	281.358	325.794	589.539	785.949	1007.06	251.905	207.339	445.682	574.456
1771975_at	YMR055C	150.509	126.672	127.261	132.811	97.004	144.372	109.072	112.83	132.534	108.084
1771976_at	YNL309W	106.597	100.824	93.3859	71.1141	80.4429	126.446	111.863	94.3716	74.3295	72.0709
1771977_at	YBR085C-A	2770.59	5050.53	4901	4055.09	2843.52	3760.83	4861.69	5210.26	4140.6	2976.54
1771978_at	YGR252W	240.526	153.937	147.067	165.841	208.443	277.072	171.149	152.087	167.818	171.33
1771980_at	YKL084W	903.918	483.489	562.479	355.354	282.172	782.41	772.326	647.867	394.333	216.839
1771981_at	YGL110C	252.297	279.076	280.428	208.316	336.625	315.242	263.258	322.428	252.044	274.704
1771982_at	YMR170C	297.991	518.229	419.723	243.388	249.413	204.124	367.151	440.98	276.472	234.779
1771986_at	YGR201C	690.22	983.284	748.691	221.63	240.64	273.258	564.484	625.84	249.769	218.02
1771988_at	YGL175C	12.1093	11.7131	9.19767	5.70577	5.58025	11.8796	9.73978	12.3912	7.90655	8.24945
1771990_at	YDR379C-A	583.191	749.58	785.89	596.274	468.365	477.408	640.472	691.097	629.094	427.451
1771992_at	YPL043W	1125.48	236.294	329.592	837.296	1055.4	1268.37	221.819	244.154	730.847	761.365
1771993_at	YBL051C	335.901	711.092	611.269	628.299	630.078	435.828	777.883	798.25	732.232	543.987
1771997_at	YGL185C	435.915	215.794	205.313	290.995	150.732	281.943	173.008	162.693	276.278	137.879
1771999_at	YOL053W	369.908	550.523	502.365	273.01	272.792	106.866	627.88	651.974	352.85	288.151
1772001_at	YOR336W	562.734	229.453	197.224	261.883	292.911	598.721	235.972	196.186	236.184	277.117
1772003_at	YNR050C	2272.94	320.534	417.706	751.269	1904.19	2121.34	420.729	328.459	584.687	1872.88
1772005_at	YBL101C	1224.69	1548.31	1499.29	1427.1	1302.98	1271.19	1580.04	1754.16	1768.72	1586.66
1772006_at	YDR383C	179.318	265.002	354.148	104.711	93.9231	117.296	253.656	336.361	126.477	80.5153
1772007_at	YIL029C	109.964	56.6218	53.4009	45.6774	11.7583	73.0388	59.2224	60.7915	52.9371	33.0052
1772009_at	YLR270W	602.788	1682.94	1490.07	900.437	595.748	502.31	1795.62	1716.59	1167.24	743.78
1772010_at	YCR012W	7034.46	3539.26	3452.29	2267.27	6838.54	7226.76	3868.47	2682.76	2864.72	7519.32
1772015_at	YDR346C	456.512	378.609	407.748	445.917	510.606	596.253	401.865	420.151	437.017	417.288
1772016_at	YIL070C	108.492	402.353	343.131	549.6	1033.11	123.221	578.461	473.208	534.04	952.966
1772017_at	YDR246W-A	23.4374	66.9839	69.1683	27.5564	9.24069	19.7958	56.57	44.8164	24.4859	15.5897
1772019_at	YJR025C	4421.22	2992.75	3370.33	4152.61	2661.81	4033.34	2040.68	2723.1	3390.87	2132.36
1772020_at	YKR010C	148.264	188.188	190.71	170.508	311.081	175.615	185.173	204.682	141.174	151.631
1772022_at	YLR150W	3441.06	1677.69	2077.76	3076.53	4076.41	3416.2	2115.87	2130.23	2885.55	3665.01
1772023_at	YKL091C	236.36	2453.08	2088.29	521.553	340.693	196.767	1877.51	2308.57	880.83	291.493
1772025_at	YOR151C	1089.6	882.651	890.419	928.795	1053.94	1372.53	1043.9	1018.51	969.441	954.293
1772027_at	YKR016W	247	776.628	600.998	910.83	909.151	302.562	987.357	680.012	855.065	962.185
1772029_at	YMR075W	100.557	124.911	101.401	79.0952	53.9032	123.294	120.937	128.74	99.6557	115.15
1772030_at	YKL185W	364.474	425.039	480.838	358.875	570.492	349.489	305.457	362.36	409.128	887.489
1772031_at	YJR045C	1204.02	2629.06	2268.35	2663.2	1607.04	1501.69	3337.68	2678.63	2907.78	3124.07
1772032_at	YIR010W	160.696	324.911	324.24	217.039	274.274	174.803	300.732	346.949	234.53	285.233
1772033_at	YOR128C	887.631	769.82	778.164	1453.87	3603.63	1018.65	1092.59	956.322	1585.25	3879.06
1772035_at	YJR022W	140.414	137.608	155.437	137.744	66.3916	97.5438	137.931	156.511	110.597	83.1605
1772041_at	YDR432W	2136.72	2134.44	1643.75	2072.13	1798.62	2150.68	2838.57	2401.22	2354.2	2039.91
1772043_at	YDL235C	675.233	268.241	361.888	266.935	267.973	696.132	292.612	320.312	345.502	395.969
1772045_at	YGR233C	1028.8	513.167	455.388	600.839	709.741	1160.92	510.342	408.472	378.087	627.124
1772047_at	YNL101W	633.454	529.943	586.674	535.043	185.129	888.933	675.511	660.828	662.52	506.854
1772048_at	YLR337C	283.93	426.312	366.628	261.857	259.737	272.091	441.927	448.797	281.389	212.013
1772049_s_at	YDR261C-D	265.425	227.768	163.198	141.766	86.61	497.358	220.856	382.807	220.654	121.032
1772051_at	YEL011W	287.633	3382.86	2864.49	864.888	689.865	181.994	4252.04	3891.02	1733.82	862.171
1772052_at	YLR321C	233.229	311.925	329.177	314.066	355.685	256.531	305.223	308.286	307.12	297.232
1772054_at	YJR078W	127.598	226.747	206.716	453.619	1290.9	67.6119	239.694	275.432	673.442	1567.44
1772055_at	YDR247W	213.806	263.39	238.875	124.376	165.544	231.474	316.452	249.248	135.243	146.319
1772057_s_at	YDL248W	108.168	157.956	132.061	141.011	166.135	152.664	282.342	216.981	198.492	240.317
1772060_at	YFL017W-A	498.731	549.499	635.994	668.581	577.349	314.176	480.016	406.134	494.829	487.074
1772062_s_at	YFL061W	161.074	144.172	152.769	45.0795	63.1509	119.83	70.9148	111.741	37.8652	27.7874
1772064_at	YLR368W	212.921	136.008	131.077	135.345	129.207	265.031	155.577	166.979	158.444	152.658
1772065_at	YDR418W	3392.1	1413.82	1930.7	3172.28	3621.82	3866.57	1722.1	1927.5	3413.48	3613.93
1772066_at	YHL042W	44.9826	24.7061	19.2677	22.0489	34.3047	31.7747	21.8436	14.7155	18.6261	18.2838
1772068_at	YJR138W	472.877	330.034	356.413	379.989	303.228	557.712	290.128	382.022	383.383	318.656
1772070_at	YCL063W	91.0724	54.6261	59.7692	51.0968	142.571	97.5613	58.0141	67.5352	51.9854	88.37
1772073_at	YPL196W	323.336	846.413	795.676	361.537	316.135	220.633	756.375	732.118	409.794	261.363
1772075_at	YJR055W	136.668	93.3229	104.472	152.307	198.166	156.791	156.874	112.83	154.229	128.11
1772076_at	YGL090W	99.9573	76.5149	62.8949	76.9936	50.5925	125.008	80.4624	85.9731	115.375	105.962
1772079_at	YLR016C	168.739	84.549	80.9787	120.472	134.347	156.932	86.0411	78.2586	116.253	107.377
1772084_at	YBL016W	41.3358	76.9096	67.2708	47.2647	35.1966	51.9194	91.6735	87.3528	56.527	26.8216
1772087_at	YBR255W	504.34	316.116	310.472	324.705	270.832	413.361	293.356	319.01	397.933	270.602
1772089_at	YAL002W	343.174	389.796	330.867	319.598	332.089	417.33	348.16	352.446	259.803	219.473
1772091_at	YDR505C	497.29	908.544	701.226	566.831	600.277	749.415	1058.15	1459.71	1026.95	726.348
1772092_at	YLR147C	290.469	243.167	261.469	303.963	155.151	260.379	299.225	259.753	320.277	270.1
1772095_at	YIL110W	417.582	121.856	116.463	236.33	289.395	361.221	108.077	120.696	230.323	207.524
1772098_at	YMR005W	943.162	607.951	640.648	716.253	785.685	853.238	544.802	565.223	744.933	652.652
1772100_at	YGR274C	267.694	318.24	297.464	308.301	270.462	332.689	367.151	384.304	317.394	269.61
1772101_at	YML060W	110.389	60.9034	81.6918	126.008	202.718	120.297	74.4288	71.1152	124.471	183.404
1772103_at	YIL083C	924.407	2492.07	2730.12	1672.62	704.506	749.625	3493.24	3337.9	2467.19	788.589
1772104_at	YJR110W	440.917	275.784	256.44	342.544	300.453	461.912	247.056	240.213	288.822	246.159
1772105_at	YNL166C	135.083	160.258	171.282	193.696	297.969	169.485	199.67	185.207	232.414	262.306
1772112_at	YGR028W	301.953	365.863	305.369	276.347	309.258	310.955	418.984	407.687	346.816	312.365
1772114_at	YBR172C	358.455	321.066	296.943	555.704	696.464	547.895	304.494	317.174	498.077	539.334
1772116_at	YLR429W	567.011	284.158	277.705	367.589	532.245	514.874	353.649	304.266	357.437	426.475
1772120_at	YMR083W	1859.79	4185.16	4371.49	3179.87	4141.09	1685.02	4960.35	4144.77	3628.35	3705.86
1772121_at	YER148W	988.483	912.899	873.637	976.695	860.615	1111.16	960.465	935.171	1031.85	812.651
1772122_s_at	YFL064C	18.4828	21.9411	14.8829	20.07	46.3802	25.4933	28.8552	27.6868	26.3254	59.7963
1772126_at	YBR040W	8.443	5.18611	5.15166	10.4486	4.2845	4.33889	5.80734	4.18675	10.0116	9.66102
1772130_at	YDR155C	5537.78	6245.22	6109.06	4801.77	5504.6	3727.57	6810.43	5725.92	4817.52	5411.57
1772131_s_at	YNL033W	13.1103	10.7224	6.4541	5.492	6.1776	7.00246	5.32227	6.50935	6.57614	6.7222
1772133_at	YDR244W	565.749	586.888	557.647	492.649	268.094	518.889	485.226	614.52	504.696	309.58
1772134_at	YKL178C	23.4039	13.2944	13.5807	25.3255	34.1758	30.0068	20.9985	17.4775	28.3831	62.9242
1772137_at	YGR033C	573.544	670.427	683.988	520.722	207.941	563.281	667.955	838.919	611.828	326.008
1772138_s_at	YBL101W-B	1905.65	1448.84	1132.98	795.116	80.1872	2320.73	1379.79	1685.34	973.839	772.58
1772139_at	YHR030C	1207.46	336.526	366.247	285.915	480.72	1139.9	481.919	341.597	425.024	555.529
1772142_at	YGR026W	288.603	1105.02	1084.01	737.355	652.332	239.235	1325.73	1270.88	789.17	627.456
1772145_at	YLR371W	347.951	495.551	489.101	479.188	472.655	445.802	553.465	580.937	519.011	462.776
1772146_at	YDR352W	192.996	111.536	149.008	159.663	217.131	208.675	116.335	108.994	143.459	162.27
1772147_at	YDL175C	193.309	214.221	243.122	248.412	164.187	211.187	198.856	196.18	190.275	133.523
1772148_at	YKR031C	887.687	1361.33	1129.06	1052.34	961.342	996.035	1226.56	1395.95	1066.68	855.795
1772156_s_at	YGR118W	6377.88	4567.35	4948.22	6360.49	6351.24	6049.4	4244.81	4767.93	6029.13	5985.02
1772162_at	YGR015C	162.307	126.22	147.612	126.536	150.656	156.929	130.056	108.595	112.759	111.536
1772164_at	YBL014C	297.497	180.305	192.911	263.669	356.387	272.206	170.865	174.356	198.76	232.704
1772165_at	YOR073W	91.2895	303.047	303.995	165.763	294.946	74.7596	170.255	284.865	179.023	224.486
1772166_at	YDR323C	158.536	127.744	112.988	130.908	157.375	169.081	128.867	123.294	124.171	112.768
1772167_at	YKL018C-A	267.285	416.349	418.692	341.03	368.022	232.574	383.555	420.832	353.698	328.577
1772170_at	YGR217W	495.365	293.816	310.774	423.555	400.474	614.679	261.456	341.845	408.465	342.374
1772171_at	YLR152C	1221.54	1218.52	1543.43	3237.13	796.222	474.397	766.521	1124.14	2911.08	959.602
1772172_at	YJR002W	186.264	69.1021	89.1347	165.674	192.468	269.29	74.635	61.6869	144.272	164.719
1772174_at	YKL082C	1163.34	353.213	458.807	829.168	627.419	1452.81	380.034	403.597	870.478	808.521
1772181_at	YKL133C	141.615	607.59	528.211	306.33	197.92	104.666	610.539	561.447	281.93	170.244
1772183_at	YML030W	228.212	640.58	602.49	502.757	579.613	199.989	797.19	738.223	520.047	580.141
1772185_at	YNL051W	203.577	213.477	229.207	220.276	231.062	275.877	205.877	226.058	232.372	198.397
1772186_at	YER105C	812.731	530.84	463.856	658.954	753.543	1039.97	478.615	502.63	585.65	637.605
1772188_at	YOR059C	407.847	458.549	391.123	393.264	417.76	563.736	603.003	576.379	485.968	405.748
1772190_at	YGL128C	238.509	220.591	213.091	208.524	160.773	246.189	261.955	253.83	240.68	191.242
1772192_at	YKR071C	1564.33	512.941	592.853	654.154	551.716	1778.47	733.342	655.444	719.587	665.21
1772193_at	YLR297W	97.8517	594.634	550.357	540.08	908.33	139.1	552.455	587.807	479.61	672.687
1772195_at	YPR169W	1162.56	695.107	666.827	774.901	738.69	1431.48	684.035	732.341	724.608	601.937
1772196_at	YLR259C	1797.05	4548.86	4539.04	4759.13	5153.46	2110.21	5283.4	4490.22	5167.49	6004.76
1772198_at	YCR102C	57.8095	46.7816	38.4473	23.518	20.0261	37.3652	34.1867	35.702	20.7629	15.4146
1772199_at	YNR058W	1048.21	104.335	134.529	294.026	794.79	917.519	96.6867	83.7135	190.161	842.55
1772201_at	YOR098C	202.858	185.852	191.401	263.761	220.997	259.65	192.962	221.657	239.843	266.625
1772202_at	YKL148C	341.444	3436.98	2818.73	3547.33	3037.45	311.614	4036.69	3462.24	3051.23	3396.13
1772203_at	YFL023W	340.765	125.766	149.584	342.544	457.12	281.054	90.002	91.5067	246.723	273.501
1772204_at	YER178W	4569.39	5026.31	4909.41	3079.2	3367.55	4808.88	5590.9	5253.94	3224.73	3219.08
1772205_at	YLR319C	156.932	120.695	123.084	141.462	148.153	187.888	117.01	131.347	136.166	139.762
1772207_at	YBL037W	328.329	430.114	384.149	397.705	342.903	338.871	379.395	410.511	371.107	277.271
1772208_at	YBR048W	1424.61	476.14	629.618	1268.27	1218.55	1501.12	480.897	601.848	1101.66	1337.56
1772209_at	YIL104C	190.221	99.8048	101.655	128.871	150.943	228.611	82.1756	83.5553	112.77	107.295
1772212_at	YKL119C	250.33	449.222	468.288	556.164	513.541	232.235	331.766	366.064	380.787	399.083
1772214_at	YGL015C	45.0084	8.15288	8.83533	20.014	8.81792	35.7472	7.94699	7.02853	24.6513	14.9919
1772218_at	YMR063W	16.0463	4.5151	4.38584	10.5892	8.92863	23.133	8.33543	7.93057	10.9359	14.1622
1772220_at	YDR178W	1383.64	4020.64	3405.59	3717.78	4083.95	976.249	4143.94	4054.8	3651.95	3864.43
1772222_at	YMR208W	330.594	329.902	333.331	369.219	319.264	408.544	370.743	336.926	370.242	482.401
1772223_at	YDL066W	5158.92	3168.45	3345.54	4442.87	3558.34	4554.71	2889.43	2821.68	4011.55	3373.05
1772224_at	YDR202C	453.484	732.926	748.951	512.76	325.293	316.276	497.983	690.968	601.722	319.115
1772225_at	YPL212C	1347.4	135.426	159.769	656.329	442.55	1417.99	135.274	129.844	592.049	518.22
1772226_at	YAL026C	1103.34	404.852	356.261	559.731	462.651	1108.89	383.217	400.224	422.479	435.669
1772227_at	YJL137C	146.737	613.82	542.524	397.905	408.577	106.344	389.913	548.075	409.204	301.609
1772228_at	YJR039W	265.865	498.453	426.136	162.631	166.452	212.91	317.033	411.632	178.404	117.937
1772229_at	YKL163W	1213.2	269.868	311.036	130.741	835.238	761.995	313.433	244.643	250.043	1067.1
1772231_at	YHR201C	501.436	284.174	285.72	254.974	320.695	433.924	260.067	232.252	238.159	239.238
1772232_at	YLR179C	3616.49	633.779	677.691	841.401	2104.58	3698.26	965.281	616.618	771.047	1569.86
1772233_at	YGL136C	342.404	281.23	260.387	298.401	188.323	303.722	294.901	319.574	295.937	235.985
1772234_at	YGR232W	805.209	873.212	777.791	673.906	746.788	458.598	1072.47	819.326	593.101	607.283
1772238_at	YEL016C	221.06	107.072	126.015	189.857	146.144	214.892	98.4695	89.2039	132.671	108.053
1772239_at	YNL002C	895.859	312.576	412.468	842.472	944.915	979.19	363.766	314.003	809.849	863.883
1772240_at	YLR422W	1051.35	1220.57	1079.87	1052.69	995.389	1045.28	1124.85	1196.69	981.169	819.037
1772241_at	YIL014W	399.934	484.036	409.402	565.918	497.901	452.4	445.996	479.802	558.622	471.049
1772243_at	YFL005W	534.636	878.555	846.894	738.27	769.238	485.38	1051.07	862.269	744.982	832.956
1772247_at	YPR122W	160.695	94.1509	88.7267	114.259	112.759	173.534	83.7465	86.9837	93.6072	64.1374
1772248_at	YGL225W	781.961	341.613	335.858	512.856	881.844	1083.78	391.27	376.425	583.377	953.948
1772249_at	YJR118C	118.543	274.491	264.783	224.083	215.776	107.14	216.725	198.689	171.17	286.147
1772250_at	YML012W	1199.74	1550.66	1449.72	1296.89	1687.65	1059.51	1475.12	1358.15	1159.68	1657.88
1772251_at	YJL189W	2479.73	759.865	1047.84	1974.71	2184.68	2236.84	870.687	1092.58	2448.46	2455.55
1772252_at	YOR019W	406.05	1136.13	966.191	250.743	164.773	367.318	1172.2	1174.25	462.823	131.535
1772253_at	YOR250C	234.863	199.994	183.716	176.841	235.744	214.414	208.009	213.331	207.739	200.779
1772255_at	YKL067W	806.14	3114.62	2729.9	2750.76	3153.38	728.551	3105.1	3064.03	2572.48	2986.76
1772258_at	YMR244C-A	280.504	456.881	400.401	274.595	308.353	294.62	529.321	418.825	275.071	304.187
1772259_at	YIR037W	693.678	2610.44	2462.97	1674.84	1246.85	560.038	2515.94	2337.44	1740.87	1463.72
1772260_at	YDL088C	320.187	503.949	440.593	383.461	289.828	375.038	642.133	587.945	439.221	366.902
1772261_at	YEL034W	2553.23	4539.54	4396.18	3485.32	4503.26	2414.98	4382.81	4502.9	3641.51	4308.39
1772263_at	YGR216C	386.571	252.212	243.115	303.72	295.029	453.764	206.985	232.273	228.571	228.642
1772264_at	YLR009W	741.294	220.108	306.803	595.337	611.866	1019.09	222.272	230.127	568.408	613.492
1772268_at	YPR091C	331.83	627.493	551.762	434.794	331.962	359.222	625.826	675.357	527.919	363.525
1772275_at	YJR097W	323.807	35.3885	47.8625	253.495	185.008	341.261	39.3939	38.4477	200.279	186.436
1772278_at	YDR285W	35.1252	30.4225	39.8655	18.811	14.1111	34.2	39.3776	37.6662	27.1192	22.8218
1772279_at	YMR251W-A	7951.73	9740.43	9691.25	10275.4	9400.79	6606.76	10679.9	10570.5	10954.3	11126.8
1772281_at	YHL009C	157.604	88.3385	87.3836	115.282	127.429	152.74	114.722	106.044	138.742	120.086
1772282_at	YER177W	4039.9	3752.21	3638.03	2452.54	3480.71	3941.35	3817.38	3672.41	2658.83	2979.24
1772283_at	YER061C	182.236	72.3339	54.7112	193.388	304.508	228.758	98.3295	92.6034	258.883	377.168
1772284_at	YLR225C	788.278	436.453	365.8	324.651	315.595	633.392	521.914	504.804	472.503	439.802
1772287_at	YHR018C	8001.77	3067.22	3504.95	5045.75	3627.55	7687.53	2659.62	2567.57	5432.73	4243.4
1772288_at	YOR038C	212.336	344.33	386.403	254.685	355.364	232.389	300.299	362.117	227.828	251.154
1772289_at	YHR207C	581.047	231.865	246.174	261.438	222.405	627.672	187.303	228.561	269.389	207.093
1772292_at	YFL054C	281.089	408.159	349.383	247.717	194.647	201.383	522.784	496.49	262.424	213.495
1772294_at	YLR388W	2412.42	812.365	1286.83	2016.34	2625.42	2213.81	728.429	766.18	1814.84	2021.51
1772298_at	YGL160W	125.173	282.735	281.619	232.713	253.232	143.615	281.663	332.861	252.488	208.457
1772307_at	YML016C	678.748	379.394	412.092	398.893	540.859	858.387	416.899	366.55	406.264	394.244
1772308_at	YAL016C-B	32.4417	96.8079	58.9768	63.5586	73.6424	47.0215	83.3086	120.027	82.2171	63.3202
1772310_at	YLR207W	207.514	213.838	218.409	236.821	224.087	202.547	279.319	276.36	253.475	196.997
1772312_at	YLR415C	9.46084	26.0673	22.1774	8.82699	11.0352	7.59262	18.2265	20.7243	14.1007	8.96474
1772313_at	YHR103W	266.479	450.753	389.294	316.235	459.956	318.849	564.555	575.564	405.061	450.749
1772317_at	YGR264C	1759.23	554.508	610.215	1452.16	1594.5	2352.4	562.379	642.901	1222.16	1172.47
1772320_at	YPL048W	1322.99	1556.57	1343.95	1111	1506.05	1359.19	1587.42	1406.87	1068.35	1320.79
1772321_at	YOL018C	120.413	168.809	168.516	120.925	178.527	116.236	191.196	172.128	135.187	155.437
1772326_at	YBR168W	184.83	256.13	236.937	165.995	134.367	160.117	176.105	255.615	161.58	109.588
1772327_at	YJR059W	532.066	1017.74	916.399	493.316	520.735	512.927	1062.15	1002.18	618.475	481.434
1772328_at	YBL039W-A	488.379	940.088	944.129	504.527	356.881	239.031	619.927	780.1	596.552	460.303
1772330_at	YDR414C	278.025	146.793	140.101	174.607	257.832	295.2	127.995	102.562	106.436	153.952
1772331_at	YER016W	127.401	161.937	146.062	131.886	149.283	180.808	202.301	191.504	144.87	161.289
1772333_at	YPL263C	189.417	106.058	121.269	208.777	231.578	189.093	118.711	107.806	156.713	173.728
1772336_at	YLR056W	1059.68	297.572	406.754	608.788	1890.31	921.65	349.882	261.257	391.102	1641.45
1772338_at	YML070W	970.923	2130.95	1946.96	1609.6	1337.51	853.621	1962.86	2132.66	1606.99	1254.6
1772341_at	YDR470C	140.389	360.272	293.44	220.758	207.869	94.9497	396.723	393.253	235.212	235.304
1772342_at	YDL200C	345.932	652.115	658.239	404.837	260.689	237.334	643.087	580.322	361.573	286.737
1772343_at	YGL229C	247.546	180.921	141.149	240.891	76.1639	197.986	130.514	145.378	113.734	75.1332
1772344_at	YLR246W	300.187	292.258	302.838	254.699	342.174	237.454	289.87	290.703	296.79	272.789
1772346_at	YBR223C	63.6152	56.4144	41.969	66.8487	47.1759	61.7802	64.4902	56.8569	79.3927	71.6992
1772347_at	YDR270W	425.555	899.586	783.418	575.908	477.452	300.115	787.717	755.663	506.567	347.289
1772348_at	YBR235W	389.504	298.294	246.426	273.676	294.172	382.044	274.981	276.165	249.993	245.129
1772349_at	YNL182C	186.915	44.9741	48.4568	123.892	175.277	270.58	51.4551	49.9963	115.819	114.817
1772350_at	YGR175C	1526.63	699.772	810.081	1112.85	1806.16	1494.46	811.692	638.804	924.263	1443.81
1772352_at	YKR026C	768.26	200.687	229.821	368.878	540.855	693.69	203.484	186.824	352.012	375.02
1772356_at	YAL064C-A	3.97834	3.41003	3.43584	3.531	4.07237	3.27616	2.77091	3.90812	3.41054	3.23645
1772358_at	YKL070W	19.7501	19.2145	8.71764	14.5593	17.7345	22.3247	14.5473	18.0016	14.3094	11.0396
1772361_at	YHR126C	11.9245	5.37464	5.83614	8.68343	419.569	4.2529	6.29569	7.22573	9.55108	163.258
1772362_at	YJR075W	570.308	469.517	488.321	561.529	547.268	536.174	387.982	415.116	571.779	533.071
1772365_at	YLR108C	149.693	104.657	128.775	86.9428	120.495	155.901	163.549	127.062	69.0488	103.956
1772366_at	YML063W	2740.38	974.38	1517.67	2628.18	3145.51	3085.32	1241.37	1326.83	2844.15	2879.78
1772367_at	YMR091C	334.62	327.804	336.496	337.42	397.06	322.222	346.179	349.167	329.105	336.584
1772369_at	YJL197W	265.339	202.987	194.047	268.023	332.459	312.01	198.167	192.596	240.544	267.156
1772371_at	YJL048C	635.169	922.461	826	299.447	373.543	843.402	833.293	931.241	339.433	409.326
1772372_at	YNL016W	1229.78	1025.37	1024.91	1344.45	1595.83	1642.66	1317.76	1119.24	1460.27	1692.12
1772373_at	YLL039C	1903.28	4144.96	3780.1	3195.37	2028.48	2137.47	4212.87	4284.48	3539.31	2634.82
1772374_at	YJR054W	65.4727	59.2807	58.0625	62.0812	155.633	76.8172	57.7582	67.5385	59.4366	107.196
1772375_at	YOL140W	3976.88	1032.54	1122.04	1792.34	1360.54	3995.9	921.063	819.521	1319.88	1061.81
1772376_at	YPL051W	148.689	135.009	135.718	131.222	197.253	117.416	113.044	114.943	120.575	146.864
1772377_at	YPL121C	3.12869	3.19984	4.24035	2.83278	3.80623	2.97321	2.80548	3.63613	2.98726	2.68343
1772384_at	YEL058W	1566.71	453.541	505.247	645.939	968.323	1417.28	464.136	393.508	583.972	803.107
1772386_at	YAL015C	415.322	142.437	130.51	159.444	162.617	378.556	136.435	121.225	148.078	177.829
1772391_at	YIL057C	5.37831	9475.88	9963.27	4343.99	796.687	5.74933	7550.18	9556.81	5773.01	917.441
1772392_at	YDR211W	994.573	566.819	619.591	786.491	938.269	1185.87	536.526	573.254	665.201	798.935
1772393_at	YLR154W-E	146.08	321.651	192.705	200.043	218.991	96.6298	214.651	317.648	224.437	199.768
1772394_at	YML118W	130.896	405.387	352.816	200.656	129.387	121.157	455.276	464.053	358.698	216.319
1772396_at	YBR097W	345.014	352.128	309.676	309.431	207.542	395.896	305.007	344.179	303.411	282.619
1772398_at	YKL060C	8240.14	4992.42	5380.06	3890.23	5993.63	7955.86	4625.26	4396.01	4194.54	7008.21
1772399_at	YOL110W	454.83	260.309	195.031	259.293	298.008	293.222	166.412	157.316	185.906	200.935
1772400_at	YMR079W	452.449	312.205	279.235	404.447	848.707	578.295	312.018	291.495	296.953	786.342
1772401_at	YDR485C	264.036	379.613	359.76	330.373	341.514	316.335	422.32	424.132	369.516	288.385
1772405_at	YLL029W	2106.39	2353.03	2246.19	2028.29	1331.99	2097.07	2351.39	2320.37	2040.78	1341.67
1772407_at	YNL044W	684.088	606.085	608.184	445.885	625.84	710.54	638.955	593.012	493.569	897.845
1772408_at	YPR073C	487.618	358.57	325.859	385.31	492.825	417.009	399.454	378.752	390.002	613.367
1772410_at	YAL031C	400.144	461.816	397.043	342.762	277.889	472.194	524.12	493.711	395.082	301.945
1772412_at	YAL023C	545.432	724.949	676.758	857.075	1051.31	652.308	692.887	592.482	699.78	923.652
1772414_at	YLR298C	192.731	240.263	261.636	209.986	214.558	168.632	251.269	249.357	230.748	150.606
1772416_at	YGL257C	152.78	90.6862	99.9009	112.63	112.85	134.442	69.4279	77.794	86.9724	113.063
1772418_at	YIL034C	811.659	803.979	745.365	573.885	554.008	607.489	811.323	716.088	690.696	502.84
1772420_at	YBR228W	377.362	204.77	200.534	187.121	172.135	358.704	165.21	222.381	195.491	172.837
1772421_at	YCL035C	684.758	2177.18	2248.11	1528.48	1538.57	680.345	1907.5	2154.84	1902.06	1678.94
1772426_at	YEL020C	139.576	342.297	302.508	486.738	288.052	124.976	268.592	297.56	346.579	196.366
1772433_x_at	YLR388W	2755.06	942.795	1517.69	2342.39	2999.55	2531.19	855.61	955.693	1896.55	2276.68
1772438_at	YOL006C	360.161	345.83	330.512	369.02	461.775	499.401	401.149	414.237	351.03	408.615
1772442_at	YLR175W	2492.52	537.214	673.592	1890.77	2504.41	3046.96	541.086	472.112	1569.37	1932.99
1772443_at	YOR036W	421.179	586.08	563.814	419.515	511.209	310.51	726.783	682.583	715.031	727.948
1772446_at	YDL189W	415.16	150.514	159.302	219.66	269.264	409.873	199.187	145.119	206.857	236.468
1772447_at	YLR251W	266.314	328.282	308.139	144.689	183.412	166.237	269.919	266.37	149.052	132.904
1772448_at	YPL221W	760.263	429.564	411.466	431.154	921.204	1146.84	468.006	523.321	506.555	1080.57
1772452_at	YOR054C	192.586	995.405	782.769	297.25	171.884	143.244	757.221	931.369	404.199	182.833
1772456_at	YIR036C	398.256	1289.31	1201.88	795.402	799.691	204.436	967.955	923.9	684.966	692.276
1772457_at	YNL189W	1057.74	1121.43	1124.12	1112.28	956.191	1348.19	990.885	1166.4	998.427	1013.94
1772459_at	YDL181W	460.536	3306.82	3091.59	3090.33	3249.99	559.668	3234.99	2924.33	2679.63	2808.94
1772460_at	YJR111C	1423.79	336.965	398.756	766.814	378.35	1357.11	293.374	318.559	813.478	421.268
1772463_at	YBL079W	537.893	619.288	572.282	627.391	769.961	865.159	680.701	831.56	686.854	750.755
1772464_at	YOR035C	448.076	186.053	163.884	199.185	234.136	393.699	254.591	225.057	281.935	327.719
1772465_at	YNL224C	178.437	153.424	152.263	146.624	192.812	167.649	163.902	163.787	182.045	142.151
1772467_s_at	YHR054C	257.171	444.073	540.332	731.367	814.789	304.44	450.061	750.949	990.274	859.383
1772468_at	YKR094C	2128.32	904.545	1262.21	2119.28	2221.57	2680.79	1027.89	1308.3	2053.15	2273.64
1772470_at	YGL065C	275.834	263.541	288.144	261.041	394.936	273.995	360.722	326.823	288.059	286.569
1772473_at	YPR109W	386.109	373.719	314.495	338.258	354.612	323.695	383.446	376.463	382.008	320.434
1772475_at	YDL093W	115.267	100.438	105.548	108.189	107.094	125.777	119.237	115.962	117.049	112.885
1772477_at	YJR124C	195.546	38.0584	42.5102	83.7407	121.719	231.884	39.7909	35.3174	66.0177	74.8879
1772483_at	YDL225W	415.444	504.055	518.679	445.648	532.662	494.919	578.353	603.667	491.52	515.155
1772484_at	YLR242C	270.997	151.587	173.808	212.092	144.897	234.762	145.472	142.394	167.111	111.523
1772485_at	YOR195W	202.188	194.345	186.607	167.83	173.626	276.348	188.965	256.756	201.363	272.902
1772487_at	YLR148W	166.535	203.285	163.415	178.225	200.059	226.534	188.413	267.422	236.32	211.794
1772491_at	YJR053W	9.11883	5.26518	8.89033	8.26079	5.91614	9.38134	12.2929	13.3662	17.0495	21.0597
1772496_at	YPR128C	648.836	235.559	249.083	548.53	334.236	494.897	169.195	201.863	369.187	237.176
1772497_at	YBR102C	223.321	162.362	152.222	183.632	193.368	255.943	160.564	177.722	217.294	160.581
1772499_at	YDL077C	214.442	165.61	168.97	189.337	180.824	258.324	164.193	181.274	191.943	200.697
1772500_at	YDR276C	2893.28	5191.44	4814.7	4031.38	3028.27	2766.65	4795.29	5042.98	4227.61	3735.15
1772505_at	YGL101W	84.1043	71.6851	93.9227	91.6209	121.755	73.0177	75.0246	82.2116	94.4698	73.4945
1772508_at	YGR103W	608.024	120.527	179.714	526.544	765.008	740.25	115.592	107.658	421.455	442.628
1772509_at	YEL007W	136.855	433.068	392.528	197.276	344.039	134.531	477.391	423.472	206.416	303.458
1772510_at	YDL185W	2895.68	2811.17	2467.12	2500.24	2141.24	3066.07	2722.36	2726.26	2597.81	2726.02
1772511_at	YMR096W	4606.38	3982.32	4191.28	5859.33	6309.64	4132.78	5309.71	4712.31	5906	6579.36
1772512_at	YGR133W	120.009	124.255	126.104	110.416	110.658	95.6879	100.95	108.121	90.75	92.9858
1772514_at	YJL080C	503.674	313.674	338.834	543.019	1292.64	694.601	389.025	425.474	516.352	1088.3
1772516_at	YDR096W	319.101	1198.34	983.592	403.935	472.33	370.761	1702.91	1727.27	657.635	393.219
1772517_at	YKL062W	222.546	64.2907	66.8322	85.698	130.084	247.08	91.3617	65.7006	109.181	174.972
1772521_at	YLR342W	2002.7	302.794	344.972	510.267	1641.54	2665.54	500.225	323.865	663.673	1808.97
1772524_at	YML108W	492.101	171.33	184.71	442.268	358.794	537.406	149.928	160.712	350.808	337.098
1772528_at	YAL064W	32.2015	18.6359	17.8603	12.8794	6.33771	38.0509	12.8159	12.6124	9.26734	6.07791
1772529_at	YCL005W	329.525	217.72	251.377	233.694	188.37	260.734	211.365	190.972	159.285	128.424
1772533_at	YPL128C	193.23	342.83	309.671	244.753	235.268	237.13	397.853	394.494	263.98	201.199
1772534_s_at	YAR066W	11.6188	6.42208	6.6096	13.8367	9.88187	12.2226	10.3234	7.01309	14.2386	8.85868
1772536_at	YHL043W	20.4536	10.4447	9.60032	7.29976	7.40474	10.7388	8.88601	7.67419	9.9342	6.2628
1772540_at	YER028C	355.429	94.6877	96.1087	75.7928	46.4599	362.329	102.717	88.5982	73.2578	44.91
1772541_at	YEL050C	301.365	600.614	502.191	543.967	590.435	256.671	699.605	528.476	466.562	651.645
1772545_at	YDR079C-A	220.118	219.905	243.788	386.028	449.986	186.14	198.319	184.762	267.372	301.263
1772547_at	YDR412W	363.48	146.125	156.599	233.214	118.119	365.885	160.819	148.149	274.039	203.878
1772548_at	YER085C	15.8066	8.75489	13.1021	7.84644	12.7595	9.23933	6.87814	9.70795	9.90044	21.57
1772549_at	YAL062W	156.859	1313.59	1754.76	3412.55	3701.03	67.684	1024.18	1401.97	4726.12	3666.35
1772550_x_at	YMR230W	1063.44	434.609	589.031	899.94	875.169	1233.8	320.378	526.925	918.668	970.383
1772552_at	YDL064W	164.008	366.588	418.585	311.647	358.861	147.258	390.23	426.854	351.815	296.197
1772554_at	YBR019C	30.2772	47.28	44.9137	24.5305	14.7995	22.0178	23.3659	18.6929	22.477	18.5452
1772556_at	YKL164C	756.956	404.911	477.41	363.223	1090.62	847.321	329.716	312.288	401.916	1416.33
1772558_at	YBR067C	507.802	3867.2	5367.22	2257.84	994.458	259.575	316.05	2662.08	2486.16	1242.1
1772560_at	YJR068W	389.077	361.085	405.758	408.908	544.119	422.239	383.852	439.274	446.673	419.562
1772562_at	YER052C	3955.46	977.567	1213.16	3417.72	3191.88	4177.67	933.13	905.077	2873.93	2989.32
1772563_at	YNL047C	230.048	256.86	247.451	185.384	94.7064	233.055	249.906	245.443	235.859	157.196
1772565_at	YLR199C	333.959	433.522	433.57	385.026	417.614	325.237	473.716	449.641	416.163	367.83
1772566_at	YJR094C	93.8166	139.799	135.725	177.361	115.331	103.944	101.615	154.267	688.683	331.103
1772567_at	YGR117C	244.833	226.273	264.645	241.794	191.827	232.646	297.118	302.575	236.442	182.133
1772570_at	YKR083C	38.5839	80.535	83.8669	53.6017	60.9179	39.6642	76.9459	101.062	69.9753	50.1866
1772572_at	YOR332W	1744.91	2249.6	2327.01	1574.8	1890.08	1552.83	2399.59	2237.28	1813.47	1684.96
1772573_at	YBR096W	691.981	927.127	823.288	695.568	521.3	574.528	961.213	825.758	622.615	587.159
1772574_at	YDR504C	798.116	1471.72	1191.34	965.803	434.731	1022.22	1408.22	1750.19	1226.03	977.071
1772576_x_at	YAR020C	147.56	167.362	145.935	81.8097	92.7107	157.038	134.396	130.87	63.4471	59.8309
1772579_at	YHR121W	361.176	398.865	489.184	724.607	913.646	277.877	448.87	358.403	605.429	725.31
1772580_at	YDR424C	267.337	693.334	789.461	504.568	384.576	217.416	475.442	588.948	526.047	436.214
1772581_at	YGR001C	1179.14	463.471	536.444	939.828	935.472	1091.4	456.381	451.201	798.547	855.066
1772583_s_at	YBR089C-A	196.169	1105.12	1099.56	383.729	442.018	246.432	1093.31	1287.22	529.246	406.418
1772586_at	YDR030C	266.441	261.56	244.229	254.989	211.717	243.611	193.152	195.491	221.557	180.218
1772589_at	YGR068C	131.794	85.7778	71.8304	96.0538	119.328	114.606	84.0846	70.842	94.7988	77.0818
1772590_at	YER166W	581.471	491.669	485.88	538.461	544.384	681.58	564.979	537.912	576.65	587.78
1772594_at	YNL087W	888.085	407.937	426.248	385.281	533.728	861.044	375.93	413.774	331.351	422.08
1772597_at	YCR101C	20.69	9.273	7.99125	10.5951	7.90379	15.3859	14.6004	12.4821	9.90044	5.66306
1772603_at	YMR067C	293.451	409.9	371.448	273.498	331.276	294.266	396.445	343.981	310.922	259.112
1772605_at	YDL069C	108.527	89.5081	96.0287	109.687	121.993	92.4332	89.2097	110.055	117.235	92.542
1772606_at	YOR370C	976.295	599.406	568.493	799.05	723.682	1253.24	587.812	699.416	726.846	613.248
1772608_at	YPL192C	26.1456	35.4293	42.9615	28.2871	18.7719	21.6561	30.0532	35.0177	20.2904	18.3822
1772609_at	YKR041W	121.145	15.0604	20.932	21.7094	6.66222	121.746	16.3189	9.95927	17.767	12.079
1772610_at	YBR094W	316.377	409.326	416.184	389.365	735.236	332	452.324	447.795	390.99	535.115
1772611_at	YLR404W	237.864	107.186	118.591	159.071	224.972	208.538	102.685	118.494	145.008	144.579
1772612_at	YGR188C	39.9436	55.8548	61.5899	35.9302	84.5729	40.0072	53.6416	75.8208	44.0281	33.9359
1772613_at	YLR253W	211.794	278.292	227.361	240.207	470.222	248.801	291.69	237.674	251.139	399.411
1772615_at	YPR145W	6670.24	3233.06	4000.58	6505.5	6717.17	8542.73	3427.36	3449.52	7118.74	6459.5
1772617_at	YHR188C	346.951	516.999	434.736	373.533	577.997	357.26	448.404	414.548	342.838	451.499
1772618_at	YLR351C	1200.07	573.34	601.257	704.074	1022.5	887.907	592.555	529.161	601.447	782.558
1772620_at	YPL084W	351.753	379.574	314.453	285.245	269.206	376.781	387.769	402.976	308.862	308.731
1772621_at	YDR405W	233.008	520.917	520.811	466.363	492.918	205.648	537.694	515.255	411.151	341.891
1772622_at	YEL065W	371.709	1847.15	1353.24	706.388	770.044	92.6941	1282.92	905.14	456.747	778.685
1772624_at	YNL005C	481.915	648.96	550.953	628.407	731.705	439.575	648.334	707.431	687.81	714.713
1772625_at	YEL046C	2441.29	276.183	277.961	812.63	1414.29	3255.49	478.226	293.687	776.462	1612.87
1772626_at	YJR149W	228.791	1403.47	1516.51	151.135	83.7867	241.889	1413.79	1687.65	246.974	77.1489
1772627_at	YLR210W	64.1792	58.8954	72.4892	77.5246	122.219	76.1059	71.5604	68.3364	70.3875	105.255
1772631_at	YLR073C	365.74	36.4247	43.116	172.896	185.568	614.02	62.6809	56.4531	165.833	143.472
1772632_at	YDR429C	654.269	824.399	859.102	947.463	1359.11	712.537	907.505	840.2	921.31	1029.12
1772635_at	YNL314W	535.954	211.059	215.316	195.864	242.225	509.794	199.356	170.42	200.61	165.691
1772637_at	YIL041W	1000.39	2109.22	2231.73	1937.49	2467.74	938.687	2394.01	2273.51	1814.83	2171.62
1772638_at	YLR344W	3204.42	1432.55	2064.03	3145.99	3296.48	3346.21	1488.77	1551.81	2961.25	2838.46
1772640_at	YJR112W-A	730.034	411.96	492.112	554.485	502.796	460.573	299.067	318.839	423.59	332.786
1772642_at	YLR312C	390.907	3045.29	2991.86	2067.16	1629.97	299.759	2463.08	2979.62	2041.47	1660.3
1772643_at	YHR039C-A	1845.51	2100.92	2199.11	1956.75	1768.56	1990.09	2103.16	2122.62	2060.24	1591.37
1772646_at	YEL017W	282.104	492.674	498.67	378.203	305.217	233.39	411.207	400.021	294.624	216.386
1772647_at	YDR018C	38.0728	522.041	504.977	232.115	126.858	29.8218	347.125	541.443	286.967	103.016
1772648_at	YIL046W	719.972	819.174	866.321	1009.44	964.537	722.559	907.049	808.506	991.277	956.771
1772651_at	YDR222W	158.786	89.1674	110.584	80.6283	177.653	449.988	131.278	122.564	79.1541	217.041
1772654_at	YBL082C	378.371	355.007	376.58	497.414	642.841	300.486	309.24	339.172	405.667	432.453
1772658_at	YOR020C	1882.34	2554.31	2703.75	3074.47	3252.09	1634.05	2777.83	2303.83	2797.47	3291.67
1772665_at	YPL125W	342.64	489.339	447.245	412.508	344.716	532.103	438.008	586.412	426.776	456.782
1772670_at	YIL017C	263.332	513.719	458.618	287.753	229.99	223.308	431.762	491.58	310.377	205.475
1772671_at	YPR166C	217.904	396.998	340.566	508.038	750.246	190.791	447.851	410.304	474.937	656.566
1772672_at	YBR106W	1827.86	1143.7	1232.48	1361.56	2349.76	1883.94	1654.15	1379.15	1807.85	1935.08
1772674_at	YFL018C	2321.82	2733.76	2632.14	3802.26	3476.69	2174.9	2729.92	2505.54	3353.71	3903.76
1772675_at	YBR245C	313.7	314.566	302.301	384.026	443.536	421.211	341.177	358.03	377.547	436.791
1772676_at	YHR089C	1076.89	239.704	362.859	851.21	1475.43	1170.83	291.362	247.285	660.409	936.781
1772677_at	YBR286W	1580.67	6262.75	5966.4	3637.9	2287.2	1299.99	6180.26	6045.4	4283.26	2036.45
1772681_s_at	YOR394W	48.0029	208.545	202.381	29.1796	7.50404	47.7791	71.0145	150.385	33.316	8.23123
1772682_at	YFL009W	549.467	630.801	622.167	630.911	578.137	638.885	645.255	642.329	703.518	568.461
1772684_at	YJL154C	844.644	945.921	780.283	571.813	550.336	672.312	785.221	830.784	637.672	489.984
1772686_at	YOL117W	226.887	183.946	184.214	155.807	174.888	199.835	159.883	136.545	116.057	148.286
1772687_at	YIL105C	360.327	991.861	851.199	477.635	375.097	365.011	1082.93	1216.81	686.217	384.33
1772689_at	YNL015W	733.754	3473.43	3104.87	3105.82	1899.4	454.849	2991.08	3269.69	3592.7	3712.43
1772690_at	YGL023C	555.043	420.671	453.742	582.165	644.625	570.008	459.293	467.233	555.406	529.575
1772692_at	YJL163C	67.1032	710.541	603.125	188.554	203.598	49.8501	698.331	666.944	325.421	170.955
1772693_at	YPL016W	169.53	465.418	536.037	313.549	347.959	270.677	798.121	621.684	407.816	277.331
1772694_at	YKR067W	632.957	3034.85	2413.73	1568.55	1026	693.505	2660.44	3287.26	1756.56	1116.17
1772696_at	YDR086C	1711.34	1348.97	1371.42	1404.21	1609.57	1550.25	1130.99	1219.25	1253.87	1536.49
1772697_at	YKL193C	214.622	1094.13	992.087	520.669	468.31	151.381	1037.99	1237.02	665.396	442.48
1772699_at	YOL152W	10.0022	16.9097	31.776	8.65069	6.65468	6.91894	13.5207	13.2916	9.32455	9.3536
1772700_at	YCL050C	425.65	656.181	830.186	891.551	637.908	477.294	885.549	749.92	988.769	622.185
1772701_at	YGL186C	1706.67	666.885	749.561	1327.78	1360.98	1858.18	881.942	688.775	1361.04	1580.32
1772703_at	YML098W	293.024	136.127	156.786	202.459	162.904	228.224	127.341	113.726	157.624	131.948
1772706_at	YNL023C	718.556	182.945	201.065	428.758	313.236	632.612	189.544	168.146	341.88	316.751
1772709_at	YKL138C-A	156.722	157.391	189.721	153.194	174.347	177.019	140.33	181.752	212.631	209.567
1772710_at	YHR167W	125.24	89.2224	89.0447	98.1545	134.413	134.67	84.6899	72.8641	86.6371	82.1324
1772712_at	YIL140W	204.435	104.576	115.657	84.6427	238.749	222.767	120.374	184.617	123.031	228.715
1772716_at	YNL108C	369.503	223.889	218.812	257.963	197.715	289.332	245.027	228.269	249.187	159.908
1772718_at	YKL080W	1322.42	762.933	825.194	985.639	1238.07	1258.3	780.581	764.715	882.18	1028.56
1772719_at	YLR397C	289.405	143.788	141.193	182.315	298.353	319.292	145.669	144.04	137.768	153.053
1772720_at	YOL023W	61.5896	143.999	109.341	122.064	239.203	62.9516	177.42	162.044	135.189	163.312
1772723_at	YNL062C	521.394	71.9213	109.363	391.363	326.717	563.484	70.5533	60.4401	308.359	324.734
1772726_at	YHL035C	417.495	559.354	385.06	104.167	140.789	217.633	403.255	447.238	103.229	112.244
1772729_at	YPR032W	242.111	262.473	260.039	275.631	158.698	273.569	281.982	292.387	279.346	273.198
1772730_at	YLR213C	10.3264	13.6644	10.0767	8.06848	12.7165	6.4541	14.2922	9.34019	10.3447	20.5769
1772731_at	YMR224C	227.702	135.927	120.795	175.025	188.668	259.439	145.472	139.794	180.365	185.179
1772733_at	YMR164C	102.171	205.326	193.402	141.847	92.7086	113.207	208.459	242.364	156.704	80.6739
1772734_at	YNL067W	1107.8	428.276	613.149	1934.95	2540.36	1293.57	542.867	624.404	1810.66	1922.58
1772736_at	YLR245C	143.144	115.929	94.8178	96.4487	172.717	107.176	83.6078	78.62	97.0438	116.437
1772737_s_at	YBL111C	702.501	915.652	665.342	575.204	517.58	755.961	677.652	808.062	529.238	543.355
1772738_at	YHR176W	175.518	278.37	246.158	422.461	952.589	189.216	315.724	250.437	248.442	602.69
1772741_at	YDR448W	216.67	184.569	178.161	217.627	215.919	228.701	182.608	175.235	193.697	180.692
1772742_at	YLR048W	3127.05	686.096	1180.88	2492.63	3240.59	3393.24	964.076	898.967	2553.58	2705.54
1772743_at	YDR369C	144.219	136.306	121.031	123.294	109.507	134.547	108.35	143.73	116.949	95.0246
1772744_at	YCL045C	1181.88	812.741	900.702	1182.76	1042.89	1060.69	909.408	890.102	1019.88	1196.19
1772748_at	YLR262C-A	582.888	399.402	481.826	635.726	1051.76	552.663	431.186	394.901	583.039	815.758
1772749_at	YPR084W	177.736	216.086	174.025	224.862	259.231	202.187	218.252	214.343	259	235.622
1772750_at	YPR086W	1335.53	631.89	606.073	626.763	685.859	1125.02	558.109	596.627	660.73	566.486
1772751_at	YBL008W-A	3.99094	3.72572	3.73589	3.64533	3.94427	3.16436	3.70547	3.52926	3.74441	3.95083
1772752_at	YHR050W	330.021	1085.84	897.524	855.717	750.246	354.873	989.219	932.267	855.813	617.414
1772753_at	YOR083W	9.67406	22.3571	14.5669	13.2667	23.323	11.5766	21.4257	19.9826	18.5479	13.2867
1772755_at	YDL054C	3487.41	1639.02	1625.89	2019.87	1281.12	3305.24	1332.84	1361.19	1692.44	1083.06
1772756_at	YGR146C	519.881	2809.68	2562.06	654.727	1246.44	410.031	3025.68	3293.27	1036.29	1327.87
1772763_at	YGL250W	86.6693	244.082	237.236	135.484	139.114	63.3602	264.919	287.365	147.649	153.631
1772766_at	YJL136W-A	7.92358	8.9948	14.7778	11.8935	11.5834	9.58647	10.9698	7.26902	10.7947	8.0117
1772772_at	YKL146W	743.563	1605.94	1334.95	1252.38	1003.53	677.341	1403.84	1378.51	1110.4	991.333
1772774_at	YOL130W	499.58	323.258	343.671	522.222	633.882	585.858	316.26	271.115	399.82	493.294
1772778_at	YBL078C	763.02	2493.64	2343.61	952.447	735.983	876.904	2511.94	2920.26	1547.08	819.652
1772779_at	YLR226W	259.183	85.7014	76.9767	153.972	120.115	390.548	144.733	113.27	204.728	292.466
1772780_at	YNL306W	422.494	655.737	550.075	639.227	636.362	429.521	731.615	694.379	652.119	868.731
1772781_at	YOR056C	596.192	215.794	257.674	360.617	487.892	673.187	213.444	198.302	345.105	353.611
1772783_at	YLR285W	399.047	243.826	250.651	254.247	234.854	378.123	226.379	250.959	262.971	240.78
1772785_at	YER037W	399.552	320.266	356.732	250.919	177.266	379.54	343.291	254.795	234.333	206.058
1772786_at	YBR262C	1239.94	1092.11	1052.04	1482.77	1103.58	975.344	993.589	996.045	1162.64	1057.9
1772790_at	YPL170W	627.611	243.053	308.025	214.2	358.097	396.561	247.716	232.128	193.885	221.255
1772791_at	YKR066C	1145.1	1903.56	1868.81	1707.9	1516.31	832.576	1944.09	1937.74	1475.34	1257.63
1772792_at	YDR477W	603.031	942.22	878.97	631.794	452.651	528.484	1007.03	1082.59	739.053	598.69
1772793_at	YCR065W	145.041	178.955	158.057	90.3267	302.949	192.997	201.687	227.637	110.108	204.162
1772795_at	YJR135W-A	228.107	362.881	294.878	375.325	409.601	211.093	381.911	393.884	411.196	611.627
1772796_at	YPL083C	98.8846	62.6838	59.1402	64.6224	101.115	117.937	61.0429	63.0524	88.5053	113.434
1772797_at	YNL206C	352.437	250.247	260.588	196.122	223.736	374.352	326.239	294.608	212.082	189.734
1772802_at	YLL004W	184.505	95.9366	107.552	129.03	143.101	211.876	101.05	95.7766	120.013	147.269
1772804_at	YML101C	252.444	452.097	479.845	505.001	464.585	230.198	438.014	396.629	423.3	408.717
1772805_at	YGR090W	502.94	169.145	222.081	431.119	275.83	796.839	204.427	220.954	384.713	420.37
1772806_at	YOL138C	884.547	398.528	391.343	474.526	484.785	724.507	376.68	383.345	429.419	343.204
1772807_at	YOR381W-A	5.68846	4.3699	5.17301	2.90343	2.13206	5.55898	4.11675	2.66965	3.08332	3.22246
1772809_at	YIL030C	1358.66	1381.96	1272.94	1328.07	1236.94	1683.94	1630.69	1456.85	1353.58	1164.67
1772810_at	YKR090W	43.7823	149.752	153.901	119.937	155.735	54.3453	170.294	184.508	156.732	190.083
1772812_at	YPL006W	1246.43	1022.08	807.229	835.374	714.034	984.192	919.214	911.797	873.682	771.184
1772813_at	YOL155C	1867.06	1236.83	1052.86	341.484	2538.82	1026.88	707.917	585.516	370.18	2133.17
1772816_at	YDR499W	169.192	195.27	218.646	172.199	190.614	227.569	161.415	212.309	148.358	164.271
1772817_at	YGR159C	1766.84	58.9371	69.5081	736.021	1535.8	2214.04	108.044	101.808	663.115	1160.15
1772819_at	YGL131C	100.177	73.7828	61.4219	76.4366	99.5116	117.327	103.933	90.8273	108.168	98.6844
1772820_at	YFL013C	414.824	480.418	415.271	407.013	461.91	436.865	426.851	521.963	466.807	453.494
1772821_at	YBL034C	131.355	231.595	249.214	244.615	187.396	156.732	278.5	308.959	251.571	249.879
1772824_at	YDR169C	397.097	763.503	789.818	445.544	459.438	481.823	1179.24	1197.77	660.311	524.097
1772826_at	YKR063C	283.464	73.4095	96.8387	214.743	148.922	278.773	54.9276	66.4218	165.989	179.56
1772827_at	YDL201W	331.206	262.038	269.85	403.67	494.661	347.91	231.144	210.235	436.567	349.27
1772828_at	YMR014W	498.302	136.268	182.352	271.387	252.867	411.672	138.83	144.408	263.758	236.417
1772830_at	YGR199W	533.583	491.208	473.459	491.244	428.415	532.933	525.833	502.727	435.009	597.357
1772831_at	YFR022W	171.271	127.937	134.563	109.175	147.156	270.793	146.572	136.813	97.102	162.76
1772832_at	YFR009W	1135.74	593.486	649.303	766.166	764.531	1284.49	629.594	624.993	653.579	890.533
1772833_at	YIR033W	188.454	301.347	258.378	297.115	457.675	206.734	230.586	265.703	297.804	549.503
1772837_at	YBR173C	642.687	1250.89	1306.31	947.664	1045.31	557.045	1404.95	1225.16	949.012	880.3
1772838_at	YOR120W	716.174	2657.45	2328.29	967.256	469.23	591.615	1938.88	2363.56	1931.72	567.554
1772839_at	YDR315C	168.411	252.091	235.472	154.84	90.566	141.203	310.367	332.447	165.282	121.672
1772846_at	YKL203C	821.101	803.509	763.248	831.122	774.386	961.008	803.358	864.627	751.768	679.544
1772847_at	YKL172W	1166.37	260.048	345.819	698.418	944.771	1256.92	273.8	282.319	564.417	681.814
1772848_at	YAL028W	174.121	438.085	395.464	128.722	76.8799	103.385	409.383	412.172	200.198	63.1201
1772850_at	YJR008W	1069.36	1249.54	1088.16	439.349	354.169	921.945	813.842	1204.79	562.67	416.539
1772852_at	YBR033W	158.261	156.141	138.248	164.317	423.464	120.821	167.306	158.056	141.276	325.524
1772853_at	YMR319C	440.327	85.5892	81.2971	39.0732	29.2225	299.035	80.2224	75.5946	55.1416	26.6786
1772854_at	YOL017W	590.238	246.042	225.201	158.795	248.468	510.296	165.234	210.232	120.424	239.612
1772855_at	YNL249C	114.444	71.0611	71.6391	65.6565	52.4008	124.597	64.204	64.5185	74.9402	68.7108
1772856_at	YKL204W	254.194	499.32	431.656	356.672	450.472	262.467	546.741	525.79	399.004	367.549
1772857_at	YBL072C	3109.6	671.527	858.136	2465.26	3205.44	3045.83	1234.09	894.019	2377.63	3190.5
1772863_at	YMR053C	64.919	260.332	205.943	89.3117	101.115	62.6058	221.942	269.98	142.267	90.3652
1772864_at	YKR100C	682.362	923.663	858.119	854.288	328.276	952.469	949.222	1004.47	798.879	452.839
1772865_at	YOL128C	138.931	48.1141	52.4116	73.174	89.4907	124.369	44.2617	33.6874	72.9409	73.1986
1772868_at	YPL042C	185.83	194.068	193.778	143.187	222.419	246.574	209	202.718	153.913	192.085
1772870_at	YNR012W	473.608	116.783	156.066	336.188	459.698	614.503	104.936	101.024	275.692	306.701
1772871_at	YDR291W	259.372	214.894	207.877	259.973	298.405	278.677	205.096	216.286	257.152	238.134
1772873_at	YGR288W	189.333	83.4972	79.7774	117.074	51.8208	252.624	109.283	80.5286	110.635	79.2224
1772874_at	YOR010C	171.279	86.5413	102.972	64.2251	21.472	155.436	72.84	65.0266	54.8691	31.8476
1772875_at	YDR012W	2404.07	634.02	885.453	1763.39	1581.63	2399.13	642.036	774.943	1837.78	1742.48
1772876_at	YGL022W	701.409	654.555	611.746	686.112	850.115	775.142	781.891	712.15	684.885	892.135
1772880_at	YMR095C	1592.7	998.186	970.221	1532.89	1570.75	2041.8	1388.78	1038.53	1422.26	1613.77
1772882_at	YNR016C	3127.38	3679.46	3325.7	4716.25	7903.19	3602.73	4174.12	3425.02	3966.32	7626.54
1772883_at	YBL013W	10.3668	27.4474	18.996	16.2586	12.545	8.27272	13.6937	17.4775	13.3952	11.0808
1772884_at	YPR013C	138.727	120.629	119.385	135.187	98.2006	117.297	190.868	141.438	90.9226	95.1549
1772887_at	YGL198W	757.509	981.554	975.734	742.033	493.278	547.31	888.532	840.966	746.008	536.079
1772888_at	YLL048C	2244.25	1263.29	1331.28	2355.15	1585.4	2247.98	986.03	1168.43	2071.53	1427.73
1772890_at	YNL190W	2148.44	1398.61	1430.5	1529.6	1190.07	2986.06	1566.47	1506.82	1607.62	1487.13
1772891_at	YMR171C	296.187	412.374	407.743	298.48	360.544	287.875	409.844	386.047	298.467	246.291
1772892_at	YBL024W	896.558	436.477	536.386	835.569	1264.54	1193.76	436.224	463.178	723.504	941.876
1772893_at	YJL019W	99.3669	213.749	184.508	228.306	143.651	109.633	257.132	306.972	292.37	184.199
1772894_at	YBL097W	29.2969	17.1314	16.4748	21.1663	28.7139	33.2536	22.9221	28.6167	28.5544	36.8702
1772896_at	YJL055W	1728.08	1431.29	1408.34	1219.11	1379.7	1349.48	1542.54	1262.46	1084.09	1173.12
1772901_at	YHR003C	443.425	172.118	176.722	299.515	458.581	471.321	156.638	160.471	250.849	291.889
1772902_at	YLL006W-A	3.52776	3.57548	2.96694	2.95607	3.41699	2.42365	2.28463	2.99908	3.38185	2.63459
1772903_at	YOR034C	201.063	286.308	256.508	210.345	230.933	209.401	299.429	310.351	237.533	182.751
1772907_at	YNR034W	242.447	433.047	423.474	237.294	106.044	236.894	386.749	415.4	252.862	83.441
1772910_at	YLL052C	177.919	99.5808	86.0515	58.2393	53.5118	135.109	70.2321	54.2012	48.6509	47.9632
1772915_at	YAL054C	296.972	11156.9	11261	8472.21	2916.54	243.049	10754.2	11707	9162.86	4545.31
1772916_at	YNR057C	382.864	82.3116	94.0692	279.716	292.271	306.776	50.886	53.961	144.439	250.115
1772919_at	YHR156C	142.744	108.024	92.5719	131.386	121.129	133.615	101.926	100.445	176.347	111.888
1772920_at	YDR236C	352.437	186.535	190.791	213.299	270.309	306.36	184.927	137.738	193.369	249.405
1772921_at	YLR352W	285.906	726.165	699.265	304.911	308.565	274.101	500.262	602.965	280.286	204.959
1772923_at	YDR117C	444.747	266.89	283.162	313.15	355.835	460.651	257.691	256.302	295.467	318.153
1772925_at	YNR011C	175.85	144.347	126.109	129.794	155.449	167.779	121.758	141.437	137.703	121.621
1772928_at	YLR098C	256.832	188.08	167.312	208.937	203.437	279.945	152.044	169.701	211.134	187.361
1772930_at	YDR372C	329.498	248.824	262.42	341.222	318.953	388.396	286.256	315.843	415.401	414.438
1772933_at	YOR147W	515.777	813.691	708.977	738.616	757.374	533.554	953.736	894.001	821.557	745.478
1772934_at	YBR269C	948.667	1898.03	2005.11	1767.52	933.692	750.037	1955.63	1793.24	1733.55	1349.95
1772935_at	YHR199C-A	61.7438	41.0846	31.6424	32.6146	9.11468	53.2047	42.2726	33.8296	28.0207	19.2178
1772939_at	YOR168W	554.882	592.639	616.05	646.969	912.455	633.991	529.115	641.75	683.08	734.074
1772940_at	YNL001W	353.075	353.604	341.227	391.514	495.801	385.409	353.694	323.337	372.217	396.209
1772942_at	YFR005C	294.253	171.641	160.179	180.308	150.025	285.537	148.598	201.318	174.401	148.74
1772944_at	YOR316C-A	5.80464	14.4382	23.6306	11.2565	7.11374	7.30195	24.927	19.4916	5.96608	5.52615
1772945_at	YBR230W-A	316.921	481.495	452.336	453.375	527.105	206.932	590.147	349.693	308.363	433.026
1772946_at	YEL052W	904.205	963.353	742.694	850.887	732.397	874.901	832.078	804.507	779.949	719.205
1772947_at	YOR312C	2708.35	945.687	1513.51	2178.49	2962.37	2961.83	1156.76	1370.45	2415.92	2445.04
1772948_at	YEL055C	385.063	63.871	66.9488	223.4	481.435	485.794	78.6682	63.2951	166.502	328.698
1772949_at	YIL046W-A	5.48041	8.95968	6.31254	5.59219	4.19475	3.95887	5.65703	6.27436	4.97455	5.69313
1772950_at	YDL213C	460.266	234.471	312.648	521.827	844.486	446.791	257.455	211.434	456.229	530.102
1772952_at	YJR013W	224.093	349.113	328.626	297.027	308.662	220.852	278.718	337.919	326.594	299.179
1772955_at	YBR062C	283.795	1143.61	1045.02	602.684	542.258	254.234	1029.78	977.029	653.533	470.049
1772958_at	YGR052W	44.426	291.621	186.263	102.638	163.001	48.5969	285.909	351.729	134.847	61.7854
1772959_at	YBR213W	422.296	131.451	162.986	464.43	639.199	470.082	202.448	119.079	211.044	309.616
1772962_at	YFR008W	75.2197	138.244	121.766	98.7369	63.1509	66.4738	147.807	165.272	105.75	66.9301
1772963_at	YOR172W	362.219	370.611	295.593	368.611	370.384	402.835	406.923	378.967	381.032	331.044
1772965_at	YKR077W	91.0307	102.001	99.9009	68.9028	310.755	89.0885	89.895	93.485	60.892	257.764
1772967_at	YDR356W	78.3295	110.647	113.959	108.656	145.534	104.58	132.346	161.383	114.694	144.952
1772968_at	YJL187C	30.8639	96.4693	126.281	45.2476	115.187	38.557	111.039	136.804	49.9357	165.587
1772969_at	YPL168W	225.365	218.736	195.258	175.928	218.476	186.912	187.448	201.921	156.882	148.352
1772970_at	YPR045C	380.725	558.961	472.254	371.28	185.331	473.402	618.706	639.952	408.881	268.071
1772972_at	YMR219W	815.419	1106.27	938.608	592.871	644.351	991.723	1180.68	1197.07	881.786	680.94
1772973_at	YJL206C	394.174	1309.89	1091.06	195.521	187.803	337.427	1020.43	1179.42	251.84	132.017
1772974_at	YJL057C	115.812	347.425	305.688	156.381	180.11	126.381	255.316	332.493	265.008	155.412
1772975_at	YNL178W	4059.76	1458.36	2246.23	4085.36	4088.26	4696.48	1843.33	1869.87	4112.39	4282.58
1772976_at	YBR164C	867.49	466.175	518.633	693.297	621.034	542.222	397.792	480.048	615.65	578.398
1772977_at	YGL004C	136.788	198.806	181.37	171.341	122.615	100.503	245.718	199.651	158.196	164.605
1772978_at	YDR430C	213.895	389.799	302.6	244.143	365.222	176.853	378.629	360.161	188.994	297.349
1772981_at	YHR154W	42.7198	71.8403	69.4741	61.8907	54.4908	64.1509	82.5482	118.552	67.5481	129.365
1772983_at	YCR099C	180.317	76.1153	60.6665	22.798	12.1311	174.092	69.0353	84.9205	35.0581	17.7352
1772985_at	YBR239C	315.753	172.316	165.199	260.858	257.068	322.108	149.653	152.743	179.16	136.142
1772986_at	YDR219C	138.039	283.472	278.738	198.166	251.33	174.188	331.057	389.604	273.262	193.842
1772992_s_at	YPL278C	275.756	173.057	178.851	74.7853	172.772	308.891	114.848	130.922	84.8783	91.2941
1772995_at	YOR189W	276.616	168.294	166.32	217.494	261.166	238.332	189.947	175.139	198.574	204.496
1772997_at	YOL151W	474.665	1431.23	1310.88	721.199	549.972	587.345	1453.41	1380.71	807.599	498.643
1772998_at	YLR341W	11.1421	6.05615	7.25073	9.54772	6.2293	6.88145	8.01994	8.39679	6.00495	8.11326
1772999_at	YMR205C	2993.83	1415.13	1351.68	1582.7	2467.26	3400.97	1433.52	1197.04	1347.6	2179.34
1773001_at	YIL092W	466.325	100.153	118.251	209.312	206.839	419.682	85.5735	97.5352	187.98	151.162
1773002_at	YMR236W	1033.88	561.948	676.825	616.783	686.365	753.687	604.363	507.728	583.731	514.33
1773003_at	YLL013C	155.936	387.891	260.508	317.206	435.721	305.918	568.602	597.541	383.993	572.281
1773010_at	YPL005W	254.981	304.651	282.126	222.159	199.08	185.717	256.18	269.199	210.806	126.827
1773015_at	YER109C	153.999	100.906	79.9957	126.476	146.013	180.226	135.615	130.613	115.841	103.681
1773019_at	YBR010W	1750.88	1818.52	1866.13	1516.14	1969.15	1316.94	1813.02	1742.94	1515.08	2028.68
1773020_at	YIL108W	475.843	549.08	514.546	430.376	414.036	386.011	651.412	546.306	458.133	378.606
1773022_at	YLR418C	316.115	277.213	301.326	315.472	313.989	310.071	299.53	284.774	325.071	346.994
1773023_at	YDR512C	90.6178	169.445	155.204	124.846	128.403	67.6383	129.293	128.323	111.871	97.2479
1773028_at	YJR113C	415.319	881.433	773.608	625.533	760.476	304.62	771.905	779.503	576.686	624.376
1773030_at	YGR041W	95.1707	52.3497	52.6067	25.0877	180.393	58.827	56.8008	35.718	33.4724	109.723
1773034_at	YCR048W	395.593	226.671	224.109	204.934	168.414	326.075	195.196	194.695	200.189	156.663
1773035_at	YJL008C	870.865	1096.77	1010.14	1037.66	1191.4	1020.07	1425.55	1183.52	1041.72	1061.12
1773043_at	YPR071W	143.527	50.8562	50.5166	105.079	96.9188	108.455	46.7373	50.3805	87.4635	92.0309
1773044_at	YLR055C	272.06	214.179	192.215	272.222	378.461	252.727	186.838	182.83	195.556	217.508
1773046_at	YNL196C	18.1018	122.115	91.6558	11.9369	6.9724	6.59676	109.447	193.441	21.5912	9.10397
1773047_at	YMR158C-A	77.7646	94.1509	82.6039	60.767	113.617	84.7686	94.4878	113.494	66.9009	54.2598
1773050_at	YGL215W	2725.58	1518.54	1393.15	1838.27	1767.3	3748.53	1340.42	1332.26	1769.4	1838.46
1773052_at	YEL029C	971.749	148.008	166.384	357.941	304.001	850.266	136.579	148.299	382.653	266.762
1773053_at	YER154W	254.984	416.556	362.86	399.974	498.408	217.969	420.443	363.065	322.799	441.281
1773055_at	YDL067C	2624.22	3414.37	3430.12	3357.9	2722.99	2253.15	3265.18	3496.73	3344.29	2994.3
1773056_at	YOL019W	133.147	82.2065	101.188	57.0453	358.927	105.196	165.146	117.603	82.2015	361.333
1773057_at	YLR383W	268.944	233.657	255.508	309.895	367.357	322.998	235.972	280.338	280.211	402.133
1773058_at	YKR027W	382.508	171.242	165.972	246.777	296.97	322.566	163.634	160.187	174.174	217.508
1773059_at	YGL124C	207.281	147.666	124.981	120.156	110.66	174.815	125.035	117.213	114.824	103.549
1773060_at	YER046W	210.929	282.131	377.206	200.65	265.889	122.958	190.308	227.808	173.043	159.151
1773061_s_at	YIL169C	1036.81	749.699	644.187	193.398	1468.64	682.445	459.463	458.365	237.618	1516.32
1773062_at	YBR003W	546.841	601.874	494.258	414.425	365.222	385.405	493.538	413.508	311.04	536.882
1773063_at	YMR304W	426.752	1254.43	1113.5	713.946	604.719	515.45	1202.35	1721.68	858.205	635.875
1773065_at	YDR319C	262.762	344.855	294.748	281.074	285.518	244.933	308.355	344.113	331.902	299.198
1773066_at	YDL117W	251.987	124.331	141.58	175.879	412.176	295.921	148.015	129.795	149.08	247.059
1773071_at	YPR156C	35.0996	45.8404	39.0261	40.9646	5.03674	96.4147	54.5356	84.4886	65.7224	101.553
1773073_at	YOR306C	1238.94	193.243	203.413	122.783	141.564	2106.62	240.965	191.114	139.937	148.59
1773075_at	YGR281W	1289.71	664.475	587.912	413.649	263.254	1440.46	885.988	748.292	460.694	279.685
1773078_at	YGR262C	283.973	250.447	334.407	368.618	371.833	236.591	235.972	215.304	340.433	283.428
1773085_at	YOR040W	268.508	604.636	575.98	329.384	277.921	262.781	357.111	628.434	304.018	217.337
1773086_at	YDR165W	506.939	68.0161	87.0756	260.717	105.581	619.865	80.0248	74.1488	239.258	265.171
1773088_at	YMR229C	1103.09	295.899	372.64	997.833	1375.61	1188.04	226.197	224.2	759.751	902.37
1773089_at	YMR058W	1742.17	663.403	474.123	509.566	1350.53	463.471	532.946	388.921	230.89	1398.68
1773091_at	YIL018W	3419.84	1104.55	1651.04	2988.59	2776.9	3446.72	1158.61	1354.49	3008.59	2864.34
1773092_at	YPL105C	439.995	484.952	453.116	416.75	314.331	617.782	469.412	527.092	447.798	383.069
1773093_at	YPL208W	147.57	171.259	167.687	147.544	254.332	164.029	162.916	169.826	133.2	179.691
1773094_at	YBR081C	1000.74	508.151	497.97	545.808	504.044	726.85	552.487	578.402	515.15	430.42
1773096_at	YLR081W	5.76583	22.9193	20.4392	8.95101	11.516	6.70121	17.1399	29.0179	11.5891	9.88649
1773097_at	YBR183W	221.244	1003.35	986.74	454.148	221.206	209.977	849.701	1077.71	703.707	244.221
1773099_at	YNL132W	555.939	108.189	165.872	516.189	650.054	720.827	82.8796	98.5234	339.875	396.895
1773101_at	YPL214C	636.529	292.164	303.613	371.701	505.244	500.143	227.064	218.445	288.149	375.055
1773102_at	YKL130C	162.763	168.065	184.583	172.76	191.315	133.797	151.544	163.551	176.258	147.166
1773104_s_at	YBL005W-A	146.387	114.057	84.865	56.2921	22.1603	144.809	140.125	136.819	74.1456	23.2588
1773105_at	YNR035C	592.823	1748.9	1692.34	960.347	970.115	467.85	1600.67	1663.26	1148.42	898.543
1773106_at	YMR077C	306.94	514.223	514.859	292.561	214.37	258.441	506.085	683.506	383.989	255.551
1773107_at	YPL234C	2637.77	2499.5	2529.08	2346.83	2658.04	1984.4	2382.52	2294.25	2170.72	2097.82
1773109_at	YKR034W	215.602	93.1724	136.562	113.68	104.536	164.561	89.3822	116.183	183.783	109.929
1773110_at	YMR264W	782.44	837.495	851.244	722.006	617.313	653.684	877.424	799.394	766.916	632.687
1773112_at	YPL032C	292.673	135.164	130.724	90.8869	204.141	391.26	169.791	131.991	108.544	216.706
1773117_at	YHR037W	618.756	974.553	947.702	722.832	510.877	664.187	1242.3	1178.75	929.536	691.243
1773118_at	YML080W	213.061	54.1356	70.1639	155.131	189.109	268.982	68.194	68.223	129.546	170.752
1773120_at	YER095W	119.538	885.658	829.273	222.067	483.247	88.4379	1062.65	1103.96	398.823	471.541
1773122_at	YLL043W	756.702	796.955	717.6	675.99	755.014	664.47	670.684	710.437	684.837	630.43
1773123_at	YBR243C	95.6521	151.074	153.782	145.617	308.155	106.899	153.362	161.948	129.24	208.113
1773124_at	YDR179W-A	353.923	127.1	124.58	183.307	164.359	254.026	108.141	119.83	149.871	96.6207
1773125_at	YGR283C	314.83	56.4155	80.779	222.627	144.112	347.549	59.7605	54.2546	162.365	142.813
1773126_at	YNL146C-A	68.0871	33.6461	36.3276	18.1772	6.65468	55.708	27.6262	23.5767	12.9975	8.44089
1773127_at	YPL152W	216.35	371.394	416.807	226.145	220.961	219.389	350.389	372.759	232.946	162.637
1773128_at	YNL229C	1470.66	553.766	641.347	884.72	561.084	1407.06	640.044	554.798	761.109	586.406
1773129_at	YLL002W	42.7086	65.7633	67.3805	43.556	104.094	34.1875	64.6563	70.24	38.1	69.0404
1773132_at	YOR126C	344.918	299.607	294.807	252.482	266.216	301.056	303.04	256.302	201.065	210.834
1773134_at	YMR089C	616.126	1189.41	1045.47	1002.64	1053.96	603.845	1372.02	1237.48	1058.01	1044
1773135_at	YPL054W	100.784	836.534	868.846	391.792	362.243	90.0143	592.012	717.68	418.193	381.249
1773136_at	YOR291W	326.14	472.831	409.356	453.141	217.249	375.446	478.009	473.731	485.134	336.74
1773138_at	YPR190C	585.626	251.738	249.933	604.776	617.043	647.987	256.136	230.353	565.115	516.635
1773139_at	YCL057W	519.407	1020.1	823.351	675.288	744.813	473.562	1165.54	1028.6	681.504	882.611
1773140_s_at	YDR038C	910.999	3543.54	3315.13	2042.83	927.754	820.852	3970.28	3789.21	3094.57	1259.97
1773141_at	YOR002W	562.865	428.571	422.616	488.327	434.13	502.833	307.075	378.974	429.837	384.279
1773143_at	YJL038C	16.1329	8.64716	9.462	12.1565	17.5774	9.90044	6.79986	12.1629	11.319	13.2389
1773145_s_at	YGR109W-A	39.8935	59.7639	75.4109	44.5595	29.5624	45.7354	105.537	86.7183	57.8171	32.2957
1773147_at	YLR069C	206.407	542.752	431.347	538.732	708.253	201.226	673.973	595.543	501.846	732.862
1773148_at	YNR010W	105.653	102.732	128.834	142.512	142.384	134.154	149.577	143.78	203.974	165.599
1773150_at	YNL063W	699.575	307.826	341.054	297.807	310.875	485.131	287.867	221.457	228.207	209.565
1773151_at	YLR295C	1067.45	2801.35	2562.57	3877.81	3259.42	1109.59	3058.7	2707.82	3341.72	3264.68
1773153_at	YDR034C	1270.89	551.729	559.107	953.295	738.576	1620.25	572.242	662.049	926.365	742.145
1773154_at	YOL010W	459.278	93.9024	137.115	376.189	450.977	612.294	99.7138	90.4412	382.448	436.473
1773157_at	YFL026W	254.458	94.8333	102.957	77.7607	77.7388	276.441	81.8299	75.3376	51.5404	41.2851
1773158_at	YOR359W	304.619	77.1257	75.9636	170.685	274.868	466.973	77.9028	70.8811	148.343	217.213
1773159_s_at	YDR261W-B	2018.45	1707.29	1567.85	1358.98	731.238	2870.23	2101.51	2550.56	1702.66	993.542
1773160_at	YNL250W	206.503	165.769	150.676	193.272	194.222	252.908	168.908	185.558	196.943	187.649
1773161_at	YJL096W	165.405	410.585	369.963	415.418	541.103	138.227	505.058	373.891	371.715	465.911
1773162_at	YJL079C	886.817	581.222	495.751	480.478	3058.17	517.211	640.107	531.951	379.441	2744.98
1773165_at	YDR367W	342.907	383.986	406.811	445.681	558.501	316.276	287.911	355.31	423.085	436.819
1773166_at	YDR307W	183.516	294.138	261.343	237.646	290.071	183.345	249.118	261.41	232.727	306.383
1773168_at	YGL162W	281.708	191.629	190.198	136.61	127.961	256.29	140.491	153.714	133.369	71.7109
1773170_at	YGL040C	589.058	973.982	795.265	1048.44	965.972	503.964	902.07	774.169	965.006	1137.48
1773171_at	YPL173W	91.8942	250.306	216.839	219.398	280.628	130.618	356.291	325.408	278.735	308.756
1773172_at	YJL124C	448.372	541.407	591.246	502.08	699.487	439.403	689.709	780.148	587.223	502.18
1773173_at	YFR051C	693.283	722.495	728.345	507.588	811.963	574.431	747.034	644.645	533.412	622.785
1773176_at	YGR227W	124.962	157.222	132.151	179.316	257.697	157.668	149.549	126.096	151.925	164.949
1773177_at	YIL016W	362.651	146.72	198.58	292.453	427.282	278.201	141.336	136.105	218.736	271.635
1773179_at	YBR055C	452.717	309.32	287.197	335.312	364.403	508.169	287.163	313.728	359.411	263.183
1773180_at	YBL107C	319.933	377.958	358.661	351.091	375.192	404.548	658.267	477.978	402.565	380.521
[truncated: 3,717 more rows]

## Sheet: Ethanol MA Prediction
ORF1	ORF2	BC-PCA_Log2R.UP	BC-PCA_Log2R.DN	BC-PCA_Log2R.AVG	PaxDB_Abundance_ORF1	PaxDB_Abundance_ORF2	mRNA_R_ORF1	mRNA_R_ORF2	Log2-R_MA_prediction
YJR010W	YJR010W	-0.266462	-0.407878	-0.33717	155.917	155.917	0.759713	0.759713	-0.443651
YLR432W	YML056C	-0.450443	-0.313761	-0.382102	616.051	363.089	0.867794	0.351919	-1.46325
YGL055W	YGL055W	-0.422625	-0.371404	-0.397014	174.312	174.312	3.01269	3.01269	1.72725
YGR055W	YGR055W	-0.447079	-0.347923	-0.397501	242.605	242.605	7.50542	7.50542	3.11214
YPR113W	YPR113W	-1.32285	-0.942003	-1.13243	82.5888	82.5888	0.314438	0.314438	-1.91878
YER052C	YNL135C	-0.0893303	-0.231334	-0.160332	446.769	644.86	0.773583	1.36047	-0.276947
YPL246C	YPL246C	-0.157949	-0.173848	-0.165899	119.129	119.129	0.962047	0.962047	-0.0620829
YKL067W	YKL067W	-0.278097	-0.183402	-0.23075	417.752	417.752	3.46861	3.46861	1.94318
YDL192W	YHR094C	-1.34886	-1.75537	-1.55211	975.554	22.2524	0.883825	0.0525936	-4.25655
YNL138W	YNL138W	-0.0923538	0.0148018	-0.038776	253.807	253.807	1.30739	1.30739	0.426932
YGR159C	YNL112W	-0.271634	-0.201362	-0.236498	825.267	694.894	0.351464	0.474903	-1.46547
YDR152W	YGL195W	0.0544778	-0.166819	-0.0561706	200.682	261.344	0.945797	0.746731	-0.233633
YDL125C	YDL125C	-0.0278821	-0.170339	-0.0991103	288.451	288.451	1.64116	1.64116	0.785144
YNL247W	YNL247W	-0.154945	-0.0333434	-0.0941441	203.429	203.429	0.761179	0.761179	-0.440516
YGR284C	YML012W	-0.190945	-0.106595	-0.14877	143.961	407.613	3.3236	1.08733	1.47327
YOR270C	YPR036W	-0.18931	-0.453223	-0.321266	509.443	421.494	0.741905	0.908062	-0.293462
YJR060W	YJR060W	-0.114249	0.495561	0.190656	85.3741	85.3741	0.584123	0.584123	-0.87433
YLR378C	YPL094C	-0.256777	-0.122636	-0.189706	806.875	116.989	1.50711	1.11566	0.18673
YPR062W	YPR062W	-0.351114	-0.347126	-0.34912	256.209	256.209	1.15845	1.15845	0.234931
YLR113W	YLR248W	-0.0594804	0.215019	0.0777691	121.525	93.1719	0.918157	1.2731	0.172129
YJL151C	YPL145C	-0.168953	-0.227544	-0.198248	153.489	378.156	1.34727	0.821749	0.345559
YBR009C	YNL030W	0.319139	0.192668	0.255903	1646.11	2648.02	0.699635	1	-0.476312
YFR024C-A	YOR042W	0.0219056	0.0795531	0.0507293	74.6845	71.5453	1.11574	1.9717	0.43202
YKL145W	YOR259C	0.376221	0.246428	0.311324	290.209	523.555	1.08706	0.925697	0.0854367
YDL052C	YJL151C	-0.086364	-0.407352	-0.246858	181.133	153.489	1.2375	1.34727	0.423658
YGL203C	YGR055W	0.136314	0.515462	0.325888	70.9881	242.605	1.06055	7.50542	0.170887
YKL002W	YKL002W	-1.37089	-1.43708	-1.40398	21.1672	21.1672	1.73886	1.73886	0.87572
YIL034C	YIL034C	0.472489	0.166373	0.319431	109.372	109.372	0.891084	0.891084	-0.185388
YML012W	YOR016C	0.484529	-0.0650442	0.209743	407.613	70.9433	1.08733	1.31083	0.393825
YDL029W	YDR063W	-0.00413487	-0.00258755	-0.00336121	76.0204	48.1331	1.45172	0.868615	-0.120934
YOL061W	YOL061W	0.220433	-0.276622	-0.0280942	116.76	116.76	0.67836	0.67836	-0.628435
YJL192C	YPL058C	-0.61384	-0.0628469	-0.338344	101.823	219.423	1.24885	0.140425	-1.75484
YKR072C	YML016C	-0.390064	-0.326706	-0.358385	57.4078	40.9598	1.02033	0.523804	-0.854064
YGR105W	YGR106C	-0.0852645	-0.0323328	-0.0587987	22.5908	232.852	0.94305	1.32761	-0.0643108
YGR060W	YJL117W	-0.95394	-0.760958	-0.857449	418.162	169.209	0.47722	0.870632	-0.416084
YGR277C	YPL145C	0.00946589	-0.0161117	-0.00332291	9.51684	378.156	1.06056	0.821749	0.0690789
YLR447C	YOR270C	-0.289752	0.168771	-0.0604901	309.02	509.443	0.829022	0.741905	-0.33601
YGR106C	YPR036W	-0.00872666	-0.165701	-0.0872137	232.852	421.494	1.32761	0.908062	0.31316
YDR497C	YLR332W	-0.209516	-0.12915	-0.169333	199.228	104.317	0.301833	0.830882	-0.992324
YGL043W	YGL070C	-0.154078	-0.183972	-0.169025	80.6002	160.394	0.798511	0.707501	-0.386632
YER068W	YIL038C	-0.00691168	0.0825388	0.0378135	68.6188	34.6035	0.868017	1.06091	0.0407503
YOR117W	YOR259C	0.831605	0.534514	0.68306	82.2322	523.555	1.21014	0.925697	0.264079
YJL117W	YMR134W	0.216589	0.256211	0.2364	169.209	28.9499	0.870632	1.4081	0.469919
YBR106W	YPR156C	-0.134355	-0.0706055	-0.10248	674.364	112.259	0.853872	0.811219	-0.314589
YCR043C	YDR503C	0.0858485	0.211551	0.148699	53.7128	10.0624	0.526521	2.49194	1.02481
YDL212W	YGR191W	-0.328419	-0.385413	-0.356916	102.848	164.708	0.884158	0.654579	-0.331518
YGR250C	YIR001C	0.380784	0.387264	0.384024	37.3917	25.1176	1.39986	1.03335	0.123046
YJL068C	YJL068C	0.0110081	0.151885	0.0814468	19.0827	19.0827	1.94993	1.94993	1.05458
YBR106W	YIL027C	-0.233554	-0.404474	-0.319014	674.364	92.8819	0.853872	0.904863	-0.158267
YDR497C	YPL058C	-0.582483	-0.460037	-0.52126	199.228	219.423	0.301833	0.140425	-2.80512
YBR006W	YBR006W	0.398685	0.212422	0.305554	12.9192	12.9192	2.07719	2.07719	1.15295
YBR207W	YFL041W	0.205285	-0.104467	0.0504089	56.8147	60.824	1.30714	1.01647	0.203768
YMR261C	YMR261C	0.00391016	0.394887	0.199398	153.317	153.317	0.910747	0.910747	-0.150215
YBL068W	YKL181W	-0.286272	0.0402266	-0.123023	56.6699	158.827	0.841594	0.767718	-0.283505
YCR095C	YHL029C	0.00672172	0.0267705	0.0167461	8.46344	35.3098	0.957871	0.802334	-0.0891121
YLL028W	YPL058C	-0.376212	-0.330679	-0.353446	112.058	219.423	0.332223	0.140425	-2.41812
YBR222C	YBR222C	0.853283	0.45233	0.652807	97.8231	97.8231	2.44877	2.44877	1.40801
YML072C	YML072C	0.00372012	-0.266849	-0.131564	194.267	194.267	1.00625	1.00625	0.00998061
YHR001W	YKR003W	-0.0734564	0.150617	0.0385802	22.9873	52.9258	2.09498	0.690922	0.572141
YCR093W	YNL288W	0.184246	0.115358	0.149802	95.188	90.9706	1.37677	1.11482	0.290421
YDL123W	YKR007W	-0.123656	-0.0930697	-0.108363	65.5471	45.3995	1.40036	1.63229	0.710966
YDL147W	YOR261C	-0.0279881	0.491746	0.231879	271.141	243.445	1.24581	1.57028	0.530082
YGL019W	YOR039W	0.0245839	0.0108561	0.01772	65.4962	153.605	1.38151	0.885012	0.396167
YER145C	YPL058C	-0.547077	-0.579365	-0.563221	122.34	219.423	0.827401	0.140425	-2.04865
YCR009C	YDR388W	0.407678	0.605446	0.506562	291.343	172.258	1.30274	0.990653	0.0407875
YDR032C	YLR237W	-0.0538279	-0.0594248	-0.0566264	411.32	9.65151	2.64536	0.592656	-0.709928
YDL123W	YPL145C	-0.176216	-0.329383	-0.252799	65.5471	378.156	1.40036	0.821749	0.453669
YBR155W	YGR187C	1.04422	0.602699	0.823459	73.5659	142.56	0.565598	0.699272	-0.847924
YAR002C-A	YBR106W	0.55337	0.344843	0.449107	185.784	674.364	0.984608	0.853872	-0.043141
YOR326W	YOR326W	0.000655339	0.00394552	0.00230043	125.839	125.839	0.767721	0.767721	-0.426605
YFR003C	YKL193C	0.128503	0.12282	0.125661	1.86113	70.495	0.813478	3.24059	-0.2479
YDL123W	YPR036W	-0.368219	-0.635703	-0.501961	65.5471	421.494	1.40036	0.908062	0.469082
YLR258W	YLR258W	0.987241	0.327122	0.657182	124.155	124.155	1.34372	1.34372	0.470296
YBL011W	YBR002C	-0.0844465	0.0368863	-0.0237801	38.5603	77.0271	0.913008	0.658007	-0.247435
YHR001W	YLR332W	0.322929	0.195509	0.259219	22.9873	104.317	2.09498	0.830882	0.992356
YGL019W	YIL035C	-0.099397	0.558449	0.229526	65.4962	94.4306	1.38151	0.892048	0.251714
YGL014W	YNL016W	-0.210031	-0.155241	-0.182636	57.8456	418.332	0.807742	0.976427	-0.307894
YCR028C-A	YLR332W	-0.362103	-0.377363	-0.369733	179.633	104.317	1.32539	0.830882	-0.203484
YML072C	YPL058C	-0.436073	-0.421326	-0.4287	194.267	219.423	1.00625	0.140425	-2.49315
YER112W	YNL016W	0.0377558	-0.0551035	-0.00867387	105.051	418.332	1.77671	0.976427	0.798591
YGR229C	YLR330W	0.000965409	-0.0576214	-0.028328	167.164	35.5319	0.755734	1.19215	0.209645
YKL088W	YOR054C	0.0318367	0.0659712	0.048904	48.2173	3.82873	0.859341	2.0887	1.03965
YER112W	YPR129W	-0.0904923	0.0647096	-0.0128914	105.051	46.2293	1.77671	1.27989	0.415359
YML016C	YOR054C	0.00537223	-0.0599694	-0.0272986	40.9598	3.82873	0.523804	2.0887	0.948442
YGR060W	YLR350W	-0.335516	-0.469604	-0.40256	418.162	52.1725	0.47722	1.8679	0.743569
YCR093W	YPR072W	-0.0292837	-0.301767	-0.165525	95.188	79.872	1.37677	0.929485	0.0205348
YDR032C	YER145C	0.126701	0.0540366	0.0903688	411.32	122.34	2.64536	0.827401	-0.206413
YBR267W	YGL099W	0.78857	0.781864	0.785217	81.6601	137.043	0.565899	0.648077	-0.864466
YBR207W	YEL051W	0.209848	0.0993422	0.154595	56.8147	233.929	1.30714	0.625732	0.283349
YDR398W	YGR128C	0.106321	-0.084728	0.0107963	83.0347	162.798	0.506801	0.592482	-1.03646
YMR149W	YPL087W	-0.0313975	0.00347662	-0.0139604	165.231	5.97213	0.948876	1.81994	0.857578
YNL118C	YPR129W	0.164949	0.0424491	0.103699	83.056	46.2293	0.996897	1.27989	0.311849
YDR329C	YPL112C	0.143156	0.0413256	0.092241	15.7285	47.8362	1.44954	0.810784	0.461403
YJL178C	YPL246C	0.0513596	-0.0947645	-0.0217024	56.4563	119.129	1.65531	0.962047	0.621628
YDL047W	YFR040W	-0.129038	-0.14403	-0.136534	51.9416	42.8204	1.0801	2.3564	0.539109
YGR054W	YGR054W	0.0544001	-0.239179	-0.0923896	80.3891	80.3891	0.749817	0.749817	-0.464982
YER006W	YGL029W	0.364515	-0.0958921	0.134312	182.078	110.409	0.669038	0.636313	-0.702939
YNL265C	YNL265C	0.0917474	-0.0773667	0.00719031	30.9327	30.9327	1.89638	1.89638	1.01117
YIL027C	YJL192C	0.35076	-0.117395	0.116683	92.8819	101.823	0.904863	1.24885	-0.012452
YAR002C-A	YLR350W	-0.0833648	0.136753	0.0266942	185.784	52.1725	0.984608	1.8679	0.860457
YOR273C	YPL058C	-0.919678	-0.797312	-0.858495	123.507	219.423	0.550911	0.140425	-2.18751
YJL151C	YPR139C	-0.357069	-0.274187	-0.315628	153.489	9.24245	1.34727	1.83216	0.891117
YDR100W	YDR264C	0.0441054	-0.252194	-0.104044	55.2417	52.4551	1.805	0.575584	-0.561346
YIL115C	YMR047C	-0.0187766	0.141952	0.0615876	59.4383	6.76737	1.00381	0.863799	-0.209686
YPL004C	YPL221W	0.531793	0.128702	0.330247	348.926	74.9701	1.58583	0.491693	-0.984295
YDL212W	YIL027C	0.00872075	0.13012	0.0694206	102.848	92.8819	0.884158	0.904863	-0.176311
YKR007W	YML121W	0.616593	0.255249	0.435921	45.3995	19.8386	1.63229	0.751016	-0.350805
YDR129C	YIL062C	0.643735	0.355276	0.499506	472.857	306.061	1.31872	0.947761	-0.00948869
YGR060W	YPL246C	-1.1421	-1.23026	-1.18618	418.162	119.129	0.47722	0.962047	-0.224679
YLR384C	YPL101W	0.020076	-0.117007	-0.0484656	112.33	1.9682	0.70095	0.910333	-0.165466
YDL123W	YOR069W	0.00536039	0.0700341	0.0376972	65.5471	27.5409	1.40036	1.07998	0.151786
YOL147C	YPR128C	0.370655	0.444092	0.407374	73.9082	35.9414	1.53754	0.802387	-0.253666
YCR095C	YHL029C	0.44441	0.328783	0.386596	8.46344	35.3098	0.957871	0.802334	-0.0891121
YGR229C	YLR332W	-0.224134	0.0648705	-0.0796319	167.164	104.317	0.755734	0.830882	-0.328035
YGL087C	YMR140W	-0.0536105	0.0670069	0.0066982	114.113	20.0316	1.09197	1.38235	0.469797
YHR089C	YOR004W	0.154518	0.0396037	0.0970609	1333.65	51.3447	0.672512	0.600521	-0.769467
YGR229C	YOR104W	0.0148389	0.120676	0.0677573	167.164	27.8857	0.755734	0.312411	-1.69388
YDR129C	YNL138W	0.15202	0.164981	0.158501	472.857	253.807	1.31872	1.30739	0.416908
YAL053W	YDR497C	-0.122293	-0.152018	-0.137156	9.37637	199.228	0.95107	0.301833	-0.248831
YML072C	YPR156C	0.0503143	0.38202	0.216167	194.267	112.259	1.00625	0.811219	-0.278313
YLR350W	YOR016C	0.188566	0.640337	0.414451	52.1725	70.9433	1.8679	1.31083	0.777497
YDL052C	YIL124W	0.0191655	0.0427707	0.0309681	181.133	68.8833	1.2375	1.84757	0.875631
YAL053W	YOR104W	0.068789	0.0079596	0.0383743	9.37637	27.8857	0.95107	0.312411	-0.55813
YOR069W	YOR132W	0.0491892	-0.175529	-0.0631698	27.5409	32.1356	1.07998	1.72617	0.269834
YGR159C	YHR089C	-0.0889583	-0.14922	-0.119089	825.267	1333.65	0.351464	0.672512	-1.49873
YLR170C	YPR029C	0.569251	0.227658	0.398454	3.71406	9.22153	1.62758	0.746144	0.511167
YHR089C	YOR341W	-0.170472	-0.137201	-0.153836	1333.65	287.46	0.672512	0.623532	-0.71938
YJL151C	YKR007W	-0.246905	0.0865798	-0.0801628	153.489	45.3995	1.34727	1.63229	0.724486
YGR284C	YML016C	-0.258454	-0.316425	-0.28744	143.961	40.9598	3.3236	0.523804	-0.860312
YML012W	YML016C	1.02225	0.0905067	0.556378	407.613	40.9598	1.08733	0.523804	-0.923229
YBR009C	YNL031C	-0.101023	-0.0356931	-0.0683582	1646.11	1061.23	0.699635	1.17885	-0.0426258
YDL052C	YKL094W	-0.598109	-0.0672627	-0.332686	181.133	70.8628	1.2375	1.15421	0.229685
YGR128C	YMR093W	-0.240319	-0.0821202	-0.16122	162.798	148.839	0.592482	0.533949	-0.954375
YML086C	YMR120C	1.12609	1.04997	1.08803	193.116	1933.92	2.2382	1.16687	1.16623
YJL061W	YMR047C	0.227525	-0.00171299	0.112906	57.3842	6.76737	0.75531	0.863799	-0.237495
YDR507C	YKR048C	-0.0734574	-0.00380006	-0.0386287	29.8229	232.295	1.10025	1.08124	0.143462
YBR283C	YOR016C	-0.0951833	-0.0614291	-0.0783062	312.239	70.9433	1.04374	1.31083	0.387976
YKL051W	YPL058C	-0.659489	-0.971879	-0.815684	71.7319	219.423	0.401599	0.140425	-2.03127
YBR216C	YML007W	0.0587582	0.0443547	0.0515564	22.7929	26.7979	0.861021	1.03157	-0.154631
YKL190W	YML057W	0.159457	0.034356	0.0969067	88.2138	97.2577	1.0346	0.869415	-0.0822603
YBL071W-A	YPL086C	-0.383349	-0.204499	-0.293924	124.176	49.6759	0.502031	1.10997	-0.126257
YGR280C	YHR072W-A	-0.42533	-0.136234	-0.280782	94.5017	244.438	0.531355	0.774623	-0.922198
YML086C	YPL145C	0.468187	0.473632	0.47091	193.116	378.156	2.2382	0.821749	0.649791
YLL028W	YOR153W	-0.257742	-0.248456	-0.253099	112.058	446.698	0.332223	0.181338	-1.99324
YDL222C	YPR156C	0.528887	0.738148	0.633517	3.22252	112.259	12.5817	0.811219	3.5837
YDR329C	YOL147C	0.497072	0.496642	0.496857	15.7285	73.9082	1.44954	1.53754	0.566102
YDL192W	YPR156C	0.403812	-0.0946115	0.1546	975.554	112.259	0.883825	0.811219	-0.310961
YGR105W	YML012W	-0.00597765	-0.120914	-0.0634457	22.5908	407.613	0.94305	1.08733	-0.0782984
YDR100W	YJL178C	0.102545	0.0632822	0.0829137	55.2417	56.4563	1.805	1.65531	0.862819
YGL002W	YML012W	-0.0993641	-0.132043	-0.115704	0.335685	407.613	1.32047	1.08733	0.406577
YDR032C	YJL016W	-0.250295	-0.139282	-0.194788	411.32	13.5562	2.64536	0.78978	-0.295142
YDL123W	YGR163W	0.0439425	-0.042584	0.000679289	65.5471	22.5757	1.40036	0.532983	-0.863121
YJR117W	YML016C	0.0538447	-0.242049	-0.094102	172.938	40.9598	2.47513	0.523804	-0.873308
YDR100W	YGL137W	0.188313	0.0991334	0.143723	55.2417	403.144	1.805	1.12735	0.853993
YHR052W	YNL110C	-0.128233	0.0685543	-0.0298391	262.263	84.5944	0.904466	0.659737	-0.599114
YGR060W	YML016C	-0.207086	-0.755491	-0.481288	418.162	40.9598	0.47722	0.523804	-1.01376
YDL222C	YGL077C	0.831471	0.346329	0.5889	3.22252	132.434	12.5817	0.429014	3.384
YGR020C	YKL080W	0.132212	0.254624	0.193418	340.573	313.827	0.665796	0.723761	-0.586838
YER056C	YJL192C	0.225067	0.650551	0.437809	421.65	101.823	0.946243	1.24885	0.306525
YER113C	YPL246C	0.413553	0.124576	0.269064	24.1074	119.129	1.03466	0.962047	0.0443531
YBR041W	YIL124W	0.176688	0.744855	0.460771	14.0579	68.8833	1.27957	1.84757	0.397748
YOR206W	YPL127C	-0.0600939	-0.117732	-0.0889127	103.093	141.401	0.622534	4.01942	-0.516136
YLR413W	YML072C	-0.5561	-1.22041	-0.888255	612.295	194.267	0.0922107	1.00625	-1.95387
YHR175W	YPL246C	0.192775	-0.0849126	0.0539313	19.2939	119.129	1.06822	0.962047	0.0904006
YLR350W	YMR238W	-0.0778046	-0.071316	-0.0745603	52.1725	67.1554	1.8679	0.573743	-0.309026
YFR040W	YMR120C	0.115928	0.364214	0.240071	42.8204	1933.92	2.3564	1.16687	1.24527
YKL159C	YKL190W	-0.135725	0.240656	0.0524655	2.22109	88.2138	1.02241	1.0346	0.0343409
YIR012W	YPR016C	-0.115022	0.137524	0.0112509	133.213	308.602	0.493703	0.958189	-0.995206
YHR016C	YHR016C	5.49547e-05	0.548958	0.274507	5.66528	5.66528	1.5914	1.5914	0.736837
YJR068W	YNL290W	0.104045	0.267612	0.185828	48.6197	58.0514	1.05456	1.08663	0.100296
YDR436W	YKR072C	-0.0842985	-0.010872	-0.0475852	2.99385	57.4078	2.06368	1.02033	1.04269
YDR397C	YER159C	-0.040541	-0.00221482	-0.0213779	90.3704	79.1597	1.52408	1.06966	0.241329
YBR023C	YGL203C	-0.117734	-0.00112625	-0.0594299	29.5291	70.9881	0.424621	1.06055	-1.20161
YKL165C	YML012W	0.059131	0.288359	0.173745	35.0581	407.613	1.31501	1.08733	0.399738
YKL051W	YLR332W	0.346904	-0.162198	0.0923529	71.7319	104.317	0.401599	0.830882	-1.26226
YGL178W	YKL054C	0.206971	-0.139747	0.0336115	20.2567	753.334	0.806	1.51966	-0.286303
YBL029C-A	YDL222C	0.425082	0.562799	0.493941	34.4998	3.22252	2.06707	12.5817	3.65635
YBR009C	YLL022C	-0.164693	-0.000114637	-0.0824036	1646.11	24.5447	0.699635	1.02215	0.00141269
YER145C	YPR156C	0.128256	0.0354558	0.0818559	122.34	112.259	0.827401	0.811219	-0.32398
YGL001C	YML012W	0.980197	0.0139458	0.497072	173.102	407.613	0.785615	1.08733	-0.324337
YGR130C	YOR273C	0.0973885	0.302705	0.200047	149.044	123.507	4.06921	0.550911	-0.652136
YBL017C	YJR125C	-0.223047	-0.185356	-0.204201	76.3374	23.5293	0.958344	1.34205	0.402582
YHR027C	YOR117W	0.212318	0.767227	0.489772	338.133	82.2322	1.13154	1.21014	0.283629
YDR100W	YOL129W	-0.0348729	0.0549368	0.010032	55.2417	33.2824	1.805	1.70577	0.836367
YGR080W	YNL138W	0.166123	0.19183	0.178976	44.9945	253.807	0.941268	1.30739	-0.0647336
YHR052W	YLR196W	-0.508739	0.27496	-0.11689	262.263	208.503	0.904466	0.681344	-0.5026
YBL029C-A	YER020W	0.644331	0.545437	0.594884	34.4998	40.8806	2.06707	1.24052	0.675026
YGR048W	YML013W	0.421412	0.506434	0.463923	37.8682	22.3675	0.772626	1.21275	0.102839
YDR100W	YIL027C	-0.146092	-0.162003	-0.154048	55.2417	92.8819	1.805	0.904863	0.529866
YFL048C	YFR051C	-0.155868	0.0703436	-0.042762	84.8804	226.455	1.16976	0.821162	0.173615
YGL153W	YOL147C	1.55977	0.883176	1.22148	28.2333	73.9082	1.10762	1.53754	0.192763
YBR102C	YPR055W	-0.206137	0.0815457	-0.0622959	15.8366	20.8016	0.836545	0.95551	-0.231586
YER126C	YGL029W	0.713547	0.281057	0.497302	887.435	110.409	0.8273	0.636313	-0.665406
YHR083W	YML086C	0.521258	0.747807	0.634533	6.92273	193.116	0.883747	2.2382	-0.1378
YBR080C	YGL137W	0.297093	0.0981458	0.197619	90.5277	403.144	1.07581	1.12735	0.115955
YIL027C	YLR350W	0.0109544	0.466709	0.238832	92.8819	52.1725	0.904863	1.8679	0.591742
YOR087W	YOR087W	-0.211913	0.071834	-0.0700394	37.3309	37.3309	0.874234	0.874234	-0.216185
YER020W	YPL221W	0.308083	0.289388	0.298736	40.8806	74.9701	1.24052	0.491693	-0.263682
YGL203C	YLR413W	-0.746318	-0.875145	-0.810731	70.9881	612.295	1.06055	0.0922107	-1.03456
YBL017C	YGL206C	0.71762	1.16834	0.942981	76.3374	539.519	0.958344	1.17013	-0.0481224
YHL002W	YNR006W	0.303158	0.275847	0.289503	22.0098	18.3213	0.643495	0.787424	-0.527845
YBR023C	YFR051C	-0.364478	-0.404727	-0.384602	29.5291	226.455	0.424621	0.821162	-1.24659
YHR039C	YML012W	0.0656296	0.30904	0.187335	161.775	407.613	1.23778	1.08733	0.307734
YGL203C	YNL041C	-0.156792	-0.359889	-0.25834	70.9881	27.3637	1.06055	0.668108	-0.559317
YCL039W	YCL039W	0.445444	0.0715181	0.258481	15.255	15.255	1.63984	1.63984	0.783882
YDL192W	YMR010W	0.180026	0.21461	0.197318	975.554	26.2626	0.883825	0.48506	-1.05206
YCR021C	YPL058C	0.333489	0.302732	0.318111	31.822	219.423	2.06224	0.140425	-0.305253
YLL028W	YPR156C	0.158362	0.18442	0.171391	112.058	112.259	0.332223	0.811219	-1.40412
YDR436W	YKL088W	0.476615	0.282461	0.379538	2.99385	48.2173	2.06368	0.859341	1.02549
YDL192W	YNR028W	-0.168126	0.0250386	-0.0715435	975.554	15.2679	0.883825	2.40171	1.25287
YDL047W	YLR384C	-0.346632	-0.0776123	-0.212122	51.9416	112.33	1.0801	0.70095	-0.00729797
YAL026C	YER166W	-0.429431	-0.253007	-0.341219	34.7501	25.8957	0.443992	0.882871	-0.789853
YIL047C	YIL047C	-0.617456	-0.218039	-0.417748	28.2384	28.2384	0.811683	0.811683	-0.33624
YPL116W	YPL116W	-0.0831228	0.13886	0.0278687	26.2754	26.2754	1.7213	1.7213	0.85984
YCR028C-A	YER020W	-0.272817	0.319834	0.0235081	179.633	40.8806	1.32539	1.24052	0.333168
YIL070C	YIL105C	0.027363	0.321638	0.174501	149.907	42.8581	4.67666	1.60456	0.76048
YNL288W	YPR072W	0.279069	0.0684268	0.173748	90.9706	79.872	1.11482	0.929485	-0.0274667
YDL019C	YMR109W	0.121678	0.391211	0.256444	34.6635	92.9029	1.4452	0.99623	0.501578
YNL214W	YNL214W	0.0383299	-0.212479	-0.0870743	0.492314	0.492314	1.95316	1.95316	1.05715
YBR023C	YOR104W	0.0480938	-0.00434254	0.0218756	29.5291	27.8857	0.424621	0.312411	-1.72636
YDL113C	YJL036W	0.186146	0.057219	0.121683	8.66915	20.8621	1.44019	1.78943	0.58071
YER020W	YOR273C	0.368764	-0.0581907	0.155287	40.8806	123.507	1.24052	0.550911	0.112733
YHR170W	YPR016C	-0.162026	0.427807	0.13289	140.206	308.602	0.810434	0.958189	-0.296575
YDL088C	YML031W	0.772346	0.0486983	0.410522	41.1382	106.409	1.18333	1.00362	0.232314
YHR001W	YPL221W	-0.286214	-0.144625	-0.215419	22.9873	74.9701	2.09498	0.491693	0.502314
YBR068C	YHR094C	-0.812528	-1.14321	-0.97787	506.089	22.2524	0.652768	0.0525936	-4.2824
YDR264C	YFR051C	-0.225698	-0.255669	-0.240684	52.4551	226.455	0.575584	0.821162	-0.807499
YDR202C	YKL080W	-0.11311	-0.0088739	-0.0609922	13.2843	313.827	1.44783	0.723761	0.502835
YCR093W	YNR052C	0.387059	-0.0267533	0.180153	95.188	48.1311	1.37677	1.04477	0.111535
YIL105C	YIL105C	0.385	0.166615	0.275807	42.8581	42.8581	1.60456	1.60456	0.749768
YER166W	YOR104W	0.127694	0.39352	0.260607	25.8957	27.8857	0.882871	0.312411	-1.42196
YKL172W	YPL043W	0.405313	0.897452	0.651382	29.3156	69.964	0.521124	0.655073	-0.976529
YDL131W	YDL182W	0.619616	0.318294	0.468955	504.987	975.203	0.890923	0.974415	-0.161089
YJL151C	YML013W	0.185004	0.432491	0.308748	153.489	22.3675	1.34727	1.21275	0.299619
YDR352W	YGL006W	-0.196298	-0.106537	-0.151417	44.4567	7.04944	0.754653	2.27922	1.11257
YBL017C	YMR010W	-0.370795	-0.1449	-0.257847	76.3374	26.2626	0.958344	0.48506	-1.02867
YFL005W	YHR094C	-1.01943	-1.01646	-1.01794	94.0103	22.2524	1.45415	0.0525936	-4.20823
YCR030C	YGL077C	0.0626817	0.0328554	0.0477685	63.2844	132.434	1.40082	0.429014	-0.25385
YGL014W	YKL054C	0.480751	-0.0149499	0.232901	57.8456	753.334	0.807742	1.51966	-0.280846
YCR030C	YDR032C	0.0885409	0.237847	0.163194	63.2844	411.32	1.40082	2.64536	0.538963
YMR149W	YPL186C	0.807985	0.792584	0.800284	165.231	0.648622	0.948876	4.47916	2.1585
YPL246C	YPR105C	-0.147028	0.0858615	-0.0305834	119.129	2.93271	0.962047	0.851169	-0.235048
YDL182W	YDL182W	0.556287	0.505683	0.530985	975.203	975.203	0.974415	0.974415	-0.0415733
YER020W	YGR138C	0.125412	0.274621	0.200016	40.8806	39.197	1.24052	0.272702	-1.6492
YER020W	YGR130C	0.0995793	0.617202	0.358391	40.8806	149.044	1.24052	4.06921	0.385714
YER145C	YLR326W	0.755645	0.726835	0.74124	122.34	1.70232	0.827401	1.72146	0.767995
YOR069W	YOR069W	-0.04543	-0.213802	-0.129616	27.5409	27.5409	1.07998	1.07998	0.123111
YDL100C	YGL020C	-0.107668	0.191187	0.0417591	256.84	94.6021	1.6141	1.47036	0.597525
YJL153C	YMR120C	-0.507568	-0.763007	-0.635288	41.5913	1933.92	0.755157	1.16687	-0.394659
YMR312W	YPL101W	0.115978	-0.374015	-0.129019	3.46127	1.9682	1.79137	0.910333	-0.0485929
YBL051C	YNL288W	0.0672864	0.0900155	0.078651	38.7937	90.9706	1.76297	1.11482	0.777015
YKL051W	YPR156C	-0.0623907	0.398246	0.167928	71.7319	112.259	0.401599	0.811219	-1.277
YDR497C	YPL221W	-0.5725	-0.629721	-0.601111	199.228	74.9701	0.301833	0.491693	-1.30814
YLR083C	YOL137W	0.112064	-0.230555	-0.0592452	123.238	0.698103	0.662284	0.92262	-0.15118
YDR141C	YGR138C	-0.817388	-0.861366	-0.839377	23.0684	39.197	0.651112	0.272702	-1.33169
YCL055W	YNL288W	-0.132288	-0.257455	-0.194871	25.3283	90.9706	1.12426	1.11482	0.177992
YFL005W	YMR192W	-0.23022	0.0809158	-0.0746522	94.0103	28.1698	1.45415	0.503176	-0.948062
YIL009W	YPR156C	0.224795	-0.0860348	0.0693803	73.1398	112.259	1.26292	0.811219	0.133348
YDL222C	YMR011W	-0.546781	-0.569316	-0.558048	3.22252	408.811	12.5817	1.03193	3.64922
YDR388W	YLR337C	0.346274	0.173526	0.2599	172.258	31.6716	0.990653	0.977025	-0.0340644
YJL178C	YOR357C	-0.450177	-0.0450404	-0.247609	56.4563	14.5042	1.65531	1.33404	0.454404
YLR378C	YML012W	1.1194	0.958567	1.03898	806.875	407.613	1.50711	1.08733	0.177572
YOR273C	YPL221W	-0.608482	-0.369252	-0.488867	123.507	74.9701	0.550911	0.491693	-1.09866
YNL091W	YNR052C	-0.180421	-0.0760665	-0.128244	23.4401	48.1311	1.06252	1.04477	0.0908072
YGL006W	YKR007W	-0.00542775	0.124468	0.0595202	7.04944	45.3995	2.27922	1.63229	1.2159
YBR288C	YBR288C	-0.463813	-0.49521	-0.479511	15.6971	15.6971	0.91893	0.91893	-0.135812
YBL007C	YGL206C	-0.307225	-0.0905277	-0.198876	159.776	539.519	1.39836	1.17013	0.490678
YFL005W	YOL147C	0.375786	0.487403	0.431594	94.0103	73.9082	1.45415	1.53754	0.653662
YDL224C	YNL288W	0.403479	0.326191	0.364835	28.2461	90.9706	0.704805	1.11482	-0.483898
YGR133W	YOL147C	-0.374008	-0.161274	-0.267641	10.7352	73.9082	0.932633	1.53754	-0.0697258
YDR100W	YLL048C	-0.277212	-0.167056	-0.222134	55.2417	64.3394	1.805	0.985408	0.33146
YCR030C	YPL058C	-0.576759	-0.0557917	-0.316275	63.2844	219.423	1.40082	0.140425	-1.17629
YAR002C-A	YHR123W	0.0802295	-0.258221	-0.0889959	185.784	23.8373	0.984608	0.427753	-1.22065
YBR241C	YDR264C	-0.514437	-0.60861	-0.561524	20.1704	52.4551	2.20928	0.575584	0.495492
YCR043C	YJL151C	0.388055	0.216996	0.302526	53.7128	153.489	0.526521	1.34727	-0.882573
YBR283C	YPR113W	-0.920928	-0.282016	-0.601472	312.239	82.5888	1.04374	0.314438	-1.64919
YNL130C	YPL246C	-0.608146	-0.914418	-0.761282	20.1107	119.129	0.418448	0.962047	-1.25194
YFL005W	YML086C	0.435703	1.08111	0.758404	94.0103	193.116	1.45415	2.2382	0.619203
YBL007C	YBL007C	-0.0732868	0.474706	0.20071	159.776	159.776	1.39836	1.39836	0.53327
YGR229C	YHR108W	-0.249843	0.354591	0.0523738	167.164	145.897	0.755734	1.31277	-0.106595
YDR497C	YGR130C	0.46944	0.109236	0.289338	199.228	149.044	0.301833	4.06921	-1.14093
YER002W	YOL077C	0.404227	0.0373488	0.220788	81.7408	147.081	1.027	0.756525	-0.0647046
YER157W	YNL041C	0.136574	0.254004	0.195289	23.6742	27.3637	0.491753	0.668108	-0.999287
YLL043W	YML016C	0.618633	0.0461796	0.332407	30.4194	40.9598	0.957538	0.523804	-0.556775
YGL203C	YOL137W	0.300905	0.376022	0.338464	70.9881	0.698103	1.06055	0.92262	-0.112149
YCR030C	YNL283C	0.991232	0.883746	0.937489	63.2844	29.1993	1.40082	1.33758	0.454342
YBR207W	YDL199C	-0.156826	-0.137658	-0.147242	56.8147	2.72876	1.30714	0.712281	-0.471339
YGL006W	YGR163W	0.439271	0.382274	0.410772	7.04944	22.5757	2.27922	0.532983	0.61925
YBL051C	YER068W	0.572311	0.265385	0.418848	38.7937	68.6188	1.76297	0.868017	0.51102
YMR010W	YOR104W	0.136718	0.0162266	0.0764724	26.2626	27.8857	0.48506	0.312411	-1.61975
YGL203C	YPL058C	-0.0952168	-0.0131508	-0.0541838	70.9881	219.423	1.06055	0.140425	-1.39037
YIL143C	YML086C	0.964759	1.07464	1.0197	21.9422	193.116	1.2672	2.2382	0.386309
YNL197C	YNR052C	-0.272681	0.065208	-0.103736	70.5336	48.1311	1.50375	1.04477	0.151117
YER157W	YER157W	0.451696	0.563122	0.507409	23.6742	23.6742	0.491753	0.491753	-1.16017
YMR010W	YNR028W	-0.334302	-0.525907	-0.430104	26.2626	15.2679	0.48506	2.40171	-0.191703
YIR038C	YPL246C	-0.271554	-0.00761885	-0.139586	30.3311	119.129	1.41914	0.962047	0.486186
YHR072W	YKL140W	0.271124	-0.279178	-0.00402722	48.225	9.99686	0.388455	1.74514	0.415193
YLL034C	YLL034C	0.01675	0.186418	0.101584	27.9102	27.9102	0.590764	0.590764	-0.855665
YCR028C-A	YOR273C	-0.232624	0.00786156	-0.112381	179.633	123.507	1.32539	0.550911	-0.759145
YKR058W	YLR258W	0.341266	0.602951	0.472109	0.392383	124.155	0.601085	1.34372	-0.71654
YKL140W	YMR152W	0.378619	0.477295	0.427957	9.99686	55.3215	1.74514	2.3387	0.852692
YML016C	YML106W	-0.76095	-0.410516	-0.585733	40.9598	333.496	0.523804	0.763806	-0.952529
YBR068C	YPL265W	-0.299147	-0.459737	-0.379442	506.089	313.653	0.652768	1.71889	0.0846492
YAL053W	YLR330W	-0.41915	-0.384315	-0.401732	9.37637	35.5319	0.95107	1.19215	-0.0532958
YDL160C	YDR378C	1.18164	0.373895	0.777768	210.409	65.88	1.62019	0.989348	0.0294878
YNR051C	YOR204W	0.813559	1.22522	1.01939	116.685	291.535	0.85531	0.781996	-0.260305
YGL203C	YHR142W	-0.494213	-0.0472673	-0.27074	70.9881	44.2764	1.06055	0.417311	-1.19137
YHR158C	YLL021W	0.218232	0.471388	0.34481	34.7697	11.4611	1.65301	0.89685	-0.108291
YML058W-A	YMR105C	-0.207851	-0.387849	-0.29785	0.603585	334.504	0.991259	4.353	0.0413582
YDL192W	YML012W	0.497922	0.598662	0.548292	975.554	407.613	0.883825	1.08733	0.088815
YBR207W	YJL178C	-0.551576	-0.598818	-0.575197	56.8147	56.4563	1.30714	1.65531	0.566015
YOR229W	YOR229W	0.00278996	0.961604	0.482197	22.7484	22.7484	0.821635	0.821635	-0.316499
YHR175W	YJL178C	-0.218766	-0.0788503	-0.148808	19.2939	56.4563	1.06822	1.65531	0.14304
YBR154C	YLR200W	0.493829	1.13304	0.813436	72.0715	93.8511	0.765303	1.17678	-0.293592
YDR105C	YGL006W	-0.234425	0.0347451	-0.09984	28.8281	7.04944	0.959182	2.27922	1.12942
YDR398W	YHR196W	-0.413559	0.211016	-0.101271	83.0347	75.3311	0.506801	0.394193	-1.3761
YCR028C-A	YLR326W	0.608812	1.03767	0.823241	179.633	1.70232	1.32539	1.72146	0.800597
YLL011W	YML093W	-0.169656	0.0639908	-0.0528326	71.0265	47.7842	0.561054	0.670119	-0.729784
YJL164C	YJL164C	0.864008	0.170587	0.517298	34.3229	34.3229	2.90548	2.90548	1.67159
YGR281W	YPL058C	-0.572902	-0.71419	-0.643546	30.3695	219.423	0.320253	0.140425	-2.10277
YGL172W	YLR347C	-0.412828	-0.0877003	-0.250264	61.8867	368.883	0.927766	1.30722	-0.0858936
YCR028C-A	YGR130C	-0.897754	-0.161144	-0.529449	179.633	149.044	1.32539	4.06921	0.869742
YCR030C	YLR206W	-0.0358828	-0.376506	-0.206194	63.2844	48.4727	1.40082	1.20027	0.34073
YIL105C	YPL058C	-0.131121	0.379096	0.123988	42.8581	219.423	1.60456	0.140425	-0.710799
YGR106C	YNL190W	0.346637	0.707156	0.526896	232.852	51.1872	1.32761	0.611008	-0.681505
YKL150W	YML086C	0.455556	0.322549	0.389052	162.154	193.116	2.05926	2.2382	1.16566
YDR034W-B	YLL028W	0.187788	0.356802	0.272295	23.9902	112.058	2.36532	0.332223	0.440969
YKL004W	YNR028W	0.148793	-0.0402345	0.0542791	69.5845	15.2679	0.785687	2.40171	1.14772
YAL053W	YKL051W	0.32872	0.873175	0.600947	9.37637	71.7319	0.95107	0.401599	-0.218007
YCR075C	YPL246C	1.0085	0.210965	0.609732	1.73981	119.129	1.05958	0.962047	0.0806501
YAR002C-A	YOR054C	0.0413898	0.0856201	0.0635049	185.784	3.82873	0.984608	2.0887	1.05989
YBR068C	YML012W	0.372034	0.148066	0.26005	506.089	407.613	0.652768	1.08733	-0.29953
YKL051W	YLR326W	1.22266	1.08183	1.15225	71.7319	1.70232	0.401599	1.72146	0.670709
YLL028W	YLR219W	0.76646	0.425287	0.595873	112.058	27.6037	0.332223	2.46674	0.313164
YBL029C-A	YCR021C	0.794092	0.839857	0.816974	34.4998	31.822	2.06707	2.06224	1.14291
YKL051W	YPL221W	0.0105829	-0.192204	-0.0908105	71.7319	74.9701	0.401599	0.491693	-1.36102
YER031C	YML086C	0.134516	0.729319	0.431917	168.549	193.116	1.7187	2.2382	0.945231
YBR265W	YJL151C	-0.635718	-0.477637	-0.556677	76.426	153.489	1.40082	1.34727	0.513106
YCR021C	YPL221W	0.256441	0.943606	0.600023	31.822	74.9701	2.06224	0.491693	0.168999
YMR221C	YPR036W	-0.597934	-0.798176	-0.698055	1.44589	421.494	0.725757	0.908062	-0.469351
YDR264C	YJR040W	-0.584287	-0.2675	-0.425893	52.4551	0.71197	0.575584	0.85463	-0.277691
YCR021C	YKR003W	0.935794	1.35809	1.14694	31.822	52.9258	2.06224	0.690922	0.234935
YDR011W	YDR011W	-0.461538	-0.225085	-0.343311	103.068	103.068	0.403676	0.403676	-1.49196
YGR178C	YHR121W	0.366459	0.0852404	0.22585	73.8462	35.6926	1.37793	2.08126	1.03541
YLR371W	YNL283C	-0.204982	0.0209828	-0.0919996	0.604209	29.1993	1.25757	1.33758	0.348465
YKL054C	YNR052C	-0.601809	-0.340317	-0.471063	753.334	48.1311	1.51966	1.04477	0.0892609
YBR068C	YJL192C	-0.120997	-0.219299	-0.170148	506.089	101.823	0.652768	1.24885	0.247492
YDR293C	YJL153C	-0.161417	-0.170734	-0.166076	125.594	41.5913	1.00715	0.755157	-0.394894
YGL178W	YNL016W	-0.496592	-0.458204	-0.477398	20.2567	418.332	0.806	0.976427	-0.312265
YAL041W	YBR200W	-0.652167	-0.344244	-0.498206	26.1425	32.9697	0.751338	1.65229	-0.265381
YHR094C	YPR156C	-0.928978	-0.488003	-0.708491	22.2524	112.259	0.0525936	0.811219	-4.2502
YJR042W	YKL057C	-0.621942	-0.549528	-0.585735	53.4825	9.90524	0.708552	0.78446	-0.385693
YAR002C-A	YPL227C	-0.969166	-0.50573	-0.737448	185.784	44.4412	0.984608	0.51873	-0.937643
YDR100W	YML018C	-0.326285	-0.426161	-0.376223	55.2417	71.0612	1.805	0.553991	-0.362711
YLR332W	YNL288W	-0.477796	-0.428458	-0.453127	104.317	90.9706	0.830882	1.11482	-0.0656838
YHR089C	YHR072W-A	-0.061172	-0.231536	-0.146354	1333.65	244.438	0.672512	0.774623	-0.410948
YML001W	YER136W	-0.112477	-0.110899	-0.111688	115.631	342.874	1.03736	1.43834	0.0905392
YFL005W	YER136W	-0.16558	0.0983535	-0.0336134	94.0103	342.874	1.45415	1.43834	0.567477
YOR089C	YER136W	-0.0807243	-0.310049	-0.195386	185.692	342.874	1.20414	1.43834	0.31865
YGR020C	YEL051W	-0.0899308	-0.0218237	-0.0558772	340.573	233.929	0.665796	0.625732	-0.726698
YOR117W	YGL048C	0.0511792	-0.174244	-0.0615326	82.2322	220.889	1.21014	1.58724	0.320319
YKR071C	YDR098C	-0.125394	-0.263633	-0.194513	61.8826	58.0853	0.410955	2.48155	-0.944001
YFL038C	YER136W	-0.197109	-0.294537	-0.245823	188.563	342.874	2.43422	1.43834	1.19446
YLR262C	YER136W	-0.0619961	-0.101657	-0.0818268	95.9582	342.874	1.39234	1.43834	0.505973
YGR005C	YDR092W	-0.0292076	0.0188358	-0.00518591	8.23423	100.635	1.55633	0.954763	0.630372
YEL002C	YAR002C-A	0.293469	0.100209	0.196839	172.534	185.784	1.28744	0.984608	0.164108
YML086C	YGR082W	0.390547	0.440636	0.415592	193.116	157.526	2.2382	1.44741	0.691791
YGL242C	YMR109W	-0.00143092	-0.0819142	-0.0416726	46.2194	92.9029	2.09732	0.99623	0.841371
YMR149W	YHR039C	0.0150364	0.162003	0.0885199	165.231	161.775	0.948876	1.23778	0.082825
YLR447C	YKL080W	-0.0760385	-0.167409	-0.121724	309.02	313.827	0.829022	0.723761	-0.422095
YER031C	YER136W	-0.148505	-0.0339152	-0.0912101	168.549	342.874	1.7187	1.43834	0.80061
YGL011C	YOR362C	0.317776	0.142664	0.23022	396.011	309.283	1.66996	1.19713	0.378422
YKL145W	YHR027C	0.565429	0.495314	0.530372	290.209	338.133	1.08706	1.13154	0.154782
YPL246C	YFR051C	-0.100924	-0.102112	-0.101518	119.129	226.455	0.962047	0.821162	-0.104118
YKR007W	YEL013W	0.742138	0.620661	0.6814	45.3995	145.119	1.63229	1.11033	0.696335
YGL203C	YDR497C	0.363401	0.28337	0.323386	70.9881	199.228	1.06055	0.301833	-0.547744
YDL052C	YBR002C	0.055303	-0.0728568	-0.00877694	181.133	77.0271	1.2375	0.658007	-0.562059
YPR029C	YGL206C	0.27558	0.249328	0.262454	9.22153	539.519	0.746144	1.17013	-0.41194
YCR093W	YIL038C	-0.00668602	-0.180464	-0.0935752	95.188	34.6035	1.37677	1.06091	0.120588
YBR267W	YKR048C	0.09703	0.148704	0.122867	81.6601	232.295	0.565899	1.08124	-0.796573
YMR149W	YBR106W	-0.0698892	-0.151213	-0.110551	165.231	674.364	0.948876	0.853872	-0.0937416
YNL243W	YGL206C	-0.00622892	0.300959	0.147365	142.784	539.519	0.7127	1.17013	-0.466788
YGR261C	YPL195W	0.00932565	0.0954808	0.0524032	45.972	55.0097	0.835668	1.03151	-0.194324
YMR272C	YML012W	-0.0626901	0.0549927	-0.00384871	64.8038	407.613	0.648508	1.08733	-0.613466
YKL004W	YFR051C	0.0229448	-0.236794	-0.106924	69.5845	226.455	0.785687	0.821162	-0.365956
YDL123W	YGR020C	-0.173101	-0.119158	-0.146129	65.5471	340.573	1.40036	0.665796	0.410751
YDL123W	YEL013W	-0.0623174	-0.0733535	-0.0678354	65.5471	145.119	1.40036	1.11033	0.474768
YGL210W	YER136W	0.509415	1.28829	0.898855	57.0377	342.874	0.856432	1.43834	-0.19486
YNL138W	YIL062C	0.259055	0.17421	0.216633	253.807	306.061	1.30739	0.947761	0.183698
YLR438C-A	YPR072W	-0.0713373	-0.019325	-0.0453311	216.307	79.872	1.37084	0.929485	-0.0671919
YGR055W	YPL221W	-0.145842	-0.111756	-0.128799	242.605	74.9701	7.50542	0.491693	-0.935936
YDR129C	YIL034C	0.219789	0.353573	0.286681	472.857	109.372	1.31872	0.891084	-0.139949
YGR060W	YMR134W	0.0102545	0.144578	0.0774165	418.162	28.9499	0.47722	1.4081	0.395271
YGR037C	YEL051W	0.139278	0.0597135	0.099496	1218.54	233.929	1.138	0.625732	-0.659711
YEL002C	YML012W	0.194121	0.434613	0.314367	172.534	407.613	1.28744	1.08733	0.360103
YGR284C	YFR051C	-0.334636	-0.545321	-0.439979	143.961	226.455	3.3236	0.821162	0.47426
YMR149W	YAR002C-A	0.308121	0.23293	0.270526	165.231	185.784	0.948876	0.984608	-0.0618921
YBL068W	YER099C	-0.652075	-0.659316	-0.655696	56.6699	35.6923	0.841594	0.937098	-0.140781
YNL288W	YIL038C	0.00212373	-0.09284	-0.0453581	90.9706	34.6035	1.11482	1.06091	0.0979957
YNL243W	YLR370C	0.330713	0.193523	0.262118	142.784	311.38	0.7127	2.06156	-0.409713
YJL148W	YHR072W-A	-0.247513	-0.276273	-0.261893	119.835	244.438	0.557769	0.774623	-0.848108
YGR138C	YPL058C	-0.605252	-0.567598	-0.586425	39.197	219.423	0.272702	0.140425	-2.34264
YGL172W	YGR119C	0.066439	-0.0486134	0.00891275	61.8867	83.2482	0.927766	0.687638	-0.305059
YGL203C	YFR051C	0.0706085	0.0326243	0.0516164	70.9881	226.455	1.06055	0.821162	0.0504259
YJR010C-A	YPL094C	0.113876	0.323525	0.218701	32.9646	116.989	0.923614	1.11566	-0.100492
YKL004W	YDR238C	-0.0506948	-0.137474	-0.0940846	69.5845	312.978	0.785687	1.06565	-0.337522
YGR060W	YBR106W	-1.01042	-0.767873	-0.889147	418.162	674.364	0.47722	0.853872	-1.03196
YMR149W	YLR350W	0.0612531	0.139147	0.1002	165.231	52.1725	0.948876	1.8679	0.838565
YJL164C	YIL033C	0.134576	0.178972	0.156774	34.3229	191.616	2.90548	4.25101	1.60389
YGR078C	YLR200W	-0.20923	-0.0579435	-0.133587	168.884	93.8511	0.986136	1.17678	0.205333
YER166W	YNL323W	-0.0997338	-0.00240626	-0.05107	25.8957	58.492	0.882871	1.2983	-0.138461
YJL151C	YIL124W	0.121771	0.432173	0.276972	153.489	68.8833	1.34727	1.84757	0.885064
YAR002C-A	YOR016C	0.518652	0.464541	0.491597	185.784	70.9433	0.984608	1.31083	0.367423
YGR229C	YDR170C	0.15377	0.0585499	0.10616	167.164	72.4936	0.755734	0.906747	-0.193385
YDR331W	YLR088W	0.0891919	0.268046	0.178619	36.4385	25.9449	0.897843	1.13808	0.0862487
YGL203C	YDR238C	0.38944	0.0324127	0.210926	70.9881	312.978	1.06055	1.06565	0.090163
YBR041W	YBR002C	0.485846	0.624524	0.555185	14.0579	77.0271	1.27957	0.658007	0.287586
YLR200W	YML094W	0.550469	0.397203	0.473836	93.8511	74.0414	1.17678	0.782983	-0.256749
YDR398W	YJL109C	-0.203646	-0.636792	-0.420219	83.0347	103.66	0.506801	0.570188	-1.04281
YLR337C	YIL062C	0.387189	1.11658	0.751885	31.6716	306.061	0.977025	0.947761	-0.0379449
YHR089C	YKR092C	-0.194112	-0.253299	-0.223706	1333.65	164.594	0.672512	0.769848	-0.416232
YDL123W	YBR207W	-0.276019	-0.0152035	-0.145611	65.5471	56.8147	1.40036	1.30714	0.460256
YMR149W	YIL027C	-0.040864	0.385977	0.172557	165.231	92.8819	0.948876	0.904863	-0.144883
YOR181W	YIL062C	0.334606	0.0719868	0.203297	30.7451	306.061	1.52299	0.947761	0.597441
YMR149W	YDL192W	0.128121	-0.017944	0.0550886	165.231	975.554	0.948876	0.883825	-0.0874583
YIL034C	YIL062C	0.281798	0.549327	0.415563	109.372	306.061	0.891084	0.947761	-0.16876
YBL029C-A	YML072C	0.360107	0.135356	0.247731	34.4998	194.267	2.06707	1.00625	1.02712
YGL084C	YHR039C	-0.218037	-0.264348	-0.241193	30.871	161.775	2.14407	1.23778	1.1034
YJL151C	YBR002C	-0.166261	-0.153846	-0.160053	153.489	77.0271	1.34727	0.658007	-0.544451
YMR149W	YKL088W	0.0767822	0.395033	0.235908	165.231	48.2173	0.948876	0.859341	-0.220315
YDR032C	YKR003W	0.29482	0.344611	0.319715	411.32	52.9258	2.64536	0.690922	-0.481451
YMR149W	YNL322C	0.108267	0.156559	0.132413	165.231	153.082	0.948876	1.32436	0.136631
YKR007W	YEL051W	0.318221	0.222229	0.270225	45.3995	233.929	1.63229	0.625732	0.599255
YKL068W	YMR047C	0.157778	0.0424918	0.100135	33.1679	6.76737	1.16024	0.863799	-0.195508
YAL053W	YGL077C	-0.11291	0.039783	-0.0365634	9.37637	132.434	0.95107	0.429014	-0.18005
YML121W	YEL013W	0.205798	0.2727	0.239249	19.8386	145.119	0.751016	1.11033	-0.402071
YGR060W	YIL027C	-0.596187	-0.955621	-0.775904	418.162	92.8819	0.47722	0.904863	-0.275104
YGL203C	YGL077C	-0.251402	0.055696	-0.0978531	70.9881	132.434	1.06055	0.429014	-0.483247
YGR229C	YGL077C	-0.312353	0.350616	0.0191313	167.164	132.434	0.755734	0.429014	-1.16103
YOR117W	YHR027C	-0.0927261	0.320627	0.11395	82.2322	338.133	1.21014	1.13154	0.283629
YDL052C	YPL145C	0.0313284	0.0121515	0.0217399	181.133	378.156	1.2375	0.821749	0.215727
YMR109W	YIL062C	0.105087	0.0254882	0.0652877	92.9029	306.061	0.99623	0.947761	-0.0124654
YDR060W	YOR206W	-0.174288	-0.522782	-0.348535	93.0144	103.093	0.637653	0.622534	-0.747415
YJL151C	YKL094W	-0.174808	-0.25284	-0.213824	153.489	70.8628	1.34727	1.15421	0.244134
YLR447C	YEL051W	0.180872	-0.0814328	0.0497197	309.02	233.929	0.829022	0.625732	-0.645573
YBR288C	YPL195W	-0.188581	-0.238138	-0.21336	15.6971	55.0097	0.91893	1.03151	-0.115842
YNL243W	YKL013C	0.391466	0.884227	0.637846	142.784	134.039	0.7127	0.81034	-0.443645
YMR149W	YGL077C	-0.529634	-0.385904	-0.457769	165.231	132.434	0.948876	0.429014	-1.11522
YJL151C	YEL013W	-0.0111401	0.159364	0.0741117	153.489	145.119	1.34727	1.11033	0.273949
YGL203C	YNL238W	0.11849	0.227277	0.172883	70.9881	38.853	1.06055	0.53783	-0.84707
YDL160C	YNL147W	-0.144046	0.0456036	-0.049221	210.409	101.039	1.62019	1.73475	0.834303
YHR089C	YPL127C	0.190769	-0.165622	0.0125735	1333.65	141.401	0.672512	4.01942	1.8668
YDR032C	YPL221W	-0.0752324	-0.172286	-0.123759	411.32	74.9701	2.64536	0.491693	-0.967526
YMR149W	YIL124W	0.237905	0.59147	0.414687	165.231	68.8833	0.948876	1.84757	0.770055
YGR105W	YEL051W	-0.441783	0.212732	-0.114526	22.5908	233.929	0.94305	0.625732	-0.134526
YBR177C	YPL145C	0.0624962	-0.113205	-0.0253545	113.79	378.156	0.23272	0.821749	-2.09869
YBR004C	YIL027C	-0.142429	-0.185178	-0.163803	1.63039	92.8819	0.728401	0.904863	-0.464257
YGL203C	YDR100W	0.212012	0.159978	0.185995	70.9881	55.2417	1.06055	1.805	0.500852
YMR149W	YJR118C	-0.0876565	-0.0115585	-0.0496075	165.231	13.8619	0.948876	1.75137	0.798435
YML055W	YPL094C	0.305568	0.676429	0.490999	83.209	116.989	1.45029	1.11566	0.458527
YDR032C	YPL058C	-0.615649	-1.02223	-0.81894	411.32	219.423	2.64536	0.140425	-2.72594
YHR089C	YMR269W	0.027387	-0.100008	-0.0363106	1333.65	18.3199	0.672512	0.54379	-0.912082
YPR113W	YIL124W	-0.715943	-0.801343	-0.758643	82.5888	68.8833	0.314438	1.84757	-1.23421
YNL197C	YNL016W	0.165823	0.227557	0.19669	70.5336	418.332	1.50375	0.976427	0.577437
YDR434W	YLR088W	0.0665171	0.118026	0.0922716	47.6017	25.9449	0.72261	1.13808	0.0251606
YGR060W	YLR378C	-0.653935	-0.522959	-0.588447	418.162	806.875	0.47722	1.50711	-0.992177
YDR434W	YHR188C	0.0643179	-0.0166612	0.0238284	47.6017	10.6985	0.72261	1.01727	-0.0204865
YBL029C-A	YGR055W	0.622089	0.673625	0.647857	34.4998	242.605	2.06707	7.50542	1.11864
YNL243W	YNR035C	0.409143	0.59296	0.501052	142.784	324.518	0.7127	1.98814	-0.414288
YOR206W	YLR449W	-0.229697	-0.16714	-0.198419	103.093	139.048	0.622534	0.666411	-0.732093
YDL052C	YHR072W	-0.188533	-0.254719	-0.221626	181.133	48.225	1.2375	0.388455	-1.33313
YNL243W	YIL062C	1.2037	0.344197	0.77395	142.784	306.061	0.7127	0.947761	-0.476163
YGL203C	YBR023C	-0.157111	0.493982	0.168436	70.9881	29.5291	1.06055	0.424621	-1.20161
YDL052C	YBR041W	0.187434	0.0184503	0.102942	181.133	14.0579	1.2375	1.27957	0.369692
YMR125W	YPL178W	-0.100446	-0.0130116	-0.0567286	80.3825	61.16	1.48185	0.970544	0.0674463
YGR271W	YKR023W	0.150315	0.597419	0.373867	3.88127	15.6001	0.638771	0.87597	-0.65138
YDR331W	YHR188C	0.144966	0.407632	0.276299	36.4385	10.6985	0.897843	1.01727	0.00922185
YOL147C	YOR094W	-0.702595	-0.447631	-0.575113	73.9082	58.8164	1.53754	1.02248	0.155097
YMR010W	YFR051C	-0.18462	-0.375276	-0.279948	26.2626	226.455	0.48506	0.821162	-1.05588
YKL068W	YJL061W	0.755743	0.70965	0.732696	33.1679	57.3842	1.16024	0.75531	0.0533649
YJL154C	YOR132W	-0.074198	-0.0289603	-0.0515791	49.0495	32.1356	0.79731	1.72617	0.284552
YGL006W	YLL048C	0.320634	0.357983	0.339309	7.04944	64.3394	2.27922	0.985408	1.17391
YGL203C	YER145C	0.462711	0.630482	0.546597	70.9881	122.34	1.06055	0.827401	0.00677243
YER020W	YPL058C	0.230422	0.0429326	0.136677	40.8806	219.423	1.24052	0.140425	-0.793184
YBR177C	YKL094W	-0.166185	-0.4958	-0.330992	113.79	70.8628	0.23272	1.15421	-1.40072
YPR113W	YBR002C	-0.830606	-0.467224	-0.648915	82.5888	77.0271	0.314438	0.658007	-1.48564
YBR177C	YBR002C	-0.242645	-0.413444	-0.328044	113.79	77.0271	0.23272	0.658007	-1.63166
YDL160C	YHR121W	0.301207	0.308619	0.304913	210.409	35.6926	1.62019	2.08126	1.08562
YBR106W	YPL094C	0.120339	-0.0452584	0.0375403	674.364	116.989	0.853872	1.11566	0.138384
YNL288W	YNR052C	0.259619	0.0666246	0.163122	90.9706	48.1311	1.11482	1.04477	0.0815473
YLR450W	YML075C	-0.14348	-0.475456	-0.309468	23.4164	52.0771	1.0933	0.911646	0.100293
YOL012C	YPL127C	0.0556808	0.145621	0.100651	181.61	141.401	2.68795	4.01942	1.88491
YHR089C	YLR449W	-0.0445263	-0.179331	-0.111929	1333.65	139.048	0.672512	0.666411	-0.621576
YPL246C	YNL287W	-0.0300461	-0.156575	-0.0933103	119.129	384.746	0.962047	1.04976	-0.0484971
YGL203C	YDL192W	-0.32306	-0.153849	-0.238455	70.9881	975.554	1.06055	0.883825	0.0739976
YGL203C	YDR170C	0.103524	0.17997	0.141747	70.9881	72.4936	1.06055	0.906747	-0.0452459
YKL140W	YBR002C	0.0371904	-0.0110329	0.0130787	9.99686	77.0271	1.74514	0.658007	0.732583
YJR118C	YML101C	-0.19527	-0.0769692	-0.136119	13.8619	38.6811	1.75137	1.92337	0.859134
YGL203C	YOR104W	0.150663	0.249598	0.20013	70.9881	27.8857	1.06055	0.312411	-1.64373
YMR272C	YAR002C-A	-0.21615	0.0180617	-0.0990442	64.8038	185.784	0.648508	0.984608	-0.612264
YDR293C	YNL016W	0.107342	-0.00839814	0.0494718	125.594	418.332	1.00715	0.976427	0.00692363
YKR048C	YLR133W	-0.0624341	-0.0591973	-0.0608157	232.295	19.4486	1.08124	0.475996	-1.06222
YMR149W	YIR038C	0.149948	0.287666	0.218807	165.231	30.3311	0.948876	1.41914	0.490943
YGL203C	YLR330W	-0.0876634	-0.107505	-0.0975844	70.9881	35.5319	1.06055	1.19215	0.24762
YGR065C	YLR332W	0.320231	0.336974	0.328602	41.9763	104.317	1.64363	0.830882	0.584194
YGL012W	YHR133C	-0.274214	-0.355611	-0.314913	75.0586	65.0478	0.483279	0.555864	-1.06149
YGL203C	YBL017C	0.0584945	0.232284	0.145389	70.9881	76.3374	1.06055	0.958344	0.0165172
YDR093W	YNL323W	-0.725308	-0.366367	-0.545838	32.1356	58.492	0.921789	1.2983	-0.0654152
YGR078C	YNL153C	0.389124	0.566484	0.477804	168.884	171.574	0.986136	0.527902	-0.726626
YJL151C	YNL287W	0.0397735	0.283791	0.161782	153.489	384.746	1.34727	1.04976	0.416055
YBL026W	YER112W	0.273177	0.121193	0.197185	241.555	105.051	1.02621	1.77671	0.752338
YDL123W	YGL023C	0.0904186	-0.314104	-0.111843	65.5471	3.29031	1.40036	1.01113	0.0373789
YGL203C	YER166W	0.39902	0.171802	0.285411	70.9881	25.8957	1.06055	0.882871	-0.166615
YLR083C	YFR051C	-0.121788	-0.190741	-0.156265	123.238	226.455	0.662284	0.821162	-0.59736
YCR028C-A	YPL058C	-0.944739	-0.786081	-0.86541	179.633	219.423	1.32539	0.140425	-2.39407
YDR264C	YHR135C	-0.397896	-0.458173	-0.428034	52.4551	73.2926	0.575584	1.21402	-0.698675
YDL235C	YLR006C	-0.1097	-0.0921362	-0.100918	70.4419	15.9484	0.446589	0.836694	-0.401277
YER068W	YPR072W	0.108437	0.241369	0.174903	68.6188	79.872	0.868017	0.929485	-0.189678
YEL002C	YHR039C	-0.221505	-0.367495	-0.2945	172.534	161.775	1.28744	1.23778	0.365832
YNL243W	YLR337C	0.0400481	0.451259	0.245654	142.784	31.6716	0.7127	0.977025	-0.078785
YDR363W-A	YMR120C	0.240185	0.191517	0.215851	178.116	1933.92	1.12227	1.16687	0.17737
YNL243W	YOR181W	0.206731	0.617798	0.412264	142.784	30.7451	0.7127	1.52299	0.532261
YLR028C	YEL051W	0.0248945	-0.129681	-0.0523934	233.731	233.929	1.01525	0.625732	-0.505428
YBL026W	YLR438C-A	0.159796	0.0106325	0.0852143	241.555	216.307	1.02621	1.37084	0.25637
YOR027W	YGL206C	0.145042	0.366132	0.255587	1064.54	539.519	1.75253	1.17013	0.295547
YPR029C	YHR108W	-0.0845476	-0.0109062	-0.0477269	9.22153	145.897	0.746144	1.31277	-0.403527
YKL140W	YIL124W	0.168833	0.251061	0.209947	9.99686	68.8833	1.74514	1.84757	0.840276
YGR078C	YML094W	0.164126	0.0865751	0.125351	168.884	74.0414	0.986136	0.782983	-0.340954
YMR272C	YIL027C	-0.215277	-0.569108	-0.392192	64.8038	92.8819	0.648508	0.904863	-0.58683
YGR005C	YMR140W	0.0812434	-0.209322	-0.0640392	8.23423	20.0316	1.55633	1.38235	0.660593
YGL203C	YPL246C	-0.216152	-0.0757576	-0.145955	70.9881	119.129	1.06055	0.962047	0.063163
YBR023C	YHR142W	-0.666121	-0.469215	-0.567668	29.5291	44.2764	0.424621	0.417311	-1.40138
YBL102W	YFR051C	-0.132667	-0.053601	-0.0931339	37.0198	226.455	0.619703	0.821162	-0.703515
YOR109W	YGL206C	0.223056	0.394148	0.308602	53.4662	539.519	0.931728	1.17013	-0.0897076
YFR001W	YOR206W	-0.137779	-0.0717463	-0.104763	67.846	103.093	0.97272	0.622534	-0.30034
YOR089C	YOR370C	-0.509966	0.0551196	-0.227423	185.692	77.0848	1.20414	0.684402	-0.509699
YNL265C	YLR181C	-0.120628	0.403694	0.141533	30.9327	22.479	1.89638	2.43902	1.27901
YMR105C	YEL051W	0.454139	1.13647	0.795302	334.504	233.929	4.353	0.625732	-0.517063
YGR103W	YOR206W	-0.345522	-0.41603	-0.380776	164.383	103.093	0.70312	0.622534	-0.715049
YBR041W	YPL145C	0.185585	0.259406	0.222495	14.0579	378.156	1.27957	0.821749	0.338592
YGL049C	YMR255W	0.39773	0.140801	0.269265	118.339	32.3193	0.942442	1.32345	0.384197
YGR065C	YBR052C	1.26722	0.315819	0.791519	41.9763	137.007	1.64363	1.5524	0.748769
YNL197C	YIL038C	0.312254	0.0215482	0.166901	70.5336	34.6035	1.50375	1.06091	0.140918
YCL063W	YFR021W	-0.589006	-0.294777	-0.441892	0.816886	15.3215	0.546468	0.70551	-0.900341
YAL053W	YMR238W	0.0761266	0.0795688	0.0778477	9.37637	67.1554	0.95107	0.573743	-0.142269
YAL053W	YNL283C	0.08014	-0.0793307	0.000404641	9.37637	29.1993	0.95107	1.33758	-0.0402385
YIL121W	YPL058C	-0.696619	-0.498267	-0.597443	59.7312	219.423	0.0968882	0.140425	-3.77027
YER020W	YJL016W	0.0871776	0.32557	0.206374	40.8806	13.5562	1.24052	0.78978	-0.310657
YMR272C	YBR106W	-0.197844	0.122075	-0.0378848	64.8038	674.364	0.648508	0.853872	-0.635516
YBR244W	YPL058C	-0.263696	-0.283558	-0.273627	257.636	219.423	0.661973	0.140425	-2.71863
YOR273C	YKR003W	-0.292006	-0.103509	-0.197757	123.507	52.9258	0.550911	0.690922	-0.642869
YMR149W	YMR058W	-0.30933	-0.320652	-0.314991	165.231	333.917	0.948876	0.33571	-0.754278
YGR054W	YOR204W	0.770819	0.345845	0.558332	80.3891	291.535	0.749817	0.781996	-0.438366
YBL017C	YJL053W	0.422912	0.0880375	0.255475	76.3374	26.2901	0.958344	1.06492	0.0811503
YMR010W	YNL287W	-0.28329	0.0217616	-0.130764	26.2626	384.746	0.48506	1.04976	-1.03779
YIL115C	YJL061W	0.0199904	0.107553	0.0637716	59.4383	57.3842	1.00381	0.75531	-0.290708
YHR072W	YBR002C	-0.524695	-0.588016	-0.556355	48.225	77.0271	0.388455	0.658007	-1.36365
YER020W	YKR003W	0.490513	0.936533	0.713523	40.8806	52.9258	1.24052	0.690922	-0.148076
YCR028C-A	YML072C	0.219724	-0.129624	0.0450501	179.633	194.267	1.32539	1.00625	0.20394
YDL192W	YFR051C	0.11465	0.378191	0.246421	975.554	226.455	0.883825	0.821162	-0.293569
YGL049C	YNL016W	-0.416978	0.0581914	-0.179393	118.339	418.332	0.942442	0.976427	-0.0865537
YOR109W	YPR029C	0.251645	-0.210741	0.0204522	53.4662	9.22153	0.931728	0.746144	-0.425153
YJL178C	YPL045W	-0.127602	0.124782	-0.0014101	56.4563	16.9184	1.65531	0.751907	-0.363812
YBR130C	YKL130C	0.249529	0.115022	0.182275	51.8965	40.9014	0.695736	1.17689	-0.176326
YML017W	YOR204W	0.79709	0.742693	0.769892	66.3737	291.535	1.20317	0.781996	0.226137
YER068W	YNR052C	0.0875602	0.137638	0.112599	68.6188	48.1311	0.868017	1.04477	-0.0166267
YBL102W	YIL048W	0.325329	0.463872	0.3946	37.0198	30.7636	0.619703	1.13136	-0.368152
YKL004W	YDR264C	-0.36304	0.176513	-0.0932636	69.5845	52.4551	0.785687	0.575584	-0.770105
YJL178C	YOR132W	-0.10443	-0.163455	-0.133943	56.4563	32.1356	1.65531	1.72617	0.834475
YGL203C	YPR075C	0.064965	0.110715	0.0878401	70.9881	7.75358	1.06055	0.962419	-0.0501701
YDR141C	YHR094C	-0.91021	-1.04309	-0.97665	23.0684	22.2524	0.651112	0.0525936	-4.06379
YDR141C	YGR055W	0.127985	-0.404554	-0.138284	23.0684	242.605	0.651112	7.50542	-0.551502
YJL151C	YEL051W	-0.318251	-0.139515	-0.228883	153.489	233.929	1.34727	0.625732	-0.102768
YJL178C	YOL129W	-0.214209	-0.416532	-0.315371	56.4563	33.2824	1.65531	1.70577	0.819571
YBR009C	YLR449W	0.0402768	0.00832198	0.0242994	1646.11	139.048	0.699635	0.666411	-0.616488
YAL053W	YBR023C	-0.177826	-0.368063	-0.272945	9.37637	29.5291	0.95107	0.424621	-0.316023
YGL203C	YGR020C	0.118407	0.114451	0.116429	70.9881	340.573	1.06055	0.665796	0.0248876
YLL022C	YNL031C	-0.0690764	0.0501157	-0.00948035	24.5447	1061.23	1.02215	1.17885	0.042469
YLR262C	YOR370C	-0.434456	-0.551996	-0.493226	95.9582	77.0848	1.39234	0.684402	-0.410899
YGL006W	YPR079W	-0.0917656	-0.244765	-0.168265	7.04944	21.5286	2.27922	0.876583	1.02893
YMR272C	YBR283C	-0.325192	-0.568166	-0.446679	64.8038	312.239	0.648508	1.04374	-0.614492
YDL192W	YNL323W	-0.0853485	-0.14494	-0.115144	975.554	58.492	0.883825	1.2983	0.36479
YBR068C	YDL212W	0.0173004	0.127687	0.0724937	506.089	102.848	0.652768	0.884158	-0.231315
YER113C	YDR503C	0.688514	0.394651	0.541583	24.1074	10.0624	1.03466	2.49194	1.11029
YBR177C	YER136W	-0.252369	-0.454059	-0.353214	113.79	342.874	0.23272	1.43834	-2.05443
YOL105C	YLR332W	0.301636	-0.0895224	0.106057	15.6984	104.317	0.886075	0.830882	-0.191436
YDR141C	YMR010W	-0.462181	-0.338396	-0.400289	23.0684	26.2626	0.651112	0.48506	-0.9443
YLR360W	YPR079W	-0.267576	0.0181756	-0.1247	0.556979	21.5286	0.809612	0.876583	-0.314402
YGL049C	YOR204W	0.444323	0.764529	0.604426	118.339	291.535	0.942442	0.781996	-0.130105
YDR093W	YER166W	-0.351092	-0.44119	-0.396141	32.1356	25.8957	0.921789	0.882871	-0.178213
YDR170C	YOR104W	-0.166916	0.193207	0.0131455	72.4936	27.8857	0.906747	0.312411	-1.6586
YJL148W	YMR269W	-0.615886	-0.581442	-0.598664	119.835	18.3199	0.557769	0.54379	-0.939205
YBL029C-A	YBR244W	0.820001	0.277051	0.548526	34.4998	257.636	2.06707	0.661973	0.963766
YDR092W	YMR140W	0.12064	0.297258	0.208949	100.635	20.0316	0.954763	1.38235	0.453473
YBL056W	YGR205W	0.177618	0.061902	0.11976	125.305	43.7042	1.48301	2.95994	1.5405
YBR200W	YHL007C	0.184804	-0.0614164	0.0616937	32.9697	57.0983	1.65229	0.801986	0.376938
YAL026C	YDR170C	-0.21145	-0.316942	-0.264196	34.7501	72.4936	0.443992	0.906747	-1.14645
YML001W	YOR370C	-0.511957	-0.680847	-0.596402	115.631	77.0848	1.03736	0.684402	-0.49238
YFR001W	YLR449W	-0.0881346	-0.143648	-0.115891	67.846	139.048	0.97272	0.666411	-0.162812
YDL224C	YIL038C	0.274841	0.0537225	0.164282	28.2461	34.6035	0.704805	1.06091	-0.411432
YDR293C	YOR204W	0.524941	0.637436	0.581189	125.594	291.535	1.00715	0.781996	-0.0459134
YAL026C	YOR104W	-0.159682	-0.354073	-0.256877	34.7501	27.8857	0.443992	0.312411	-1.73845
YGR138C	YPR156C	-0.491896	-0.124119	-0.308007	39.197	112.259	0.272702	0.811219	-1.86808
YGL203C	YDR284C	-0.326563	-0.138563	-0.232563	70.9881	14.7563	1.06055	1.27538	0.351609
YAL053W	YDR032C	-0.0106887	0.102193	0.0457521	9.37637	411.32	0.95107	2.64536	-0.0276963
YBR267W	YDR101C	-0.313757	-0.236188	-0.274973	81.6601	216.5	0.565899	0.766163	-0.835753
YOL147C	YLR027C	-0.0264076	0.182636	0.0781141	73.9082	376.176	1.53754	1.10298	0.620968
YDR264C	YOL137W	-0.272742	-0.048165	-0.160453	52.4551	0.698103	0.575584	0.92262	-0.167401
YDR141C	YDR100W	0.0550427	0.124769	0.089906	23.0684	55.2417	0.651112	1.805	-0.552102
YPL119C	YOR204W	0.693309	0.172947	0.433128	23.8397	291.535	2.32519	0.781996	1.17919
YDL222C	YJL016W	0.306976	0.144637	0.225806	3.22252	13.5562	12.5817	0.78978	1.79007
YGL023C	YEL013W	-0.0797197	-0.124847	-0.102283	3.29031	145.119	1.01113	1.11033	0.0230715
YMR221C	YBR207W	-0.552788	-0.465394	-0.509091	1.44589	56.8147	0.725757	1.30714	-0.445237
YKL078W	YNL186W	-0.074689	-0.252538	-0.163613	3.95144	51.1768	0.540112	0.937012	-0.891074
YML072C	YMR266W	-0.252004	0.0853228	-0.0833404	194.267	71.6759	1.00625	0.779382	-0.348506
YDR141C	YBR207W	0.0330477	-0.258194	-0.112573	23.0684	56.8147	0.651112	1.30714	-0.574655
YOR181W	YNL084C	0.508752	0.29641	0.402581	30.7451	77.9364	1.52299	1.48146	0.639357
YFL048C	YOL129W	0.101295	-0.1425	-0.0206024	84.8804	33.2824	1.16976	1.70577	0.755318
YER040W	YNL229C	-0.413154	-0.506481	-0.459818	2.54405	60.0454	0.705432	0.571921	-0.556886
YNL112W	YHR072W-A	-0.2867	-0.126002	-0.206351	694.894	244.438	0.474903	0.774623	-0.529837
YDL222C	YOL100W	0.483688	0.364461	0.424075	3.22252	1.26811	12.5817	2.40039	1.3664
YLR270W	YMR120C	0.515842	0.567358	0.5416	96.1402	1933.92	1.87104	1.16687	0.912217
YLR006C	YNR031C	-0.31436	-0.206947	-0.260654	15.9484	3.49778	0.836694	1.32543	0.373189
YOR069W	YJL053W	-0.10694	0.0497728	-0.0285838	27.5409	26.2901	1.07998	1.06492	0.110734
YMR272C	YLR350W	-0.206962	0.452651	0.122844	64.8038	52.1725	0.648508	1.8679	-0.173537
YFR001W	YOL077C	-0.0664705	-0.0924942	-0.0794824	67.846	147.081	0.97272	0.756525	-0.106262
YBR241C	YDL192W	0.337255	0.119854	0.228554	20.1704	975.554	2.20928	0.883825	1.132
YLR370C	YGL206C	-0.019956	-0.120447	-0.0702013	311.38	539.519	2.06156	1.17013	0.878653
YOL105C	YML072C	0.313817	0.105072	0.209445	15.6984	194.267	0.886075	1.00625	-0.17332
YJL006C	YML112W	-0.326895	0.102568	-0.112163	15.7808	17.9229	0.923042	0.828481	-0.204354
YBR023C	YPL221W	-0.580696	-0.17421	-0.377453	29.5291	74.9701	0.424621	0.491693	-1.32133
YMR272C	YKL088W	-0.0046264	-0.257826	-0.131226	64.8038	48.2173	0.648508	0.859341	-0.416255
YOR109W	YHR108W	-0.134965	-0.0602634	-0.0976142	53.4662	145.897	0.931728	1.31277	-0.0678077
YER157W	YPL246C	-0.207546	-0.100947	-0.154247	23.6742	119.129	0.491753	0.962047	-1.01852
YNR053C	YPR016C	-0.329267	-0.435004	-0.382135	267.85	308.602	0.452367	0.958189	-1.01418
YBL051C	YCR093W	0.307429	0.116519	0.211974	38.7937	95.188	1.76297	1.37677	0.830679
YBL029C-A	YDL192W	0.319846	0.48322	0.401533	34.4998	975.554	2.06707	0.883825	1.03446
YDR507C	YLR332W	-0.115238	0.00247105	-0.0563836	29.8229	104.317	1.10025	0.830882	0.105995
YBL017C	YHR108W	-0.414325	-0.375798	-0.395062	76.3374	145.897	0.958344	1.31277	-0.012995
YIL009W	YML086C	0.63793	0.624029	0.63098	73.1398	193.116	1.26292	2.2382	0.403809
YDL215C	YLR027C	0.71262	0.970624	0.841622	50.3847	376.176	3.96024	1.10298	1.95271
YDR381C-A	YML086C	0.833016	0.657433	0.745224	2.23572	193.116	1.3475	2.2382	0.469354
YKL068W	YLR347C	-0.290909	0.0146575	-0.138126	33.1679	368.883	1.16024	1.30722	0.232646
YBL007C	YNL084C	-0.139805	-0.22698	-0.183393	159.776	77.9364	1.39836	1.48146	0.595433
YMR054W	YPR036W	-0.317334	-0.412403	-0.364869	9.5057	421.494	0.939427	0.908062	-0.0972797
YBL029C-A	YIL121W	0.203094	0.268089	0.235591	34.4998	59.7312	2.06707	0.0968882	-2.49594
YBR283C	YOR054C	-0.232697	-0.410984	-0.321841	312.239	3.82873	1.04374	2.0887	1.06472
YBR177C	YGR082W	0.336145	0.296963	0.316554	113.79	157.526	0.23272	1.44741	-1.97304
YML012W	YOR054C	0.386228	-0.0184399	0.183894	407.613	3.82873	1.08733	2.0887	1.06764
YFR024C-A	YNL106C	-0.0909573	-0.0320692	-0.0615133	74.6845	3.43208	1.11574	0.976206	-0.0269355
YLR025W	YLR181C	0.0207589	-0.0629346	-0.0210879	64.4608	22.479	1.27952	2.43902	1.25328
YNL283C	YPL058C	-0.722928	-0.329272	-0.5261	29.1993	219.423	1.33758	0.140425	-0.489318
YBR068C	YPL246C	-0.191433	0.060976	-0.0652283	506.089	119.129	0.652768	0.962047	-0.118375
YBR212W	YNL016W	0.588631	0.88216	0.735396	33.026	418.332	3.29648	0.976427	1.70165
YML086C	YPL186C	0.852359	1.43499	1.14367	193.116	0.648622	2.2382	4.47916	2.20176
YDL006W	YDR162C	-0.43731	0.0340832	-0.201613	3.06564	6.71654	0.998687	0.787227	-0.0591819
YGR281W	YPL221W	-0.252983	-0.37944	-0.316212	30.3695	74.9701	0.320253	0.491693	-1.71128
YIR037W	YPR156C	-0.385816	-0.290841	-0.338328	335.596	112.259	2.72447	0.811219	-0.229693
YML016C	YPL221W	-0.281581	-0.477612	-0.379596	40.9598	74.9701	0.523804	0.491693	-1.05659
YBR241C	YML012W	0.0547865	0.253392	0.154089	20.1704	407.613	2.20928	1.08733	1.1458
YNL243W	YML058W-A	-0.890649	-0.582506	-0.736578	142.784	0.603585	0.7127	0.991259	-0.0403419
YIL143C	YLR028C	0.490099	0.737187	0.613643	21.9422	233.731	1.2672	1.01525	0.340942
YMR149W	YPL265W	-0.100432	-0.0117204	-0.0560761	165.231	313.653	0.948876	1.71889	-0.000227499
YIR037W	YPL058C	-0.380463	-0.403536	-0.392	335.596	219.423	2.72447	0.140425	-2.69561
YDR034W-B	YDR264C	-0.294964	-0.74042	-0.517692	23.9902	52.4551	2.36532	0.575584	0.326537
YGL006W	YPL006W	-0.317326	0.178091	-0.0696172	7.04944	1.65392	2.27922	0.766177	-0.328449
YLR258W	YPR184W	0.430583	0.516566	0.473575	124.155	20.0659	1.34372	3.64673	1.86072
YMR149W	YML055W	-0.353669	-0.341736	-0.347702	165.231	83.209	0.948876	1.45029	0.453495
YML017W	YPL119C	0.335108	0.268126	0.301617	66.3737	23.8397	1.20317	2.32519	1.17021
YPL246C	YML018C	-0.0549599	-0.477729	-0.266344	119.129	71.0612	0.962047	0.553991	-0.809869
YBR241C	YBL102W	-0.346351	-0.115249	-0.2308	20.1704	37.0198	2.20928	0.619703	0.211846
YBL029C-A	YHR096C	1.05482	0.529648	0.792236	34.4998	1.8818	2.06707	15.8107	3.99985
YGR020C	YEL013W	-0.102741	0.22318	0.0602194	340.573	145.119	0.665796	1.11033	0.0178704
YKL054C	YNL016W	-0.297872	-0.151438	-0.224655	753.334	418.332	1.51966	0.976427	0.0340842
YGR128C	YHR196W	-0.830424	-0.386536	-0.60848	162.798	75.3311	0.592482	0.394193	-1.3816
YML012W	YPL186C	0.650428	0.556468	0.603448	407.613	0.648622	1.08733	4.47916	2.16846
YML012W	YPL227C	-0.554328	-0.424966	-0.489647	407.613	44.4412	1.08733	0.51873	-0.936834
YHR094C	YEL013W	-0.536615	0.189114	-0.17375	22.2524	145.119	0.0525936	1.11033	-4.23097
YOR057W	YOR027W	-0.224585	-0.24696	-0.235772	16.2093	1064.54	0.791444	1.75253	-0.306895
YGR183C	YML086C	0.0811913	0.139501	0.110346	65.2568	193.116	2.53159	2.2382	1.39147
YKL171W	YNL229C	-0.201963	-0.0079666	-0.104965	7.33417	60.0454	5.11542	0.571921	1.94978
YLR350W	YNL190W	-0.188171	0.094961	-0.0466048	52.1725	51.1872	1.8679	0.611008	-0.455569
YPL004C	YGR130C	-0.820946	-0.525455	-0.673201	348.926	149.044	1.58583	4.06921	1.81445
YPL004C	YNL007C	-0.460797	-0.953525	-0.707161	348.926	524.232	1.58583	1.89174	0.753661
YGR060W	YAR002C-A	-0.608562	0.187407	-0.210578	418.162	185.784	0.47722	0.984608	-0.321485
YPL004C	YML086C	-0.281683	-0.490334	-0.386009	348.926	193.116	1.58583	2.2382	1.15383
YPL004C	YLR332W	-0.399325	-0.499325	-0.449325	348.926	104.317	1.58583	0.830882	-0.223088
YCR021C	YLR454W	0.342648	0.601102	0.471875	31.822	2.37579	2.06224	1.35161	0.474022
YCR021C	YHL007C	0.479612	0.782983	0.631298	31.822	57.0983	2.06224	0.801986	0.505758
YPL004C	YDR385W	-0.472761	-0.172546	-0.322654	348.926	3014.72	1.58583	0.79444	0.632938
YPL004C	YDR497C	0.250989	0.223336	0.237162	348.926	199.228	1.58583	0.301833	-1.63591
YHR187W	YPL086C	0.0207232	-0.456073	-0.217675	18.2486	49.6759	0.845156	1.10997	-0.222792
YPR138C	YPL221W	-0.4642	-0.259136	-0.361668	24.8038	74.9701	1.24962	0.491693	0.0532224
YPL004C	YOR273C	1.01903	1.19234	1.10568	348.926	123.507	1.58583	0.550911	-0.807075
YJL061W	YKL057C	-0.62743	-0.215194	-0.421312	57.3842	9.90524	0.75531	0.78446	-0.37674
YMR221C	YGL006W	-0.27685	-0.335346	-0.306098	1.44589	7.04944	0.725757	2.27922	-0.409116
YPL004C	YGR169C-A	-0.576904	-1.04191	-0.809405	348.926	95.9099	1.58583	0.744951	-0.381809
YPL004C	YLR028C	-0.383034	-0.216245	-0.29964	348.926	233.731	1.58583	1.01525	0.115447
YIL143C	YMR105C	1.45555	0.531766	0.99366	21.9422	334.504	1.2672	4.353	0.399799
YPL004C	YDR293C	-0.652016	-0.43082	-0.541418	348.926	125.594	1.58583	1.00715	0.057692
YNL118C	YEL015W	-1.02077	-0.728958	-0.874864	83.056	34.8754	0.996897	0.995263	-0.00706612
YGR060W	YPL227C	-0.634161	-0.557779	-0.59597	418.162	44.4412	0.47722	0.51873	-1.02834
YMR300C	YMR300C	-0.259568	-0.367029	-0.313299	254.929	254.929	0.740333	0.740333	-0.485704
YHR089C	YNL112W	-0.140764	-0.15498	-0.147872	1333.65	694.894	0.672512	0.474903	-1.09495
YAR002C-A	YML012W	-0.0890262	-0.0506308	-0.0698285	185.784	407.613	0.984608	1.08733	-0.00702652
YML056C	YML056C	-0.35444	-0.230964	-0.292702	363.089	363.089	0.351919	0.351919	-1.72539
YDR170C	YDR170C	-0.13475	-0.0509465	-0.0928481	72.4936	72.4936	0.906747	0.906747	-0.157306
YDR068W	YDR068W	-0.0600603	-0.22628	-0.14317	42.6253	42.6253	1.99972	1.99972	1.09383
YDR100W	YPL246C	0.21402	0.0995928	0.156806	55.2417	119.129	1.805	0.962047	0.718872
YBR106W	YBR283C	-0.1735	-0.303884	-0.238692	674.364	312.239	0.853872	1.04374	0.0206281
YBL102W	YPL246C	-0.011711	0.205341	0.0968151	37.0198	119.129	0.619703	0.962047	-0.681649
YBR077C	YKR007W	-0.154645	-0.106817	-0.130731	42.8609	45.3995	0.961152	1.63229	0.140823
YGR106C	YOR270C	0.0807824	0.068658	0.0747202	232.852	509.443	1.32761	0.741905	0.255046
YDR497C	YGL077C	0.00819302	-0.246565	-0.119186	199.228	132.434	0.301833	0.429014	-1.60594
YGR037C	YMR120C	-0.00678558	-0.272019	-0.139402	1218.54	1933.92	1.138	1.16687	0.209444
YDL160C	YLR438C-A	-0.253876	-0.145786	-0.199831	210.409	216.307	1.62019	1.37084	0.616353
YBL017C	YBL017C	0.126421	0.152166	0.139293	76.3374	76.3374	0.958344	0.958344	-0.0682778
YGL153W	YGL153W	0.32196	0.39899	0.360475	28.2333	28.2333	1.10762	1.10762	0.16344
YOR042W	YOR042W	0.0284501	-0.0248949	0.00177758	71.5453	71.5453	1.9717	1.9717	1.07187
YER099C	YER099C	-4.20755	-3.31629	-3.76192	35.6923	35.6923	0.937098	0.937098	-0.104312
YLR330W	YLR330W	0.110556	0.0271642	0.0688601	35.5319	35.5319	1.19215	1.19215	0.280552
YGR261C	YGR261C	-0.131113	-0.236253	-0.183683	45.972	45.972	0.835668	0.835668	-0.289089
YGR055W	YHR094C	-2.80579	-1.86872	-2.33726	242.605	22.2524	7.50542	0.0525936	-4.18164
YNL243W	YNL084C	0.196692	0.126389	0.16154	142.784	77.9364	0.7127	1.48146	0.232332
YGR105W	YOR270C	-0.360766	-0.475686	-0.418226	22.5908	509.443	0.94305	0.741905	-0.110329
YKL140W	YKL140W	-0.0966152	0.0338153	-0.0314	9.99686	9.99686	1.74514	1.74514	0.881365
YMR010W	YMR010W	-0.578928	-0.825932	-0.70243	26.2626	26.2626	0.48506	0.48506	-1.18306
YOR323C	YOR323C	-0.23262	-0.123469	-0.178044	240.729	240.729	0.752285	0.752285	-0.459634
YJL178C	YJL178C	-0.0349853	-0.0317348	-0.03336	56.4563	56.4563	1.65531	1.65531	0.798605
YER068W	YLR438C-A	-0.0799456	-0.430329	-0.255137	68.6188	216.307	0.868017	1.37084	-0.168903
YKL145W	YGL048C	0.22957	0.415863	0.322716	290.209	220.889	1.08706	1.58724	0.479631
YER023W	YER023W	-0.109585	-0.189569	-0.149577	530.077	530.077	0.319705	0.319705	-1.89014
YFR024C-A	YFR024C-A	0.0225005	-0.00916603	0.00666725	74.6845	74.6845	1.11574	1.11574	0.175085
YHL011C	YHL011C	-0.235887	-0.283737	-0.259812	185.252	185.252	0.561794	0.561794	-0.938777
YDL212W	YDL212W	-0.010618	-0.294038	-0.152328	102.848	102.848	0.884158	0.884158	-0.197972
YIR037W	YMR120C	0.11497	-0.0266735	0.0441484	335.596	1933.92	2.72447	1.16687	1.43349
YKR072C	YKR072C	0.0225145	0.0627082	0.0426114	57.4078	57.4078	1.02033	1.02033	0.0322503
YDR092W	YGL087C	-0.206356	-0.147316	-0.176836	100.635	114.113	0.954763	1.09197	-0.00377737
YLL001W	YLL001W	0.55585	0.406249	0.481049	30.9576	30.9576	2.44901	2.44901	1.40816
YBR106W	YJL192C	-0.174863	-0.0135086	-0.0941857	674.364	101.823	0.853872	1.24885	0.29976
YDR068W	YPL246C	-0.266384	-0.199102	-0.232743	42.6253	119.129	1.99972	0.962047	0.905355
YEL017W	YEL017W	0.436206	-0.0967684	0.169719	11.6703	11.6703	1.30521	1.30521	0.424285
YLR028C	YMR120C	-0.0615615	-0.130505	-0.0960333	233.731	1933.92	1.01525	1.16687	0.0339489
YLR332W	YLR332W	0.113287	0.981594	0.547441	104.317	104.317	0.830882	0.830882	-0.298383
YJR118C	YJR118C	-0.076594	-0.155143	-0.115868	13.8619	13.8619	1.75137	1.75137	0.886936
YDR170C	YNL238W	-0.0199929	0.00440755	-0.00779268	72.4936	38.853	0.906747	0.53783	-0.868912
YER145C	YGR055W	0.2756	-0.0551059	0.110247	122.34	242.605	0.827401	7.50542	-0.155396
YDR503C	YPL246C	-0.0595678	0.150253	0.0453427	10.0624	119.129	2.49194	0.962047	1.30223
YLR370C	YNR035C	0.288227	0.0270474	0.157637	311.38	324.518	2.06156	1.98814	1.11532
YBR256C	YBR256C	0.283753	0.429057	0.356405	60.6548	60.6548	0.799334	0.799334	-0.361092
YDL192W	YPL246C	-0.108523	0.00350919	-0.0525068	975.554	119.129	0.883825	0.962047	-0.0668513
YLR337C	YMR109W	0.0206978	-0.00640984	0.007144	31.6716	92.9029	0.977025	0.99623	-0.0330417
YML012W	YOR165W	0.577229	0.404713	0.490971	407.613	57.5534	1.08733	1.09793	0.140969
YGR020C	YLR447C	-0.111003	-0.0806906	-0.095847	340.573	309.02	0.665796	0.829022	-0.483802
YOR165W	YOR165W	-0.0898421	-0.11796	-0.103901	57.5534	57.5534	1.09793	1.09793	0.149428
YDR100W	YDR100W	-0.120642	-0.0566039	-0.088623	55.2417	55.2417	1.805	1.805	0.934088
YDR100W	YMR010W	-0.191323	-0.183716	-0.18752	55.2417	26.2626	1.805	0.48506	-0.965992
YBR041W	YJL151C	0.094983	0.198214	0.146598	14.0579	153.489	1.27957	1.34727	0.375288
YDR032C	YLR332W	0.185797	0.0309351	0.108366	411.32	104.317	2.64536	0.830882	-0.204874
YKL051W	YML072C	0.10909	0.254055	0.181572	71.7319	194.267	0.401599	1.00625	-1.29131
YDL147W	YDR427W	-0.00866675	-0.203662	-0.106165	271.141	258.008	1.24581	1.21118	0.325156
YKR048C	YKR048C	0.00760103	-0.126021	-0.0592098	232.295	232.295	1.08124	1.08124	0.124968
YDL160C	YDL160C	0.119032	0.00597786	0.062505	210.409	210.409	1.62019	1.62019	0.764977
YDR032C	YGR130C	-0.0117363	0.00681769	-0.00245931	411.32	149.044	2.64536	4.06921	2.07208
YDL029W	YNR035C	0.238287	-0.12122	0.0585337	76.0204	324.518	1.45172	1.98814	0.584549
YGR055W	YML072C	-0.125482	0.163158	0.018838	242.605	194.267	7.50542	1.00625	0.213767
YKL013C	YNR035C	0.0169925	-0.0287303	-0.00586889	134.039	324.518	0.81034	1.98814	-0.233871
YBL017C	YJL154C	0.0625996	0.0554954	0.0590475	76.3374	49.0495	0.958344	0.79731	-0.305664
YBR106W	YML012W	-0.111896	-0.17296	-0.142428	674.364	407.613	0.853872	1.08733	0.0434816
YBR267W	YGL099W	0.17923	-0.0394902	0.0698699	81.6601	137.043	0.565899	0.648077	-0.864466
YER099C	YKL181W	-0.272756	0.252656	-0.0100499	35.6923	158.827	0.937098	0.767718	-0.125542
YDR032C	YML072C	0.053358	0.409409	0.231384	411.32	194.267	2.64536	1.00625	0.0984012
YIR038C	YML086C	0.576812	0.19522	0.386016	30.3311	193.116	1.41914	2.2382	0.552058
YGL040C	YGL040C	0.377296	-0.0527307	0.162283	150.58	150.58	1.84209	1.84209	0.96585
YDL212W	YML012W	0.0247767	-0.130715	-0.0529694	102.848	407.613	0.884158	1.08733	-0.16613
YBR106W	YER056C	-0.395261	-0.407529	-0.401395	674.364	421.65	0.853872	0.946243	-0.122825
YBR106W	YBR106W	-0.295614	-0.545725	-0.420669	674.364	674.364	0.853872	0.853872	-0.254244
YLR337C	YLR337C	0.162797	0.200675	0.181736	31.6716	31.6716	0.977025	0.977025	-0.0372807
YBR106W	YJR010C-A	0.252513	0.0358255	0.144169	674.364	32.9646	0.853872	0.923614	-0.127183
YGR055W	YLR413W	-2.23343	-2.68246	-2.45795	242.605	612.295	7.50542	0.0922107	-2.0184
YDR497C	YML072C	-0.0385396	-0.164191	-0.101365	199.228	194.267	0.301833	1.00625	-1.48513
YDR486C	YDR486C	0.0567719	0.243239	0.150005	34.5403	34.5403	1.68368	1.68368	0.825238
YHR110W	YML012W	-0.0345352	0.131663	0.0485641	20.7352	407.613	1.08441	1.08733	0.122696
YGR028W	YGR028W	0.305312	0.250887	0.2781	8.47162	8.47162	1.01673	1.01673	0.0265905
YIL043C	YML012W	0.00345464	0.746756	0.375105	147.86	407.613	0.773243	1.08733	-0.351165
YDL236W	YLR420W	-0.894121	-0.835878	-0.864999	125.142	198.839	0.417925	0.940603	-1.20207
YBR213W	YBR213W	0.0804922	-0.296939	-0.108223	2.6457	2.6457	0.756937	0.756937	-0.449605
YJL178C	YOR069W	-0.159869	-0.15087	-0.155369	56.4563	27.5409	1.65531	1.07998	0.174584
YDL029W	YOR181W	0.388824	0.205292	0.297058	76.0204	30.7451	1.45172	1.52299	0.637172
YDL222C	YDL222C	0.206974	0.249131	0.228053	3.22252	3.22252	12.5817	12.5817	3.88425
YLR350W	YML012W	-0.211978	0.413404	0.100713	52.1725	407.613	1.8679	1.08733	0.899839
YGR020C	YOR270C	-0.537032	-0.497899	-0.517466	340.573	509.443	0.665796	0.741905	-0.61043
YBR130C	YIL138C	0.0458356	0.225945	0.135891	51.8965	255.071	0.695736	1.30564	-0.497184
YPR029C	YJR125C	0.0470682	0.475931	0.261499	9.22153	23.5293	0.746144	1.34205	-0.379722
YKL172W	YOL077C	0.119819	0.143513	0.131666	29.3156	147.081	0.521124	0.756525	-0.959475
YDR032C	YLR326W	0.360831	0.105871	0.233351	411.32	1.70232	2.64536	1.72146	0.827211
YKR097W	YKR097W	1.22298	1.76249	1.49273	31.5573	31.5573	72.2389	72.2389	6.45868
YJR076C	YJR076C	0.181333	0.223103	0.202218	117.337	117.337	1.48498	1.48498	0.628009
YIL027C	YML012W	-0.00524131	0.176584	0.0856715	92.8819	407.613	0.904863	1.08733	-0.133905
YHR089C	YLR196W	-0.0471988	0.0643092	0.00855519	1333.65	208.503	0.672512	0.681344	-0.591692
YHR175W	YHR175W	-0.0120463	0.333503	0.160728	19.2939	19.2939	1.06822	1.06822	0.105614
YML012W	YNL130C	-0.0916544	-0.153924	-0.122789	407.613	20.1107	1.08733	0.418448	-1.24915
YDR264C	YPL246C	0.822356	-0.17358	0.324388	52.4551	119.129	0.575584	0.962047	-0.776499
YDR032C	YGL108C	0.156853	0.245013	0.200933	411.32	12.9526	2.64536	1.12481	0.214816
YGR229C	YDR238C	0.216555	0.0513507	0.133953	167.164	312.978	0.755734	1.06565	-0.370976
YHR063C	YHR063C	0.138427	0.0786636	0.108545	55.4258	55.4258	0.249134	0.249134	-2.3241
YJL061W	YJL061W	0.0866513	0.0836964	0.0851738	57.3842	57.3842	0.75531	0.75531	-0.453105
YER095W	YER095W	0.463957	0.0323485	0.248153	101.76	101.76	2.98539	2.98539	1.71327
YHR104W	YHR104W	0.161661	0.0445164	0.103089	178.364	178.364	2.22985	2.22985	1.26304
YDL215C	YDL215C	0.339709	0.170179	0.254944	50.3847	50.3847	3.96024	3.96024	2.1455
YBR207W	YGL006W	-0.03908	0.618215	0.289568	56.8147	7.04944	1.30714	2.27922	1.20013
YNL197C	YNL197C	0.265687	0.195989	0.230838	70.5336	70.5336	1.50375	1.50375	0.647781
YGR284C	YOR165W	0.479795	0.144376	0.312085	143.961	57.5534	3.3236	1.09793	0.220309
YKL172W	YLR196W	0.322373	0.260646	0.291509	29.3156	208.503	0.521124	0.681344	-0.972433
YML012W	YPR113W	-0.566014	-0.752883	-0.659448	407.613	82.5888	1.08733	0.314438	-1.65126
YGL006W	YGR020C	0.228821	-0.0684686	0.0801761	7.04944	340.573	2.27922	0.665796	1.14879
YBL017C	YOR069W	0.0826333	0.693566	0.3881	76.3374	27.5409	0.958344	1.07998	0.099967
YML013W	YML013W	0.616033	0.533287	0.57466	22.3675	22.3675	1.21275	1.21275	0.307773
YNL130C	YNL130C	0.266984	-0.0506306	0.108177	20.1107	20.1107	0.418448	0.418448	-1.4312
YNL313C	YOR133W	-0.322989	-0.600623	-0.461806	86.4518	1767	0.642142	1	-0.637805
YIL027C	YIL027C	0.129526	0.919105	0.524316	92.8819	92.8819	0.904863	0.904863	-0.160656
YDR497C	YDR497C	-0.29566	-0.357595	-0.326627	199.228	199.228	0.301833	0.301833	-1.98946
YKL181W	YOL061W	-0.261269	-0.276742	-0.269005	158.827	116.76	0.767718	0.67836	-0.571305
YCR030C	YCR030C	0.0708357	0.195863	0.133349	63.2844	63.2844	1.40082	1.40082	0.536038
YGR229C	YER166W	0.286372	0.0387408	0.162556	167.164	25.8957	0.755734	0.882871	-0.207952
YDL160C	YNL118C	0.392419	-0.0450658	0.173677	210.409	83.056	1.62019	0.996897	0.0480663
YHR089C	YOL077C	-0.057345	-0.172258	-0.114801	1333.65	147.081	0.672512	0.756525	-0.440469
YGR105W	YPR036W	-0.0376235	-0.700345	-0.368984	22.5908	421.494	0.94305	0.908062	-0.0920272
YGR036C	YGR036C	0.0378706	0.201864	0.119867	39.2	39.2	0.702164	0.702164	-0.57204
YPR029C	YPR029C	-0.0527653	0.083775	0.0155048	9.22153	9.22153	0.746144	0.746144	-0.472975
YNL007C	YGL206C	0.287376	0.3127	0.300038	524.232	539.519	1.89174	1.17013	0.478205
YDR503C	YDR503C	0.14278	-0.000164782	0.0713075	10.0624	10.0624	2.49194	2.49194	1.43501
YDL029W	YLR337C	1.04231	0.494495	0.768401	76.0204	31.6716	1.45172	0.977025	0.0129695
YDL160C	YGR178C	0.173697	0.323963	0.24883	210.409	73.8462	1.62019	1.37793	0.504795
YGL055W	YKL088W	0.0903121	-0.00138619	0.044463	174.312	48.2173	3.01269	0.859341	-0.150203
YBR041W	YHR072W	-0.0984193	0.163735	0.0326577	14.0579	48.225	1.27957	0.388455	-0.0399941
YHR001W	YOR273C	-0.0993987	-0.259233	-0.179316	22.9873	123.507	2.09498	0.550911	0.868633
YBR041W	YBR041W	0.107866	0.22788	0.167873	14.0579	14.0579	1.27957	1.27957	0.392859
YCR021C	YML072C	0.847262	0.733555	0.790408	31.822	194.267	2.06224	1.00625	1.02636
YGR028W	YML086C	0.473921	0.586994	0.530458	8.47162	193.116	1.01673	2.2382	0.0648159
YBR283C	YML012W	0.275651	0.062306	0.168978	312.239	407.613	1.04374	1.08733	0.0850854
YDL058W	YDL058W	-0.0292496	-0.228342	-0.128796	52.3191	52.3191	0.93163	0.93163	-0.113724
YKL054C	YMR120C	0.519036	0.110573	0.314804	753.334	1933.92	1.51966	1.16687	0.600435
YER145C	YML072C	0.0809462	0.677748	0.379347	122.34	194.267	0.827401	1.00625	-0.246461
YBR106W	YKL008C	-0.741453	-0.414085	-0.577769	674.364	54.1434	0.853872	0.849114	-0.248491
YER145C	YGR138C	-0.267001	-0.219487	-0.243244	122.34	39.197	0.827401	0.272702	-1.86885
YGL006W	YJL178C	0.00221952	-0.120097	-0.0589385	7.04944	56.4563	2.27922	1.65531	1.21679
YDL222C	YLR219W	0.294844	1.1539	0.724373	3.22252	27.6037	12.5817	2.46674	3.6659
YBL102W	YJL178C	0.0738147	0.579492	0.326653	37.0198	56.4563	0.619703	1.65531	-0.582112
YLR083C	YMR010W	-0.40454	-0.0912232	-0.247881	123.238	26.2626	0.662284	0.48506	-1.07811
YGL055W	YML016C	0.245908	0.000640224	0.123274	174.312	40.9598	3.01269	0.523804	-0.867907
YCR043C	YDR100W	-0.162635	0.406056	0.12171	53.7128	55.2417	0.526521	1.805	-0.674837
YBR207W	YKR007W	0.878158	0.262067	0.570113	56.8147	45.3995	1.30714	1.63229	0.641373
YER145C	YGL077C	0.429284	0.0389909	0.234137	122.34	132.434	0.827401	0.429014	-1.00677
YMR010W	YOR069W	-0.427465	-0.171709	-0.299587	26.2626	27.5409	0.48506	1.07998	-0.857349
YPR138C	YPR138C	0.0342428	0.150756	0.0924992	24.8038	24.8038	1.24962	1.24962	0.35531
YDR100W	YHR094C	-0.839656	-1.33811	-1.08888	55.2417	22.2524	1.805	0.0525936	-4.17814
YGL055W	YJR118C	-0.409758	-0.377294	-0.393526	174.312	13.8619	3.01269	1.75137	0.8596
YCR030C	YDL225W	0.398108	0.0921312	0.24512	63.2844	71.7226	1.40082	1.02944	0.277691
YDR068W	YMR010W	-0.899555	-0.653229	-0.776392	42.6253	26.2626	1.99972	0.48506	-0.932059
YBR177C	YML086C	0.204388	0.0752685	0.139828	113.79	193.116	0.23272	2.2382	-1.99068
YKL002W	YLR025W	-0.586168	-0.453412	-0.51979	21.1672	64.4608	1.73886	1.27952	0.804768
YMR109W	YMR109W	-0.124812	0.0119718	-0.0564201	92.9029	92.9029	0.99623	0.99623	-0.00605457
YBR106W	YGL055W	-0.256636	-0.218517	-0.237577	674.364	174.312	0.853872	3.01269	1.3873
YIL027C	YPR113W	-0.462218	-0.891066	-0.676642	92.8819	82.5888	0.904863	0.314438	-1.51949
YMR109W	YOR181W	0.330516	-0.0420668	0.144225	92.9029	30.7451	0.99623	1.52299	0.57881
YLL028W	YLR332W	0.0273516	0.0222376	0.0247946	112.058	104.317	0.332223	0.830882	-1.35138
YBR177C	YJL151C	-0.444441	-0.766997	-0.605719	113.79	153.489	0.23272	1.34727	-1.97102
YBR106W	YHR094C	-0.87475	-1.63362	-1.25419	674.364	22.2524	0.853872	0.0525936	-4.25861
YGR284C	YHR110W	-0.377935	-0.147018	-0.262477	143.961	20.7352	3.3236	1.08441	0.175502
YER020W	YGL077C	0.258771	0.526324	0.392548	40.8806	132.434	1.24052	0.429014	-0.0197445
YIL027C	YJL117W	-0.495696	-0.459402	-0.477549	92.8819	169.209	0.904863	0.870632	-0.167034
YLR025W	YLR025W	-1.85245	-1.19492	-1.52368	64.4608	64.4608	1.27952	1.27952	0.392802
YKR048C	YMR139W	-0.47103	-0.584108	-0.527569	232.295	27.2533	1.08124	1.49786	0.585059
YDL029W	YLR370C	0.0543124	-0.268409	-0.107048	76.0204	311.38	1.45172	2.06156	0.587033
YPR113W	YKR003W	-0.705912	-0.439998	-0.572955	82.5888	52.9258	0.314438	0.690922	-1.19954
YGR037C	YML086C	0.679442	0.561891	0.620667	1218.54	193.116	1.138	2.2382	1.15774
YBR177C	YHR072W	-0.241814	-0.573909	-0.407861	113.79	48.225	0.23272	0.388455	-1.76249
YBR283C	YLR350W	0.0256367	-0.447735	-0.211049	312.239	52.1725	1.04374	1.8679	0.891639
YDL160C	YMR080C	0.0463535	0.0412519	0.0438027	210.409	80.876	1.62019	0.714583	-0.429111
YBR207W	YJL154C	-0.0447207	0.0757891	0.0155342	56.8147	49.0495	1.30714	0.79731	-0.186908
YAR002C-A	YMR292W	0.00106098	-0.0271863	-0.0130627	185.784	41.7646	0.984608	1.30997	0.379975
YDR032C	YOR273C	-0.195832	-0.402668	-0.29925	411.32	123.507	2.64536	0.550911	-0.791909
YBL102W	YCR043C	0.448292	0.561623	0.504958	37.0198	53.7128	0.619703	0.526521	-0.854899
YGR200C	YHR187W	-0.377644	-0.294247	-0.335946	74.008	18.2486	0.703963	0.845156	-0.285688
YLL028W	YML072C	0.325116	0.327725	0.32642	112.058	194.267	0.332223	1.00625	-1.53103
YER145C	YHR094C	-1.13388	-0.784876	-0.959379	122.34	22.2524	0.827401	0.0525936	-4.24998
YIR037W	YML086C	1.58509	0.912384	1.24874	335.596	193.116	2.72447	2.2382	1.25762
YGR284C	YIR038C	-0.261607	-0.0160285	-0.138818	143.961	30.3311	3.3236	1.41914	0.568683
YDR297W	YLR350W	0.0672843	-0.314507	-0.123611	132.921	52.1725	0.415077	1.8679	0.00591436
YBR207W	YDR352W	-0.230155	-0.292789	-0.261472	56.8147	44.4567	1.30714	0.754653	-0.2909
YBL017C	YDR100W	0.830724	0.380951	0.605838	76.3374	55.2417	0.958344	1.805	0.437322
YDL160C	YER068W	0.148031	0.673833	0.410932	210.409	68.6188	1.62019	0.868017	-0.156654
YDL222C	YML072C	0.79541	0.934981	0.865196	3.22252	194.267	12.5817	1.00625	3.6383
YHR072W	YJL151C	-0.294644	-0.124749	-0.209697	48.225	153.489	0.388455	1.34727	-1.32303
YER068W	YKL054C	0.33797	0.273304	0.305637	68.6188	753.334	0.868017	1.51966	-0.176471
YHR098C	YPL246C	-0.147176	-0.104693	-0.125934	110.25	119.129	0.867664	0.962047	-0.164418
YAR002C-A	YOR165W	0.186053	0.600778	0.393415	185.784	57.5534	0.984608	1.09793	0.128783
YLR397C	YLR397C	-0.0169106	0.228134	0.105612	32.5415	32.5415	0.525849	0.525849	-1.04847
YDL160C	YER035W	0.088605	0.141003	0.114804	210.409	38.5859	1.62019	1.95067	0.993201
YIL121W	YLR332W	0.204794	-0.172379	0.0162073	59.7312	104.317	0.0968882	0.830882	-3.31472
YNR035C	YOR181W	0.318354	0.925751	0.622053	324.518	30.7451	1.98814	1.52299	0.645541
YJL020C	YJL020C	0.230866	0.416706	0.323786	78.2413	78.2413	1.79758	1.79758	0.927648
YOR316C	YOR316C	0.369096	0.151482	0.260289	39.922	39.922	1.36093	1.36093	0.490407
YDR264C	YIL048W	0.230143	0.340218	0.285181	52.4551	30.7636	0.575584	1.13136	-0.200107
YER020W	YGL108C	1.17259	0.524358	0.848474	40.8806	12.9526	1.24052	1.12481	0.19088
YHR012W	YJL154C	-0.00821855	0.016353	0.0040672	14.99	49.0495	0.643181	0.79731	-0.651782
YLR370C	YMR109W	0.0832081	0.384321	0.233765	311.38	92.9029	2.06156	0.99623	0.0511507
YAR002C-A	YJR010C-A	0.215197	0.147217	0.181207	185.784	32.9646	0.984608	0.923614	-0.114893
YIR038C	YJL151C	0.16844	0.380969	0.274704	30.3311	153.489	1.41914	1.34727	0.525699
YER020W	YGR281W	0.0406859	0.565392	0.303039	40.8806	30.3695	1.24052	0.320253	-1.51952
YGL055W	YML012W	0.470787	0.523619	0.497203	174.312	407.613	3.01269	1.08733	1.26311
YDR321W	YDR321W	-0.302076	-0.291796	-0.296936	73.2	73.2	0.925697	0.925697	-0.124003
YBR207W	YBR207W	-0.0789586	0.329502	0.125272	56.8147	56.8147	1.30714	1.30714	0.426626
YGL006W	YEL051W	0.247165	0.173321	0.210243	7.04944	233.929	2.27922	0.625732	1.13813
YML016C	YOR273C	-0.974277	-0.877265	-0.925771	40.9598	123.507	0.523804	0.550911	-1.00336
YDR032C	YGR281W	-0.164907	-0.447878	-0.306393	411.32	30.3695	2.64536	0.320253	-1.59441
YGR138C	YML072C	0.103328	-0.0535696	0.0248794	39.197	194.267	0.272702	1.00625	-1.86189
YBR106W	YMR292W	-0.144675	-0.0626823	-0.103679	674.364	41.7646	0.853872	1.30997	0.374307
YKL013C	YNL138W	-0.00175045	0.299421	0.148835	134.039	253.807	0.81034	1.30739	-0.248389
YGR054W	YKR048C	-0.0127968	-0.448952	-0.230874	80.3891	232.295	0.749817	1.08124	-0.39646
YGR055W	YML016C	0.198979	0.168024	0.183501	242.605	40.9598	7.50542	0.523804	-0.85924
YLR350W	YLR350W	0.68042	0.259412	0.469916	52.1725	52.1725	1.8679	1.8679	0.98757
YDR378C	YER112W	0.699351	0.442931	0.571141	65.88	105.051	0.989348	1.77671	0.0809609
YHR074W	YHR074W	-0.200498	-0.187716	-0.194107	47.8261	47.8261	0.883678	0.883678	-0.198849
YNL112W	YNL186W	0.285063	0.313292	0.299177	694.894	51.1768	0.474903	0.937012	-0.183059
YGL006W	YJL154C	0.232223	0.132308	0.182266	7.04944	49.0495	2.27922	0.79731	1.13207
YBL102W	YBR207W	-0.259236	0.0780606	-0.090588	37.0198	56.8147	0.619703	1.30714	-0.603376
YIL035C	YOR039W	0.138244	-0.505727	-0.183742	94.4306	153.605	0.892048	0.885012	-0.182655
YLL028W	YLR413W	-1.15356	-0.701522	-0.927539	112.058	612.295	0.332223	0.0922107	-2.388
YGR163W	YKR007W	0.565052	0.420629	0.492841	22.5757	45.3995	0.532983	1.63229	-0.832578
YCR093W	YCR093W	0.565075	0.864608	0.714841	95.188	95.188	1.37677	1.37677	0.508692
YDL204W	YDL204W	0.349742	0.733396	0.541569	17.8841	17.8841	4.99014	4.99014	2.49666
YDL222C	YGL108C	0.357115	0.889005	0.62306	3.22252	12.9526	12.5817	1.12481	2.23277
YGR284C	YLR378C	0.154857	-0.0167532	0.0690519	143.961	806.875	3.3236	1.50711	1.74251
YCR030C	YOR181W	0.277498	0.146974	0.212236	63.2844	30.7451	1.40082	1.52299	0.633262
YJL020C	YLR332W	0.26629	0.226612	0.246451	78.2413	104.317	1.79758	0.830882	0.224268
YCR093W	YLR438C-A	-0.40767	-0.123446	-0.265558	95.188	216.307	1.37677	1.37084	0.490464
YDR100W	YDR238C	0.218926	-0.239718	-0.0103959	55.2417	312.978	1.805	1.06565	0.844889
YPR036W	YPR036W	0.443861	0.802386	0.623124	421.494	421.494	0.908062	0.908062	-0.154971
YMR229C	YOL077C	-0.336883	-0.578936	-0.45791	226.707	147.081	0.767124	0.756525	-0.438645
YDR100W	YKR088C	0.189438	0.0672287	0.128333	55.2417	45.5166	1.805	0.697689	-0.350189
YDR032C	YKL051W	0.181868	0.221854	0.201861	411.32	71.7319	2.64536	0.401599	-1.26004
YBL017C	YBR207W	-0.103226	-0.396768	-0.249997	76.3374	56.8147	0.958344	1.30714	0.240964
YDL192W	YDR100W	0.752197	0.288783	0.52049	975.554	55.2417	0.883825	1.805	0.837503
YIR038C	YOL147C	0.408728	0.510838	0.459783	30.3311	73.9082	1.41914	1.53754	0.545314
YLR450W	YLR450W	0.126996	-0.408778	-0.140891	23.4164	23.4164	1.0933	1.0933	0.142682
YJL154C	YOR069W	-0.285449	-0.0462177	-0.165834	49.0495	27.5409	0.79731	1.07998	0.0157156
YBR023C	YNL238W	-0.180874	-0.0123925	-0.0966334	29.5291	38.853	0.424621	0.53783	-1.28505
YBL102W	YGL006W	-0.160435	0.0340321	-0.0632014	37.0198	7.04944	0.619703	2.27922	1.01695
YML012W	YMR292W	0.521479	0.12905	0.325265	407.613	41.7646	1.08733	1.30997	0.394022
YJL005W	YJL005W	0.0455553	-0.128749	-0.0415967	17.7442	17.7442	1.42143	1.42143	0.559088
YGL006W	YOR270C	-0.280176	-0.219982	-0.250079	7.04944	509.443	2.27922	0.741905	1.16199
YGL195W	YIL138C	0.0102291	-0.248492	-0.119131	261.344	255.071	0.746731	1.30564	-0.19754
YKL002W	YKR035W-A	-0.835715	-0.731515	-0.783615	21.1672	60.3768	1.73886	1.92234	0.848377
YGL006W	YPR036W	0.632611	0.240831	0.436721	7.04944	421.494	2.27922	0.908062	1.17961
YDR170C	YER166W	0.546275	0.268376	0.407326	72.4936	25.8957	0.906747	0.882871	-0.188294
YGR121C	YML072C	0.899958	0.0860605	0.493009	14.7707	194.267	2.62292	1.00625	1.38133
YGR138C	YOR153W	-0.637562	-0.477091	-0.557327	39.197	446.698	0.272702	0.181338	-2.18392
YDR265W	YOL147C	-0.0409579	0.3237	0.141371	7.62446	73.9082	0.978735	1.53754	-0.00244166
YGR284C	YML067C	-0.190432	-0.0547116	-0.122572	143.961	64.2451	3.3236	1.1228	0.259458
YER020W	YLR326W	0.345194	0.72173	0.533462	40.8806	1.70232	1.24052	1.72146	0.79657
YLL021W	YLL021W	-0.170389	-0.193396	-0.181892	11.4611	11.4611	0.89685	0.89685	-0.174991
YOR153W	YOR153W	-0.792307	-0.67281	-0.732558	446.698	446.698	0.181338	0.181338	-2.89043
YBR106W	YDR297W	-0.187669	-0.00943067	-0.0985501	674.364	132.921	0.853872	0.415077	-1.27255
YBR106W	YKL088W	-0.0218805	0.461736	0.219928	674.364	48.2173	0.853872	0.859341	-0.231199
YDR264C	YOR104W	-0.31706	-0.0842487	-0.200654	52.4551	27.8857	0.575584	0.312411	-1.70469
YBR207W	YHR094C	-0.452197	-0.816631	-0.634414	56.8147	22.2524	1.30714	0.0525936	-4.1949
YLR191W	YOL147C	0.122749	-0.149604	-0.0134275	4.57722	73.9082	0.931919	1.53754	-0.0749284
YBR057C	YBR057C	-0.294971	-0.310462	-0.302716	6.10046	6.10046	1.42613	1.42613	0.564288
YAR002C-A	YDR297W	-0.264478	0.00508562	-0.129696	185.784	132.921	0.984608	0.415077	-1.18412
YNL091W	YIL038C	0.351406	0.109803	0.230604	23.4401	34.6035	1.06252	1.06091	0.095165
YLR326W	YML072C	0.532415	0.925049	0.728732	1.70232	194.267	1.72146	1.00625	0.783651
YDL165W	YIL038C	-0.147958	-0.0600038	-0.103981	29.043	34.6035	1.00846	1.06091	0.039444
YLR447C	YPR036W	-0.740346	-0.836961	-0.788654	309.02	421.494	0.829022	0.908062	-0.26321
YBR106W	YPR113W	-0.817336	-0.82447	-0.820903	674.364	82.5888	0.853872	0.314438	-1.67542
YDL160C	YGL178W	0.115788	0.146894	0.131341	210.409	20.2567	1.62019	0.806	-0.279825
YLR370C	YNL138W	0.398871	0.723756	0.561313	311.38	253.807	2.06156	1.30739	0.54094
YGL213C	YMR120C	0.195442	0.590088	0.392765	33.1617	1933.92	0.976924	1.16687	-0.0235109
YBR177C	YML016C	0.200989	-0.410637	-0.104824	113.79	40.9598	0.23272	0.523804	-1.39024
YDL160C	YNL288W	0.312002	0.437964	0.374983	210.409	90.9706	1.62019	1.11482	0.211149
YHR039C	YLR350W	-0.453019	-0.375359	-0.414189	161.775	52.1725	1.23778	1.8679	0.898261
YNL091W	YNL288W	0.172754	0.433505	0.303129	23.4401	90.9706	1.06252	1.11482	0.0977334
YCR021C	YER020W	0.484297	0.746722	0.615509	31.822	40.8806	2.06224	1.24052	0.736075
YDR293C	YGR054W	0.448387	0.0289088	0.238648	125.594	80.3891	1.00715	0.749817	-0.377737
YJL151C	YPR036W	-0.167246	-0.272924	-0.220085	153.489	421.494	1.34727	0.908062	0.387855
YGR200C	YPL101W	-0.419959	-0.447274	-0.433616	74.008	1.9682	0.703963	0.910333	-0.165521
YLR370C	YOR181W	0.542401	1.16145	0.851926	311.38	30.7451	2.06156	1.52299	0.647191
YLR258W	YMR120C	1.19859	0.894938	1.04676	124.155	1933.92	1.34372	1.16687	0.436043
YGR138C	YLR332W	0.433015	-0.0309018	0.201057	39.197	104.317	0.272702	0.830882	-1.86281
YHR012W	YHR012W	0.0704927	0.126462	0.0984775	14.99	14.99	0.643181	0.643181	-0.71573
YDR297W	YKL088W	-0.26131	-0.109565	-0.185438	132.921	48.2173	0.415077	0.859341	-0.479684
YDR189W	YHR094C	-1.00753	-0.879378	-0.943455	76.4331	22.2524	1.19123	0.0525936	-4.21313
YER068W	YNL197C	0.325319	0.469892	0.397606	68.6188	70.5336	0.868017	1.50375	0.00310602
YKL013C	YOR181W	0.204016	1.04042	0.622215	134.039	30.7451	0.81034	1.52299	0.556743
YER068W	YNL091W	0.0696664	-0.0309287	0.0193689	68.6188	23.4401	0.868017	1.06252	0.0609423
YFL048C	YPL246C	-0.0540787	-0.346955	-0.200517	84.8804	119.129	1.16976	0.962047	0.156301
YDL222C	YHR094C	-1.39083	-0.994663	-1.19274	3.22252	22.2524	12.5817	0.0525936	-1.42019
YJL154C	YMR004W	-0.0900764	0.775767	0.342845	49.0495	14.1733	0.79731	1.3627	0.387964
YGR138C	YKL051W	-0.350253	-0.262494	-0.306373	39.197	71.7319	0.272702	0.401599	-1.9785
YER020W	YNL283C	1.22811	0.695414	0.961764	40.8806	29.1993	1.24052	1.33758	0.429403
YLR028C	YLR028C	0.147479	0.748571	0.448025	233.731	233.731	1.01525	1.01525	0.0242599
YDL165W	YER068W	-0.13373	-0.00511511	-0.0694223	29.043	68.6188	1.00846	0.868017	-0.0165578
YHR072W	YHR072W	-0.934054	-0.4012	-0.667627	48.225	48.225	0.388455	0.388455	-1.55711
YDR297W	YML012W	0.957356	1.04924	1.0033	132.921	407.613	0.415077	1.08733	-1.24177
YBR207W	YER166W	-0.231734	-0.231022	-0.231378	56.8147	25.8957	1.30714	0.882871	-0.136417
YDR297W	YML016C	-0.302569	-0.34849	-0.32553	132.921	40.9598	0.415077	0.523804	-1.07341
YOR165W	YPR113W	-0.558884	-0.733488	-0.646186	57.5534	82.5888	1.09793	0.314438	-1.11417
YCR021C	YGL077C	2.0198	1.79524	1.90752	31.822	132.434	2.06224	0.429014	0.546461
YDL212W	YPR113W	-0.701608	-0.778046	-0.739827	102.848	82.5888	0.884158	0.314438	-1.55965
YGL153W	YNL214W	-0.223779	0.0372237	-0.0932778	28.2333	0.492314	1.10762	1.95316	0.971771
YCR021C	YHR094C	-0.834359	-0.735856	-0.785107	31.822	22.2524	2.06224	0.0525936	-4.10655
YDL002C	YDL002C	0.0963878	0.755847	0.426117	101.092	101.092	1.01743	1.01743	0.0276917
YKL051W	YLR413W	-1.69359	-1.75967	-1.72663	71.7319	612.295	0.401599	0.0922107	-2.05532
YCR021C	YOR273C	0.470413	0.355853	0.413133	31.822	123.507	2.06224	0.550911	0.724754
YAR042W	YDR100W	-0.329654	-0.214516	-0.272085	5.34487	55.2417	1.64058	1.805	0.748471
YLR332W	YNL283C	-0.136169	-0.416797	-0.276483	104.317	29.1993	0.830882	1.33758	0.374329
YKL013C	YMR109W	-0.417183	-0.321175	-0.369179	134.039	92.9029	0.81034	0.99623	-0.103689
YDR379W	YDR379W	0.194034	-0.39257	-0.0992678	11.1147	11.1147	0.855935	0.855935	-0.250346
YCR030C	YER166W	0.243357	0.0305807	0.136969	63.2844	25.8957	1.40082	0.882871	-0.134803
YHR001W	YNL283C	0.172479	0.384086	0.278283	22.9873	29.1993	2.09498	1.33758	0.821424
YCR021C	YHR096C	-0.0863264	-0.15826	-0.122293	31.822	1.8818	2.06224	15.8107	3.99671
YLR196W	YNL002C	0.436449	0.162816	0.299633	208.503	64.6037	0.681344	0.881215	-0.240826
YDL222C	YER056C	0.383714	1.09784	0.740779	3.22252	421.65	12.5817	0.946243	3.64219
YER145C	YGR281W	-0.302252	-0.0599597	-0.181106	122.34	30.3695	0.827401	0.320253	-1.64437
YDL165W	YNL288W	0.0319216	0.521454	0.276688	29.043	90.9706	1.00846	1.11482	0.0251693
YGL014W	YNL197C	0.306859	0.132183	0.219521	57.8456	70.5336	0.807742	1.50375	-0.164102
YBL017C	YDL113C	0.452953	-0.0861565	0.183398	76.3374	8.66915	0.958344	1.44019	0.5179
YHR072W	YLR100W	-0.143996	-0.797911	-0.470954	48.225	77.8234	0.388455	0.362217	-1.57253
YDR100W	YGL006W	0.501277	-0.0795545	0.210861	55.2417	7.04944	1.805	2.27922	1.22175
YCR093W	YGL178W	0.254412	-0.116447	0.0689822	95.188	20.2567	1.37677	0.806	-0.281975
YER020W	YGR121C	0.661954	0.921377	0.791665	40.8806	14.7707	1.24052	2.62292	1.32538
YDL222C	YHR096C	0.968281	1.62266	1.29547	3.22252	1.8818	12.5817	15.8107	4.10751
YGR281W	YKL051W	-0.138328	-0.327399	-0.232863	30.3695	71.7319	0.320253	0.401599	-1.76115
YHR094C	YML072C	0.0303743	-0.296038	-0.132832	22.2524	194.267	0.0525936	1.00625	-4.2406
YDL192W	YHR123W	-0.346582	-0.48315	-0.414866	975.554	23.8373	0.883825	0.427753	-1.23339
YDR011W	YML072C	-0.232062	-0.209763	-0.220912	103.068	194.267	0.403676	1.00625	-1.26235
YHR094C	YHR094C	-0.274746	-0.761588	-0.518167	22.2524	22.2524	0.0525936	0.0525936	-5.28322
YPL004C	YML016C	-0.180758	-0.0813018	-0.13103	348.926	40.9598	1.58583	0.523804	-0.900452
YIL070C	YKL051W	0.111048	0.324543	0.217795	149.907	71.7319	4.67666	0.401599	-1.20892
YKL140W	YLR144C	-0.463975	-0.86113	-0.662552	9.99686	17.5477	1.74514	0.611536	0.0903775
YER112W	YNL197C	-0.256346	0.0942696	-0.0810381	105.051	70.5336	1.77671	1.50375	0.672486
YAL029C	YBR130C	-0.740874	-0.328614	-0.534744	36.0036	51.8965	0.623061	0.695736	-0.715215
YHR094C	YLL028W	-0.989473	-0.519654	-0.754564	22.2524	112.058	0.0525936	0.332223	-4.37039
YHR094C	YPL265W	-0.483769	-0.583523	-0.533646	22.2524	313.653	0.0525936	1.71889	-4.21508
YBR283C	YMR292W	-0.639013	-0.371797	-0.505405	312.239	41.7646	1.04374	1.30997	0.38993
YDL225W	YDL225W	-0.522138	-0.353543	-0.43784	71.7226	71.7226	1.02944	1.02944	0.0464843
YMR105C	YMR105C	1.2982	0.512496	0.905347	334.504	334.504	4.353	4.353	2.28939
YKL051W	YML016C	-0.622776	-0.354105	-0.488441	71.7319	40.9598	0.401599	0.523804	-1.16194
YDR264C	YDR264C	-0.946673	-1.1081	-1.02739	52.4551	52.4551	0.575584	0.575584	-0.89866
YDL160C	YER112W	0.131933	-0.475149	-0.171608	210.409	105.051	1.62019	1.77671	0.867367
YDL212W	YML016C	-2.25525	-2.86104	-2.55815	102.848	40.9598	0.884158	0.523804	-0.923863
YML086C	YMR105C	0.508985	0.609905	0.559445	193.116	334.504	2.2382	4.353	1.28282
YDL029W	YMR105C	-0.0492112	0.173562	0.0621755	76.0204	334.504	1.45172	4.353	0.608895
YKL054C	YNL288W	-0.565125	-0.495071	-0.530098	753.334	90.9706	1.51966	1.11482	0.185042
YNL112W	YNL112W	-0.294295	-0.0831523	-0.188723	694.894	694.894	0.474903	0.474903	-1.21846
YDR032C	YGL077C	-0.247542	0.187054	-0.0302444	411.32	132.434	2.64536	0.429014	-1.14976
YGR105W	YLR447C	0.0152925	-0.239495	-0.112101	22.5908	309.02	0.94305	0.829022	-0.100512
YGR106C	YLR447C	0.105206	0.00154151	0.0533737	232.852	309.02	1.32761	0.829022	0.10664
YMR096W	YMR096W	-0.220866	-0.152365	-0.186616	9.92266	9.92266	1.34628	1.34628	0.473302
YLR172C	YLR172C	-0.0997901	-0.184677	-0.142234	97.5438	97.5438	0.87783	0.87783	-0.20956
YKR080W	YKR080W	-0.14396	-0.182811	-0.163385	256.671	256.671	1.18736	1.18736	0.274144
YLR432W	YLR432W	-0.284578	-0.184551	-0.234565	616.051	616.051	0.867794	0.867794	-0.228121
YGR138C	YHR094C	-2.08426	-1.16042	-1.62234	39.197	22.2524	0.272702	0.0525936	-4.37261
YCR005C	YCR005C	0.104809	-0.0105226	0.0471432	45.0537	45.0537	2.17426	2.17426	1.22388
YAR002C-A	YAR002C-A	0.292829	0.100162	0.196495	185.784	185.784	0.984608	0.984608	-0.0248743
YNL007C	YNL007C	-0.36249	-0.0984817	-0.230486	524.232	524.232	1.89174	1.89174	1.00736
YNL118C	YNL118C	0.2983	0.222616	0.260458	83.056	83.056	0.996897	0.996897	-0.00498167
YML031W	YML031W	-0.115833	-0.198572	-0.157202	106.409	106.409	1.00362	1.00362	0.00578691
YGR284C	YIL027C	0.304617	-0.152429	0.0760942	143.961	92.8819	3.3236	0.904863	-0.00904328
YER020W	YGR055W	0.670605	0.450147	0.560376	40.8806	242.605	1.24052	7.50542	0.384423
YGR055W	YPL058C	-0.99866	-0.702074	-0.850367	242.605	219.423	7.50542	0.140425	-2.57645
YGR020C	YPR036W	-0.570974	-0.818863	-0.694919	340.573	421.494	0.665796	0.908062	-0.528155
YMR010W	YPL246C	-0.390477	0.00913147	-0.190673	26.2626	119.129	0.48506	0.962047	-1.03695
YIL027C	YJL151C	-0.266727	-0.2799	-0.273314	92.8819	153.489	0.904863	1.34727	-0.0780636
YGR060W	YML012W	-0.217664	-0.319839	-0.268751	418.162	407.613	0.47722	1.08733	-0.836515
YJL151C	YKL140W	0.122014	0.148025	0.13502	153.489	9.99686	1.34727	1.74514	0.821135
YMR250W	YMR250W	0.157782	0.608881	0.383332	35.5108	35.5108	1.27725	1.27725	0.38999
YOL147C	YOL147C	-0.0218134	0.122711	0.0504488	73.9082	73.9082	1.53754	1.53754	0.682737
YER063W	YER063W	0.158881	-0.0964294	0.0312257	72.3756	72.3756	0.825617	0.825617	-0.308672
YBL033C	YBL033C	-0.524364	-0.0843723	-0.304368	68.3078	68.3078	0.893833	0.893833	-0.180422
YDR032C	YGR055W	0.0292789	0.663578	0.346428	411.32	242.605	2.64536	7.50542	2.27335
YDR032C	YDR032C	-0.201571	-0.131666	-0.166618	411.32	411.32	2.64536	2.64536	1.5272
YHL011C	YOL061W	-0.326754	-0.0310105	-0.178882	185.252	116.76	0.561794	0.67836	-0.70456
YBL071W-A	YGR200C	-0.139127	-0.313763	-0.226445	124.176	74.008	0.502031	0.703963	-0.719889
YDL192W	YDL192W	-0.132096	-0.118909	-0.125502	975.554	975.554	0.883825	0.883825	-0.19858
YJL151C	YJL151C	-0.211898	-0.291126	-0.251512	153.489	153.489	1.34727	1.34727	0.474471
YDR032C	YNL283C	0.953569	0.24576	0.599665	411.32	29.1993	2.64536	1.33758	0.466974
YMR292W	YPL246C	0.145723	0.0745133	0.110118	41.7646	119.129	1.30997	0.962047	0.365434
YHR072W	YLL012W	-0.419144	-0.779479	-0.599311	48.225	25.7836	0.388455	0.285712	-1.92663
YKL088W	YML016C	-0.0912259	-0.134899	-0.113062	48.2173	40.9598	0.859341	0.523804	-0.844858
YBR106W	YLR350W	0.0136896	-0.209123	-0.0977167	674.364	52.1725	0.853872	1.8679	0.880216
YPL112C	YPL112C	-0.315036	-0.0954261	-0.205231	47.8362	47.8362	0.810784	0.810784	-0.338035
YDR170C	YLR330W	0.240081	-0.00425553	0.117913	72.4936	35.5319	0.906747	1.19215	0.204495
YKR007W	YKR007W	0.323418	0.063872	0.193645	45.3995	45.3995	1.63229	1.63229	0.77665
YGR020C	YGR106C	0.657026	0.130708	0.393867	340.573	232.852	0.665796	1.32761	-0.0694467
YFR024C-A	YHR016C	0.516721	0.436777	0.476749	74.6845	5.66528	1.11574	1.5914	0.675669
YKL008C	YKL008C	-1.40135	-1.20855	-1.30495	54.1434	54.1434	0.849114	0.849114	-0.263276
YDL236W	YMR120C	-0.00768293	-0.253472	-0.130577	125.142	1933.92	0.417925	1.16687	-1.24568
YDL160C	YGR054W	0.159363	0.476012	0.317688	210.409	80.3891	1.62019	0.749817	-0.360439
YBR036C	YDL212W	0.0185987	0.0723481	0.0454734	90.2254	102.848	1.39631	0.884158	0.104605
YGL019W	YOR061W	0.000191098	0.29601	0.1481	65.4962	119.237	1.38151	0.94601	0.378856
YHR122W	YIL128W	0.145411	0.0516821	0.0985464	20.1336	35.2415	0.561969	0.570699	-0.914295
YCR043C	YPL246C	-0.0248511	-0.177859	-0.101355	53.7128	119.129	0.526521	0.962047	-0.901416
YIL034C	YNL138W	0.524625	1.08909	0.806858	109.372	253.807	0.891084	1.30739	-0.125835
YGR284C	YHR039C	0.0661832	-0.25573	-0.0947734	143.961	161.775	3.3236	1.23778	0.693203
YBL039C	YLR027C	-0.191118	-0.111909	-0.151514	280.853	376.176	0.375918	1.10298	-1.30109
YKL013C	YLR337C	0.317022	0.994396	0.655709	134.039	31.6716	0.81034	0.977025	-0.059647
YOR095C	YOR095C	0.726711	0.3859	0.556305	88.2258	88.2258	3.58202	3.58202	1.99235
YDL160C	YNL016W	1.33971	0.41647	0.878091	210.409	418.332	1.62019	0.976427	0.589762
YBR106W	YDL212W	-0.206776	-0.332129	-0.269452	674.364	102.848	0.853872	0.884158	-0.191585
YJL020C	YMR109W	0.144184	0.144569	0.144376	78.2413	92.9029	1.79758	0.99623	0.359933
YKR035W-A	YKR035W-A	-0.611553	-0.781505	-0.696529	60.3768	60.3768	1.92234	1.92234	1.03237
YLR438C-A	YNL118C	-0.180053	-0.278585	-0.229319	216.307	83.056	1.37084	0.996897	0.0334728
YLR110C	YLR350W	0.929265	0.299435	0.61435	3375.55	52.1725	0.399167	1.8679	0.791671
YDL123W	YHR094C	-1.18486	-1.78025	-1.48255	65.5471	22.2524	1.40036	0.0525936	-4.19837
YGR284C	YOR016C	0.567421	0.531967	0.549694	143.961	70.9433	3.3236	1.31083	0.489788
YAR042W	YAR042W	0.151163	0.0274283	0.0892954	5.34487	5.34487	1.64058	1.64058	0.784593
YDL222C	YKL051W	0.0559119	0.0401621	0.048037	3.22252	71.7319	12.5817	0.401599	2.95454
YGL203C	YKR088C	-0.283302	-0.0521097	-0.167706	70.9881	45.5166	1.06055	0.697689	-0.466941
YDL192W	YML086C	0.316891	0.95355	0.63522	975.554	193.116	0.883825	2.2382	1.10611
YPL101W	YPL101W	0.0925721	0.356497	0.224535	1.9682	1.9682	0.910333	0.910333	-0.150948
YBR207W	YEL013W	0.377152	0.100769	0.23896	56.8147	145.119	1.30714	1.11033	0.38623
YMR149W	YNL130C	-0.121237	-0.199202	-0.16022	165.231	20.1107	0.948876	0.418448	-1.25552
YLR337C	YNR035C	0.316231	0.161235	0.238733	31.6716	324.518	0.977025	1.98814	0.0062738
YFL047W	YFL047W	-0.225877	0.503244	0.138684	28.623	28.623	0.551376	0.551376	-0.969783
YDL123W	YLL048C	-0.27766	-0.343972	-0.310816	65.5471	64.3394	1.40036	0.985408	0.156193
YGL055W	YOR273C	-0.19662	-0.0547463	-0.125683	174.312	123.507	3.01269	0.550911	-0.706641
YGR055W	YLR326W	0.188081	0.233303	0.210692	242.605	1.70232	7.50542	1.72146	0.844892
YOR039W	YOR061W	-0.268157	-0.343588	-0.305872	153.605	119.237	0.885012	0.94601	-0.122618
YAR002C-A	YGR284C	-0.133645	-0.338685	-0.236165	185.784	143.961	0.984608	3.3236	0.50659
YDL123W	YJL154C	0.451826	0.153018	0.302422	65.5471	49.0495	1.40036	0.79731	-0.215805
YAR002C-A	YGL001C	-0.2407	-0.131504	-0.186102	185.784	173.102	0.984608	0.785615	-0.262687
YDL212W	YML038C	-0.110518	-0.300651	-0.205584	102.848	37.6718	0.884158	0.666727	-0.585191
YBL029C-A	YLL028W	0.0912062	0.158551	0.124879	34.4998	112.058	2.06707	0.332223	0.0130089
YHR089C	YNL186W	0.205411	0.141595	0.173503	1333.65	51.1768	0.672512	0.937012	-0.129533
YHR158C	YHR158C	0.388566	0.529102	0.458834	34.7697	34.7697	1.65301	1.65301	0.796424
YKL004W	YMR010W	-0.717856	-0.423784	-0.57082	69.5845	26.2626	0.785687	0.48506	-1.04931
YML072C	YMR011W	-0.578154	-0.360156	-0.469155	194.267	408.811	1.00625	1.03193	0.0144706
YER145C	YMR058W	0.313219	0.0205981	0.166908	122.34	333.917	0.827401	0.33571	-0.66642
YGR065C	YML072C	0.350174	0.651776	0.500975	41.9763	194.267	1.64363	1.00625	0.701696
YGL055W	YIL027C	0.164366	0.280954	0.22266	174.312	92.8819	3.01269	0.904863	-0.0385168
YGR261C	YLR330W	0.0316828	0.791009	0.411346	45.972	35.5319	0.835668	1.19215	0.0365352
YOL147C	YPL112C	0.22752	0.077462	0.152491	73.9082	47.8362	1.53754	0.810784	-0.208795
YCR093W	YKL054C	0.458572	0.0762402	0.267406	95.188	753.334	1.37677	1.51966	0.488578
YHR001W	YML072C	0.884335	0.408692	0.646514	22.9873	194.267	2.09498	1.00625	1.05559
YDR032C	YMR120C	0.752392	0.383309	0.56785	411.32	1933.92	2.64536	1.16687	1.38319
YCR009C	YMR192W	-0.0829277	-0.244917	-0.163922	291.343	28.1698	1.30274	0.503176	-0.969881
YBR106W	YML055W	-0.655622	-0.981686	-0.818654	674.364	83.209	0.853872	1.45029	0.514442
YNR051C	YNR051C	0.434456	-0.128633	0.152911	116.685	116.685	0.85531	0.85531	-0.251526
YBR244W	YGL077C	-0.299501	0.0614574	-0.119022	257.636	132.434	0.661973	0.429014	-1.23887
YBR177C	YLL012W	-0.539315	-0.109304	-0.324309	113.79	25.7836	0.23272	0.285712	-2.06879
YEL002C	YLR350W	0.560585	0.722823	0.641704	172.534	52.1725	1.28744	1.8679	0.906423
YOR027W	YOR027W	1.06701	0.655429	0.861219	1064.54	1064.54	1.75253	1.75253	0.887974
YER068W	YNL288W	0.171881	0.109091	0.140486	68.6188	90.9706	0.868017	1.11482	-0.140314
YER020W	YML072C	0.932134	0.465433	0.698783	40.8806	194.267	1.24052	1.00625	0.306437
YDR497C	YER145C	0.367015	0.725128	0.546072	199.228	122.34	0.301833	0.827401	-1.12962
YBR214W	YFR040W	0.367983	0.175759	0.271871	86.0465	42.8204	3.34835	2.3564	1.33099
YBR177C	YIL124W	-0.170477	0.321103	0.0753127	113.79	68.8833	0.23272	1.84757	-1.30682
YHR072W	YKL094W	-0.550387	-0.149145	-0.349766	48.225	70.8628	0.388455	1.15421	-1.27024
YBR207W	YPR036W	0.622894	0.209054	0.415974	56.8147	421.494	1.30714	0.908062	0.372844
YBL017C	YOL129W	0.457542	0.0867965	0.272169	76.3374	33.2824	0.958344	1.70577	0.674533
YER166W	YER166W	0.413043	0.761021	0.587032	25.8957	25.8957	0.882871	0.882871	-0.200321
YGR284C	YGR284C	0.0632922	-0.179174	-0.0579407	143.961	143.961	3.3236	3.3236	1.87783
YJL154C	YJL154C	0.0370965	0.153972	0.0955342	49.0495	49.0495	0.79731	0.79731	-0.365203
YBL026W	YCR093W	0.315736	0.391444	0.35359	241.555	95.188	1.02621	1.37677	0.440715
YDL222C	YDR497C	0.398815	0.622765	0.51079	3.22252	199.228	12.5817	0.301833	3.30814
YER112W	YER112W	-0.0758527	-0.204813	-0.140333	105.051	105.051	1.77671	1.77671	0.909396
YDL222C	YLL028W	0.248909	0.68418	0.466545	3.22252	112.058	12.5817	0.332223	3.116
YML012W	YPL246C	0.251032	0.242565	0.246798	407.613	119.129	1.08733	0.962047	-0.0449664
YBR207W	YOR270C	-0.220368	-0.444796	-0.332582	56.8147	509.443	1.30714	0.741905	0.350734
YLL043W	YLL043W	-0.165415	-0.258116	-0.211766	30.4194	30.4194	0.957538	0.957538	-0.0696283
YHR123W	YPL246C	-0.641592	-0.859595	-0.750594	23.8373	119.129	0.427753	0.962047	-1.21853
YHR089C	YOR206W	0.360514	0.0113353	0.185925	1333.65	103.093	0.672512	0.622534	-0.718489
YHR083W	YML086C	1.01542	0.345009	0.680215	6.92273	193.116	0.883747	2.2382	-0.1378
YGL006W	YGL006W	-0.0352307	0.265732	0.115251	7.04944	7.04944	2.27922	2.27922	1.29699
YGL014W	YGL014W	0.466837	0.450221	0.458529	57.8456	57.8456	0.807742	0.807742	-0.344127
YDR032C	YML016C	0.0687993	-0.0581816	0.00530883	411.32	40.9598	2.64536	0.523804	-0.882913
YDL131W	YDL131W	0.418129	0.604236	0.511183	504.987	504.987	0.890923	0.890923	-0.18568
YIL068C	YNR049C	0.1189	0.129703	0.124302	18.2296	5.74102	0.927295	1.43923	0.490149
YER166W	YLR330W	0.105771	0.183013	0.144392	25.8957	35.5319	0.882871	1.19215	-0.107915
YDL192W	YOL137W	0.426712	0.439885	0.433299	975.554	0.698103	0.883825	0.92262	-0.125202
YFL048C	YGL006W	-0.164078	-0.140585	-0.152332	84.8804	7.04944	1.16976	2.27922	1.19368
YDR189W	YPR105C	0.184549	0.590403	0.387476	76.4331	2.93271	1.19123	0.851169	-0.220381
YBR244W	YPR156C	0.328614	0.17752	0.253067	257.636	112.259	0.661973	0.811219	-0.377376
YGR055W	YLR219W	0.243048	0.14675	0.194899	242.605	27.6037	7.50542	2.46674	1.37132
YFL005W	YOR370C	-0.542757	-0.271467	-0.407112	94.0103	77.0848	1.45415	0.684402	-0.399433
YJL151C	YPL058C	-0.458368	-0.344167	-0.401267	153.489	219.423	1.34727	0.140425	-2.22528
YDL100C	YGL020C	0.434977	0.196605	0.315791	256.84	94.6021	1.6141	1.47036	0.597525
YDR264C	YMR010W	-0.686975	-0.712643	-0.699809	52.4551	26.2626	0.575584	0.48506	-1.10294
YML012W	YPL087W	0.551751	0.120378	0.336065	407.613	5.97213	1.08733	1.81994	0.868874
YGL120C	YHR072W-A	-0.690065	-0.60167	-0.645867	187.387	244.438	0.418082	0.774623	-1.19833
YAR002C-A	YHR039C	0.145832	0.158275	0.152054	185.784	161.775	0.984608	1.23778	0.166614
YKL172W	YOR206W	0.346303	0.312287	0.329295	29.3156	103.093	0.521124	0.622534	-0.985893
YLR219W	YLR219W	0.786921	0.753195	0.770058	27.6037	27.6037	2.46674	2.46674	1.41931
YGL099W	YPR016C	0.17597	0.245095	0.210532	137.043	308.602	0.648077	0.958189	-0.609469
YDL160C	YOR204W	0.497869	0.795085	0.646477	210.409	291.535	1.62019	0.781996	0.15303
YBR207W	YPR079W	-0.0941432	-0.314548	-0.204346	56.8147	21.5286	1.30714	0.876583	-0.153855
YDR398W	YIL127C	-0.433541	-0.358859	-0.3962	83.0347	32.6832	0.506801	0.762956	-0.538734
YIL034C	YNR035C	0.759864	0.50762	0.633742	109.372	324.518	0.891084	1.98814	-0.106758
YAR002W	YLR347C	-0.198904	0.0629107	-0.0679964	40.2854	368.883	0.834576	1.30722	-0.240553
YOR145C	YPL263C	0.422025	0.084828	0.253427	15.8585	100.57	0.829875	0.965603	-0.269889
YJL192C	YLR350W	0.66104	0.098777	0.379909	101.823	52.1725	1.24885	1.8679	0.86055
YML072C	YNL283C	0.0679475	0.148141	0.108044	194.267	29.1993	1.00625	1.33758	0.415621
YGL212W	YMR231W	0.22913	-0.00850764	0.110311	23.2673	19.5108	1.19127	0.769422	-0.262056
YBR264C	YER136W	0.119446	0.338309	0.228878	7.38991	342.874	0.914409	1.43834	-0.10721
YGR284C	YKL088W	0.651862	0.0623014	0.357082	143.961	48.2173	3.3236	0.859341	-0.140985
YDL192W	YJL151C	0.108171	-0.114132	-0.00298058	975.554	153.489	0.883825	1.34727	0.410912
YNL197C	YPR129W	0.242432	0.089828	0.16613	70.5336	46.2293	1.50375	1.27989	0.423181
YDR068W	YDR264C	-0.762874	-0.506652	-0.634763	42.6253	52.4551	1.99972	0.575584	-0.342509
YCR093W	YNL197C	-0.0549832	-0.0663938	-0.0606885	95.188	70.5336	1.37677	1.50375	0.606209
YCR028C-A	YKL051W	-0.106498	-0.317265	-0.211882	179.633	71.7319	1.32539	0.401599	-1.26629
YGR281W	YLR332W	-0.167246	-0.301911	-0.234579	30.3695	104.317	0.320253	0.830882	-1.64073
YPR189W	YPR189W	0.0637222	-0.102834	-0.0195558	51.4876	51.4876	0.856731	0.856731	-0.248842
YLR324W	YLR324W	0.61142	0.81264	0.71203	22.3577	22.3577	3.43137	3.43137	1.92667
YDL123W	YML121W	-0.33594	-0.151708	-0.243824	65.5471	19.8386	1.40036	0.751016	-0.375597
YER020W	YER145C	0.360491	0.202892	0.281691	40.8806	122.34	1.24052	0.827401	0.261363
YAL053W	YER145C	0.116888	0.0408286	0.0788583	9.37637	122.34	0.95107	0.827401	-0.088648
YDR515W	YKL054C	0.0425495	0.0555694	0.0490594	20.8542	753.334	1.29095	1.51966	0.392904
YIL009W	YPL058C	-0.460901	-0.285345	-0.373123	73.1398	219.423	1.26292	0.140425	-1.3681
YLR370C	YLR370C	0.221373	-0.137856	0.0417586	311.38	311.38	2.06156	2.06156	1.14121
YCR093W	YNL091W	0.0388519	0.296242	0.167547	95.188	23.4401	1.37677	1.06252	0.115731
YDL222C	YGR130C	0.662641	0.602915	0.632778	3.22252	149.044	12.5817	4.06921	3.70623
YDR507C	YPL058C	-0.350443	-0.382884	-0.366664	29.8229	219.423	1.10025	0.140425	-0.663921
YAL053W	YDL222C	0.529612	0.733514	0.631563	9.37637	3.22252	0.95107	12.5817	1.54971
YER145C	YPL221W	-0.0274624	-0.178706	-0.103084	122.34	74.9701	0.827401	0.491693	-0.997012
YBL102W	YDR100W	0.223843	0.18654	0.205191	37.0198	55.2417	0.619703	1.805	-0.572384
YCR028C-A	YDL222C	1.89993	1.94369	1.92181	179.633	3.22252	1.32539	12.5817	3.66124
YMR292W	YOR165W	-0.0118785	0.294712	0.141417	41.7646	57.5534	1.30997	1.09793	0.345049
YDR100W	YOR069W	0.0087968	-0.184666	-0.0879347	55.2417	27.5409	1.805	1.07998	0.182988
YLR337C	YLR370C	0.194276	0.110547	0.152411	31.6716	311.38	0.977025	2.06156	0.00790814
YML058W-A	YMR120C	-0.0582892	-0.238841	-0.148565	0.603585	1933.92	0.991259	1.16687	-0.00280215
YDL222C	YGR138C	0.674557	0.12812	0.401339	3.22252	39.197	12.5817	0.272702	1.71622
YKL096W-A	YML086C	0.772565	1.33928	1.05592	1116.55	193.116	0.628283	2.2382	1.02156
YGL023C	YKR007W	0.197087	0.730559	0.463823	3.29031	45.3995	1.01113	1.63229	0.0459433
YGR065C	YLR413W	0.0768907	-0.47553	-0.19932	41.9763	612.295	1.64363	0.0922107	-0.353116
YJR010C-A	YLR350W	0.062214	0.283835	0.173025	32.9646	52.1725	0.923614	1.8679	-0.0113636
YBR177C	YKL140W	0.208414	0.261483	0.234949	113.79	9.99686	0.23272	1.74514	0.389772
YBR106W	YJR117W	-0.328159	0.0801377	-0.124011	674.364	172.938	0.853872	2.47513	1.18235
YML121W	YML121W	0.189227	0.0167832	0.103005	19.8386	19.8386	0.751016	0.751016	-0.462381
YNL288W	YNL288W	0.390769	0.30707	0.348919	90.9706	90.9706	1.11482	1.11482	0.173772
YLR328W	YLR328W	-0.652258	-0.767589	-0.709923	37.4968	37.4968	0.379059	0.379059	-1.59871
YLL001W	YML086C	0.645262	0.375963	0.510612	30.9576	193.116	2.44901	2.2382	1.33644
YDL212W	YLR350W	0.535744	-0.22965	0.153047	102.848	52.1725	0.884158	1.8679	0.640055
YDL212W	YJL192C	0.0723818	0.216486	0.144434	102.848	101.823	0.884158	1.24885	-0.00217068
YMR080C	YNL118C	0.388334	-0.130333	0.129001	80.876	83.056	0.714583	0.996897	-0.356987
YCR093W	YDL160C	0.164466	0.0195492	0.0920076	95.188	210.409	1.37677	1.62019	0.511302
YIL105C	YLR332W	-0.00217212	0.595575	0.296701	42.8581	104.317	1.60456	0.830882	0.551907
YHR096C	YPL058C	0.462117	0.921316	0.691717	1.8818	219.423	15.8107	0.140425	3.22285
YHR012W	YOR069W	0.165043	-0.335336	-0.0851461	14.99	27.5409	0.643181	1.07998	-0.59334
YBL007C	YLR337C	0.156211	0.308791	0.232501	159.776	31.6716	1.39836	0.977025	-0.00575948
YDR011W	YGR138C	-0.58036	-0.630114	-0.605237	103.068	39.197	0.403676	0.272702	-1.98025
YCR021C	YGR138C	0.162628	0.306809	0.234718	31.822	39.197	2.06224	0.272702	-1.40385
YGR284C	YML031W	0.0812096	0.0965823	0.088896	143.961	106.409	3.3236	1.00362	0.168981
YDR068W	YDR100W	-0.0563993	-0.057569	-0.0569842	42.6253	55.2417	1.99972	1.805	1.04275
YGR119C	YGR119C	0.375932	0.636764	0.506348	83.2482	83.2482	0.687638	0.687638	-0.606208
YIL043C	YLR350W	-0.00389171	-0.291311	-0.147602	147.86	52.1725	0.773243	1.8679	0.722674
YBR102C	YDR166C	0.00938264	-0.196482	-0.0935498	15.8366	26.5392	0.836545	0.915814	-0.256427
YGL023C	YGR163W	0.0659977	-0.0998022	-0.0169022	3.29031	22.5757	1.01113	0.532983	-0.071869
YGR055W	YOR273C	-0.499893	-0.379484	-0.439689	242.605	123.507	7.50542	0.550911	-0.741034
YBR023C	YER166W	-0.243368	0.00567738	-0.118845	29.5291	25.8957	0.424621	0.882871	-0.966402
YCR021C	YDL222C	1.20887	1.15152	1.18019	31.822	3.22252	2.06224	12.5817	3.64923
YDL222C	YOR273C	-0.125952	0.223323	0.0486854	3.22252	123.507	12.5817	0.550911	3.48307
YDL192W	YOL147C	0.173923	0.382985	0.278454	975.554	73.9082	0.883825	1.53754	0.606057
YNL064C	YNL064C	0.747966	0.41858	0.583273	1487.32	1487.32	1.01075	1.01075	0.0171375
YDL222C	YLR332W	-0.242268	-0.661071	-0.451669	3.22252	104.317	12.5817	0.830882	3.58247
YLR370C	YML058W-A	-0.59035	-0.237902	-0.414126	311.38	0.603585	2.06156	0.991259	0.0232467
YML086C	YML086C	-0.544785	-0.478645	-0.511715	193.116	193.116	2.2382	2.2382	1.26884
YER145C	YLR332W	-1.76188	-1.67961	-1.72074	122.34	104.317	0.827401	0.830882	-0.300513
YBL102W	YDR264C	-1.82531	-1.43732	-1.63131	37.0198	52.4551	0.619703	0.575584	-0.806822
YDL225W	YJR076C	-0.0541845	-0.10268	-0.0784321	71.7226	117.337	1.02944	1.48498	0.114983
YFL048C	YML012W	-0.351864	-0.623096	-0.48748	84.8804	407.613	1.16976	1.08733	0.231467
YER112W	YGR054W	-1.25096	-1.79855	-1.52475	105.051	80.3891	1.77671	0.749817	-0.272007
YJR010C-A	YML055W	-0.272279	0.0481764	-0.112051	32.9646	83.209	0.923614	1.45029	-0.069046
YHR094C	YPL058C	-0.565142	-0.275256	-0.420199	22.2524	219.423	0.0525936	0.140425	-4.62151
YKL051W	YOR273C	-0.518208	-0.760923	-0.639565	71.7319	123.507	0.401599	0.550911	-1.36584
YNL307C	YOL147C	-0.507302	-0.485658	-0.49648	142.416	73.9082	0.697909	1.53754	0.270408
YHR094C	YLR332W	-0.132437	-0.276595	-0.204516	22.2524	104.317	0.0525936	0.830882	-4.24678
YDR501W	YPL058C	-0.582387	-1.12319	-0.852786	0.10961	219.423	0.379393	0.140425	-1.76761
YDL192W	YDR264C	-0.651929	-0.262068	-0.456999	975.554	52.4551	0.883825	0.575584	-0.80485
YLR056W	YML012W	-0.393695	-0.732584	-0.56314	212.635	407.613	0.504655	1.08733	-0.938621
YJL153C	YML058W-A	0.0596409	-0.684575	-0.312467	41.5913	0.603585	0.755157	0.991259	-0.0354351
YLR033W	YPL227C	-0.207456	-0.407675	-0.307566	54.1726	44.4412	0.76715	0.51873	-0.896957
YHR094C	YOR153W	-0.413283	-0.451476	-0.432379	22.2524	446.698	0.0525936	0.181338	-4.53005
YLR319C	YLR319C	-0.208688	-0.579373	-0.394031	19.1122	19.1122	0.805138	0.805138	-0.349361
YCR043C	YDR264C	-0.0822212	-0.926325	-0.504273	53.7128	52.4551	0.526521	0.575584	-0.975112
YJL153C	YJL153C	-0.483829	-0.407261	-0.445545	41.5913	41.5913	0.755157	0.755157	-0.453434
YGR055W	YGR138C	-0.912704	-0.545101	-0.728902	242.605	39.197	7.50542	0.272702	-1.80154
YBR177C	YHR003C	-0.205192	-0.735238	-0.470215	113.79	67.9325	0.23272	0.601658	-1.56857
YER020W	YKL051W	0.651636	0.161544	0.40659	40.8806	71.7319	1.24052	0.401599	-0.55312
YLR350W	YML055W	-0.056172	-0.378083	-0.217127	52.1725	83.209	1.8679	1.45029	0.890505
YBR130C	YBR130C	-0.808014	-0.39409	-0.601052	51.8965	51.8965	0.695736	0.695736	-0.587066
YIR038C	YML012W	-0.9239	-0.587217	-0.755559	30.3311	407.613	1.41914	1.08733	0.509308
